# Supplementary material for: Small RNA Sequencing Revealed that miR4415, a Legume-Specific miRNA, was Involved in the Cold Acclimation of Ammopiptanthus nanus by Targeting an L-Ascorbate Oxidase Gene and Regulating the Redox State of Apoplast
Source: Front Genet. 2022 Apr 4;13:870446. doi: 10.3389/fgene.2022.870446 (PMC9013972; doi:10.3389/fgene.2022.870446)
Supplement: Supplementary file 1 [file Table2.XLSX]

## Sheet: Sheet1
miRNA family	mature miRNA id	Hainpin ID	Contig	Hairpin start	Hairpin end	Hairpin strand	Hairpin length (nt)	Hairpin_energe (kcal/mol)	Hairpin GC	Hairpin_MFEI	miRNA sequence	miRNA length (nt)	Mature_arm	Representative homologous miRNA	Homologs of stem-loop sequences	Representative homologous hainpin	Precursor sequences	hairpin_struct
MIR1507	ana-miR1507a-5p	ana-MIR1507a	Contig00838	1383347	1383455	-	109	-47.2	42.2	1.02613	AGAGGTGTTTGGAGTGAGAGA	21	5p	gma-miR1507c-5p	gma-MIR1507a	gma-MIR1507a	tgccttgtttggtAGAGGTGTTTGGAGTGAGAGAtgggaaaagtgtatttcgattccgttctgaccatttttctctcTCTCATTCCACACATCGTCTAAcgaacatagt	.((..((((((.(((((((((.((((((((((((.((((((((((...((.((......)).)).)))))))))))))))))))))).))))).)))).))))))..))
	ana-miR1507a-3p		Contig00838	1383347	1383455	-	109	-47.2	42.2	1.02613	TCTCATTCCACACATCGTCTAA	22	3p	gma-miR1507a			tgccttgtttggtAGAGGTGTTTGGAGTGAGAGAtgggaaaagtgtatttcgattccgttctgaccatttttctctcTCTCATTCCACACATCGTCTAAcgaacatagt	.((..((((((.(((((((((.((((((((((((.((((((((((...((.((......)).)).)))))))))))))))))))))).))))).)))).))))))..))
MIR1509	ana-miR1509a-5p	ana-MIR1509a	Contig00670	1158384	1158486	-	103	-35.2	33.98	1.00573	TTAATCAAGGAAATCACAGTTG	22	5p	gma-miR1509b	mtr-MIR1509b	ppe-MIR7122b	ttccatccttTTAATCAAGGAAATCACAGTTGagttgatttcagtgattctgtttctgaatcagtttattcttgACTGTGTTCCCTTGATTAAACagatgtac	...((((..(((((((((((.((.((((((..((..(((.....((((((.......))))))....)))))..)))))))).)))))))))))..))))...
	ana-miR1509a-3p		Contig00670	1158384	1158486	-	103	-35.2	33.98	1.00573	ACTGTGTTCCCTTGATTAAAC	21	3p	mtr-miR1509a-3p			ttccatccttTTAATCAAGGAAATCACAGTTGagttgatttcagtgattctgtttctgaatcagtttattcttgACTGTGTTCCCTTGATTAAACagatgtac	...((((..(((((((((((.((.((((((..((..(((.....((((((.......))))))....)))))..)))))))).)))))))))))..))))...
	ana-miR1509b-5p	ana-MIR1509b	Contig00738	2347997	2348103	+	107	-47.8	39.25	1.13816	TTAATCAAGGGAATCATAGTTG	22	5p	gma-miR1509b	mtr-MIR1509b	gma-MIR1509b	ttccatctttTTAATCAAGGGAATCATAGTTGcgtggagttgagttgagtgggattccaatcattcattctctcttcaACTGTGTTCCCTTGATTAAACagatgcac	...(((((.((((((((((((((.((((((((...((((.(((((.((.(((....))).)))))))..))))...)))))))))))))))))))))).)))))...
MIR1511	ana-miR1511a-3p	ana-MIR1511a	Contig00642	251309	251412	+	104	-41.4	52.88	0.752793	AACCAGGCTCTGATACCATGA	21	3p	gma-miR1511	gma-MIR1511	gma-MIR1511	ggcgccgttcgtggtaccaggacctgcttcaccaagtggtcttgagatcaattcctccctcaagcacatggttAACCAGGCTCTGATACCATGAtggttcaagc	((.(((((.(((((((.(((..((((.((.((((.(((..((((((............))))))))).)))).)).))))..))).))))))))))))))....
MIR1515	ana-miR1515a-5p	ana-MIR1515a	Contig00504	2077873	2077996	-	124	-47.5	37.1	1.03252	TCATTTTTGCGTGTAATGATCC	22	5p	csi-miR1515	gma-MIR1515b	gma-MIR1515b	cttgacccatccaattctcaTCATTTTTGCGTGTAATGATCCcaaaccattttcgctagattttgggtttatggaaaatgattctgatcttacacgcagaaatgatgtcaatttgtgggttcat	...(((((((..((((..((((((((((((((((((.((((......(((((((..(((((.....)))))..))))))).....))))))))))))))))))))))..)))).)))))))...
MIR156	ana-miR156a-5p	ana-MIR156a	Contig00608	678136	678255	+	120	-54.8	45	1.01481	TTGACAGAAGAGAGTGAGCAC	21	5p	gma-miR156k	gma-MIR156a	gma-MIR156a	gaacacacgaggaagTTGACAGAAGAGAGTGAGCACacaccgctggtaattgtatgaggagatacatttacgggtgcgtgCTCACTTTTCTTTCTGTCAGTttctcatttttgtgtgctg	...(((((((((((..((((((((((((((((((((.((((....((((.(((((......))))).)))).)))).))))))))))))..))))))))..)))).....)))))))...
	ana-miR156a-3p		Contig00608	678136	678255	+	120	-54.8	45	1.01481	CTCACTTTTCTTTCTGTCAGT	21	3p	zma-miR156d-3p	gma-MIR156a		gaacacacgaggaagTTGACAGAAGAGAGTGAGCACacaccgctggtaattgtatgaggagatacatttacgggtgcgtgCTCACTTTTCTTTCTGTCAGTttctcatttttgtgtgctg	...(((((((((((..((((((((((((((((((((.((((....((((.(((((......))))).)))).)))).))))))))))))..))))))))..)))).....)))))))...
	ana-miR156b-5p	ana-MIR156b	Contig00838	1490580	1490690	+	111	-58.3	46.85	1.12108	CTGACAGAAGAGAGTGAGCAC	21	5p	ama-miR156	gma-MIR156u	gma-MIR156a	aacacactggagaaaCTGACAGAAGAGAGTGAGCACacgcttctggtgattgtatgagggcatacaattgcgggtgcgtgCTCACTTCTCTTTCTGTCAGGttctcatttt	.........(((((.(((((((((((((((((((((.(((((...(..((((((((....))))))))..)))))).))))))))).))))).))))))).))))).....
	ana-miR156b-3p		Contig00838	1490580	1490690	+	111	-58.3	46.85	1.12108	CTCACTTCTCTTTCTGTCAGG	21	3p	zma-miR156d-3p	gma-MIR156u		aacacactggagaaaCTGACAGAAGAGAGTGAGCACacgcttctggtgattgtatgagggcatacaattgcgggtgcgtgCTCACTTCTCTTTCTGTCAGGttctcatttt	.........(((((.(((((((((((((((((((((.(((((...(..((((((((....))))))))..)))))).))))))))).))))).))))))).))))).....
	ana-miR156c-5p	ana-MIR156c	Contig00482	126201	126298	+	98	-52	47.96	1.10636	TTGACAGAAGAGATAGAGCAC	21	5p	ahy-miR156c	gma-MIR156b	gma-MIR156b	ctcatgTTGACAGAAGAGATAGAGCACaacccgggaatggccaaagaaggtctttgcctttgttgggagtgtGCTCTGTCTTCTTCTGTCATCatcac	...(((.(((((((((((((((((((((.(((((.((.(((.((((.....))))))).)).)))))..)))))))))))).))))))))).)))...
	ana-miR156c-3p		Contig00482	126201	126298	+	98	-52	47.96	1.10636	GCTCTGTCTTCTTCTGTCATC	21	3p	mtr-miR156h-3p	gma-MIR156b		ctcatgTTGACAGAAGAGATAGAGCACaacccgggaatggccaaagaaggtctttgcctttgttgggagtgtGCTCTGTCTTCTTCTGTCATCatcac	...(((.(((((((((((((((((((((.(((((.((.(((.((((.....))))))).)).)))))..)))))))))))).))))))))).)))...
	ana-miR156d-5p	ana-MIR156d	Contig00164	2535374	2535469	-	96	-51.2	47.62	1.11998	TTGACAGAAGAGAGAGAGCAC	21	5p	ahy-miR156c	gma-MIR156f	gma-MIR156b	ctcatgTTGACAGAAGAGAGAGAGCACaacccgggaatggccaaagagtctttgcctttgttgggagtgtGCTCCCTCTTCTTCTGTCAGCatcac	...(((((((((((((((((.(((((((.(((((.((.(((.((((...))))))).)).)))))..))))))).)))).)))))))))))))...
	ana-miR156d-3p		Contig00164	2535374	2535469	-	96	-51.2	47.62	1.11998	GCTCCCTCTTCTTCTGTCAGC	21	3p	aly-miR157c-3p	gma-MIR156f		ctcatgTTGACAGAAGAGAGAGAGCACaacccgggaatggccaaagagtctttgcctttgttgggagtgtGCTCCCTCTTCTTCTGTCAGCatcac	...(((((((((((((((((.(((((((.(((((.((.(((.((((...))))))).)).)))))..))))))).)))).)))))))))))))...
	ana-miR156e-5p	ana-MIR156e	Contig00183	768844	768942	+	99	-42	51.04	0.831196	CTGACAGAAGATAGAGAGCAC	21	5p	smo-miR156b	gma-MIR156e	gma-MIR156e	ttgCTGACAGAAGATAGAGAGCACagatgatgaaatgcatgaagggaatggcatcttactcctttgtGCTCTCTATTCTTCTGTCATCAcccttcagcc	.((.(((((((((((((((((((((((.(((((.((((((.......))).))).))).)).)))))))))))))).))))))))).))..........
	ana-miR156e-3p		Contig00183	768844	768942	+	99	-42	51.04	0.831196	GCTCTCTATTCTTCTGTCATCA	22	3p	stu-miR156d-3p	gma-MIR156e		ttgCTGACAGAAGATAGAGAGCACagatgatgaaatgcatgaagggaatggcatcttactcctttgtGCTCTCTATTCTTCTGTCATCAcccttcagcc	.((.(((((((((((((((((((((((.(((((.((((((.......))).))).))).)).)))))))))))))).))))))))).))..........
	ana-miR156f-5p	ana-MIR156f	Contig00448	583540	583662	+	123	-46.9	45.53	0.837472	TTGACAGAAGATAGAGAGCAC	21	5p	ath-miR157a-5p	gma-MIR156l	gma-MIR156l	ccctggtttgTTGACAGAAGATAGAGAGCACagatgatgatatgcacatatacatatacggatggaacgcaattgcatctcactcctttgtGCTCTCTAGGCTTCTGTCATCCaccttcaccc	....(((....(((((((((.(((((((((((((.(((((.(((((......(((......))).........))))).))).)).)))))))))))))..)))))))))...))).......
	ana-miR156f-3p		Contig00448	583540	583662	+	123	-46.9	45.53	0.837472	GCTCTCTAGGCTTCTGTCATCC	22	3p	ahy-miR156b-3p	gma-MIR156l		ccctggtttgTTGACAGAAGATAGAGAGCACagatgatgatatgcacatatacatatacggatggaacgcaattgcatctcactcctttgtGCTCTCTAGGCTTCTGTCATCCaccttcaccc	....(((....(((((((((.(((((((((((((.(((((.(((((......(((......))).........))))).))).)).)))))))))))))..)))))))))...))).......
	ana-miR156g-5p	ana-MIR156g	Contig00148	4479603	4479755	+	153	-58	39.22	0.97	TTGACAGAAGATAGAGAGCAC	21	5p	ath-miR157a-5p	gma-MIR156d	gma-MIR156d	actagtacttagtgaggttgTTGACAGAAGATAGAGAGCACagatgatgatatgcatgtaaacatgatatatatatatatatggagctgaattgtgcatctcactcctttgtGCTCTCTATGCTTCTGTCATCatcttcagcctagctcgctc	.((((.......(((((.((.(((((((((((((((((((((((.(((((.(((((((.........((((((....)))))).........))))))).))).)).)))))))))))))).))))))))).)).)))))..)))).......
	ana-miR156g-3p		Contig00148	4479603	4479755	+	153	-58	39.22	0.97	GCTCTCTATGCTTCTGTCATC	21	3p	aly-miR157d-3p	gma-MIR156d		actagtacttagtgaggttgTTGACAGAAGATAGAGAGCACagatgatgatatgcatgtaaacatgatatatatatatatatggagctgaattgtgcatctcactcctttgtGCTCTCTATGCTTCTGTCATCatcttcagcctagctcgctc	.((((.......(((((.((.(((((((((((((((((((((((.(((((.(((((((.........((((((....)))))).........))))))).))).)).)))))))))))))).))))))))).)).)))))..)))).......
	ana-miR156h-5p	ana-MIR156h	Contig00838	4148880	4148977	-	98	-49.1	46.94	1.06736	TGACAGAAGAGAGTGAGCAC	20	5p	csi-miR156	gma-MIR156s	gma-MIR156s	tgtggaggTGACAGAAGAGAGTGAGCACctggctctttcttagtgtgggcgtttcatgctaaaagttgtgtgcttactctctttttgtcaccacctct	...((.((((((((((((((((((((((.(((((.....((((((((((...)))))))))).))))).)))))))))))))))).)))))).))...
	ana-miR156i-3p	ana-MIR156i	Contig00500	61864	61956	-	93	-45.5	40.86	1.19737	GCTCTCTATTCTTCTGTCAAC	21	3p	aly-miR157c-3p	gma-MIR156g	gma-MIR156g	gcttgTTGACAGAAGATAGAGAGCACatctgaacatacccaaaaggctttgtgtttgagcagtcttgtGCTCTCTATTCTTCTGTCAACatat	...((((((((((((((((((((((((.(((..((.((.((((....)))).)).))..)))...)))))))))))).))))))))))))...
	ana-miR156j-5p	ana-MIR156j	Contig00527	1214106	1214202	+	97	-48.1	41.24	1.20242	GCTCATTTCTCTTTCTGTCAGT	22	5p	zma-miR156d-3p	gma-MIR156h	gma-MIR156h	atagaaaTTGACAGAAGAGAGTGAGCACacagagggacttggtatagctctatactattgcttttgcgtGCTCATTTCTCTTTCTGTCAGTttccag	...(((((((((((((((((((((((((.((((((....(((((((....)))))))...)))))).))))))))).))))).)))))))))))...
	ana-miR156k-5p	ana-MIR156k	Contig00563	3977586	3977698	+	113	-62.3	46.9	1.17554	GCTCACTCTCTCTCTGTCACC	21	5p	aly-miR156f-3p	gma-MIR156w	gma-MIR156w	aagggtaagggaggTGACAGAAGAGAGTGAGCACacatggtactttcttgcttgatgatgtttcatgcttgaaactatgcgtGCTCACTCTCTCTCTGTCACCccatcaccat	...(((...((.((((((((((((((((((((((.((((((...(((..((.(((.......))).))..))))))))).))))))))))))).)))))))))))...)))..
MIR159/319	ana-miR159a-5p	ana-MIR159a	Contig00148	4651940	4652124	+	185	-70.2	44.32	0.856181	AGCTCCTTGAAGTCCAATTG	20	5p	gma-miR159a-5p	gma-MIR159e	gma-MIR159e	tacgaagtcgAGCTCCTTGAAGTCCAATTGaagctcttgctaggttgattgtgctgctgtgctatggatcccacagttctacccatagtatacttttgtggtagttctgcggcttccatatcttgggagcttaattgcctacagttagatccttaTTTGGATTGAAGGGAGCTCTacaccttcta	...((((..(((((((((..(((((((...(((.(((.((((((.((((((.(((.(((...((((((..((.(((..(((((((.((....))..)).)))))..))).))..))))))...))).))).)))))))))..))).)))..)))..)))))))..))))))))).....))))..
	ana-miR159a-3p		Contig00148	4651940	4652124	+	185	-70.2	44.32	0.856181	TTTGGATTGAAGGGAGCTCT	20	3p	ath-miR159a	gma-MIR159e		tacgaagtcgAGCTCCTTGAAGTCCAATTGaagctcttgctaggttgattgtgctgctgtgctatggatcccacagttctacccatagtatacttttgtggtagttctgcggcttccatatcttgggagcttaattgcctacagttagatccttaTTTGGATTGAAGGGAGCTCTacaccttcta	...((((..(((((((((..(((((((...(((.(((.((((((.((((((.(((.(((...((((((..((.(((..(((((((.((....))..)).)))))..))).))..))))))...))).))).)))))))))..))).)))..)))..)))))))..))))))))).....))))..
	ana-miR159b-5p	ana-MIR159b	Contig00452	2461844	2462063	-	220	-79.07	44.09	0.815171	AGAGCTTTCTTCAGTCCACTC	21	5p	aly-miR319b-5p	gma-MIR319a	gma-MIR319b	gagAGAGCTTTCTTCAGTCCACTCatgggtggtagtaggatttaatTAGCTGCCGACTCATTCATCCAaatgctgagtcagtacatacatagggaagggaagggaagggaagatcatcatagatagatacactcactcagtaaatgagtgaatgatgcgggagacaaattgaatcttaagcctcctgtacTTGGACTGAAGGGAGCTCCCtttttcgatc	(((.(((((..((((((((((...(((((.(((..((((((((((((..((.(((..(((((((..((..(((((((...((....))..................(((...((((((...))).)))...))).)))))))..))..)))))))..))).))...)))))))))))).))).)))))...))))))))))..))))).)))........
	ana-miR159b-3p		Contig00452	2461844	2462063	-	220	-79.07	44.09	0.815171	TTGGACTGAAGGGAGCTCCC	20	3p	ath-miR319a	gma-MIR319a		gagAGAGCTTTCTTCAGTCCACTCatgggtggtagtaggatttaatTAGCTGCCGACTCATTCATCCAaatgctgagtcagtacatacatagggaagggaagggaagggaagatcatcatagatagatacactcactcagtaaatgagtgaatgatgcgggagacaaattgaatcttaagcctcctgtacTTGGACTGAAGGGAGCTCCCtttttcgatc	(((.(((((..((((((((((...(((((.(((..((((((((((((..((.(((..(((((((..((..(((((((...((....))..................(((...((((((...))).)))...))).)))))))..))..)))))))..))).))...)))))))))))).))).)))))...))))))))))..))))).)))........
	ana-miR159c-5p	ana-MIR159c	Contig00887	1341811	1341998	-	188	-82.7	44.15	0.996362	TAGCTGCCGACTCATTCATCCA	22	5p	ppe-miR319b	mes-MIR319b	gma-MIR319a	cgggtaagAGAGCTTTCTTCAGTCCACTCatgggtggctgtaaggtttaatTAGCTGCCGACTCATTCATCCAaatgctgagtacagtcaaagctacctaaagatactcagtaaatgAGTGAATGATGCGGGAGACAAGTtgaatcttaagcttcctgtacTTGGACTGAAGGGAGCTCCCtttttct	.(((.(((.(((((..((((((((((...(((((.((((.((((((((((((..((.(((..(((((((..((..((((((((...(((.............)))))))))))..))..)))))))..))).))...)))))))))))))))).)))))...))))))))))..))))).))).))).
	ana-miR159c-3p		Contig00887	1341811	1341998	-	188	-82.7	44.15	0.996362	AGTGAATGATGCGGGAGACAAGT	23	3p	mtr-miR4414b	mes-MIR319b		cgggtaagAGAGCTTTCTTCAGTCCACTCatgggtggctgtaaggtttaatTAGCTGCCGACTCATTCATCCAaatgctgagtacagtcaaagctacctaaagatactcagtaaatgAGTGAATGATGCGGGAGACAAGTtgaatcttaagcttcctgtacTTGGACTGAAGGGAGCTCCCtttttct	.(((.(((.(((((..((((((((((...(((((.((((.((((((((((((..((.(((..(((((((..((..((((((((...(((.............)))))))))))..))..)))))))..))).))...)))))))))))))))).)))))...))))))))))..))))).))).))).
	ana-miR159d-3p	ana-MIR159d	Contig00009	7875371	7875570	-	200	-87.7	44	0.996591	TGGACTGAAGGGAGCTCCTTC	21	3p	gma-miR319g	gma-MIR319i	gma-MIR319i	agagtgaaggagcttccatcagcccactgatggatatggggaaagacttgggttgctgaattaactgctgactggttcacacaagctagtactcagatagttaattagggtactaattaattgtgtgaatgaagagagagatattttgcagccctctttctcagtgtctTGGACTGAAGGGAGCTCCTTCcttctgttgc	((((.((((((((((((.((((.(((.....((((((.((((((((...(((((((.((((...((.((..((.((((((((((..((((((((.(((.....))).)))))))).....))))))))))..))..))))..)))).))))))))))))))).))))))))).)))).)))))))))))).)))).....
	ana-miR159e-5p	ana-MIR159e	Contig00166	3181425	3181529	+	105	-48.7	48.57	0.95493	TGCTGCTAGTTCATGGATTCCT	22	5p	bdi-miR159b-5p.3	gma-MIR159f	gma-MIR159f	ggtaaaccccTGCTGCTAGTTCATGGATTCCTctggcttccgtacatgattgatgagtgcttggaagttaagggtatgcatgaattgggagccgggattaccttg	(((((.(((..(((.((((((((((.((.((..(((((((((..(((.........)))..)))))))))..)).)).)))))))))).))).))).)))))...
	ana-miR159f-3p	ana-MIR159f	Contig00201	2423399	2423594	+	195	-101.3	53.33	0.974099	TTGGACTGAAGGGGCCTCTTC	21	3p	gma-miR319f	rco-MIR319b	gma-MIR319f	ggggggaagaaggggctcacttcagtccagtccgagacagttgaagaggactgagactcagctgctgactcgttggttcgagagctcaccattaaaactgttgcaacatggtgtgcttctgatccaacgatgcgggagctgcactcagttgtgactgtcacgtcTTGGACTGAAGGGGCCTCTTCaactccacta	((((((..((((((((((.(((((((((((..((.((((((((.....(((((((...(((((.(((..(((((((.(((..(((.((((((...............)))))).)))..))).)))))))..))).)))))..))))))).)))))))).))..)))))))))))))))))))))..)))).)).
	ana-miR159g-5p	ana-MIR159g	Contig00420	2986571	2986669	+	99	-41.7	44.44	0.947822	TGCTGCTAGTTCATGGATACC	21	5p	bdi-miR159b-5p.3	gma-MIR159f	gma-MIR159f	ggtaaacctcTGCTGCTAGTTCATGGATACCtatggcttcgtaactacatgttttcgaaggtcaagggtttgcatgaactgggagatgaggttatcttg	(((.((((((..((.((((((((((...((((.((((((((.(((.....)))..))))).))).))))...)))))))))).))..)))))))))...
	ana-miR159h-3p	ana-MIR159h	Contig00448	703377	703556	+	180	-73.9	46.11	0.890383	TTTGGATTGAAGGGAGCTCA	20	3p	ath-miR159a	gma-MIR159e	gma-MIR159e	agtggAGCTCCTTGAAGTCCAATTGaggatattgctgggttgattgagctgctgagctatggatcccacagttctacccatcatgatcttttttgtggtagacctgcggcttgcatatcccgggagcttcattacctatagttttatccttcTTTGGATTGAAGGGAGCTCAacaccttc	.((.(((((((((..(((((((..(((((((..(((((((.(((.(((((.(((...((((....((.(((.((((((((.............)).)))))).))).))....))))...))).))))).)))))))..)))..)))))))..)))))))..))))))))).))......
	ana-miR159i-3p	ana-MIR159i	Contig00498	6353881	6354090	+	210	-86.6	42.86	0.962158	TTGGACTGAAGGGGAGCTCCT	21	3p	gma-miR319i	gma-MIR319i	gma-MIR319i	gagagtgaagGAGCTTCCTTCAGTCCACTCatggatatggggggattaaagggtttgctgaagtaactactgactcattcataaacaatctcagtagggtcaaatattgaggattcttttgctactactgcagttgtgtgaatgaagcgggagatattttgcatccctctttctctatgcTTGGACTGAAGGGGAGCTCCTtatctttgt	.((((..((((((((((((((((((((..((((((...(((((((..........(((.((((((.((.(((..((((((((..(((((..((((((((.((((.............)))))).))))))..)))))))))))))..))).)).))))))))))))))))...))))))..)))))))))))).))))))))..))))..
	ana-miR159j-5p	ana-MIR159j	Contig00647	644724	644913	+	190	-81.2	41.58	1.02782	GAGCTTCCTTCAGTCCACTC	20	5p	mtr-miR319a-5p	gma-MIR319e	gma-MIR319m	tagcctaagaGAGCTTCCTTCAGTCCACTCatggatgagtagagggtttgaattagctgctgactcattcattcaaacacaatagaacaggcttcatgatatgctattgtgaatgtgtgaatgatgcgggaggtaaatttcatcctttttttgtctgtgcTTGGACTGAAGGGAGCTCCCttttactgtt	(((...(((.(((((((((((((((((..((((((..((.(((((((..((.(((.((.(((..((((((((.((..((((((((..((.......)).....))))))))..)).))))))))..))).)).))).))..))))))).))..))))))..))))))))))))))))).)))...)))..
	ana-miR159k-3p	ana-MIR159k	Contig00742	1409748	1409854	-	107	-47.5	47.66	0.931442	TTTGGACTGAAGGGAGCTCC	20	3p	vvi-miR319e	gma-MIR319p	gma-MIR319l	gttatgaaagttgcagaaatgggagttccttgcagcccaaagcgcccaggctagaagttcctgctgtTTTGGACTGAAGGGAGCTCCtagttcttcactttcatcat	...((((((((.(.((((.((((((((((((.(((.((((((((..((((.........)))).)))))))).))).)))))))))))).)))).)))))))))...
MIR160	ana-miR160a-5p	ana-MIR160a	Contig00572	3015154	3015256	+	103	-50.6	47.57	1.03271	TGCCTGGCTCCCTGTATGCCA	21	5p	ath-miR160a-5p	gma-MIR160a	gma-MIR160a	tatgtgtctaTGCCTGGCTCCCTGTATGCCAttttcagagcccatcaaaaactttgatggcttccgtggatgGCGTATGAGGAGCCAAGCATAtcccatatac	((((((..(((((.(((((((..(((((((((((...(((.((((((((...)))))))).)))...)))))))))))..))))))).)))))...)))))).
	ana-miR160a-3p		Contig00572	3015154	3015256	+	103	-50.6	47.57	1.03271	GCGTATGAGGAGCCAAGCATA	21	3p	gma-miR160a-3p	gma-MIR160a		tatgtgtctaTGCCTGGCTCCCTGTATGCCAttttcagagcccatcaaaaactttgatggcttccgtggatgGCGTATGAGGAGCCAAGCATAtcccatatac	((((((..(((((.(((((((..(((((((((((...(((.((((((((...)))))))).)))...)))))))))))..))))))).)))))...)))))).
	ana-miR160b-5p	ana-MIR160b	Contig00017	7707737	7707858	-	122	-55.9	44.26	1.04	TGCCTGGCTCCCTGTATGCCA	21	5p	osa-miR160a-5p	gma-MIR160a	gma-MIR160a	catgcatatatacatatatgTGCCTGGCTCCCTGTATGCCAtctgtggagctcatcgaaacatcaatgacctctctggatgGCGTATGAGGAGCCAAGCATAttccatgtaaatacatggaa	.................((((((.(((((((.(((((((((((((.((((.((((.((....)).)))).)))).))))))))))))).))))))).))))))(((((((....))))))).
	ana-miR160b-3p		Contig00017	7707737	7707858	-	122	-55.9	44.26	1.04	GCGTATGAGGAGCCAAGCATA	21	3p	gma-miR160a-3p	gma-MIR160a		catgcatatatacatatatgTGCCTGGCTCCCTGTATGCCAtctgtggagctcatcgaaacatcaatgacctctctggatgGCGTATGAGGAGCCAAGCATAttccatgtaaatacatggaa	.................((((((.(((((((.(((((((((((((.((((.((((.((....)).)))).)))).))))))))))))).))))))).))))))(((((((....))))))).
	ana-miR160c-5p	ana-MIR160c	Contig00595	2616118	2616214	-	97	-47.4	49.48	0.987591	TGCCTGGCTCCCTGTATGCCA	21	5p	ath-miR160a-5p	gma-MIR160c	gma-MIR160e	cttgtgTGCCTGGCTCCCTGTATGCCAtttgcaaagcccattagcgtagtaatgactttatgaatgGCGTGCGAGGAGCCAAGCATGcgatgtaatg	.((((((((.(((((((.((((((((((((..((((..(((((......))))).))))..)))))))))))).))))))).)))))))).......
	ana-miR160c-3p		Contig00595	2616118	2616214	-	97	-47.4	49.48	0.987591	GCGTGCGAGGAGCCAAGCATG	21	3p	osa-miR160d-3p	gma-MIR160c		cttgtgTGCCTGGCTCCCTGTATGCCAtttgcaaagcccattagcgtagtaatgactttatgaatgGCGTGCGAGGAGCCAAGCATGcgatgtaatg	.((((((((.(((((((.((((((((((((..((((..(((((......))))).))))..)))))))))))).))))))).)))))))).......
	ana-miR160d-3p	ana-MIR160d	Contig00595	2602288	2602371	-	84	-30.7	50	0.730952	GCGTGCGAGGAGCCAAGCATG	21	3p	osa-miR160d-3p	gma-MIR160c	gma-MIR160c	ctccctgtatgccatttgcaaagcccatcagcatagtgatgactttatgaatgGCGTGCGAGGAGCCAAGCATGcggtgtaatg	((((.((((((((((((..((((..(((((......))))).))))..)))))))))))).))))....((((...))))....
	ana-miR160e-3p	ana-MIR160e	Contig00595	2636857	2636950	-	94	-45.1	50	0.959574	GCGTGCGAGGAGCCAAGCATG	21	3p	osa-miR160d-3p	gma-MIR160c	gma-MIR160c	gtgTGCCTGGCTCCCTGTATGCCAtttgcaaagcccatcagtatagtgattactttatgaatgGCGTGCGAGGAGCCAAGCATGcggtgtaatg	((((((.(((((((.((((((((((((..((((...((((......))))..))))..)))))))))))).))))))).)))))).........
	ana-miR160f-3p	ana-MIR160f	Contig00119	5016163	5016265	+	103	-53	48.54	1.06008	GCGTGCGAGGAGCCATGCATG	21	3p	osa-miR160d-3p	gma-MIR160c	gma-MIR160c	ctaattagtgTGCCTGGCTCCCTGTATGCCAtttgtagagctccatcagagtagtgatggccttaatgaatgGCGTGCGAGGAGCCATGCATGctgtgtatta	.....((((((((.(((((((.(((((((((((..(.(((..((((((......)))))).))).)..))))))))))).))))))).)))))))).......
MIR162	ana-miR162a-5p	ana-MIR162a	Contig00201	1149572	1149676	+	105	-37.9	46.67	0.773414	GGAGGCAGCGGTTCATCGATC	21	5p	csi-miR162-5p	gma-MIR162b	gma-MIR162b	tgaagtcactGGAGGCAGCGGTTCATCGATCtcttcctgaatttggttgtggaatagcacaaagcaagaatcgaTCGATAAACCTCTGCATCCAGcgctcacttt	(((.((..(((((.((((.((((.(((((((..(((.((..(((((((((...))))).)))).)).)))..))))))).)))).)))).))))).)))))....
	ana-miR162a-3p		Contig00201	1149572	1149676	+	105	-37.9	46.67	0.773414	TCGATAAACCTCTGCATCCAG	21	3p	ath-miR162a-3p	gma-MIR162b		tgaagtcactGGAGGCAGCGGTTCATCGATCtcttcctgaatttggttgtggaatagcacaaagcaagaatcgaTCGATAAACCTCTGCATCCAGcgctcacttt	(((.((..(((((.((((.((((.(((((((..(((.((..(((((((((...))))).)))).)).)))..))))))).)))).)))).))))).)))))....
MIR164	ana-miR164a-5p	ana-MIR164a	Contig00166	34673	34795	+	123	-59.1	47.97	1.00164	TGGAGAAGCAGGGCACGTGCA	21	5p	ath-miR164a	gma-MIR164f	gma-MIR164f	gattggtgggtaagtcttgtTGGAGAAGCAGGGCACGTGCAacatctccctccaaactccaacctctagtttaatctgattttgCACGTGCTCCCCTTCTCCAACatgattttcctaccatgc	...(((((((.(((((.(((((((((((..((((((((((((.(((.......(((((.........))))).....))).))))))))))))..))))))))))).))))).)))))))...
	ana-miR164a-3p		Contig00166	34673	34795	+	123	-59.1	47.97	1.00164	CACGTGCTCCCCTTCTCCAAC	21	3p	zma-miR164g-3p	gma-MIR164f		gattggtgggtaagtcttgtTGGAGAAGCAGGGCACGTGCAacatctccctccaaactccaacctctagtttaatctgattttgCACGTGCTCCCCTTCTCCAACatgattttcctaccatgc	...(((((((.(((((.(((((((((((..((((((((((((.(((.......(((((.........))))).....))).))))))))))))..))))))))))).))))).)))))))...
	ana-miR164b-5p	ana-MIR164b	Contig00243	278593	278693	-	101	-64.6	54.46	1.17445	TGGAGAAGCAGGGCACATGCT	21	5p	ptc-miR164f	mtr-MIR164d	gma-MIR164j	aatgggggaggctgagccatgcTGGAGAAGCAGGGCACATGCTtcattcaatcaagttctaagCATGTGCCCTGGCTCTCCAGCatggaccctctccctta	...((((((((.....((((((((((((..((((((((((((((................))))))))))))))..))))))))))))..))))))))...
	ana-miR164b-3p		Contig00243	278593	278693	-	101	-64.6	54.46	1.17445	CATGTGCCCTGGCTCTCCAGC	21	3p	stu-miR164-3p	mtr-MIR164d		aatgggggaggctgagccatgcTGGAGAAGCAGGGCACATGCTtcattcaatcaagttctaagCATGTGCCCTGGCTCTCCAGCatggaccctctccctta	...((((((((.....((((((((((((..((((((((((((((................))))))))))))))..))))))))))))..))))))))...
	ana-miR164c-3p	ana-MIR164c	Contig00644	78775	78920	+	146	-58.7	43.84	0.917096	CATGTGCCCTTCTTCCCCATC	21	3p	zma-miR164c-3p	gma-MIR164h	gma-MIR164h	caagaTGGAGAAGCAGGGCACGTGCAatactaactaatgaaccctgaggatcacattcttttctgtttcatttcaccaaccaaagagaataagagatccagttaggtgcagtgagttagtcttcCATGTGCCCTTCTTCCCCATCa	...(((((.((((.((((((((((.((.(((((((..((...((((((((((..((((((((..(((..........)))..))))))))....)))))..)))))..))...))))))).)).)))))))))).)))).))))).
	ana-miR164d-3p	ana-MIR164d	Contig00554	1018343	1018445	-	103	-42.1	47.57	0.859235	TGCACGTGTTCTCCTTCTCCA	21	3p	zma-miR164a-3p	mes-MIR164b	gma-MIR164a	agctccatgcTGGAGAAGCAGGGCACGTGCAaaatgtcatggttcttaaataacactgaagtctgaacccttTGCACGTGTTCTCCTTCTCCAacaagggttc	(((.((.((.((((((((.((((((((((((((.......(((((...................))))).)))))))))))))).)))))))).)).))))).
	ana-miR164e-3p	ana-MIR164e	Contig00618	1047010	1047171	-	162	-58.6	44.44	0.81397	CATGTGCCCCTCTTCCCCATCA	22	3p	zma-miR164c-3p	gma-MIR164h	gma-MIR164h	ctgagcaagaTGGAGAAGCAGGGCACGTGCAtttctaactcatgaaagtattggaagtgaatccagagaatcacattcttttatgtttctctaatcaggcatattctgttagctgcagtgagttagtccttCATGTGCCCCTCTTCCCCATCAtgaccgcag	(((..((.(((((.((((..(((((((((.....(((((((((...(((..((((((((.....((((((..((((......)))))))))).......))).)))))...)))...))))))))).....)))))))))..)))).))))).))....)))
	ana-miR164f-5p	ana-MIR164f	Contig00017	4706751	4706851	+	101	-51.5	54.46	0.936285	TGGAGAAGCAGGGCACGTGCA	21	5p	ath-miR164a	gma-MIR164a	gma-MIR164a	agctccttgtTGGAGAAGCAGGGCACGTGCAaatctcttggctggctctctcagatgcaaccgaaccctttgcacgtgctccccttctccaacatgggttt	(((.((.(((((((((((..(((((((((((((....((((.((..(((...)))..)).))))....)))))))))))))..))))))))))).))))).
MIR166	ana-miR166a-3p	ana-MIR166a	Contig00625	1624025	1624253	-	229	-99	38.86	1.11249	TCGGACCAGGCTTCATTCCCC	21	3p	hvu-miR166b	mtr-MIR156e	gma-MIR166r	catcttttgtggggaatgctgtctggtccaaggagatgacactagctttcacttcacaccaaacccatctatatatatatatatatatatatatatatatatatatatatgtgtgtgtgtgtgtgtgtgtgtgtgtgtgtgtgtgtgtgtgataatctgaggattgtattgtgttgctgttcatgcgttagtgtctccTCGGACCAGGCTTCATTCCCCtcaattacag	......(((.((((((((..(((((((((.((((...(((((((((..((((..(((((((.((.(((.(((((((((((((((((((((((((((((....))))))))))))))))))))))))))))).))).)).)).))))).))))........((((.(((......))).))))....))))))))))))).)))))))))..)))))))).)))......
	ana-miR166b-5p	ana-MIR166b	Contig00017	7014990	7015094	-	104	-58.2	48.57	1.15218	GGAATGTCTTCTGGTTCGAGA	21	5p	gma-miR166i-5p	gma-MIR166g	gma-MIR166g	aaggttgaggGGAATGTCTTCTGGTTCGAGAtcactcatgcaagtagtctcagacatagctcttctgagtgattTCGGACCAGGCTTCATTCCCCtcagctacca	..((((((((((((((...(((((((((((((((((((....(((.(((...)))...)))....)))))))))))))))))))...))))))))))))))....
	ana-miR166c-3p	ana-MIR166c	Contig00500	6145260	6145455	+	196	-72.33	40.3	0.915709	TCTCGGACCAGGCTTCATTCT	21	3p	bdi-miR166f	gma-MIR166k	gma-MIR166k	gggtgttgggaatgaagttcgatccgaaatcattgtctctgcaaatatttttaactcgagcttgttgcaaagagaaatagaagctagcctatatacacacacacacgtgtgtgtatgtatacatctatatatgtatatcacttcatgcatgagatgtgggacagaTCTCGGACCAGGCTTCATTCTtcacacctag	((((((..(((((((((((...(((((.(((..((((((.((...(((((....(((..((.....))...))))))))...)).....(((((((((((((....))))))))))))).((((((...(((((((........)))))))))))))))))))))).)))))...)))))))))))..))))))..
	ana-miR166d-5p	ana-MIR166d	Contig00498	2221238	2221344	+	107	-42.5	48.6	0.817276	GGAATGTTGGCTGGCTCGAGG	21	5p	zma-miR166m-5p	gma-MIR166e	gma-MIR166e	ggtgttgaggGGAATGTTGGCTGGCTCGAGGcttttcataaaggaggttctcagtttgaagaactatagatcagctTCGGACCAGGCTTCATTCCCCtcaaagcttg	(((.((((((((((((..((((((..(((((((..((.((.....(((((((.....).)))))).))))..)))))))..))).))).)))))))))))).)))..
	ana-miR166e-5p	ana-MIR166e	Contig00498	2221448	2221633	+	186	-64.2	43.55	0.792563	GGAATGTTGTCTGGCTCGAGG	21	5p	zma-miR166c-5p	gma-MIR166l	gma-MIR166l	ctgcaaaggttaggttgagaGGAATGTTGTCTGGCTCGAGGtcatggaggagcataatgatgaaatctttcagtggtgaaagtttctagctagcagggtaattgatgtaaattcataccctcttaactctgaccctaaatgattcTCGGACCAGGCTTCATTCCCCccagccaacatatgctattt	..(((...(((.(((((.(.((((((..((((((.((((((((((..(((..((.......((((.((((((....)))))))))).((.(((.((((((..(((.......))))))))).))).)).))..)))..)))).)))))).))))))..)))))).).))))))))...))).....
	ana-miR166e-3p		Contig00498	2221448	2221633	+	186	-64.2	43.55	0.792563	TCGGACCAGGCTTCATTCCCC	21	3p	hvu-miR166b	gma-MIR166l		ctgcaaaggttaggttgagaGGAATGTTGTCTGGCTCGAGGtcatggaggagcataatgatgaaatctttcagtggtgaaagtttctagctagcagggtaattgatgtaaattcataccctcttaactctgaccctaaatgattcTCGGACCAGGCTTCATTCCCCccagccaacatatgctattt	..(((...(((.(((((.(.((((((..((((((.((((((((((..(((..((.......((((.((((((....)))))))))).((.(((.((((((..(((.......))))))))).))).)).))..)))..)))).)))))).))))))..)))))).).))))))))...))).....
	ana-miR166f-5p	ana-MIR166f	Contig00452	3769287	3769384	-	98	-50.8	48.98	1.05832	GGAATGCTGTCTGGTTCGAGA	21	5p	zma-miR166g-5p	gma-MIR166f	gma-MIR166f	ggagttgaggGGAATGCTGTCTGGTTCGAGAccatccatctgaagtaaaaaacaccatggaatgattTCGGACCAGGCTTCATTCCCCccagctcaaa	.((((((.((((((((..(((((((((((((.((((((..((..((.....))..)))))).)).)))))))))))))..)))))))).))))))...
	ana-miR166g-3p	ana-MIR166g	Contig00146	3186325	3186510	+	186	-72.3	39.78	0.977149	TCTCGGACCAGGCTTCATTCC	21	3p	bdi-miR166f	gma-MIR166h	gma-MIR166h	ggttgatgggaatgttgtttggctcgaggtaacttggtccatgggtggttttagtcttcgactttgaagctttctgggtttcaatattttttatccctcgaaacaaagaaagattcaaagatttggttttgaagctaccacttaaatttatgtgaTCTCGGACCAGGCTTCATTCCcgttaacttg	((((((((((((((..((((((..((((((.((..(((.....(((((((((((...(((((((((((.((((((..(((((.................)))))..)))))).)))))))..))))..)))))))))))......)))...)).))))))..))))))..))))))))))))))..
	ana-miR166h-3p	ana-MIR166h	Contig00027	3474559	3474775	+	217	-58.9	41.47	0.654518	GGAATGTTGTCTGGCTCGAGG	21	3p	zma-miR166c-5p	gma-MIR166e	gma-MIR166e	ctatgaggcttcggaccaggcttcattcccctcaaaacttgtttgctttggatcgagcctatatatatatatatatccttcttctttcggatattcctagtcaagttcaaacttcaaactaaagatgcatgctcttacttgatctgcatatctaaccaagctaggtagccgcaaaggttgagttgagaGGAATGTTGTCTGGCTCGAGGgtccaaat	...((.(.((((((.((((((..((((((.((((..(((((....(((((((..(((..((((((....))))))..)))..))...(((.....((((((.((((....))))..........(((((.(.((......)).))))))..........))))))...))))))))..))))))))).))))))..)))))).)))))).).))...
	ana-miR166h-5p		Contig00027	3474559	3474775	+	217	-58.9	41.47	0.654518	TCGGACCAGGCTTCATTCCCC	21	5p	hvu-miR166b	gma-MIR166e		ctatgaggctTCGGACCAGGCTTCATTCCCCtcaaaacttgtttgctttggatcgagcctatatatatatatatatccttcttctttcggatattcctagtcaagttcaaacttcaaactaaagatgcatgctcttacttgatctgcatatctaaccaagctaggtagccgcaaaggttgagttgagaggaatgttgtctggctcgagggtccaaat	...((.(.((((((.((((((..((((((.((((..(((((....(((((((..(((..((((((....))))))..)))..))...(((.....((((((.((((....))))..........(((((.(.((......)).))))))..........))))))...))))))))..))))))))).))))))..)))))).)))))).).))...
	ana-miR166i-5p	ana-MIR166i	Contig00064	984887	985056	+	170	-62	43.53	0.837827	GGAATGTTGTCTGGCTCGAGG	21	5p	zma-miR166c-5p	gma-MIR166a	gma-MIR166a	ggaagctttgttttttgaggGGAATGTTGTCTGGCTCGAGGaccctttcatcttgatccactactactactgtatcctttcatagagaattctgtgctagcttgtggtcaaggaatatgtatagtgttgtcggaccaggcttcattccccccaattatatgcttccatct	((((((..(((...(((.((((((((..((((((.((((.(((.((..((((((((.((((...(((....)))..((..((((((....))))))..))...)))))))))....)))...)).))).)))).))))))..)))))))).)))..))).))))))....
	ana-miR166i-3p		Contig00064	984887	985056	+	170	-62	43.53	0.837827	TCGGACCAGGCTTCATTCCCC	21	3p	hvu-miR166b	gma-MIR166a		ggaagctttgttttttgaggggaatgttgtctggctcgaggaccctttcatcttgatccactactactactgtatcctttcatagagaattctgtgctagcttgtggtcaaggaatatgtatagtgttgTCGGACCAGGCTTCATTCCCCccaattatatgcttccatct	((((((..(((...(((.((((((((..((((((.((((.(((.((..((((((((.((((...(((....)))..((..((((((....))))))..))...)))))))))....)))...)).))).)))).))))))..)))))))).)))..))).))))))....
	ana-miR166j-3p	ana-MIR166j	Contig00148	5362053	5362161	+	109	-37.4	48.62	0.705716	TCGGACCAGGCTTCATTCCCC	21	3p	hvu-miR166b	mdm-MIR166c	gma-MIR166s	gggagaatgagagtgtggggaatgtcgtatggctcgagatgggcacttaaaaacctgaagtttgtgacattaactctcTCGGACCAGGCTTCATTCCCCtcacttcttc	.(((((.....((((.((((((((..((.(((.((((((.((((((....((((.....))))))).......))))))))).))).))..)))))))).)))))))))
MIR167-1	ana-miR167a-5p	ana-MIR167a	Contig00017	6557520	6557616	+	97	-44.1	50.52	0.899919	TGAAGCTGCCAGCATGATCTA	21	5p	ath-miR167a-5p	gma-MIR167b	gma-MIR167b	aaaagTGAAGCTGCCAGCATGATCTAggtttggttagtgggagctagagatcgagtgctaaccctgactaggtcatgctgcgctagcctcactcctt	...(((((.((((((((((((((((((....(((((((....(((........))))))))))....))))))))))))).)).))).)))))....
	ana-miR167b-5p	ana-MIR167b	Contig00017	842643	842730	-	88	-46.9	42.05	1.26743	TGAAGCTGCCAGCATGATCTGA	22	5p	ccl-miR167a	gso-MIR167a	gma-MIR167g	ttgcagcagtTGAAGCTGCCAGCATGATCTGAgtttaccaattctaatggtaagaatAGATCATATGGCAGCTTCACCtgttgaatgg	...((((((.(((((((((((..((((((((..(((((((.......)))))))..)))))))).))))))))))).)))))).....
	ana-miR167b-3p		Contig00017	842643	842730	-	88	-46.9	42.05	1.26743	AGATCATATGGCAGCTTCACC	21	3p	ahy-miR167-3p	gso-MIR167a		ttgcagcagtTGAAGCTGCCAGCATGATCTGAgtttaccaattctaatggtaagaatAGATCATATGGCAGCTTCACCtgttgaatgg	...((((((.(((((((((((..((((((((..(((((((.......)))))))..)))))))).))))))))))).)))))).....
	ana-miR167c-5p	ana-MIR167c	Contig00119	7682470	7682585	-	116	-53.6	44.83	1.03071	TGAAGCTGCCAGCGTGATCTA	21	5p	ath-miR167a-5p	lja-MIR167c	gma-MIR167l	caaaggaaaaagTGAAGCTGCCAGCGTGATCTAgctttcgttatagagctgagctggaagagtgtgctatataaccctaactaGGTCATGCTGTGACAGCTTCACTccttcctatt	...(((((..((((((((((.(((((((((((((.....((((((.(((...(((.....)))..))).)))))).....)))))))))))))...))))))))))..)))))...
	ana-miR16c7-3p		Contig00119	7682470	7682585	-	116	-53.6	44.83	1.03071	GGTCATGCTGTGACAGCTTCACT	23	3p	zma-miR167b-3p	lja-MIR167c		caaaggaaaaagTGAAGCTGCCAGCGTGATCTAgctttcgttatagagctgagctggaagagtgtgctatataaccctaactaGGTCATGCTGTGACAGCTTCACTccttcctatt	...(((((..((((((((((.(((((((((((((.....((((((.(((...(((.....)))..))).)))))).....)))))))))))))...))))))))))..)))))...
	ana-miR167d-5p	ana-MIR167d	Contig00737	1936364	1936476	-	113	-54.2	51.33	0.934436	TGAAGCTGCCAGCATGATCTTA	22	5p	mdm-miR167h	gma-MIR167f	gma-MIR167f	caaccatgcaccactaccagtTGAAGCTGCCAGCATGATCTTAacttccccccctttgttggggaaagatcAGATCATGTGGCAGTTTCACCttgttgttggccgcatggacc	...((((((.((((.((.((.(((((((((((.((((((((...(((.((((........)))).)))...))))))))))))))))))).)).)).)).))..))))))...
	ana-miR167d-3p		Contig00737	1936364	1936476	-	113	-54.2	51.33	0.934436	AGATCATGTGGCAGTTTCACC	21	3p	ahy-miR167-3p	gma-MIR167f		caaccatgcaccactaccagtTGAAGCTGCCAGCATGATCTTAacttccccccctttgttggggaaagatcAGATCATGTGGCAGTTTCACCttgttgttggccgcatggacc	...((((((.((((.((.((.(((((((((((.((((((((...(((.((((........)))).)))...))))))))))))))))))).)).)).)).))..))))))...
	ana-miR167e-3p	ana-MIR167e	Contig00440	2901429	2901521	+	93	-39.2	47.31	0.890944	AGATCATGTGGCAGTTTCACC	21	3p	ahy-miR167-3p	gma-MIR167f	gma-MIR167f	accactaccagttgaagctgccagcatgatcttaacttccctccttggtttggggaaagatcAGATCATGTGGCAGTTTCACCtagttgttgg	.((((.((.((.(((((((((((.((((((((...(((.((((........)))).)))...))))))))))))))))))).)).)).).)))
MIR168	ana-miR168a-5p	ana-MIR168a	Contig00504	2765529	2765652	+	124	-63.73	60.48	0.849788	TCGCTTGGTGCAGGTCGGGAA	21	5p	ath-miR168a-5p	gma-MIR168a	gma-MIR168a	ggtctctaatTCGCTTGGTGCAGGTCGGGAAccgctgctgctactgcgattttcgcgcgtaatgagggagcggtcgccggcggcgaattggatCCCGCCTTGCATCAACTGAATcggagaccgc	((((((..(((((.((((((((((.(((((.((((((((((.(((((..((((((.......)))))).))))).)).)))))).....)).))))).)))))))))).)))))..))))))..
	ana-miR168a-3p		Contig00504	2765529	2765652	+	124	-63.73	60.48	0.849788	CCCGCCTTGCATCAACTGAAT	21	3p	aly-miR168a-3p	gma-MIR168a		ggtctctaatTCGCTTGGTGCAGGTCGGGAAccgctgctgctactgcgattttcgcgcgtaatgagggagcggtcgccggcggcgaattggatCCCGCCTTGCATCAACTGAATcggagaccgc	((((((..(((((.((((((((((.(((((.((((((((((.(((((..((((((.......)))))).))))).)).)))))).....)).))))).)))))))))).)))))..))))))..
MIR169	ana-miR169a-5p	ana-MIR169a	Contig00564	670004	670110	-	106	-36.93	41.12	0.847267	CAGCCAAGAATGACTTGCCGG	21	5p	gma-miR169k	gma-MIR169k	gma-MIR169k	gtggatattgCAGCCAAGAATGACTTGCCGGaatgcatatatttggctaccaatatataaggttgtttgtaatcccGGCAAGTTGTTTTTGGCTACAttaggctctc	..((.((.((.(((((((((..(((((((((.....(((((((.((...)))))))))..(((((....))))))))))))))..))))))))).)).))..))...
	ana-miR169a-3p		Contig00564	670004	670110	-	106	-36.93	41.12	0.847267	GGCAAGTTGTTTTTGGCTACA	21	3p	gma-miR169l-3p	gma-MIR169k		gtggatattgCAGCCAAGAATGACTTGCCGGaatgcatatatttggctaccaatatataaggttgtttgtaatcccGGCAAGTTGTTTTTGGCTACAttaggctctc	..((.((.((.(((((((((..(((((((((.....(((((((.((...)))))))))..(((((....))))))))))))))..))))))))).)).))..))...
	ana-miR169b-5p	ana-MIR169b	Contig00529	428912	429089	+	178	-88.03	50	0.989101	CAGCCAAGGATGACTTGCCGA	21	5p	ath-miR169b-5p	gma-MIR169f	gma-MIR169f	gggacttgcatgaagaggcagagagtgcagtgCAGCCAAGGATGACTTGCCGGtgttagcgaaggcaaacaattattgatgaggaagtcatgactcattcattttcatgcatgcttatcccctgccggcaagtccgccttggctacattgggctctcttcttctcgtgtaagtaccac	((.(((((((((.(((((.(((((((.(((((.((((((((..((((((((((((((.((....)).))).......((((((...(.(((((...........))))))...))))))....)))))))))))..)))))))).))))).))))))).)))))))))))))).))..
	ana-miR169c-5p	ana-MIR169c	Contig00564	610958	611105	-	148	-83.7	45.27	1.24926	AAGCCAAGGATGACTTGCCGG	21	5p	mtr-miR169d-5p	gma-MIR169c	gma-MIR169c	gagtctttcatgtagaggttgaaagtggaatgAAGCCAAGGATGACTTGCCGGcattaatttgctacaaagctagctagctagctggattttcccGGCAAGTCATCCTGTGGCTAtattcggctttcttcctctcatgtgagactcta	(((((((.((((.(((((..((((((.(((((.((((((((((((((((((((....(((((.......((((((....)))))))))))...))))))))))))))).))))).))))).))))))..))))))))).)))))))..
	ana-miR169c-3p		Contig00564	610958	611105	-	148	-83.7	45.27	1.24926	GGCAAGTCATCCTGTGGCTA	20	3p	mtr-miR169d-3p	gma-MIR169c		gagtctttcatgtagaggttgaaagtggaatgAAGCCAAGGATGACTTGCCGGcattaatttgctacaaagctagctagctagctggattttcccGGCAAGTCATCCTGTGGCTAtattcggctttcttcctctcatgtgagactcta	(((((((.((((.(((((..((((((.(((((.((((((((((((((((((((....(((((.......((((((....)))))))))))...))))))))))))))).))))).))))).))))))..))))))))).)))))))..
	ana-miR169d-5p	ana-MIR169d	Contig00564	616348	616486	-	139	-68.1	50.36	0.972852	TGAGCCAAGGATGACTTGCCGG	22	5p	gma-miR169d	vvi-MIR169m	gma-MIR169p	cgccttgcatgaaggggtagggagtagatgTGAGCCAAGGATGACTTGCCGGcattgctgtaaagcaacagtccatctgtgggggttgctggcagttaatcttggctcaagtttgctccctttcttctcatatgagact	...(((..((((..(((.(((((((((((.((((((((((.((((.(((((((((((((....)))))...((((....))))...)))))))))))).)))))))))).))))))))))).)))..))))..)))...
	ana-miR169e-5p	ana-MIR169e	Contig00838	3427488	3427586	+	99	-46.9	46.46	1.01967	CAGCCAAGGATGACTTGCCGG	21	5p	ath-miR169b-5p	mdm-MIR169a	gma-MIR169a	aagtggagtgCAGCCAAGGATGACTTGCCGGcagttatataatatccttcttttcttccccgctggccggcaagttgttcttggctatattttgctttc	(((..(((((.(((((((((..(((((((((((((..........................)))).)))))))))..))))))))).)))))..)))..
	ana-miR169f-5p	ana-MIR169f	Contig00450	2294152	2294249	-	98	-40.4	48.98	0.84166	CAGCCAAGGATGACTTGCCGA	21	5p	ath-miR169b-5p	gma-MIR169a	gma-MIR169a	gagagtggtgCAGCCAAGGATGACTTGCCGAcgttagctcatgttcatgcttatatcaatccctgccggcaagttgtccttggctatattggtttctc	((((.(((((.(((((((((..((((((((.((..(((..........)))............)).))))))))..))))))))).))))).))))..
MIR171-1	ana-miR171-1j-5p	ana-MIR171_1j-a	Contig00545	3335318	3335452	+	135	-45.57	38.52	0.876312	TATTGGCCTGGTTCACTCAGA	21	5p	aly-miR170-5p	gma-MIR171j	gma-MIR171j	gttattgtgaTATTGGCCTGGTTCACTCAGAcaagaaaccacacagttctatatcagagacaaaagaaaagaaaagaaaagattttcagtgcaggttttgggtttgattgagccgtgccaatatctcagtgctat	..(((((.(((((((((.(((((((.((((((..((((((.(((..((((.....))))...........(((((.......))))).)))..))))))..)))))).))))))).))))))))).)))))....
	ana-miR171-1a-5p	ana-MIR171-1a	Contig00625	1417290	1417391	-	102	-52.6	37.25	1.38439	CGTGGTATTGCTTCTGCTCGTC	22	5p	vvi-miR479	gma-MIR171b	gma-MIR171h	gcagaagtaaacaaggCGTGGTATTGCTTCTGCTCGTCtttatccattaattaatgacttattaagaTGAGCCGAATCAATATCACTCctgtatacttcact	...((((((.((.(((.(((((((((.(((.(((((((((....((((....)))).......))))))))).))).))))))))).))))).))))))...
	ana-miR171-1a-3p		Contig00625	1417290	1417391	-	102	-52.6	37.25	1.38439	TGAGCCGAATCAATATCACTC	21	3p	lja-miR171c	gma-MIR171b		gcagaagtaaacaaggCGTGGTATTGCTTCTGCTCGTCtttatccattaattaatgacttattaagaTGAGCCGAATCAATATCACTCctgtatacttcact	...((((((.((.(((.(((((((((.(((.(((((((((....((((....)))).......))))))))).))).))))))))).))))).))))))...
	ana-miR171-1b-5p	ana-MIR171-1b	Contig00504	1264747	1264879	+	133	-44.95	36.09	0.936464	TATTGGCTTGGTTCACTCAGA	21	5p	aly-miR170-5p	gma-MIR171j	gma-MIR171j	tattgtgaTATTGGCTTGGTTCACTCAGAcaaaacagatagttgtatcataaagagatgcaaagcaaacagaaaaaagaaaacttttctgagtgtggtgtttTGATTGAGCCGTGCCAATATCtcagtgctat	(((((.(((((((((.(((((((.(((((((..(((.....(((((((.......)))))))......(((((((........)))))))..)))..))))).)).))))))).))))))))).)))))....
	ana-miR171-1b-3p		Contig00504	1264747	1264879	+	133	-44.95	36.09	0.936464	TGATTGAGCCGTGCCAATATC	21	3p	osa-miR171b	gma-MIR171j		tattgtgaTATTGGCTTGGTTCACTCAGAcaaaacagatagttgtatcataaagagatgcaaagcaaacagaaaaaagaaaacttttctgagtgtggtgtttTGATTGAGCCGTGCCAATATCtcagtgctat	(((((.(((((((((.(((((((.(((((((..(((.....(((((((.......)))))))......(((((((........)))))))..)))..))))).)).))))))).))))))))).)))))....
	ana-miR171-1c-3p	ana-MIR171-1c	Contig00596	2471910	2472013	+	104	-40.1	40.38	0.954871	TTGAGCCGCGTCAATATCTTA	21	3p	gma-miR171n	gma-MIR171n	gma-MIR171n	gcacaaacctaggtattggcgcgcctcaatttgaagacatggttattatgaaattaccagccatggagtttaaTTGAGCCGCGTCAATATCTTAttttgcactt	(((.(((...(((((((((((((.(((((((.((...(((((((..((......))..)))))))...)).))))))).)))))))))))))..))))))....
	ana-miR171-1d-5p	ana-MIR171-1d	Contig00513	1364796	1364897	-	102	-44.6	38.24	1.14345	AGATATTGGCGCGCCTCAATT	21	5p	bna-miR171g	gma-MIR171m	gma-MIR171m	caaaataccaAGATATTGGCGCGCCTCAATTtgaagacatggctaatatgaaaactagccatgtagtttaaTTGAGCCGCGTCAATATCTCAttttgcactt	((((((....(((((((((((((.(((((((.((..(((((((((..........)))))))))..)).))))))).))))))))))))).)))))).....
	ana-miR171-1d-3p		Contig00513	1364796	1364897	-	102	-44.6	38.24	1.14345	TTGAGCCGCGTCAATATCTCA	21	3p	gma-miR171m	gma-MIR171m		caaaataccaAGATATTGGCGCGCCTCAATTtgaagacatggctaatatgaaaactagccatgtagtttaaTTGAGCCGCGTCAATATCTCAttttgcactt	((((((....(((((((((((((.(((((((.((..(((((((((..........)))))))))..)).))))))).))))))))))))).)))))).....
	ana-miR171-1e-5p	ana-MIR171-1e	Contig00104	2039928	2040025	-	98	-52.6	40.82	1.31488	AGATATTGGTACGGTTCAATC	21	5p	gma-miR171o-5p	gma-MIR171c	gma-MIR171c	gagcctgAGATATTGGTACGGTTCAATCagaaggcagtgctttatattccaaaagcgctgtgttattTGATTGAGCCGTGCCAATATCACAtgtaatt	..((.((.((((((((((((((((((((((((.((((((((((........)))))))))).)..))))))))))))))))))))))).)).))....
	ana-miR171-1e-3p		Contig00104	2039928	2040025	-	98	-52.6	40.82	1.31488	TTGAGCCGTGCCAATATCACA	21	3p	zma-miR171f-3p	gma-MIR171c		gagcctgAGATATTGGTACGGTTCAATCagaaggcagtgctttatattccaaaagcgctgtgttattTGATTGAGCCGTGCCAATATCACAtgtaatt	..((.((.((((((((((((((((((((((((.((((((((((........)))))))))).)..))))))))))))))))))))))).)).))....
	ana-miR171-1f-5p	ana-MIR171-1f	Contig00596	2547374	2547469	+	96	-46.1	46.88	1.02434	ATATTGGTCCGGTTCAATGAG	21	5p	sly-miR171c	gma-MIR171a	gma-MIR171a	tttaacgggATATTGGTCCGGTTCAATGAGaaagcaatgctaaaaatgtctcaggccctgcttttccATTGAGCCGTGCCAATATCgcgtgccact	....(((.((((((((..((((((((((..((((((..(((............)))..))))))..))))))))))..)))))))).)))......
	ana-miR171-1f-3p		Contig00596	2547374	2547469	+	96	-46.1	46.88	1.02434	ATTGAGCCGTGCCAATATC	19	3p	osa-miR171b	gma-MIR171a		tttaacgggATATTGGTCCGGTTCAATGAGaaagcaatgctaaaaatgtctcaggccctgcttttccATTGAGCCGTGCCAATATCgcgtgccact	....(((.((((((((..((((((((((..((((((..(((............)))..))))))..))))))))))..)))))))).)))......
	ana-miR171-1g-3p	ana-MIR171-1g	Contig00742	2972786	2972891	+	106	-38.9	37.74	0.972393	TTGAGCCGCGCCAATATCACT	21	3p	ath-miR171a-3p	gma-MIR171a	gma-MIR171k	gctagagaaagcgatgttggtgaggttcaatccgaagacggatttacatataaaacagtaaaatacgatctcagaTTGAGCCGCGCCAATATCACTttattttaaa	..(((((((((.((((((((((.(((((((((.((.((((..(((((..........)))))...)).)))).))))))))).)))))))))).)))).)))))..
	ana-miR171-1h-3p	ana-MIR171-1h	Contig00838	291635	291740	+	106	-44.4	39.62	1.05721	TTGAGCCGCGCCAATATCACT	21	3p	vvi-miR171f	gma-MIR171k	gma-MIR171k	gcagataaagCGATGTTGGTGAGGTTCAATCcgaagacggatttacatgtagaaacagtaaaatacgatctcagaTTGAGCCGCGCCAATATCACTttattgttat	...(((((((.((((((((((.(((((((((.(.(((((..(((((.(((....))))))))...)).)))).))))))))).)))))))))).))))))).....
	ana-miR171-1h-5p		Contig00838	291635	291740	+	106	-44.4	39.62	1.05721	CGATGTTGGTGAGGTTCAATC	21	5p	gma-miR171k-5p	gma-MIR171k		gcagataaagCGATGTTGGTGAGGTTCAATCcgaagacggatttacatgtagaaacagtaaaatacgatctcagaTTGAGCCGCGCCAATATCACTttattgttat	...(((((((.((((((((((.(((((((((.(.(((((..(((((.(((....))))))))...)).)))).))))))))).)))))))))).))))))).....
MIR171_2	ana-miR171_2a-5p	ana-MIR171_2a	Contig00625	1417593	1417707	-	115	-41.8	39.13	0.928899	CGTGGTATTGATCCGGCTCATC	22	5p	ptc-miR171l-5p	lja-MIR171c	gma-MIR171h	ttctgcaaaagtagacatggCGTGGTATTGATCCGGCTCATCttcaaccattatccatatatatcaacttcagaCGAGCCGAATCAATATCACTCttgtttgcttcattgcatat	...((((((((((((((.((.(((((((((((.((((((.(((........(((......)))........))).)))))).))))))))))).)))))))))))..)))))...
	ana-miR171_2a-3p		Contig00625	1417593	1417707	-	115	-41.8	39.13	0.928899	CGAGCCGAATCAATATCACTC	21	3p	gma-miR171b-3p	lja-MIR171c		ttctgcaaaagtagacatggCGTGGTATTGATCCGGCTCATCttcaaccattatccatatatatcaacttcagaCGAGCCGAATCAATATCACTCttgtttgcttcattgcatat	...((((((((((((((.((.(((((((((((.((((((.(((........(((......)))........))).)))))).))))))))))).)))))))))))..)))))...
MIR172	ana-miR172a-5p	ana-MIR172a	Contig00649	2291928	2292074	-	147	-64.5	40.82	1.0749	GGAGCATCATCAAGATTCACA	21	5p	aly-miR172c-5p	gma-MIR172c	gma-MIR172c	accagtcactgtttgctggtGGAGCATCATCAAGATTCACAagcttgggctttgtttgaggtggtccctttattattgctacaaaaaacaattagcccttttgttatgAGAATCTTGATGATGCTGCAGcggcaataaatgactcta	...(((((....((((((.((.((((((((((((((((.(((((..(((((((((((...(((((............)))))...))))))..)))))....))).)).)))))))))))))))).)).))))))....)))))...
	ana-miR172a-3p		Contig00649	2291928	2292074	-	147	-64.5	40.82	1.0749	AGAATCTTGATGATGCTGCAG	21	3p	ath-miR172c	gma-MIR172c		accagtcactgtttgctggtGGAGCATCATCAAGATTCACAagcttgggctttgtttgaggtggtccctttattattgctacaaaaaacaattagcccttttgttatgAGAATCTTGATGATGCTGCAGcggcaataaatgactcta	...(((((....((((((.((.((((((((((((((((.(((((..(((((((((((...(((((............)))))...))))))..)))))....))).)).)))))))))))))))).)).))))))....)))))...
	ana-miR172b-5p	ana-MIR172b	Contig00523	226794	226948	-	155	-71.7	43.23	1.07005	CAGCAGCATCAAGATTCACAC	21	5p	gma-miR172h-5p	gma-MIR172j	gma-MIR172a	acagtcgttttttgcaggtgCAGCAGCATCAAGATTCACACacaaattctacctcctcccaggatgtctttgatgtaactcctgggctgggggagtagttttgttttggtgttgAGAATCTTGATGATGCTGCATcagcaataaatgattcaaga	..((((((((.((((.(((((((((.((((((((((((((((((((..((((((((((((((((.((..........)))))))))..))))).)))).)))))....))))...))))))))))).))))))))).)))).)))))))).....
	ana-miR172b-3p		Contig00523	226794	226948	-	155	-71.7	43.23	1.07005	AGAATCTTGATGATGCTGCAT	21	3p	ath-miR172a	gma-MIR172j		acagtcgttttttgcaggtgCAGCAGCATCAAGATTCACACacaaattctacctcctcccaggatgtctttgatgtaactcctgggctgggggagtagttttgttttggtgttgAGAATCTTGATGATGCTGCATcagcaataaatgattcaaga	..((((((((.((((.(((((((((.((((((((((((((((((((..((((((((((((((((.((..........)))))))))..))))).)))).)))))....))))...))))))))))).))))))))).)))).)))))))).....
	ana-miR172c-5p	ana-MIR172c	Contig00486	1184895	1185024	-	130	-50.3	43.85	0.882379	GTAGCATCATCAAGATTCACA	21	5p	mtr-miR172c-5p	gma-MIR172b	gma-MIR172b	atttgcggatGTAGCATCATCAAGATTCACAtgcaaacgcgggtgggtggaatctgattcaatcgtagctctctgccaagccataagtcttttgaagtgAGAATCTTGATGATGCTGCATcagccataaa	....((.(((((((((((((((((((((.(((.((((.((..((((.(((.....((............))....)))..))))..))..))))..))).))))))))))))))))))))).))......
	ana-miR172d-3p	ana-MIR172d	Contig00430	1829262	1829386	+	125	-48.9	42.4	0.922642	AGAATCTTGATGATGCTGCAT	21	3p	ath-miR172a	nta-MIR172d	gma-MIR172g	attgtttgcaggtgcagcaccattaagattcacatacaattcacacctccaggaggtctctattgacatgattcctgccagtgttctggagttgAGAATCTTGATGATGCTGCATcagcaataaa	.((..((((.(((((((((.(((((((((((.....((((((((((...(((((((((......)))....))))))...))))....)))))).))))))))))).))))))))).))))..))
	ana-miR172e-3p	ana-MIR172e	Contig00569	1654500	1654640	-	141	-54.4	41.84	0.922121	AGAATCTTGATGATGCTGCAT	21	3p	ath-miR172a	gma-MIR172b	gma-MIR172b	ttgtttgctgatgtagcatcatcaagattcacatgcaaatgcaggtggatgggatcacccagatctgatgcaatgtaagtgctctaccaatccattgatattctgaagtgAGAATCTTGATGATGCTGCATccgccataaa	......((.(((((((((((((((((((((.(((.((((((..(((((((((((((.....)))).((.(((.......)))))..)).)))))))..)))).))..))).))))))))))))))))))))).))......
MIR390	ana-miR390a-5p	ana-MIR390a	Contig00009	6720617	6720751	-	135	-62.6	40.74	1.1382	AAGCTCAGGAGGGATAGCGCC	21	5p	ath-miR390a-5p	gma-MIR390b	gma-MIR390b	tgcagagagtatgggagaatctgtaAAGCTCAGGAGGGATAGCGCCgtgatactaactgatgattttatcatatatatagtggtatacttggCGCTATCCATCCTGAGTTTCAcggcttcttcttactgtttata	...(((.((((.(((((((.((((.((((((((((.(((((((((((..(((((.(((((((((...))))).....)))))))))...))))))))))).)))))))))).)))).))))))))))).)))...
	ana-miR390a-3p		Contig00009	6720617	6720751	-	135	-62.6	40.74	1.1382	CGCTATCCATCCTGAGTTTCA	21	3p	aly-miR390a-3p	gma-MIR390b		tgcagagagtatgggagaatctgtaAAGCTCAGGAGGGATAGCGCCgtgatactaactgatgattttatcatatatatagtggtatacttggCGCTATCCATCCTGAGTTTCAcggcttcttcttactgtttata	...(((.((((.(((((((.((((.((((((((((.(((((((((((..(((((.(((((((((...))))).....)))))))))...))))))))))).)))))))))).)))).))))))))))).)))...
	ana-miR390b-5p	ana-MIR390b	Contig00618	1615661	1615796	-	136	-65.3	44.85	1.07056	AAGCTCAGGAGGGATAGCGCC	21	5p	ath-miR390a-5p	gma-MIR390e	gma-MIR390e	ttagtgtggaagaatctgtaAAGCTCAGGAGGGATAGCGCCatggatggtcttctcttactccatttgtggggtttgcattttgatcttctcttgCGCTATCCATCCTGAGTTTCAtgggttcttcacactctcat	..((((((.((((((((((.((((((((((.(((((((((...(((.((((....(..((((((....))))))..)......)))).)))...))))))))).)))))))))).)))))))))))))))).....
	ana-miR390b-3p		Contig00618	1615661	1615796	-	136	-65.3	44.85	1.07056	CGCTATCCATCCTGAGTTTCA	21	3p	aly-miR390a-3p	gma-MIR390e		ttagtgtggaagaatctgtaAAGCTCAGGAGGGATAGCGCCatggatggtcttctcttactccatttgtggggtttgcattttgatcttctcttgCGCTATCCATCCTGAGTTTCAtgggttcttcacactctcat	..((((((.((((((((((.((((((((((.(((((((((...(((.((((....(..((((((....))))))..)......)))).)))...))))))))).)))))))))).)))))))))))))))).....
MIR393	ana-miR393a-5p	ana-MIR393a	Contig00009	3719585	3719721	-	137	-56.14	40.86	1.00289	TCCAAAGGGATCGCATTGATC	21	5p	gma-miR393a	gma-MIR393a	gma-MIR393a	actgcaactggaggaggcaTCCAAAGGGATCGCATTGATCccaaatctcagtcttaaatctctcaatctttcccttctcaaaatatttattaatttgggATCATGCTATCCCTTTGGATTcttcctttggtggcttc	...((.((..(((((((.((((((((((((.((((.((((((((((..............................................)))))))))))))).)))))))))))).)))))))..)).))...
	ana-miR393a-3p		Contig00009	3719585	3719721	-	137	-56.14	40.86	1.00289	ATCATGCTATCCCTTTGGATT	21	3p	gma-miR393c-3p	gma-MIR393a		actgcaactggaggAGGCATCCAAAGGGATCGCATTgatcccaaatctcagtcttaaatctctcaatctttcccttctcaaaatatttattaatttgggATCATGCTATCCCTTTGGATTcttcctttggtggcttc	...((.((..(((((((.((((((((((((.((((.((((((((((..............................................)))))))))))))).)))))))))))).)))))))..)).))...
	ana-miR393b-5p	ana-MIR393b	Contig00675	1426046	1426198	-	153	-66.53	40.52	1.07314	TTCCAAAGGGATCGCATTGATC	22	5p	gma-miR393h	gma-MIR393h	gma-MIR393h	accttagtgtaggtggaaagTTCCAAAGGGATCGCATTGATCtaattcttgtagatgcttgcacttacatgcagttcctggaatcagccttgttttactggttcactgattagaTCATGCGATCCCTTAGGAATTttccatcagctctaaatt	...((((.((.(((((((((((((.(((((((((((.((((((((((....(((..(((.(((......))))))..)))(((((((..........)))))))...))))))))))))))))))))).))))))))))))).)).))))...
	ana-miR393b-3p		Contig00675	1426046	1426198	-	153	-66.53	40.52	1.07314	TCATGCGATCCCTTAGGAATT	21	3p	stu-miR393-3p	gma-MIR393h		accttagtgtaggtggaaagTTCCAAAGGGATCGCATTGATCtaattcttgtagatgcttgcacttacatgcagttcctggaatcagccttgttttactggttcactgattagaTCATGCGATCCCTTAGGAATTttccatcagctctaaatt	...((((.((.(((((((((((((.(((((((((((.((((((((((....(((..(((.(((......))))))..)))(((((((..........)))))))...))))))))))))))))))))).))))))))))))).)).))))...
	ana-miR393c-3p	ana-MIR390c	Contig00564	44421	44542	+	122	-48.25	44.26	0.893565	TCCAAAGGGATCGCATTGATCC	22	3p	ath-miR393a-5p	gma-MIR393d	gma-MIR393d	ggaggaggcaTCCAAAGGGATCGCATTGATCCtaaatcgcaggcaaaattctttctgtacctctctttcccatcccacaataatatttgggATCATGCTATCCCTTTGGATTcctcctttag	((((((((.((((((((((((.(((.(((((((((((.(((((..........))))).............((......))...)))))))))))))).)))))))))))).))))))))..
MIR394	ana-miR394a-5p	ana-MIR394a	Contig00498	317033	317151	+	119	-48.5	42.86	0.950917	TTGGCATTCTGTCCACCTCC	20	5p	ath-miR394a	gma-MIR394c	gma-MIR394c	acagagtttaTTGGCATTCTGTCCACCTCCtcttcctattcctattcctatatatatatgatctatatatggatctccctctctatgtggaggtgggcatactgccaactgggctctgt	((((((((((((((((...(((((((((((...............(((.(((((((.......))))))))))...............)))))))))))...)))))).))))))))))
	ana-miR394b-5p	ana-MIR394b	Contig00146	3025599	3025714	-	116	-42.5	43.1	0.850068	TTGGCATTCTGTCCACCTCC	20	5p	ath-miR394a	gma-MIR394e	gma-MIR394e	catagacattTTGGCATTCTGTCCACCTCCattaattagtgtgttacatattaagaaccaccccagatattggtcacaattttggaggtggccagtatgccaaacgggctctgtga	(((((((..((((((((.(((.(((((((((....((((((((...))))))))..((((..........))))........))))))))).))).))))))))...).)))))).
MIR395	ana-miR395a-3p	ana-MIR395a	Contig00419	209761	209905	+	145	-50.2	40.69	0.85084	TGAAGTGTTTGGGGGAACTCT	21	3p	aof-miR395a	csi-MIR395c	csi-MIR395c	agatgtttcctagagttcccttggaatacctcattagggttcttaacttcttcttgttctagtgttctaccttgagaagggactcttggtatgatatataccatgtcactctatTGAAGTGTTTGGGGGAACTCTggctactatc	.((((.(..((((((((((((..((((((.(((.((((((........((((((((...(((....)))...))))))))(((...(((((((...))))))).))))))))).))).)))))).))))))))))))..).))))
	ana-miR395b-5p	ana-MIR395b	Contig00419	226616	226742	+	127	-57.2	44.09	1.02153	AGTTCCTCTGAACGCTTCATA	21	5p	aly-miR395e-5p	gma-MIR395k	gma-MIR395k	ttgttggctgtctcttggAGTTCCTCTGAACGCTTCATAtgagggattagccagtttaataccattagaaaggatagtccttcttcaatgaagtgtttgggggaacccctgggttcaactaacactg	.((((((.((.(((..((.(((((((..((((((((((..(((((((((.((..((((((...))))))..)).)))))))))....))))))))))..)))))))))..)))..)).))))))...
	ana-miR395c-5p	ana-MIR395c	Contig00419	238906	239019	-	114	-47.1	43.86	0.941992	AGTTCCTCTGAACGCTTCATC	21	5p	aly-miR395e-5p	gma-MIR395k	gma-MIR395k	tgtctcttagAGTTCCTCTGAACGCTTCATCtgaggggttagctagtctaatacccgtcagaaagtatataatcctccttcaaTGAAGTGTTTGGGGGAACTCTtgggttcaac	((..(((.((((((((((..((((((((((((((.(((((((.....)))..)))).))))).....................)))))))))..)))))))))).)))..))..
	ana-miR395d-5p	ana-MIR395d	Contig00419	252016	252144	-	129	-60.6	40.31	1.16539	GGTTCCTCTGAACACTTCATA	21	5p	aly-miR395e-5p	gma-MIR395k	gma-MIR395k	ttgttggctgtctcttggGGTTCCTCTGAACACTTCATAtgagggactagctagtctaatactatttattagaaaggataatccttcttcaaTGAAGTGTTTGGGGGAACTCCtaggttcaactaacac	.((((((.((..(((.((((((((((..((((((((((..((((((.((.((..(((((((.....)))))))..)).)).))))))....))))))))))..)))))))))).)))..)).)))))).
	ana-miR395e-5p	ana-MIR395e	Contig00419	254631	254743	+	113	-44.8	51.33	0.772375	GTTCCTCTGATCACTTCATTG	21	5p	aly-miR395e-5p	mdm-MIR395c	mdm-MIR395c	tatcccctggaGTTCCTCTGATCACTTCATTGtgtttgctgcttcagatcagctctcaaacggagcattcctattgcaccacTGAAGTGTTTGGGGGAACTCCgggtgccacc	.....(((((((((((((..(.(((((((...((...((((........))))...))...((.(((.......))).))..))))))).)..))))))))))))).......
	ana-miR395f-3p	ana-MIR395f	Contig00419	256666	256753		88	-36.4	40.91	1.01109	TGAAGTGTTTGGGGGAACTCC	21	3p	sly-miR395a	vvi-MIR395l	gma-MIR395k	tttccctagagttcccctaaccatttcattaaggattccatttatcttcctctttatTGAAGTGTTTGGGGGAACTCCtggaatcacc	.((((...((((((((((((.(((((((.((((((...............)))))).))))))).))))))))))))..)))).....
	ana-miR395g-3p	ana-MIR395g	Contig00419	258975	259082	+	108	-49.4	50	0.914815	TGAAGTGTTTGGGGGAACTCT	21	3p	rco-miR395d	cme-MIR395a	gma-MIR395c	tatctcctggaattccccggaacacttcattagaaaccttaggtttcactgccagtgaggctatagctcgaccctatTGAAGTGTTTGGGGGAACTCTgggagccacc	...((((..((.((((((.((((((((((.(((....((..((((((((.....))))))))..)).......))).)))))))))).)))))).))..)))).....
	ana-miR395h-3p	ana-MIR395h	Contig00478	2041558	2041665	+	108	-54.2	41.67	1.20435	AGTTCCTCTGAGCACTTCACA	21	3p	bra-miR395c-5p	gma-MIR395f	gma-MIR395e	tgtatcttgaAGTTCCTCTGAGCACTTCACAagtggggctagtttaatatggtaatagaaagaatagtccttatctgtgaagtgtttgggggaacttcagggttcagc	((.(((((((((((((((..(((((((((((..((((((((.(((..(((....)))...))).))))))).)..)))))))))))..))))))))))))))).))..
	ana-miR395i-3p	ana-MIR395i	Contig00478	2037643	2037752	-	110	-54.7	48.18	1.03211	TCTGAAGTGTTTGGGGGAACC	21	3p	ath-miR395a	vvi-MIR395e	ppe-MIR395n	cgatcaggtgtcacctagtgttccctcgaacacttcaacgaggagagcctttccatctatatgatcctctcTCTGAAGTGTTTGGGGGAACCctaggtagcatttgacaa	...(((((((..((((((.((((((((((((((((((..(((..((..................))..)))..)))))))))))))))))).))))))..)))))))...
MIR396	ana-miR396a-3p	ana-MIR396a	Contig00527	622881	623002	+	122	-57.9	40.16	1.18175	GTTCAAGAAAGCTGTGGAAAA	21	3p	zma-miR396g-3p	mtr-MIR396c	gma-MIR396h	aatggtcatcttggtgataTTCCACAGCTTTCTTGAACTGtcttgtgatcggtcaacccatgcaacagaattttcatgaacacaGTTCAAGAAAGCTGTGGAAAAtcaatgagatgatctgc	...(((((((((..((((.((((((((((((((((((((((.(..(((....((.............))....)))..)..)))))))))))))))))))))).))))..)))))))))...
	ana-miR396b-5p	ana-MIR396b	Contig00838	388039	388157	-	119	-49	45.38	0.90737	TTCCACAGCTTTCTTGAACTG	21	5p	ath-miR396a-5p	gma-MIR396i	gma-MIR396i	ctttgtattcTTCCACAGCTTTCTTGAACTGcgtctaaagggtttcctttgcatgcatgccatggcactctagctcccacaccttgttttgcgGTTCAATAAAGCTGTGGGAAGataca	...(((((..((((((((((((.((((((((((.....(((((.......((.....(((....))).....))......)))))....)))))))))).))))))))))))..)))))
	ana-miR396b-3p		Contig00838	388039	388157	-	119	-49	45.38	0.90737	GTTCAATAAAGCTGTGGGAAG	21	3p	aly-miR396a-3p	gma-MIR396i		ctttgtattcTTCCACAGCTTTCTTGAACTGcgtctaaagggtttcctttgcatgcatgccatggcactctagctcccacaccttgttttgcgGTTCAATAAAGCTGTGGGAAGataca	...(((((..((((((((((((.((((((((((.....(((((.......((.....(((....))).....))......)))))....)))))))))).))))))))))))..)))))
	ana-miR396c-5p	ana-MIR396c	Contig00838	380154	380260	+	107	-42.97	43.93	0.914156	TTCCACAGCTTTCTTGAACTT	21	5p	ath-miR396b-5p	gma-MIR396b	gma-MIR396b	ggtcatgcttTTCCACAGCTTTCTTGAACTTcttatgcatatgaaagctctccacgcccagaattaaaagccctagaagctcaagaaagctgtgggagaatatggca	.((((((.(((((((((((((((((((.(((((...((...............................))...))))).))))))))))))))))))).)))))).
	ana-miR396d-3p	ana-MIR396d	Contig00742	3231142	3231259	-	118	-51.2	43.22	1.00393	TTCAATAAAGCTGTGGGAAG	20	3p	aly-miR396a-3p	gma-MIR396i	gma-MIR396i	ctctttgtattcttccacagctttcttgaactgcatctacgagttcctttgcatgcatgctatggcactctccaacaccttggtgcggTTCAATAAAGCTGTGGGAAGatacaaaata	...((((((((.((((((((((((.((((((((((((...((((.((...(((....)))...)).))))...........)))))))))))).)))))))))))).))))))))...
MIR397	ana-miR397a-5p	ana-MIR397a	Contig00146	755346	755497	-	152	-64.6	40.79	1.04192	TCATTGAGTGCAGCGTTGATG	21	5p	ath-miR397a	gma-MIR397b	gma-MIR397b	taaactccccacattggagaaacaTCATTGAGTGCAGCGTTGATGaaggcctcattagtagtaaataccttatgtctctcaggtaagtacatgccaaatggtgttATCGACGCTGCACTCAATCATgtttttttggcaatgtggtatgtatg	...((...(((((((((((((((((.((((((((((((((((((((..(((......((((((..(((((..........)))))..))).))).....))).)))))))))))))))))))).)))))))))...))))))))...))...
	ana-miR397a-3p		Contig00146	755346	755497	-	152	-64.6	40.79	1.04192	ATCGACGCTGCACTCAATCAT	21	3p	gmamiR397b-3p	gma-MIR397b		taaactccccacattggagaaacaTCATTGAGTGCAGCGTTGATGaaggcctcattagtagtaaataccttatgtctctcaggtaagtacatgccaaatggtgttATCGACGCTGCACTCAATCATgtttttttggcaatgtggtatgtatg	...((...(((((((((((((((((.((((((((((((((((((((..(((......((((((..(((((..........)))))..))).))).....))).)))))))))))))))))))).)))))))))...))))))))...))...
	ana-miR397b-5p	ana-MIR397b	Contig00099	1815985	1816098	-	114	-37.5	41.23	0.797835	TCATTGAGTGCAGCGTTGATG	21	5p	ath-miR397a	lja-MIR397	gma-MIR397b	ttagggaacaTCATTGAGTGCAGCGTTGATGaaggcctaaaacttattcatgcctctacgacagatgcttaatgattgttgtcatccacgctgcattcaatcatgcttttttgc	.((((((((((.((((((((((((((.(((((((((...............))))...((((((.(........)))))))))))).)))))))))))))).))).))))))).
MIR398	ana-miR398a-5p	ana-MIR398a	Contig00418	1845778	1845944	+	167	-63.13	39.52	0.956538	GGAGTGAATCTGAGAACACAGG	22	5p	mtr-miR398a-5p	gma-MIR398a	gma-MIR398b	caagtccatatagaagatggtttttctcagaGGAGTGAATCTGAGAACACAGGgtggattggtttggactgccatactatctatttggtatcagatatttctgcatatcgttaatttactTTGTGTTCTCAGGTCACCCCTttgagccaacctgtttacatgacata	...((.(((.((((....((((...((((((((.(((.(((((((((((((((((((((((((.(((....))).)))).......(((((((((....)))).)))))....)))))))))))))))))))))))).))))))))..))))..)))).)))))...
	ana-miR398a-3p		Contig00418	1845778	1845944	+	167	-63.13	39.52	0.956538	TTGTGTTCTCAGGTCACCCCT	21	3p	stu-miR398b-3p	gma-MIR398a		caagtccatatagaagatggtttttctcagaGGAGTGAATCTGAGAACACAGGgtggattggtttggactgccatactatctatttggtatcagatatttctgcatatcgttaatttactTTGTGTTCTCAGGTCACCCCTttgagccaacctgtttacatgacata	...((.(((.((((....((((...((((((((.(((.(((((((((((((((((((((((((.(((....))).)))).......(((((((((....)))).)))))....)))))))))))))))))))))))).))))))))..))))..)))).)))))...
	ana-miR398b-3p	ana-MIR398b	Contig00009	550845	550985	-	141	-64.3	50.35	0.905717	TGTGTTCTCAGGTCGCCCCTG	21	3p	osa-miR398b	mtr-MIR398c	gma-MIR398c	aggggttctacagggtcgtcctgagatcacatgaagggtgctcggtggttcagaatacaacaggcatatatatgcttgtggtctcgtttgtgcctatactactcatctcaTGTGTTCTCAGGTCGCCCCTGctggacttcc	.(((((((..(((((.((.(((((((.(((((((.(((((......(((.((((..((.((((((((....)))))))).))....)))).))).....)))))...))))))).))))))).)).)))))..))))))).
	ana-miR398c-3p	ana-MIR398c	Contig00534	141648	141781	-	134	-62.8	52.24	0.897122	TGTGTTCTCAGGTCGCCCCTG	21	3p	osa-miR398b	vvi-MIR398b	gma-MIR398c	aggggttctacagggtcgtcctgagatcacatgaagggtgctcggtggttcagaatacaacaggcatatatgcttgtggtctcgattgtgcctataccactcaTGTGTTCTCAGGTCGCCCCTGctggacttcc	.(((((((..(((((.((.(((((((.(((((((..((((...(((((((.(((.....(((((((....)))))))..))).))))..)))..))))..))))))).))))))).)).)))))..))))))).
	ana-miR398d-3p	ana-MIR398d	Contig00535	6671	6804	-	134	-62.8	52.24	0.897122	TGTGTTCTCAGGTCGCCCCTG	21	3p	osa-miR398b	vvi-MIR398b	gma-MIR398c	aggggttctacagggtcgtcctgagatcacatgaagggtgctcggtggttcagaatacaacaggcatatatgcttgtggtctcgattgtgcctataccactcaTGTGTTCTCAGGTCGCCCCTGctggacttcc	.(((((((..(((((.((.(((((((.(((((((..((((...(((((((.(((.....(((((((....)))))))..))).))))..)))..))))..))))))).))))))).)).)))))..))))))).
	ana-miR398e-3p	ana-MIR398e	Contig00667	190048	190181	+	134	-59.7	52.24	0.852838	TGTGTTCTCAGGTCGCCCCTG	21	3p	osa-miR398b	vvi-MIR398b	gma-MIR398c	aggggttctacagggtcgtcctgagatcacatgaagggtgctcggtggttcagaatacaacaggcatatatgcttgtggtctcgtttgtgcctatactactcgTGTGTTCTCAGGTCGCCCCTGctggacttcc	.(((((((..(((((.((.(((((((.(((((((..((((......(((.((((..((.(((((((....))))))).))....)))).)))..))))..))))))).))))))).)).)))))..))))))).
	ana-miR398f-3p	ana-MIR398f	Contig00667	204172	204305	-	134	-59.7	52.24	0.852838	TGTGTTCTCAGGTCGCCCCTG	21	3p	osa-miR398b	vvi-MIR398b	gma-MIR398c	aggggttctacagggtcgtcctgagatcacatgaagggtgctcggtggttcagaatacaacaggcatatatgcttgtggtctcgtttgtgcctatactactcgTGTGTTCTCAGGTCGCCCCTGctggacttcc	.(((((((..(((((.((.(((((((.(((((((..((((......(((.((((..((.(((((((....))))))).))....)))).)))..))))..))))))).))))))).)).)))))..))))))).
MIR399	ana-miR399a-5p	ana-MIR399a	Contig00452	1384468	1384631	-	164	-60.4	45.12	0.816252	GGGCTCCTCCCCTTTGGCA	19	5p	stu-miR399g-3p	tcc-MIR399a	csi-MIR399b	cgaatcagttgcgGGGCTCCTCCCCTTTGGCAgaggtgcgacgtcacgtgtccccaacaacaacatatgcatgaatgaaatcaattaattatttatgttgatttgtgtgtaactgtgcatcgtttgatcgatcCGCCAAAGGAGAGTTGCCCTTtaactgattc	.((((((((((.(((((..(((.((((((((...((..(((((..((((((.....(((...((((((((((((((((..........))))))))))......))))))...)))))).))).)).)))..)))))))))).)))..))))).))))))))))
	ana-miR399a-3p		Contig00452	1384468	1384631	-	164	-60.4	45.12	0.816252	CGCCAAAGGAGAGTTGCCCTT	21	3p	ppe-miR399a	tcc-MIR399a		cgaatcagttgcgGGGCTCCTCCCCTTTGGCAgaggtgcgacgtcacgtgtccccaacaacaacatatgcatgaatgaaatcaattaattatttatgttgatttgtgtgtaactgtgcatcgtttgatcgatcCGCCAAAGGAGAGTTGCCCTTtaactgattc	.((((((((((.(((((..(((.((((((((...((..(((((..((((((.....(((...((((((((((((((((..........))))))))))......))))))...)))))).))).)).)))..)))))))))).)))..))))).))))))))))
	ana-miR399b-5p	ana-MIR399b	Contig00557	169830	169974	+	145	-74.2	46.21	1.10739	GGGCTTCTCTCCTTTGGCG	19	5p	cme-miR399g	tcc-MIR399a	tcc-MIR399a	accagctgcgGGGCTTCTCTCCTTTGGCGgacactcgatcgagtcttcaaacaagaacatgcacagatcaattatatattggtttgtgtatgagttttcagttctcgaatgaccCGCCAAAGGAGAGTTGCCCTGcaattgattc	..(((.((((((((..((((((((((((((....(((.(((((.((..((((.....(((((((((((((((.....))))))))))))))).))))..))..))))).))).))))))))))))))..)))))))).)))....
	ana-miR399b-3p		Contig00557	169830	169974	+	145	-74.2	46.21	1.10739	CGCCAAAGGAGAGTTGCCCTG	21	3p	vvi-miR399i	tcc-MIR399a		accagctgcgGGGCTTCTCTCCTTTGGCGgacactcgatcgagtcttcaaacaagaacatgcacagatcaattatatattggtttgtgtatgagttttcagttctcgaatgaccCGCCAAAGGAGAGTTGCCCTGcaattgattc	..(((.((((((((..((((((((((((((....(((.(((((.((..((((.....(((((((((((((((.....))))))))))))))).))))..))..))))).))).))))))))))))))..)))))))).)))....
	ana-miR399c-3p	ana-MIR399c	Contig00737	1405192	1405316	+	125	-46.3	43.2	0.857407	TGCCAAAGGAGAGTTGCCCTG	21	3p	ath-miR399b	gma-MIR399b	gma-MIR399o	aattagcaatagggcacctctctcctggcttgtaaacagacgttcattattttgggagcaaactattgagctaccaaaagtcagtgttaataacaTGCCAAAGGAGAGTTGCCCTGtggctgctt	...((((.((((((((.((((((..((((.(((.((((((((((((.((.((((....)))).)).)))))........)))..))))....))).))))..)))))).)))))))).))))...
	ana-miR399d-3p	ana-MIR399d	Contig00737	1414488	1414612	+	125	-46.3	41.6	0.890385	TGCCAAAGGAGAGTTGCCCTA	21	3p	ath-miR399b	gma-MIR399b	gma-MIR399b	aattagcaatagggcacctctctcctggcttgtaaacagacgttcattattttgggagcaaactattgagctaccaaaaatcagtgttaataacaTGCCAAAGGAGAGTTGCCCTAtggctgctt	...((((.((((((((.((((((..((((.(((.....((((((.(((..(((((.(((..........))).)))))))).))))))....))).))))..)))))).)))))))).))))...
	ana-miR399e-3p	ana-MIR399e	Contig00027	7527271	7527386	-	116	-53.2	43.97	1.04303	TGCCAAAGGAGATTTGCCCTG	21	3p	ath-miR399a	mtr-MIR399c	gma-MIR399j	tgtgctgttgaggaatgagagagcaattctcctttggcagagagaaggagagaacttgaacatgcacttttctggtcTGCCAAAGGAGATTTGCCCTGccattttttgacagtttt	...(((((..(((((((..((.((((.((((((((((((((....(((((((..............)))))))..)))))))))))))).)))).))..)))))))..)))))...
	ana-miR399f-3p	ana-MIR399f	Contig00136	487916	488022	+	107	-47.5	45.79	0.969481	TGCCAAAGGAGATCTGCCCTG	21	3p	ath-miR399a	mtr-MIR399c	gma-MIR399k	tgtgctgttggggaatgacagagcaattctcccttggcagagagaacatgcacatgtattcttctagttTGCCAAAGGAGATCTGCCCTGccattttctcacagttt	...(((((.((..((((.(((.(((..(((((.((((((((.((((.((((....))))..))))..)))))))).)))))..))).))).))))..)).)))))..
MIR403	ana-miR403a-5p	ana-MIR403a	Contig00017	3924687	3924800	+	114	-42	37.72	0.976726	GGTTTGTGCGTGCATCTAATC	21	5p	bra-miR403-5p	mes-MIR403b	gma-MIR403a	gcaaattgcaGGTTTGTGCGTGCATCTAATCtaatgaaagattttgaaggactttcattttttccctctattccatttccgtgTTAGATTCACGCACAAACTTGtcatttgcct	((((((.(((((((((((((((.(((((((.....((((......((.(((...........))).)).......))))...))))))).))))))))))))))).))))))..
	ana-miR403a-3p		Contig00017	3924687	3924800	+	114	-42	37.72	0.976726	TTAGATTCACGCACAAACTTG	21	3p	gma-miR403a	mes-MIR403b		gcaaattgcaGGTTTGTGCGTGCATCTAATCtaatgaaagattttgaaggactttcattttttccctctattccatttccgtgTTAGATTCACGCACAAACTTGtcatttgcct	((((((.(((((((((((((((.(((((((.....((((......((.(((...........))).)).......))))...))))))).))))))))))))))).))))))..
MIR408	ana-miR408a-5p	ana-MIR408a	Contig00554	3422921	3423050	-	130	-47.32	47.69	0.763263	CTGGGAACAGGCAGAGCATGG	21	5p	ahy-miR408-5p	gma-MIR408a	gma-MIR408a	gacaaaggCTGGGAACAGGCAGAGCATGGatggagctatcaacagaatatatagtcaagaaactgagaatgagaggagaaacctgttgtggctacactcATGCACTGCCTCTTCCCTGGCtctgtctctt	((((..(((((((((.((((((.(((((..((.(((((.((((........((((......))))........(((.....)))))))))))).))..))))).)))))).))))).)))).))))....
	ana-miR408a-3p		Contig00554	3422921	3423050	-	130	-47.32	47.69	0.763263	ATGCACTGCCTCTTCCCTGGC	21	3p	gmamiR408a-3p	gma-MIR408a		gacaaaggCTGGGAACAGGCAGAGCATGGatggagctatcaacagaatatatagtcaagaaactgagaatgagaggagaaacctgttgtggctacactcATGCACTGCCTCTTCCCTGGCtctgtctctt	((((..(((((((((.((((((.(((((..((.(((((.((((........((((......))))........(((.....)))))))))))).))..))))).)))))).))))).)))).))))....
MIR414	ana-miR414a-3p	ana-MIR414a	Contig00421	72862	73005	+	144	-52.1	45.83	0.789451	TCATCTTCATCGTCCTCGTCC	21	3p	ppt-miR414	ppt-MIR414	ppt-MIR414	aacggtggaatctggaagatgaagatgaagatgaagatgggtcatcgtgttcttcgtctttgaactctgatgacgtgtagtcatcgtcatcgttggagctgatttcatcatcaTCATCTTCATCGTCCTCGTCCtcgtcctcgt	.((((.(((....(((.((.((.(((((((((((.((((((..((((.(((((....(..(((....(((((((.....))))))))))..)..)))))))))..).))))).))))))))))).)).)).)))...)))))))
MIR477	ana-miR477a-5p	ana-MIR477a	Contig00183	310030	310106	+	77	-41.1	42.86	1.24537	CCCTCAAAGGCTTCCAGTATT	21	5p	csi-miR477c	mtr-MIR5204	gma-MIR862a	actcttcatgatCCCTCAAAGGCTTCCAGTATTcaatcataacttgaatGCTGGAGGCTTTTGACGGAACttgaagg	...(((((...(((.(((((((((((((((((((((.......))))))))))))))))))))).)))...))))).
MIR482	ana-miR482a-5p	ana-MIR482a	Contig00936	482601	482700	+	100	-47.9	44	1.08864	GGAATGGGCGGTTTGGGATA	20	5p	ppe-miR482c-5p	ppe-MIR482c	gma-MIR482a	agaagttgtgGGAATGGGCGGTTTGGGATAAaatgaatggatgtggatcgatgttctctacacttttttTTCCCAAAGCCGCCCATTCCGAtgatttctcg	((((((..(.((((((((((((((((((......(((.((.((((((.........)))))))).)))..))))))).))))))))))).)..)))))).
	ana-miR482a-3p		Contig00936	482601	482700	+	100	-47.9	44	1.08864	TTCCCAAAGCCGCCCATTCCGA	20	3p	ppe-miR482c-5p			agaagttgtgGGAATGGGCGGTTTGGGATAAaatgaatggatgtggatcgatgttctctacacttttttTTCCCAAAGCCGCCCATTCCGAtgatttctcg		110	UUCCCAAAGCCGCCCAUUCCGA
MIR530	ana-miR530a-5p	ana-MIR530a	Contig00486	1439398	1439510	+	113	-43.7	41.59	0.929853	TGCATTTGCACCTGCACTTTA	21	5p	gma-miR530b	gma-MIR530c	gma-MIR530c	tgcttttatcTGCATTTGCACCTGCACTTTActtggttttctcttttcaacttagtcgtttaattatgtgaggaaccatgcacgaggtgcatgtgcatctgcagatgaatgcc	.((.((((((((((..(((((.((((((((.(.((((((.(((..........................))))))))).)...)))))))).)))))..)))))))))).)).
	ana-miR530b-3p	ana-MIR530b	Contig00569	1764075	1764200	+	126	-52	44.44	0.928664	TGCATTTGCACCTGCACTTTA	21	5p	gma-miR530b	ptc-MIR530a	gma-MIR530a	tgcctttatcTGCATTTGCACCTGCACTTTAattacttggttttctctgataacatcgtcttgttaaaaaacatgtgtggaggagagaccaagcacgaggtgcacgtgcatctgcaggtgaatgcc	.((.((((((((((..(((((.((((((((.....((((((((.((((..((((((.((.((.....)).)))))).))..))))))))))))...)))))))).)))))..)))))))))).)).
MIR858	ana-miR858a-5p	ana-MIR858a	Contig00148	4719385	4719586	+	202	-46.22	30.85	0.741692	CTCGTTGTCTGTTCGACCTTG	21	5p	ppe-miR858	cme-MIR858	cme-MIR858	ctttatcgatCTCGTTGTCTGTTCGACCTTGaatccataattataattatataatataaattcgatcatgacttcaaccttaaattaaagctggttatatgcttttcatgctcttgattcagaaaaaaaaaaaaaaaaatagagacagagagactattattctcatatcAAGGTCGTACAGGCAGCGAAAtcgagtttctt	.....(((((.(((((((((((.(((((((((.......((((((....))))))........((.(((((...............(((((.........)))))))))).))..................................(((((.......)))))...))))))))).))))))))))).))))).......
	ana-miR858a-3p		Contig00148	4719385	4719586	+	202	-46.22	30.85	0.741692	AAGGTCGTACAGGCAGCGAAA	21	3p	ath-miR858a	cme-MIR858		ctttatcgatCTCGTTGTCTGTTCGACCTTGaatccataattataattatataatataaattcgatcatgacttcaaccttaaattaaagctggttatatgcttttcatgctcttgattcagaaaaaaaaaaaaaaaaatagagacagagagactattattctcatatcAAGGTCGTACAGGCAGCGAAAtcgagtttctt	.....(((((.(((((((((((.(((((((((.......((((((....))))))........((.(((((...............(((((.........)))))))))).))..................................(((((.......)))))...))))))))).))))))))))).))))).......
MIR862_2	ana-miR862_2a-3p	ana-MIR862_2a	Contig00183	310030	310106	+	77	-41.1	42.86	1.24537	GCTGGAGGCTTTTGACGGAAC	21	3p	mtr-miR5204	mtr-MIR5204	gma-MIR862a	actcttcatgatCCCTCAAAGGCTTCCAGTATTcaatcataacttgaatGCTGGAGGCTTTTGACGGAACttgaagg	...(((((...(((.(((((((((((((((((((((.......))))))))))))))))))))).)))...))))).
MIR2111	ana-miR2111a-5p	ana-MIR2111a	Contig00573	666204	666292	+	89	-41.6	38.2	1.2236	TAATCTGCATCCTGAGGTTT	20	5p	ath-miR2111a-5p	gma-MIR2111a	gma-MIR2111a	caggatcaggTAATCTGCATCCTGAGGTTTagaacaatattcttttgttttgtatctaGTCCTTGGGATGCAGATTACGtcttccttat	.((((....(((((((((((((..(((.(((((((((.((......)).)))).))))).)))..)))))))))))))....))))...
	ana-miR2111a-3p		Contig00573	666204	666292	+	89	-41.6	38.2	1.2236	GTCCTTGGGATGCAGATTACG	21	3p	gma-miR2111a	gma-MIR2111a		caggatcaggTAATCTGCATCCTGAGGTTTagaacaatattcttttgttttgtatctaGTCCTTGGGATGCAGATTACGtcttccttat	.((((....(((((((((((((..(((.(((((((((.((......)).)))).))))).)))..)))))))))))))....))))...
	ana-miR2111b-3p	ana-MIR2111b	Contig00573	647527	647611	+	85	-52.4	40	1.54118	ATCCTTGGGATGCAGATTACC	21	3p	gma-miR2111a	gma-MIR2111f	gma-MIR2111f	caggatggggTAATCTGCATCCTGAGGTTTagagcaatatttttattgtgtctaATCCTTGGGATGCAGATTACCtcttccttat	.((((.((((((((((((((((..(((.(((((((((((....)))))).))))).)))..)))))))))))))))).))))...
	ana-miR2111c-5p	ana-MIR2111c	Contig00573	647686	647770	+	85	-48.3	40	1.42059	TAATCTGCATCCTGAGGTAT	20	5p	ath-miR2111a-5p	gma-MIR2111f	gma-MIR2111f	tcacgaagggTAATCTGCATCCTGAGGTATagggcaatatttttattgtctctaATCCTTGGGATGCAGATTACCtcttccttat	....((((((((((((((((((..(((..((((((((((....))))))).)))..)))..)))))))))))))).)))).....
	ana-miR2111d-3p	ana-MIR2111d	Contig00782	708375	708460	-	86	-43	39.53	1.26486	GCCCTTGGGATGCAGATTACC	21	3p	gma-miR2111a	gma-MIR2111b	gma-MIR2111b	taggatcaggTAATCTGCATCCTGAGGTTTaaaaacaataagtttattgtgtctaGCCCTTGGGATGCAGATTACCacttccttgt	.((((...((((((((((((((..(((.(((...((((((....))))))...))).)))..))))))))))))))...))))...
	ana-miR2111e-3p	ana-MIR2111e	Contig00782	714790	714878	-	89	-35.6	34.83	1.14844	GTCCTTGCGATGCAGATTATC	21	3p	gma-miR2111a	gma-MIR2111f	gma-MIR2111a	aaggatctgaTAATCTGCATACTGAGGTTTagagcaatatttatttttactgtctctaGTCCTTGCGATGCAGATTATCtcttcctttt	(((((...((((((((((((...((((.((((((((.((........)).)).)))))).))))...))))))))))))...)))))..
	ana-miR2111f-5p	ana-MIR2111f	Contig00782	714955	715038	-	84	-51.9	41.67	1.48274	TAATCTGCATCCTGAGGTTTA	21	5p	gma-miR2111b	gma-MIR2111f	gma-MIR2111f	gaggatgggcTAATCTGCATCCTGAGGTTTAgagcaatatttctattgtatctagtccttgggatgcagattatctcatcctca	(((((((((.(((((((((((((((((.(((((((((((....)))))).))))).))))))))))))))))).))))))))).
MIR2118	ana-miR2118a-5p	ana-MIR2118a	Contig00738	2878679	2878854	-	176	-74.3	40.91	1.03192	GGATATGGGAGGATCGGAAAGC	22	5p	gma-miR2118a-5p	gma-MIR2118a	gma-MIR2118a	gagagagatgggaaagggagaagagcttggggaagttatgGGATATGGGAGGATCGGAAAGCataatatctcattcctttatgatgatgatgatgatgatgatgatatctaaattccTTTCCGATTCCACCCATTCCTAttatttcctttcgttcctctctttccattctcctctc	(((.((((..((((((((((..((((..((((((((.((((((.(((((.(((((((((((....((((((((((...((((.((....)).)))).))))).)))))........))))))))).)).))))))))))).))))))))..))))))))))))))..)))))))..
	ana-miR2118a-3p		Contig00738	2878679	2878854	-	176	-74.3	40.91	1.03192	TTTCCGATTCCACCCATTCCTA	22	3p	pvu-miR2118	gma-MIR2118a		gagagagatgggaaagggagaagagcttggggaagttatgGGATATGGGAGGATCGGAAAGCataatatctcattcctttatgatgatgatgatgatgatgatgatatctaaattccTTTCCGATTCCACCCATTCCTAttatttcctttcgttcctctctttccattctcctctc	(((.((((..((((((((((..((((..((((((((.((((((.(((((.(((((((((((....((((((((((...((((.((....)).)))).))))).)))))........))))))))).)).))))))))))).))))))))..))))))))))))))..)))))))..
MIR4414	ana-miR4414a-5p	ana-MIR4414a	Contig00201	2423399	2423594	+	195	-101.3	53.33	0.974099	AGCTGCTGACTCGTTGGTTC	20	5p	mtr-miR4414a-5p	rco-MIR319b	gma-MIR319f	ggggggaagaaggggctcacttcagtccagtccgagacagttgaagaggactgagactcAGCTGCTGACTCGTTGGTTCgagagctcaccattaaaactgttgcaacatggtgtgcttctgATCCAACGATGCGGGAGCTGCactcagttgtgactgtcacgtcttggactgaaggggcctcttcaactccacta	((((((..((((((((((.(((((((((((..((.((((((((.....(((((((...(((((.(((..(((((((.(((..(((.((((((...............)))))).)))..))).)))))))..))).)))))..))))))).)))))))).))..)))))))))))))))))))))..)))).)).
	ana-miR4414a-3p		Contig00201	2423399	2423594	+	195	-101.3	53.33	0.974099	ATCCAACGATGCGGGAGCTGC	21	3p	mtr-miR4414a-3p	rco-MIR319b		ggggggaagaaggggctcacttcagtccagtccgagacagttgaagaggactgagactcAGCTGCTGACTCGTTGGTTCgagagctcaccattaaaactgttgcaacatggtgtgcttctgATCCAACGATGCGGGAGCTGCactcagttgtgactgtcacgtcttggactgaaggggcctcttcaactccacta	((((((..((((((((((.(((((((((((..((.((((((((.....(((((((...(((((.(((..(((((((.(((..(((.((((((...............)))))).)))..))).)))))))..))).)))))..))))))).)))))))).))..)))))))))))))))))))))..)))).)).
MIR4415	ana-miR4415a-5p	ana-MIR4415a	Contig00436	2807993	2808203	-	211	-76.82	34.12	1.06705	ATGTTGTGATGGGAATCAATG	21	5p	gma-miR4415b-5p	gma-MIR4415a	gma-MIR4415a	gttggttggatcATGTTGTGATGGGAATCAATGgttgcagacaccagtcacaccaagaatcccattgtaagcatgtcatttcctgaatcttctcatatatatatatatatatatatatatatatatatatatatatatcattgactaactggtgttgaaggataaaaatccgcattgccaTTGATTCTCATCACAACTTGGcccagtctac	...(..(((..((.((((((((((((((((((((((((.(((((((((.....((.(((......((....))......))).)).........((((((((((((((((((((....)))))))))))))))))))).........)))))))))...((((....)))))))..))))))))))))))))))))).))..)))..)...
	ana-miR4415a-3p		Contig00436	2807993	2808203	-	211	-76.82	34.12	1.06705	TTGATTCTCATCACAACTTGG	21	3p	gma-miR4415a-3p	gma-MIR4415a		gttggttggatcATGTTGTGATGGGAATCAATGgttgcagacaccagtcacaccaagaatcccattgtaagcatgtcatttcctgaatcttctcatatatatatatatatatatatatatatatatatatatatatatcattgactaactggtgttgaaggataaaaatccgcattgccaTTGATTCTCATCACAACTTGGcccagtctac	...(..(((..((.((((((((((((((((((((((((.(((((((((.....((.(((......((....))......))).)).........((((((((((((((((((((....)))))))))))))))))))).........)))))))))...((((....)))))))..))))))))))))))))))))).))..)))..)...
MIR5037	ana-miR5037a-5p	ana-MIR5037a	Contig00183	307495	307629	-	135	-40.55	42.96	0.699186	AACCCTCAGAGGCTTCCACGG	21	5p	mtr-miR5037a	gma-MIR5037b	gma-MIR5037b	gaaaggagcaagcctttagtAACCCTCAGAGGCTTCCACGGtacgatgcatgttacacttaaatcaataaaaaatgaccagaaccgtggagtcgtggaattacctctgggtgttactgaagacttcaatcctata	...((((..(((.((((((((((.((((((((.((((((((...(((....(.....)....)))............(((......)))..))))))))...)))))))).)))))))))).)))...))))...
MIR5211	ana-miR5211a-5p	ana-MIR5211a	Contig00127	305212	305484	+	273	-120.1	38.46	1.14386	TGTCGCAGGAGTGATGGCACCG	22	5p	mtr-miR5211	mtr-MIR5211	gma-MIR9764	gagggtgtccTGTCGCAGGAGTGATGGCACCGgctgtggtatatgtgcgaatacaatataactcatccaaaatgagaaagtaaggatgcattcacccttgaatcattttagtgggctaagatttctatgcctttatcaaatcaatggtgaatgcattcttattttctcactttagagattttttcactttaaaggacttaaattcatatgaatatatatgatatgactataagcatatagccagcgccatcctcctgtgacaggatgcccttc	(((((((((((((((((((((.((((((.(.(((((((.((((((((....))).)))))............((((((((((((((((((((((((.((((...........((((..((....))..))))........)))).))))))))))))))))))))))))((((((((.........))))))))..((((...((((((.(.......).))))))...))))..))))))).).))))))))))))))))))))))))))).
MIR5225	ana-miR5225a-5p	ana-MIR5225a	Contig00127	333219	333335	+	117	-47.83	46.15	0.885815	CCTGTCGCAGGAGAGATGACG	21	5p	gma-miR5225	gma-MIR5225	gma-MIR5225	gtatagggactCCTGTCGCAGGAGAGATGACGccttctcttactaatgtaatatggtgcaaattaagccaattttagcagaagttgTCATCTCTCCTCGGCACAAGTccccgcactt	.....((((((..(((((.(((((((((((((.(((((.((((....))))..((((.........))))........))))).))))))))))))))))))..)))))).......
	ana-miR5225a-3p		Contig00127	333219	333335	+	117	-47.83	46.15	0.885815	TCATCTCTCCTCGGCACAAGT	21	3p	ppe-miR5225-3p	gma-MIR5225		gtatagggactCCTGTCGCAGGAGAGATGACGccttctcttactaatgtaatatggtgcaaattaagccaattttagcagaagttgTCATCTCTCCTCGGCACAAGTccccgcactt	.....((((((..(((((.(((((((((((((.(((((.((((....))))..((((.........))))........))))).))))))))))))))))))..)))))).......
MIR5559	ana-miR5559a-5p	ana-MIR5559a	Contig00412	694055	694193	+	138	-53.4	40.29	0.960428	TACTTAGTGAACGGTTGGATC	21	5p	mtr-miR5559-5p	gma-MIR5559	gma-MIR5559	tatttccattTACTTAGTGAACGGTTGGATCactctgtatcagccaatcatattgaagcttcataaagaagacagaggagatgttagctagaggagatgtagagcgatctcaacccttcactaagtgaaaggagatgtc	(((((((.(((((((((((((.(((((((((.((((((((((((..(((...((....((((.....))))...))...)))....)))......))))))))).)))).))))).))))))))))))).)))))))..
MIR8175	ana-miR8175a-3p	ana-MIR8175a	Contig00563	1826675	1826797	-	123	-68.5	54.47	1.02242	CGTTCCCCGGCAACGGCGCCA	21	3p	ath-miR8175	ath-MIR8175	gma-MIR6300	caagtttttagcgccgttgccggggatcgaacccgggtcacccgcgtgacaggcgggaataatcaccactatactaccgatattggtagaatCGTTCCCCGGCAACGGCGCCAaaaacttgat	(((((((((.((((((((((((((((.(((.((((.(((((....)))))...))))................((((((....))))))..))).)))))))))))))))).)))))))))..
