# Supplementary material for: Small RNA Sequencing Revealed that miR4415, a Legume-Specific miRNA, was Involved in the Cold Acclimation of Ammopiptanthus nanus by Targeting an L-Ascorbate Oxidase Gene and Regulating the Redox State of Apoplast
Source: Front Genet. 2022 Apr 4;13:870446. doi: 10.3389/fgene.2022.870446 (PMC9013972; doi:10.3389/fgene.2022.870446)
Supplement: Supplementary file 2 [file Table1.XLS]

## Sheet: Sheet1
Gene ID	Forward Primer (5′-3′)	Reverse Primer (5′-3′)	Annealing temperature (°C)
ana-miR159a-3p	CGGCATTTGGATTGAAGGGAGCTCT	—	60
ana-miR168a-5p	AGCTTGGTGCAGGTCGGGAA	—	60
ana-miR390a-5p	GGTCTGCTGAATCGGGGAACTCT	—	60
ana-miR399a-3p	CGCCAAAGGAGAGTTGCCCT	—	60
ana-miR2118a-3p	GCGGATATGGGAGGATCGGAAAGC	—	60
ana-miR5211a-5p	TGTCGCAGGATTAATGGCACCG	—	60
ana-miR5225a-3p	GGTCATCTCTCCTCGGCACAAGT	—	60
ana-miR398b-3p	GCGCGTTAGGATAGGCTTTGATACC	—	60
ana-miR408a-3p	CCCACCCACACAGTTGACCTAA	—	60
ana-miR4415a-3p	CGGTTAACTGGAGCAATTTGTGGAT	—	60
ana-miRN9-5p	GCTTGTGTTCTCAGGTCACCCCT	—	60
ana-miRN18-5p	ATGCACTTCCTCTTCCCTGGC	—	60
ana-miRN39-3p	GCGCTCTACATTCTCATCACAACTTGG	—	60
ana-miRN7-5p	CGCGGCCTATGGTGTTACTTATCTGATG	—	60
ana-miRN19-3p	CTCGCGCGCATTCTTCATTTAGTCTCTATA	—	60
comp13377_c0_seq2	TTCTTCATAACCTGGACGCACA	AAAACCTCTCCTTCCAATGCCT	60
comp6068_c0_seq1	TGACCTTGTAAGACCTCACACC	GGCTAGCACATTTCAAGAACCC	60
comp15910_c0_seq11	TCCTGGTGCACTTGGTTTTCTA	GCAGGGTAGCTTCGATACATGA	60
comp11633_c0_seq3	TTCTTCCATGCTGACCCTCATC	GAAGAACTGTGCTGTCCGTCTA	60
comp15324_c2_seq1	GCGAGTTATGATTGACGGCATC	TCTTAAGCAGCACCCTACCAAG	60
comp15332_c0_seq17	GTCATTTGTTGTGGTGGGGAAG	GTCCCCATTGAAGATCTCCGAA	60
comp3446_c0_seq1	GCAGATTTATCCAGTGTGTCGC	TAATTGCACCAACTCCGTCTGA	60
comp16298_c0_seq1	CAACCCCATCAAATCCATCT	CCAAAATGGTTGCTGCTACA	60
comp11293_c0_seq1	TGGGTTTTGGGGTATGGAGATG	TGAACACCCTCAGCAAAGATGA	60
comp11270_c0_seq2	CGAGGAGCTCTTTATGTCACGT	CAGCAACAAGGTTTTCAGCAGA	60
comp18326_c0_seq1	TGATGGGGATGACAACACTGAG	CAGTAAATACCACAAGCAGCCG	60
comp12518_c0_seq2	CTGAGTGAGGTTGGAGCTGATT	CTCCCCAGGTGACCGAAATTAA	60
comp8937_c2_seq1	AAGCATCGTGTTCAGAGCCATA	TGCCATGGACTTAGAAACACCT	60
comp14337_c2_seq6	ACGCAATCGGGAGACGGA	CTTGCCTACCTCTCAGTGC	60
comp5068_c0_seq1	CGGTGAGGAGCTCTTTGTGC	CGTCCACCTTCATATCCGCC	60
comp10301_c0_seq1	GGTGAGGGCACCCTCAAAG	AGCCACTTCCTCCAAACACC	60
comp15423_c0_seq7	GCCATCATGCTTCTTCGAAGC	CGGGAGTCATAACAAGCACCTC	60
comp15877_c1_seq20	CCTGGAAAACGTAGCCGAC	CTATAACATGGCCGTGAGGC	60
comp16331_c0_seq1	CGGATCCGATGTGAGCGAGT	CGCCGCCATTATCGGTGTT	60
comp23979_c0_seq1	GTATTGGGAAGCTGGGTGCA	AGCCTGCCTATGTTTATCCAGC	60
comp5271_c0_seq1	GGCATATGGTGCAGCTGTG	GAAGGGAAGCCAGAGAGCTC	60
comp13921_c1_seq3	GGGAGAACGTGTCTTGGAGG	CAAACGTCTACCTCCAGCCG	60
comp15155_c0_seq1	GGGTTATTCACCCGGGAGTG	GACGTGTCTGTGGTGGCTAC	60
comp6713_c0_seq2	CTCAGTCAAGCCGGCTTCTT	TGCTTTGCCATTCACCCGG	60
comp12609_c0_seq1	GCTGCACAAGCACTTGGAG	GCGGTAAAAGATCTGCTGCC	60
comp13834_c2_seq1	GGCCCTTTAGGAATAGCCCT	GGGAAGTGGTGTTTCCAGTGG	60
comp15810_c0_seq1	GGGTGTTCAAGCTCAAGACTG	AGGTCTCCATGTAGGAATGCTG	60
comp13626_c0_seq2	GCATGGGTTTGTGTTTCTGAAGTG	AGCTTCGTTCCAGACATCGTC	60
U6	CGAGAAGATTAGCATGGCCCCT		60
ACTIN	TGGTATGGAAGCCACTGGA		60
BamHI_Pre-miR4415	CGGGATCCggggggaagaagggg	gcggatcctagtggagttgaagaggcccc	60
L-AO-LUC	ATATTTATTCAATCCTCCACTCCG	GGAGCACCTAAGAGTTTTG	60
