# Supplementary material for: Small RNA Sequencing Revealed that miR4415, a Legume-Specific miRNA, was Involved in the Cold Acclimation of Ammopiptanthus nanus by Targeting an L-Ascorbate Oxidase Gene and Regulating the Redox State of Apoplast
Source: Front Genet. 2022 Apr 4;13:870446. doi: 10.3389/fgene.2022.870446 (PMC9013972; doi:10.3389/fgene.2022.870446)
Supplement: Supplementary file 3 [file Table3.XLSX]

## Sheet: Sheet1
Precursor ID	Contig ID	Strand	Start	End	Stem-loop sequence	Secondary structure of the hairpin	G	Length of hairpin	GC%	MFEI	5p mature ID	5p sequence	Length of 5p arm	Expression level of 5p arm	3p mature ID	3p sequence	Length of 5p arm	Expression level of 3p arm
N1	Contig00148	+	4651940	4652124	uacgaagucgagcuccuugaaguccaauugAAGCUCUUGCUAGGUUGAUUGugcugcugugcuauggaucccacaguucuacccauaguauacuuuugugguaguucugcggcuuccauaucuugggagcuuaAUUGCCUACAGUUAGAUCCUUAuuuggauugaagggagcucuacaccuucua	......((.(((((((((..(((((((.(((.(.(((.(((((((.(((((.(((.(((.(.((((((..((.(((..(((((((.((....))..)).)))))..))).))..)))))).).))).))).)))))))))..))).))).).))).)))))))..))))))))).))........	-70.20	185	44.32	0.856181	ana-miRN1-5p	AAGCTCTTGCTAGGTTGATTG	21	12	ana-miRN1-3p	ATTGCCTACAGTTAGATCCTTA	22	281
N2	Contig00448	+	703371	703559	uuuaggaguggagcuccuugaaguccaauugAGGAUAUUGCUGGGUUGAUUGagcugcugagcuauggaucccacaguucuacccaucaugaucuuuuuugugguagaccugcggcuugcauaucccgggagcuucAUUACCUAUAGUUUUAUCCUucuuuggauugaagggagcucaacaccuucauc	(..(((.((.(((((((((..(((((((..(((((((..(((((((.(((.(((((.(((.(.((((.(..((.(((.((((((((.............)).)))))).))).))..).)))).).))).))))).)))))))..)))..)))))))..)))))))..))))))))).)).)))..)..	-76.80	189	45.50	0.893075	ana-miRN2-5p	AGGATATTGCTGGGTTGATTG	21	57	ana-miRN2-3p	ATTACCTATAGTTTTATCCT	20	3
N3	Contig00027	+	3815240	3815391	aaaugaaaaaUACUAAUUUGGUCCUCAAGAAuguaaaaugugggucaaaauacucccugauagagacuaaagugucccuaaaaauuacucuaaaaaugacuaauuugaccagcauuuuacauUCUUGAGGAUCAAAUUUGUAUUuuucauuu	(((((((((((((.(((((((((((((((((((((((((((.((((((........................................................)))))).))))))))))))))))))))))))))).)))))))))))))..	-66.80	152	28.95	1.51804	ana-miRN3-5p	TACTAATTTGGTCCTCAAGAA	21	11	ana-miRN3-3p	TCTTGAGGATCAAATTTGTATT	22	34
N4	Contig00607	-	824776	824876	cccuguaugaUGCCAACUUGAAGAACAAACAuauugaggaguuacugcuagaauggggccucucaauuugUUUGUUCUUCAAGUUGGCAUCauacgccucc	....(((((((((((((((((((((((((((.((((((..((..(.........)..))..)))))).)))))))))))))))))))))))))))......	-56.60	101	43.56	1.28649	ana-miRN4-5p	TGCCAACTTGAAGAACAAACA	21	150	ana-miRN4-3p	TTTGTTCTTCAAGTTGGCATC	21	40865
N5	Contig00670	-	1412647	1412754	cuaagggucUGUUUGGGAGAAGUGGGAAAGagaggaaaucuuacagaaaguaguaugcuuucccucccuccucuuacUUUUCCGCUUCUUUCAAACAGacccgcaguc	....(((((((((((..(((((((((((((((((((.........((((((.....))))))......))))))..)))))))))))))..)))))))))))......	-55.80	108	46.30	1.11591	ana-miRN5-5p	TGTTTGGGAGAAGTGGGAAAG	21	243	ana-miRN5-3p	TTTTCCGCTTCTTTCAAACAG	21	1791
N6	Contig00737	+	2264542	2264661	uaguccuuauacgugacacaaauucuUCAUUUAAUCCCUAUACGUAGuaguuaacggaucauuaaagacgacaauaUAACGGGAGGGACCAAAUGGGuaacgauugcacguaugaggacu	......((((((((((((((.((.......(((((((..(((((...(((.(((.....((..(......)..))....))).)))..)))))..))))))).......))))))))))))))))........	-38.80	120	36.09	0.895908	ana-miRN6-5p	TCATTTAATCCCTATACGTAG	21	25	ana-miRN6-3p	TAACGGGAGGGACCAAATGGG	21	101
N7	Contig00670	+	509302	509388	cauaugaacaUAUGGUGAUACAUAUCUGAUGguaaaaaauguagcccauuaugccaUUAGAUAUGUAUCUCCUUAUUuucaugauac	.....(((.(((.((.((((((((((((((((((...((((.....)))).)))))))))))))))))).)).))).))).......	-36.10	87	31.03	1.33723	ana-miRN7-5p	TATGGTGATACATATCTGATG	21	709	ana-miRN7-3p	TTAGATATGTATCTCCTTATT	21	772
N8	Contig00596	+	3740816	3740919	cgacgaaUCCGUGGCCAAGAUGACGAAGAAgaggaaucacggguccaccagauuuuucgucuucguugauuaccuuuucCUCUUCAUCUUCCUCGGAUUCcucu	........((((((.((..(((((((.((.((((((((((((((......................)).))))).))))))).)).))))))))).))))))..........	-40.70	104	46.30	0.84524	ana-miRN8-5p	TCCGTGGCCAAGATGACGAAGAA	23	1437	ana-miRN8-3p	CTCTTCATCTTCCTCGGATTC	21	43
N9	Contig00888	-	535946	536047	caauaaaagaUUUAGGAUAGGCUUUGAUACCaucuuagaauuuuggguuuuaagcccaaauucuaauauggUAUCAAAGCCUAUCCGAGAUCcguuggguca	........(((((.(((((((((((((((((((.(((((((((.((((.....))))))))))))).))))))))))))))))))).)))))..........	-54.30	102	36.27	1.46775	ana-miRN9-5p	TTTAGGATAGGCTTTGATACC	21	630	ana-miRN9-3p	TATCAAAGCCTATCCGAGATC	21	16
N10	Contig00530	+	1425656	1425798	gAUUCUUCAUUUAGUCUCUAUAcguaaaaauuauuaaaaaggucuuuauacguguaaucguuacccauuugguuccuccuguuaucuugucgucucuaaugaucaguugacuacuacucaUAGGGACUAAAUGAAGAAUCUgu	.........(((((((((((((((((((((..(((........................................................................................)))..)))))))))))))))))))))...........	-40.70	143	33.57	0.847827	ana-miRN10-5p	ATTCTTCATTTAGTCTCTATA	21	334	ana-miRN10-3p	TAGGGACTAAATGAAGAATCT	21	10
N11	Contig00789	+	2506316	2506482	ucgucuuugaCAUUAACGAAAUUCCAAAAACguccccgaaguugucaaaaguuaaucaaucuaauucccaaccucaaucaaucuaaucccugagggagggacuagauuaauuaacuuuugacaaucucggggacauUUUUGGAAUUUCGUUAAUAUCggggaugaug	((((((((((.(((((((((((((((((((.((((((((..(((((((((((((((.((((((..((((..(((((..............)))))..)))).)))))).)))))))))))))))..)))))))).))))))))))))))))))).))))))))))..	-93.40	167	37.72	1.48272	ana-miRN11-5p	CATTAACGAAATTCCAAAAAC	21	69	ana-miRN11-3p	TTTTGGAATTTCGTTAATATC	21	393
N12	Contig00656	-	1069902	1070055	uaaucacuugUCCGCCGAGACUCGUCUGCAauuucacccgucuacuucaucucguauucuguucacuugucugcuaagaagacgaguggaccuucagacgggucaugguagacgagugaaccuaCAGACGGGUCAUGGCAGACGAgugaagcau	........((((.((((.((((((((((....(((((.((((((((....(((((.....((((((((((((.......))))))))))))......)))))....)))))))).)))))....)))))))))).)))).))))..........	-81.90	154	50.00	1.06364	ana-miRN12-5p	TCCGCCGAGACTCGTCTGCA	20	172	ana-miRN12-3p	CAGACGGGTCATGGCAGACGA	21	21
N13	Contig00597	-	667119	667267	ucuaucucacUUUCCUGUCACAUUCUCUGUCuuccaccaauagcaauuugucaccuaauaaaauaaaaucauauuaugauuuuauuuuauuaagugacaaauuaucauuggugggauaCAGAGAAUGUGACAGGAAAGUGagacagaag	........((((((((((((((((((((((.((((((((((.(.((((((((((.(((((((((((((((((...))))))))))))))))).)))))))))).).)))))))))).))))))))))))))))))))))..........	-93.70	149	38.26	1.64365	ana-miRN13-5p	TTTCCTGTCACATTCTCTGTC	21	49	ana-miRN13-3p	CAGAGAATGTGACAGGAAAGTG	22	12
N14	Contig00672	+	1001592	1001785	uuuuuucauUUGUACGAUUUUGGUCCCUCAaaaaauuuaauugcauuuuucaucccucagcuuugugaaauugugcaaaauuaguccguuuagggaucaaaauaaaaguuuucauugcacaauuuuaaaaaguugagagacgaaaacuguaauuaaaauuuuUGAGGGACCAAAAUUACACAAUugaaaaaguu	((((((((.((((..(((((((((((((((((((.((((((((((.(((((.((.(((((((((.(((((((((((((....................................))))))))))))).))))))))).)).))))).)))))))))).)))))))))))))))))))..)))).))))))))..	-85.00	194	28.35	1.54548	ana-miRN14-5p	TTGTACGATTTTGGTCCCTCA	21	12	ana-miRN14-3p	TGAGGGACCAAAATTACACAAT	22	43
N15	Contig00865	+	725343	725484	ucuuugcucUGGGAUUACAGGGGUUCUCUUauguaauaguucuuacuuuucucaauuaauaauacaauuuauguuucucuuuaauccgguuaagguaagaacuauuacagaAGAGAACCCCUGUAAUCCCAGagcaaggcuc	.(((((((((((((((((((((((((((((.((((((((((((((((((.((..(((((....(((.....)))......)))))..))..)))))))))))))))))).)))))))))))))))))))))))))))))...	-82.30	142	35.92	1.61352	ana-miRN15-5p	TGGGATTACAGGGGTTCTCTT	21	10	ana-miRN15-3p	AGAGAACCCCTGTAATCCCAG	21	36
N16	Contig00572	-	1884815	1884930	aacuugacaguUUACGGGACAUUCUUAUGUGGCcucauugacaucucacacacuucaguggucaaaugcacaucauuaaguguCACAUAGGAAUGACACGUAAGCUaucaaguugg	(((((((.((((((((...((((((((((((((((...((((((.(.((.(((....))))).).)))....)))...)).))))))))))))))...)))))))).)))))))..	-43.40	116	41.38	0.904152	ana-miRN16-5p	TTACGGGACATTCTTATGTGGC	22	14	ana-miRN16-3p	CACATAGGAATGACACGTAAGCT	23	20
N17	Contig00642	-	3597972	3598133	aacuuuuaaaUUUUGUUUUUGGUCCCUGUCAugucaaacauauggaauaaaaaaaauaauuaguuugccacgugucauugcagacauggacuucuaucugccacgacaacauuuaacguuuggaguuaacuaCAGGGACCAAAAACAAAAUUUUagaaguua	.........((((((((((((((((((((......................................................................................................))))))))))))))))))).)..........	-54.00	162	32.72	1.01874	ana-miRN17-5p	TTTTGTTTTTGGTCCCTGTCA	21	18	ana-miRN17-3p	CAGGGACCAAAAACAAAATTTT	22	10
N18	Contig00009	-	4665798	4665915	acucauuccaCCCACCCACACAGUUGACCUAAaaggucagucaaacauaauacuaucaaugaaggacauccccauguuccaaaguuuAGGUCAAAUUUGUGGGGGGUGaaauguguua	........(((((.((((((...((((((((((...................................................))))))))))...)))))))))))..........	-37.10	101	43.56	0.843266	ana-miRN18-5p	CCCACCCACACAGTTGACCTAA	22	1057	ana-miRN18-3p	AGGTCAAATTTGTGGGGGGTG	21	67
N19	Contig00146	+	377623	377811	cuacuacguaGAGGGACUAAAUGAAGAAUUUgugucacguauagggacuaaaugaagaauuugugucaugcauagggaccagauuauuacuuuaaccuaaauuauuggaucccuauacgugacacaaauucuucauuuagucccuauacgugacacaaAUUCUUCAUUUAGUCUCUAUAcguaauaguu	(((.((((((.(((((((((((((((((((((((((((((((((((((((((((((((((((((((((((.(((((((((((....(((........)))....)))).))))))).))))))))))))))))))))))))))))))))))))))))))))))))))))))))))).)))))).)))..	-123.00	189	34.39	1.89239	ana-miRN19-5p	GAGGGACTAAATGAAGAATTT	21	105	ana-miRN19-3p	ATTCTTCATTTAGTCTCTATA	21	347
N20	Contig00164	+	3170841	3171967	gugucacguaUAAGGACUAAAUGAAGAAUUUaugucauauauaggaaccagauuauuacuuuaaccuaaauuauugggucccuauacguggcacaaAUUCUUCAUUUAGUCUCUAUAcgugacacaa	((((((((((((..(((((((((((((((((.(((((..((((((.(((.(((.(((...........))).))).))).))))))..))))).)))))))))))))))))..))))))))))))..	-63.90	127	33.07	1.52147	ana-miRN20-5p	TAAGGACTAAATGAAGAATTT	21	32	ana-miRN20-3p	ATTCTTCATTTAGTCTCTATA	21	347
N21	Contig00431	-	430938	431145	ucaucccugaCAUUAACGAAAUUCCAAAAACguccccaaaguugucaaaauuuaaucaaucuaguccccagcuacaaucaaucuagucccuaacguuauugacggagaaacuagauugauuaacuuuugacaacuucaggaagaauuuugauuaacuuuugacaacuuccggaagaaUUUUGGAAUUUCGUUAAUAUCaggaaugaga	((((.(((((.((((((((((((((((((...(((...((((((((((((.((((((((.....(((.......................................................................)))......)))))))).))))))))))))..)))....)))))))))))))))))).))))).))))..	-78.70	208	34.62	1.09291	ana-miRN21-5p	CATTAACGAAATTCCAAAAAC	21	67	ana-miRN21-3p	TTTTGGAATTTCGTTAATATC	21	365
N22	Contig00421	+	288839	288932	acaugugacgCGUCCUGGUGAAACGCGCCACUgcgucuggcucuuuacguggcgccaagcguagUGGCGCGUUCCACCAGGAUGCaucaugugu	.........(((((((((((.((((((((((((((..((((.((......)).))))..)))))))))))))).)))))))))))...........	-70.10	94	59.57	1.25188	ana-miRN22-5p	CGTCCTGGTGAAACGCGCCACT	22	307	ana-miRN22-3p	TGGCGCGTTCCACCAGGATGC	21	11
N23	Contig00452	+	5218544	5218651	ucauuaaucaUCCACUGAACGUAAUUAACCAcguauuugaaccuaaaaaagcgugguuaaugcaguucaaauacgugAUUAAUUACGUUCAGUGGAUGguuaauaagu	........((((((((((((((((((((.(((((((((((((........((((.....)))).))))))))))))).))))))))))))))))))))..........	-57.70	108	33.33	1.60294	ana-miRN23-5p	TCCACTGAACGTAATTAACCA	21	227	ana-miRN23-3p	ATTAATTACGTTCAGTGGATG	21	13
N24	Contig00427	+	1666281	1666375	ccucucgugggUUGAUCAACUCCUCCACCGUGAaaauuuuguuccgucggucaaaacgguggaCACGGUGAGAGUUGGACUUUGCccgcuccucc	......((((((.(.(((((((...(((((((..........(((..((.......))..)))))))))).))))))).)...))))))......	-34.90	85	52.94	0.775573	ana-miRN24-5p	TTGATCAACTCCTCCACCGTGA	22	25	ana-miRN24-3p	CACGGTGAGAGTTGGACTTTGC	22	200
N25	Contig00040	+	307069	307241	ucauuaacuaUCCACUGAACGUAAUUAACCAcauauuugaacagcauuaaccacgauuuuuagguucaaauacgugauuaauuacguucacugaacgcaguucaacaccugaaaaucgugguuaaugcaauucaaauacgugAUUAAUUACGUUCAGUGGAUGguuaauaagu	........((((((((((((((((((((.(((.((((((((..((((((((((((((((((((((.........................................))))))))))))))))))))))..)))))))).))).))))))))))))))))))))..........	-90.90	173	33.53	1.56705	ana-miRN25-5p	TCCACTGAACGTAATTAACCA	21	210	ana-miRN25-3p	ATTAATTACGTTCAGTGGATG	21	15
N26	Contig00066	-	365548	365686	aaaugaaaaaUACCAAUUUGAUCCUCAAGAAUguaaaaugcaagucaaaauaguguuuaacagggacuaaaauuucccuaaaaaggaucaauuugacucgcauuuuacauuUUUGAGGAUCAAAUUGGUAUUuucauuu	(((((((((.(((((((((((((((((((((((((((((((.(((((((.(.((.(((...(((((........)))))...))).)).).))))))).))))))))))))))))))))))))))))))))))))))))...	-68.90	139	28.06	1.76651	ana-miRN26-5p	TACCAATTTGATCCTCAAGAAT	22	10	ana-miRN26-3p	TTTGAGGATCAAATTGGTATT	21	194
N27	Contig00148	+	4349793	4349898	gcgugccacgUGGCGCGACGCAGUGGAAGGCgccacugcgccuggcgccuuugaaggcgccaguugcaguggugccuUCCACUGCGUCGCGCCACGUGgcgcgcgc	........((((((((((((((((((((((((((((((((.(((((((((....))))))))).))))))))))))))))))))))))))))))))..........	-114.50	106	72.64	1.48704	ana-miRN27-5p	TGGCGCGACGCAGTGGAAGGC	21	72	ana-miRN27-3p	TCCACTGCGTCGCGCCACGTG	21	67
N28	Contig00063	+	150966	151050	gugcgccacaUGGCGCGACGCAGUGGAAGGCgccacugcgucuggcgccuuggcgccuUCCACUGCGUCGCGCCACGUGgcgcac	........(.(((((((((((((((((((((((((..(((.....)))..))))))))))))))))))))))))).)..........	-83.10	85	72.94	1.34034	ana-miRN28-5p	TGGCGCGACGCAGTGGAAGGC	21	43	ana-miRN28-3p	TCCACTGCGTCGCGCCACGTG	21	67
N29	Contig00146	+	986080	986154	gcauUCACUCAUCGUUGGAUCAAUCuuagacuuccuggaacacuuugagcgaUUGAUCUAACGGUGCGUGAAUga	........((((((.((((((((((((((((...(.(((...(.....)...)))))))))))))))))))).))))))..........	-32.50	75	44.00	0.984848	ana-miRN29-5p	TCACTCATCGTTGGATCAATC	21	75	ana-miRN29-3p	TTGATCTAACGGTGCGTGAAT	21	18
N30	Contig00476	-	3673851	3673987	ucauuuugaugUAGCACAUCAUGUCCCAAUCAauaauaucuugucaucuauuauauuuuuucaauauuaaauacaauuuuaacuuauauggauaaaauauuauugAUUGGGAUAUAAUGUGAUACAUcaaaauaaaa	..(((((((((((.(((((.(((((((((((((((((((.(((((.............................................))))).))))))))))))))))))).))))).)))))))))))....	-47.80	137	21.17	1.64811	ana-miRN30-5p	TAGCACATCATGTCCCAATCA	21	12	ana-miRN30-3p	ATTGGGATATAATGTGATACAT	22	55
N31	Contig00002	+	1381595	1381736	uuuugaacguCAUUAACCACGAUUUUGAACGucauuaaccacaauuuucagguguucaaauauacauguauuagauuauauuugaauaccugaaaauugugguuaauggcgUUCAAAAUCGUGGUUAAUGAAguucaguuua	.........(((((((((((((((((((((((((((((((((((((((((((((((((((((((............)))))))))))))))))))))))))))))))))))))))))))))))))))))))...........	-91.40	142	30.28	2.1257	ana-miRN31-5p	CATTAACCACGATTTTGAACG	21	37	ana-miRN31-3p	TTCAAAATCGTGGTTAATGAA	21	27
N32	Contig00147	-	205228	205416	aauuaucggaUCCGGAUCCUCUAACUUUAGGgcaggaaaguuauggugacuuugcguguauagaggagagagaauggugauuaaaaaugaaagauaaagaugagauagaaaaugaauaaagagagaaauagaaagaaagguauguaacuuucccgccuUAAAGUUAGAGGAUCCAAAUCcucuaauuau	........(((..((((((((((((((((((((.(((((((((((...(((((...(.(((..................................................................))).)....))))).))))))))))).))))))))))))))))))))..)))..........	-55.70	189	34.92	0.843955	ana-miRN32-5p	TCCGGATCCTCTAACTTTAGG	21	49	ana-miRN32-3p	TAAAGTTAGAGGATCCAAATC	21	20
N33	Contig00119	+	4092612	4092716	uucucuuuauCCAAAUCUCAAUCGUUGGAUUaauuuaauggugagggaaagagaucuccuagccguuagauuaaUCCAACGGUUGAGAUUUGAGUggagaaagaa	........(..(((((((((((((((((((((((((((((((.(((((......)).))).)))))))))))))))))))))))))))))))..)..........	-58.90	105	37.14	1.51037	ana-miRN33-5p	CCAAATCTCAATCGTTGGATT	21	39	ana-miRN33-3p	TCCAACGGTTGAGATTTGAGT	21	34
N34	Contig00450	-	1945576	1945718	aauugaacuuCAUUAACCACGAUUUUGAACGuuauuaaucacgauuuucagguguucaaauaugcaugugaaguucaaaauuuugaacaccagaaaaucaugguuaauaaugUUCAAAAUCGUGGUUAAUGaaauucaacgga	........(((((((((((((((((((((((((((((((((.(((((((.((((((((((........((.....))....)))))))))).))))))).)))))))))))))))))))))))))))))))))..........	-72.40	143	30.07	1.68372	ana-miRN34-5p	CATTAACCACGATTTTGAACG	21	37	ana-miRN34-3p	TTCAAAATCGTGGTTAATGAA	21	21
N35	Contig00009	-	2028402	2028554	aaauaaaaaaUAUCAAUUUGGUCCUCAAGAAuguaaaauggggaucaaauugaucauuuuagaauaauuuuuagagacauuuuaguuccugucagggacuauuuugacccguauuuuauauUCUUGAGGAUCAAAUUUGUAUUuuucauuucu	........(((((.(((((((((((((((((((((((((((((.(((((.....................................................)))))))).)))))))))))))))))))))))))).)))))..........	-56.07	153	26.80	1.36743	ana-miRN35-5p	TATCAATTTGGTCCTCAAGAA	21	32	ana-miRN35-3p	TCTTGAGGATCAAATTTGTATT	22	34
N36	Contig00027	-	8145723	8145909	aguuuuuggaUUUGGAUCCUCUAACUUUAGGgcgagaaagucaccuaccuuucuuucuaucucucuuuguucauuuucucucucaucuuuauuucucauuuuuaauuacccuucucucuccucuauagacacaaagucaccguaacuuucccgcucUAAAGUUAGAGGAUCCGGAUCccaauccuuu	((..((.(((((((((((((((((((((((((((.((((((.((....((((.(.(((((................................................................))))).).)))).....)).)))))).))))))))))))))))))))))))))).))..))..	-56.58	187	38.50	0.785888	ana-miRN36-5p	TTTGGATCCTCTAACTTTAGG	21	15	ana-miRN36-3p	TAAAGTTAGAGGATCCGGATC	21	26
N37	Contig00164	+	2880743	2880931	auuuaaaggaUUUGGAUCCUCUAACUUUAGGacggaaaagucaccuacuuuuuucucuaucucucuuuuuauuuguuuucucucucaucuuuauuucuuauuuuuaaucacccuucucucuccucuauagacacaaagucaucguaacuuucccacccUAAAGUUAGAGGAUCCGGAUCcacauuuaaa	.......((((((((((((((((((((((((..((.(((((.((...................................................................................................)).))))).))..)))))))))))))))))))))))).........	-50.50	189	34.39	0.776958	ana-miRN37-5p	TTTGGATCCTCTAACTTTAGG	21	15	ana-miRN37-3p	TAAAGTTAGAGGATCCGGATC	21	26
N38	Contig00052	+	1606408	1606561	aaauaaaaaaUAUCAAUUUGGUCCUCAAGAAuguaaaaugcgguucaaaauaguccaugacaggaacuaaaauguccuuaaaaauuacccuaaaaagaaucaauuugacucccauuuuacauuuUUGAGGACCAAAUUAAUAUUUUcauuuccc	........(((((.((((((((((((((((((((((((((.((.(((((......................................................)))))..)))))))))))))))))))))))))))).)))))..........	-50.10	154	22.08	1.47339	ana-miRN38-5p	TATCAATTTGGTCCTCAAGAA	21	32	ana-miRN38-3p	TTGAGGACCAAATTAATATTTT	22	13
N39	Contig00025	+	236765	236912	gaguucucccaaaCGGAAAAUUGUUGCAGUUAAGCagcugaaaucuaagacagggggcaugaguuccauacggaaagugaccuuacgcccccugucuacucucauauuucagcugcUUAACUGCAACAAUUUGUCCAUuggaagaacu		-83.10	148	44.59	1.25922	ana-miRN39-5p	CGGAAAATTGTTGCAGTTAAGC	22	41	ana-miRN39-3p	TTAACTGCAACAATTTGTCCAT	22	2655
