# Supplementary material for: Small RNA Sequencing Revealed that miR4415, a Legume-Specific miRNA, was Involved in the Cold Acclimation of Ammopiptanthus nanus by Targeting an L-Ascorbate Oxidase Gene and Regulating the Redox State of Apoplast
Source: Front Genet. 2022 Apr 4;13:870446. doi: 10.3389/fgene.2022.870446 (PMC9013972; doi:10.3389/fgene.2022.870446)
Supplement: Supplementary file 4 [file Table4.XLS]

## Sheet: Sheet1
miRNA_Acc.	Target_Acc.	Expectation	UPE$	miRNA_start	miRNA_end	Target_start	Target_end	miRNA_aligned_fragment	alignment	Target_aligned_fragment	Inhibition	Multiplicity
ana-miR1509a-5p	comp15155_c0_seq6	0	-1	1	22	179	200	UUAAUCAAGGAAAUCACAGUUG	::::::::::::::::::::::	CAACUGUGAUUUCCUUGAUUAA	Cleavage	1
ana-miR1509a-5p	comp15155_c0_seq1	0	-1	1	22	130	151	UUAAUCAAGGAAAUCACAGUUG	::::::::::::::::::::::	CAACUGUGAUUUCCUUGAUUAA	Cleavage	1
ana-miR1509a-5p	comp15155_c0_seq14	0	-1	1	22	119	140	UUAAUCAAGGAAAUCACAGUUG	:.::::::::::::::::::::	CGACUGUGAUUUCCUUGAUUAA	Cleavage	1
ana-miR156d-5p	comp11768_c1_seq2	0	-1	1	21	1352	1372	UUGACAGAAGAGAGAGAGCAC	:::::::::::::::::::::	GUGCUCUCUCUCUUCUGUCAA	Cleavage	1
ana-miR156d-5p	comp11768_c1_seq4	0	-1	1	21	1347	1367	UUGACAGAAGAGAGAGAGCAC	:::::::::::::::::::::	GUGCUCUCUCUCUUCUGUCAA	Cleavage	1
ana-miR156d-5p	comp11768_c1_seq1	0	-1	1	21	1147	1167	UUGACAGAAGAGAGAGAGCAC	:::::::::::::::::::::	GUGCUCUCUCUCUUCUGUCAA	Cleavage	1
ana-miR156d-5p	comp11768_c1_seq3	0	-1	1	21	1142	1162	UUGACAGAAGAGAGAGAGCAC	:::::::::::::::::::::	GUGCUCUCUCUCUUCUGUCAA	Cleavage	1
ana-miR156d-5p	comp43379_c0_seq1	0	-1	1	21	168	188	UUGACAGAAGAGAGAGAGCAC	:::::::::::::::::::::	GUGCUCUCUCUCUUCUGUCAA	Cleavage	1
ana-miR156f-5p	comp3834_c0_seq2	0	-1	1	21	1441	1461	UUGACAGAAGAUAGAGAGCAC	:::::::::::::::::::::	GUGCUCUCUAUCUUCUGUCAA	Cleavage	1
ana-miR156f-5p	comp3834_c0_seq1	0	-1	1	21	880	900	UUGACAGAAGAUAGAGAGCAC	:::::::::::::::::::::	GUGCUCUCUAUCUUCUGUCAA	Cleavage	1
ana-miR160a-5p	comp13851_c0_seq2	0	-1	1	21	1433	1453	UGCCUGGCUCCCUGUAUGCCA	::::::::::::::::::::	AGGCAUACAGGGAGCCAGGCA	Cleavage	1
ana-miR160a-5p	comp13851_c0_seq4	0	-1	1	21	1579	1599	UGCCUGGCUCCCUGUAUGCCA	::::::::::::::::::::	AGGCAUACAGGGAGCCAGGCA	Cleavage	1
ana-miR160a-5p	comp13851_c0_seq1	0	-1	1	21	1898	1918	UGCCUGGCUCCCUGUAUGCCA	::::::::::::::::::::	AGGCAUACAGGGAGCCAGGCA	Cleavage	1
ana-miR2111c-5p	comp22216_c0_seq1	0	-1	1	20	538	557	UAAUCUGCAUCCUGAGGUAU	:::::::::::::::::::	UUACCUCAGGAUGCAGAUUA	Cleavage	1
ana-miR396a-3p	comp10567_c1_seq1	0	-1	1	21	61	81	GUUCAAGAAAGCUGUGGAAAA	:::::::::::::::::::::	UUUUCCACAGCUUUCUUGAAC	Cleavage	1
ana-miR396a-3p	comp10567_c1_seq2	0	-1	1	21	61	81	GUUCAAGAAAGCUGUGGAAAA	:::::::::::::::::::::	UUUUCCACAGCUUUCUUGAAC	Cleavage	1
ana-miR396a-3p	comp8599_c0_seq1	0	-1	1	21	142	162	GUUCAAGAAAGCUGUGGAAAA	: :::::::::::::::::::	UCUUCCACAGCUUUCUUGAAC	Cleavage	1
ana-miR396a-3p	comp8599_c0_seq2	0	-1	1	21	142	162	GUUCAAGAAAGCUGUGGAAAA	: :::::::::::::::::::	UCUUCCACAGCUUUCUUGAAC	Cleavage	1
ana-miR397a-5p	comp28528_c0_seq1	0	-1	1	21	678	698	UCAUUGAGUGCAGCGUUGAUG	.::::::::::::::::::::	UAUCAACGCUGCACUCAAUGA	Cleavage	1
ana-miR399e-3p	comp15386_c0_seq8	0	-1	1	21	836	856	UGCCAAAGGAGAUUUGCCCUG	.::::::::::::::::::::	UAGGGCAAAUCUCCUUUGGCA	Cleavage	5
ana-miR399e-3p	comp15386_c0_seq8	0	-1	1	21	1083	1103	UGCCAAAGGAGAUUUGCCCUG	.::::::::::::::::::::	UAGGGCAAAUCUCCUUUGGCA	Cleavage	5
ana-miR399e-3p	comp15386_c0_seq8	0	-1	1	21	590	610	UGCCAAAGGAGAUUUGCCCUG	.:::::::::::::::::::	GGGGGCAAAUCUCCUUUGGCA	Cleavage	5
ana-miR399e-3p	comp15386_c0_seq8	0	-1	1	21	1023	1043	UGCCAAAGGAGAUUUGCCCUG	:::::::::::::::::::	UUGGGCAAAUCUCCUUUGGCA	Cleavage	5
ana-miR399e-3p	comp15386_c0_seq4	0	-1	1	21	836	856	UGCCAAAGGAGAUUUGCCCUG	.::::::::::::::::::::	UAGGGCAAAUCUCCUUUGGCA	Cleavage	5
ana-miR399e-3p	comp15386_c0_seq4	0	-1	1	21	1083	1103	UGCCAAAGGAGAUUUGCCCUG	.::::::::::::::::::::	UAGGGCAAAUCUCCUUUGGCA	Cleavage	5
ana-miR399e-3p	comp15386_c0_seq4	0	-1	1	21	590	610	UGCCAAAGGAGAUUUGCCCUG	.:::::::::::::::::::	GGGGGCAAAUCUCCUUUGGCA	Cleavage	5
ana-miR399e-3p	comp15386_c0_seq4	0	-1	1	21	1023	1043	UGCCAAAGGAGAUUUGCCCUG	:::::::::::::::::::	UUGGGCAAAUCUCCUUUGGCA	Cleavage	5
ana-miR399e-3p	comp15386_c0_seq2	0	-1	1	21	836	856	UGCCAAAGGAGAUUUGCCCUG	.::::::::::::::::::::	UAGGGCAAAUCUCCUUUGGCA	Cleavage	5
ana-miR399e-3p	comp15386_c0_seq2	0	-1	1	21	590	610	UGCCAAAGGAGAUUUGCCCUG	.:::::::::::::::::::	GGGGGCAAAUCUCCUUUGGCA	Cleavage	5
ana-miR399e-3p	comp15386_c0_seq2	0	-1	1	21	1009	1029	UGCCAAAGGAGAUUUGCCCUG	:::::::::::::::::::	UUGGGCAAAUCUCCUUUGGCA	Cleavage	5
ana-miR399e-3p	comp15386_c0_seq7	0	-1	1	21	836	856	UGCCAAAGGAGAUUUGCCCUG	.::::::::::::::::::::	UAGGGCAAAUCUCCUUUGGCA	Cleavage	5
ana-miR399e-3p	comp15386_c0_seq7	0	-1	1	21	590	610	UGCCAAAGGAGAUUUGCCCUG	.:::::::::::::::::::	GGGGGCAAAUCUCCUUUGGCA	Cleavage	5
ana-miR399e-3p	comp15386_c0_seq7	0	-1	1	21	1009	1029	UGCCAAAGGAGAUUUGCCCUG	:::::::::::::::::::	UUGGGCAAAUCUCCUUUGGCA	Cleavage	5
ana-miR399e-3p	comp15386_c0_seq6	0	-1	1	21	836	856	UGCCAAAGGAGAUUUGCCCUG	.::::::::::::::::::::	UAGGGCAAAUCUCCUUUGGCA	Cleavage	5
ana-miR399e-3p	comp15386_c0_seq6	0	-1	1	21	590	610	UGCCAAAGGAGAUUUGCCCUG	.:::::::::::::::::::	GGGGGCAAAUCUCCUUUGGCA	Cleavage	5
ana-miR399e-3p	comp15386_c0_seq6	0	-1	1	21	1009	1029	UGCCAAAGGAGAUUUGCCCUG	:::::::::::::::::::	UUGGGCAAAUCUCCUUUGGCA	Cleavage	5
ana-miR399e-3p	comp15386_c0_seq5	0	-1	1	21	836	856	UGCCAAAGGAGAUUUGCCCUG	.::::::::::::::::::::	UAGGGCAAAUCUCCUUUGGCA	Cleavage	5
ana-miR399e-3p	comp15386_c0_seq5	0	-1	1	21	590	610	UGCCAAAGGAGAUUUGCCCUG	.:::::::::::::::::::	GGGGGCAAAUCUCCUUUGGCA	Cleavage	5
ana-miR399e-3p	comp15386_c0_seq5	0	-1	1	21	1009	1029	UGCCAAAGGAGAUUUGCCCUG	:::::::::::::::::::	UUGGGCAAAUCUCCUUUGGCA	Cleavage	5
ana-miR399e-3p	comp15386_c0_seq1	0	-1	1	21	890	910	UGCCAAAGGAGAUUUGCCCUG	.::::::::::::::::::::	UAGGGCAAAUCUCCUUUGGCA	Cleavage	5
ana-miR399e-3p	comp15386_c0_seq1	0	-1	1	21	647	667	UGCCAAAGGAGAUUUGCCCUG	..:::::::::::::::::::	UGGGGCAAAUCUCCUUUGGCA	Cleavage	5
ana-miR399e-3p	comp15386_c0_seq1	0	-1	1	21	1063	1083	UGCCAAAGGAGAUUUGCCCUG	:::::::::::::::::::	UUGGGCAAAUCUCCUUUGGCA	Cleavage	5
ana-miR399e-3p	comp15386_c0_seq9	0	-1	1	21	890	910	UGCCAAAGGAGAUUUGCCCUG	.::::::::::::::::::::	UAGGGCAAAUCUCCUUUGGCA	Cleavage	5
ana-miR399e-3p	comp15386_c0_seq9	0	-1	1	21	647	667	UGCCAAAGGAGAUUUGCCCUG	..:::::::::::::::::::	UGGGGCAAAUCUCCUUUGGCA	Cleavage	5
ana-miR399e-3p	comp15386_c0_seq9	0	-1	1	21	1063	1083	UGCCAAAGGAGAUUUGCCCUG	:::::::::::::::::::	UUGGGCAAAUCUCCUUUGGCA	Cleavage	5
ana-miR399e-3p	comp15386_c0_seq3	0	-1	1	21	890	910	UGCCAAAGGAGAUUUGCCCUG	.::::::::::::::::::::	UAGGGCAAAUCUCCUUUGGCA	Cleavage	5
ana-miR399e-3p	comp15386_c0_seq3	0	-1	1	21	647	667	UGCCAAAGGAGAUUUGCCCUG	..:::::::::::::::::::	UGGGGCAAAUCUCCUUUGGCA	Cleavage	5
ana-miR399e-3p	comp15386_c0_seq3	0	-1	1	21	1063	1083	UGCCAAAGGAGAUUUGCCCUG	:::::::::::::::::::	UUGGGCAAAUCUCCUUUGGCA	Cleavage	5
ana-miR399e-3p	comp15386_c0_seq10	0	-1	1	21	890	910	UGCCAAAGGAGAUUUGCCCUG	.::::::::::::::::::::	UAGGGCAAAUCUCCUUUGGCA	Cleavage	5
ana-miR399e-3p	comp15386_c0_seq10	0	-1	1	21	647	667	UGCCAAAGGAGAUUUGCCCUG	..:::::::::::::::::::	UGGGGCAAAUCUCCUUUGGCA	Cleavage	5
ana-miR399e-3p	comp15386_c0_seq10	0	-1	1	21	1063	1083	UGCCAAAGGAGAUUUGCCCUG	:::::::::::::::::::	UUGGGCAAAUCUCCUUUGGCA	Cleavage	5
ana-miR403a-3p	comp17478_c0_seq1	0	-1	1	21	3133	3153	UUAGAUUCACGCACAAACUUG	..:::::::::::::::::::	UGAGUUUGUGCGUGAAUCUAA	Cleavage	1
ana-miR414a-3p	comp5871_c0_seq1	0	-1	1	21	364	384	UCAUCUUCAUCGUCCUCGUCC	:::::::::::::::::::::	GGACGAGGACGAUGAAGAUGA	Cleavage	1
ana-miR1509b-5p	comp35748_c0_seq1	0.5	-1	1	22	2	23	UUAAUCAAGGGAAUCAUAGUUG	:.:::::::::.::::::::::	CGACUAUGAUUUCCUUGAUUAA	Cleavage	1
ana-miR1509b-5p	comp14454_c0_seq14	0.5	-1	1	22	331	352	UUAAUCAAGGGAAUCAUAGUUG	:.:::::::::.::::::::::	CGACUAUGAUUUCCUUGAUUAA	Cleavage	1
ana-miR1509b-5p	comp14454_c0_seq27	0.5	-1	1	22	331	352	UUAAUCAAGGGAAUCAUAGUUG	:.:::::::::.::::::::::	CGACUAUGAUUUCCUUGAUUAA	Cleavage	1
ana-miR1509b-5p	comp14454_c0_seq29	0.5	-1	1	22	331	352	UUAAUCAAGGGAAUCAUAGUUG	:.:::::::::.::::::::::	CGACUAUGAUUUCCUUGAUUAA	Cleavage	1
ana-miR1509b-5p	comp14454_c0_seq9	0.5	-1	1	22	331	352	UUAAUCAAGGGAAUCAUAGUUG	:.:::::::::.::::::::::	CGACUAUGAUUUCCUUGAUUAA	Cleavage	1
ana-miR1509b-5p	comp14454_c0_seq11	0.5	-1	1	22	331	352	UUAAUCAAGGGAAUCAUAGUUG	:.:::::::::.::::::::::	CGACUAUGAUUUCCUUGAUUAA	Cleavage	1
ana-miR1509b-5p	comp14454_c0_seq19	0.5	-1	1	22	331	352	UUAAUCAAGGGAAUCAUAGUUG	:.:::::::::.::::::::::	CGACUAUGAUUUCCUUGAUUAA	Cleavage	1
ana-miR1509b-5p	comp14454_c0_seq17	0.5	-1	1	22	331	352	UUAAUCAAGGGAAUCAUAGUUG	:.:::::::::.::::::::::	CGACUAUGAUUUCCUUGAUUAA	Cleavage	1
ana-miR1509b-5p	comp14454_c0_seq12	0.5	-1	1	22	331	352	UUAAUCAAGGGAAUCAUAGUUG	:.:::::::::.::::::::::	CGACUAUGAUUUCCUUGAUUAA	Cleavage	1
ana-miR1509b-5p	comp14454_c0_seq15	0.5	-1	1	22	331	352	UUAAUCAAGGGAAUCAUAGUUG	:.:::::::::.::::::::::	CGACUAUGAUUUCCUUGAUUAA	Cleavage	1
ana-miR1509b-5p	comp14454_c0_seq5	0.5	-1	1	22	331	352	UUAAUCAAGGGAAUCAUAGUUG	:.:::::::::.::::::::::	CGACUAUGAUUUCCUUGAUUAA	Cleavage	1
ana-miR1509b-5p	comp14454_c0_seq28	0.5	-1	1	22	331	352	UUAAUCAAGGGAAUCAUAGUUG	:.:::::::::.::::::::::	CGACUAUGAUUUCCUUGAUUAA	Cleavage	1
ana-miR1509b-5p	comp14454_c0_seq21	0.5	-1	1	22	331	352	UUAAUCAAGGGAAUCAUAGUUG	:.:::::::::.::::::::::	CGACUAUGAUUUCCUUGAUUAA	Cleavage	1
ana-miR1509b-5p	comp14454_c0_seq24	0.5	-1	1	22	331	352	UUAAUCAAGGGAAUCAUAGUUG	:.:::::::::.::::::::::	CGACUAUGAUUUCCUUGAUUAA	Cleavage	1
ana-miR1509b-5p	comp14454_c0_seq2	0.5	-1	1	22	331	352	UUAAUCAAGGGAAUCAUAGUUG	:.:::::::::.::::::::::	CGACUAUGAUUUCCUUGAUUAA	Cleavage	1
ana-miR1509b-5p	comp14454_c0_seq26	0.5	-1	1	22	331	352	UUAAUCAAGGGAAUCAUAGUUG	:.:::::::::.::::::::::	CGACUAUGAUUUCCUUGAUUAA	Cleavage	1
ana-miR1509b-5p	comp14454_c0_seq3	0.5	-1	1	22	331	352	UUAAUCAAGGGAAUCAUAGUUG	:.:::::::::.::::::::::	CGACUAUGAUUUCCUUGAUUAA	Cleavage	1
ana-miR1509b-5p	comp14454_c0_seq7	0.5	-1	1	22	331	352	UUAAUCAAGGGAAUCAUAGUUG	:.:::::::::.::::::::::	CGACUAUGAUUUCCUUGAUUAA	Cleavage	1
ana-miR1509b-5p	comp14454_c0_seq4	0.5	-1	1	22	331	352	UUAAUCAAGGGAAUCAUAGUUG	:.:::::::::.::::::::::	CGACUAUGAUUUCCUUGAUUAA	Cleavage	1
ana-miR1509b-5p	comp14454_c0_seq22	0.5	-1	1	22	331	352	UUAAUCAAGGGAAUCAUAGUUG	:.:::::::::.::::::::::	CGACUAUGAUUUCCUUGAUUAA	Cleavage	1
ana-miR1509b-5p	comp14454_c0_seq6	0.5	-1	1	22	331	352	UUAAUCAAGGGAAUCAUAGUUG	:.:::::::::.::::::::::	CGACUAUGAUUUCCUUGAUUAA	Cleavage	1
ana-miR1509b-5p	comp14454_c0_seq18	0.5	-1	1	22	331	352	UUAAUCAAGGGAAUCAUAGUUG	:.:::::::::.::::::::::	CGACUAUGAUUUCCUUGAUUAA	Cleavage	1
ana-miR1509b-5p	comp14454_c0_seq20	0.5	-1	1	22	331	352	UUAAUCAAGGGAAUCAUAGUUG	:.:::::::::.::::::::::	CGACUAUGAUUUCCUUGAUUAA	Cleavage	1
ana-miR1509b-5p	comp14454_c0_seq13	0.5	-1	1	22	331	352	UUAAUCAAGGGAAUCAUAGUUG	:.:::::::::.::::::::::	CGACUAUGAUUUCCUUGAUUAA	Cleavage	1
ana-miR1509b-5p	comp14454_c0_seq16	0.5	-1	1	22	331	352	UUAAUCAAGGGAAUCAUAGUUG	:.:::::::::.::::::::::	CGACUAUGAUUUCCUUGAUUAA	Cleavage	1
ana-miR1509b-5p	comp14454_c0_seq1	0.5	-1	1	22	331	352	UUAAUCAAGGGAAUCAUAGUUG	:.:::::::::.::::::::::	CGACUAUGAUUUCCUUGAUUAA	Cleavage	1
ana-miR1509b-5p	comp14454_c0_seq23	0.5	-1	1	22	331	352	UUAAUCAAGGGAAUCAUAGUUG	:.:::::::::.::::::::::	CGACUAUGAUUUCCUUGAUUAA	Cleavage	1
ana-miR1509b-5p	comp14454_c0_seq10	0.5	-1	1	22	331	352	UUAAUCAAGGGAAUCAUAGUUG	:.:::::::::.::::::::::	CGACUAUGAUUUCCUUGAUUAA	Cleavage	1
ana-miR1509b-5p	comp14454_c0_seq8	0.5	-1	1	22	331	352	UUAAUCAAGGGAAUCAUAGUUG	:.:::::::::.::::::::::	CGACUAUGAUUUCCUUGAUUAA	Cleavage	1
ana-miR1509b-5p	comp14487_c0_seq3	0.5	-1	1	22	285	306	UUAAUCAAGGGAAUCAUAGUUG	: :::::::::.::::::::::	CUACUAUGAUUUCCUUGAUUAA	Cleavage	1
ana-miR1509b-5p	comp14487_c0_seq2	0.5	-1	1	22	329	350	UUAAUCAAGGGAAUCAUAGUUG	: :::::::::.::::::::::	CUACUAUGAUUUCCUUGAUUAA	Cleavage	1
ana-miR156d-5p	comp10848_c0_seq5	0.5	-1	1	21	1342	1362	UUGACAGAAGAGAGAGAGCAC	::::::::::::::::::::.	GUGCUCUCUCUCUUCUGUCAG	Cleavage	1
ana-miR156d-5p	comp10848_c0_seq1	0.5	-1	1	21	1177	1197	UUGACAGAAGAGAGAGAGCAC	::::::::::::::::::::.	GUGCUCUCUCUCUUCUGUCAG	Cleavage	1
ana-miR156d-5p	comp10848_c0_seq4	0.5	-1	1	21	979	999	UUGACAGAAGAGAGAGAGCAC	::::::::::::::::::::.	GUGCUCUCUCUCUUCUGUCAG	Cleavage	1
ana-miR160a-5p	comp10614_c1_seq2	0.5	-1	1	21	143	163	UGCCUGGCUCCCUGUAUGCCA	::::::.::::::::::::::	UGGCAUGCAGGGAGCCAGGCA	Cleavage	1
ana-miR160a-5p	comp10614_c1_seq1	0.5	-1	1	21	331	351	UGCCUGGCUCCCUGUAUGCCA	::::::.::::::::::::::	UGGCAUGCAGGGAGCCAGGCA	Cleavage	1
ana-miR164a-5p	comp6817_c0_seq1	0.5	-1	1	21	904	924	UGGAGAAGCAGGGCACGUGCA	: .::::::::::::::::::	UUUACGUGCCCUGCUUCUCCA	Cleavage	1
ana-miR166a-3p	comp15820_c1_seq3	0.5	-1	1	21	1110	1130	UCGGACCAGGCUUCAUUCCCC	::::::::::::::::::.	CUGGAAUGAAGCCUGGUCCGG	Cleavage	1
ana-miR166a-3p	comp15820_c1_seq5	0.5	-1	1	21	1110	1130	UCGGACCAGGCUUCAUUCCCC	::::::::::::::::::.	CUGGAAUGAAGCCUGGUCCGG	Cleavage	1
ana-miR171-1b-3p	comp15451_c0_seq1	0.5	-1	1	21	557	577	UGAUUGAGCCGUGCCAAUAUC	:::::::::.:::::::::::	GAUAUUGGCGCGGCUCAAUCA	Cleavage	1
ana-miR171-1b-3p	comp15451_c0_seq3	0.5	-1	1	21	1585	1605	UGAUUGAGCCGUGCCAAUAUC	:::::::::.:::::::::::	GAUAUUGGCGCGGCUCAAUCA	Cleavage	1
ana-miR171-1b-3p	comp15451_c0_seq4	0.5	-1	1	21	1604	1624	UGAUUGAGCCGUGCCAAUAUC	:::::::::.:::::::::::	GAUAUUGGCGCGGCUCAAUCA	Cleavage	1
ana-miR171-1b-3p	comp15451_c0_seq2	0.5	-1	1	21	1788	1808	UGAUUGAGCCGUGCCAAUAUC	:::::::::.:::::::::::	GAUAUUGGCGCGGCUCAAUCA	Cleavage	1
ana-miR171-1f-3p	comp15451_c0_seq1	0.5	-1	1	19	557	575	AUUGAGCCGUGCCAAUAUC	:::::::::.:::::::::	GAUAUUGGCGCGGCUCAAU	Cleavage	1
ana-miR171-1f-3p	comp15451_c0_seq3	0.5	-1	1	19	1585	1603	AUUGAGCCGUGCCAAUAUC	:::::::::.:::::::::	GAUAUUGGCGCGGCUCAAU	Cleavage	1
ana-miR171-1f-3p	comp15451_c0_seq4	0.5	-1	1	19	1604	1622	AUUGAGCCGUGCCAAUAUC	:::::::::.:::::::::	GAUAUUGGCGCGGCUCAAU	Cleavage	1
ana-miR171-1f-3p	comp15451_c0_seq2	0.5	-1	1	19	1788	1806	AUUGAGCCGUGCCAAUAUC	:::::::::.:::::::::	GAUAUUGGCGCGGCUCAAU	Cleavage	1
ana-miR172a-3p	comp12853_c0_seq12	0.5	-1	1	21	354	374	AGAAUCUUGAUGAUGCUGCAG	::::::::::::::.::::::	CUGCAGCAUCAUCAGGAUUCU	Cleavage	1
ana-miR172a-3p	comp12853_c0_seq7	0.5	-1	1	21	386	406	AGAAUCUUGAUGAUGCUGCAG	::::::::::::::.::::::	CUGCAGCAUCAUCAGGAUUCU	Cleavage	1
ana-miR172a-3p	comp12853_c0_seq4	0.5	-1	1	21	401	421	AGAAUCUUGAUGAUGCUGCAG	::::::::::::::.::::::	CUGCAGCAUCAUCAGGAUUCU	Cleavage	1
ana-miR172a-3p	comp12853_c0_seq5	0.5	-1	1	21	741	761	AGAAUCUUGAUGAUGCUGCAG	::::::::::::::.::::::	CUGCAGCAUCAUCAGGAUUCU	Cleavage	1
ana-miR172a-3p	comp12853_c0_seq13	0.5	-1	1	21	856	876	AGAAUCUUGAUGAUGCUGCAG	::::::::::::::.::::::	CUGCAGCAUCAUCAGGAUUCU	Cleavage	1
ana-miR172a-3p	comp12853_c0_seq3	0.5	-1	1	21	741	761	AGAAUCUUGAUGAUGCUGCAG	::::::::::::::.::::::	CUGCAGCAUCAUCAGGAUUCU	Cleavage	1
ana-miR172a-3p	comp12853_c0_seq2	0.5	-1	1	21	856	876	AGAAUCUUGAUGAUGCUGCAG	::::::::::::::.::::::	CUGCAGCAUCAUCAGGAUUCU	Cleavage	1
ana-miR172a-3p	comp12853_c0_seq8	0.5	-1	1	21	1738	1758	AGAAUCUUGAUGAUGCUGCAG	::::::::::::::.::::::	CUGCAGCAUCAUCAGGAUUCU	Cleavage	1
ana-miR172a-3p	comp12853_c0_seq11	0.5	-1	1	21	1783	1803	AGAAUCUUGAUGAUGCUGCAG	::::::::::::::.::::::	CUGCAGCAUCAUCAGGAUUCU	Cleavage	1
ana-miR172a-3p	comp12853_c0_seq6	0.5	-1	1	21	1898	1918	AGAAUCUUGAUGAUGCUGCAG	::::::::::::::.::::::	CUGCAGCAUCAUCAGGAUUCU	Cleavage	1
ana-miR172a-3p	comp12853_c0_seq10	0.5	-1	1	21	1738	1758	AGAAUCUUGAUGAUGCUGCAG	::::::::::::::.::::::	CUGCAGCAUCAUCAGGAUUCU	Cleavage	1
ana-miR172a-3p	comp12853_c0_seq1	0.5	-1	1	21	1783	1803	AGAAUCUUGAUGAUGCUGCAG	::::::::::::::.::::::	CUGCAGCAUCAUCAGGAUUCU	Cleavage	1
ana-miR172a-3p	comp12853_c0_seq9	0.5	-1	1	21	1898	1918	AGAAUCUUGAUGAUGCUGCAG	::::::::::::::.::::::	CUGCAGCAUCAUCAGGAUUCU	Cleavage	1
ana-miR172a-3p	comp14249_c0_seq3	0.5	-1	1	21	1940	1960	AGAAUCUUGAUGAUGCUGCAG	::::::::::::::.::::::	CUGCAGCAUCAUCAGGAUUCU	Cleavage	1
ana-miR172a-3p	comp14249_c0_seq4	0.5	-1	1	21	2056	2076	AGAAUCUUGAUGAUGCUGCAG	::::::::::::::.::::::	CUGCAGCAUCAUCAGGAUUCU	Cleavage	1
ana-miR172a-3p	comp14249_c0_seq5	0.5	-1	1	21	2064	2084	AGAAUCUUGAUGAUGCUGCAG	::::::::::::::.::::::	CUGCAGCAUCAUCAGGAUUCU	Cleavage	1
ana-miR172a-3p	comp14249_c0_seq6	0.5	-1	1	21	2180	2200	AGAAUCUUGAUGAUGCUGCAG	::::::::::::::.::::::	CUGCAGCAUCAUCAGGAUUCU	Cleavage	1
ana-miR172b-3p	comp12853_c0_seq12	0.5	-1	1	21	354	374	AGAAUCUUGAUGAUGCUGCAU	:::::::::::::.::::::	CUGCAGCAUCAUCAGGAUUCU	Cleavage	1
ana-miR172b-3p	comp12853_c0_seq7	0.5	-1	1	21	386	406	AGAAUCUUGAUGAUGCUGCAU	:::::::::::::.::::::	CUGCAGCAUCAUCAGGAUUCU	Cleavage	1
ana-miR172b-3p	comp12853_c0_seq4	0.5	-1	1	21	401	421	AGAAUCUUGAUGAUGCUGCAU	:::::::::::::.::::::	CUGCAGCAUCAUCAGGAUUCU	Cleavage	1
ana-miR172b-3p	comp12853_c0_seq5	0.5	-1	1	21	741	761	AGAAUCUUGAUGAUGCUGCAU	:::::::::::::.::::::	CUGCAGCAUCAUCAGGAUUCU	Cleavage	1
ana-miR172b-3p	comp12853_c0_seq13	0.5	-1	1	21	856	876	AGAAUCUUGAUGAUGCUGCAU	:::::::::::::.::::::	CUGCAGCAUCAUCAGGAUUCU	Cleavage	1
ana-miR172b-3p	comp12853_c0_seq3	0.5	-1	1	21	741	761	AGAAUCUUGAUGAUGCUGCAU	:::::::::::::.::::::	CUGCAGCAUCAUCAGGAUUCU	Cleavage	1
ana-miR172b-3p	comp12853_c0_seq2	0.5	-1	1	21	856	876	AGAAUCUUGAUGAUGCUGCAU	:::::::::::::.::::::	CUGCAGCAUCAUCAGGAUUCU	Cleavage	1
ana-miR172b-3p	comp12853_c0_seq8	0.5	-1	1	21	1738	1758	AGAAUCUUGAUGAUGCUGCAU	:::::::::::::.::::::	CUGCAGCAUCAUCAGGAUUCU	Cleavage	1
ana-miR172b-3p	comp12853_c0_seq11	0.5	-1	1	21	1783	1803	AGAAUCUUGAUGAUGCUGCAU	:::::::::::::.::::::	CUGCAGCAUCAUCAGGAUUCU	Cleavage	1
ana-miR172b-3p	comp12853_c0_seq6	0.5	-1	1	21	1898	1918	AGAAUCUUGAUGAUGCUGCAU	:::::::::::::.::::::	CUGCAGCAUCAUCAGGAUUCU	Cleavage	1
ana-miR172b-3p	comp12853_c0_seq10	0.5	-1	1	21	1738	1758	AGAAUCUUGAUGAUGCUGCAU	:::::::::::::.::::::	CUGCAGCAUCAUCAGGAUUCU	Cleavage	1
ana-miR172b-3p	comp12853_c0_seq1	0.5	-1	1	21	1783	1803	AGAAUCUUGAUGAUGCUGCAU	:::::::::::::.::::::	CUGCAGCAUCAUCAGGAUUCU	Cleavage	1
ana-miR172b-3p	comp12853_c0_seq9	0.5	-1	1	21	1898	1918	AGAAUCUUGAUGAUGCUGCAU	:::::::::::::.::::::	CUGCAGCAUCAUCAGGAUUCU	Cleavage	1
ana-miR172b-3p	comp14249_c0_seq3	0.5	-1	1	21	1940	1960	AGAAUCUUGAUGAUGCUGCAU	:::::::::::::.::::::	CUGCAGCAUCAUCAGGAUUCU	Cleavage	1
ana-miR172b-3p	comp14249_c0_seq4	0.5	-1	1	21	2056	2076	AGAAUCUUGAUGAUGCUGCAU	:::::::::::::.::::::	CUGCAGCAUCAUCAGGAUUCU	Cleavage	1
ana-miR172b-3p	comp14249_c0_seq5	0.5	-1	1	21	2064	2084	AGAAUCUUGAUGAUGCUGCAU	:::::::::::::.::::::	CUGCAGCAUCAUCAGGAUUCU	Cleavage	1
ana-miR172b-3p	comp14249_c0_seq6	0.5	-1	1	21	2180	2200	AGAAUCUUGAUGAUGCUGCAU	:::::::::::::.::::::	CUGCAGCAUCAUCAGGAUUCU	Cleavage	1
ana-miR395a-3p	comp10665_c1_seq1	0.5	-1	1	21	259	279	UGAAGUGUUUGGGGGAACUCU	:::::::.:::::::::::::	AGAGUUCUCCCAAACACUUCA	Cleavage	1
ana-miR395a-3p	comp10665_c1_seq3	0.5	-1	1	21	259	279	UGAAGUGUUUGGGGGAACUCU	:::::::.:::::::::::::	AGAGUUCUCCCAAACACUUCA	Cleavage	1
ana-miR395f-3p	comp10665_c1_seq1	0.5	-1	1	21	259	279	UGAAGUGUUUGGGGGAACUCC	::::::.:::::::::::::	AGAGUUCUCCCAAACACUUCA	Cleavage	1
ana-miR395f-3p	comp10665_c1_seq3	0.5	-1	1	21	259	279	UGAAGUGUUUGGGGGAACUCC	::::::.:::::::::::::	AGAGUUCUCCCAAACACUUCA	Cleavage	1
ana-miR397a-5p	comp1539_c1_seq1	0.5	-1	1	21	112	132	UCAUUGAGUGCAGCGUUGAUG	.:::::.::::::::::::::	UAUCAAUGCUGCACUCAAUGA	Cleavage	1
ana-miR414a-3p	comp16401_c0_seq1	0.5	-1	1	21	1066	1086	UCAUCUUCAUCGUCCUCGUCC	:::::::::.:::::::::::	GGACGAGGAUGAUGAAGAUGA	Cleavage	3
ana-miR414a-3p	comp16727_c0_seq1	0.5	-1	1	21	412	432	UCAUCUUCAUCGUCCUCGUCC	::::::::.:::::::::::	CGACGAGGAUGAUGAAGAUGA	Cleavage	2
ana-miR530a-5p	comp15340_c0_seq26	0.5	-1	1	21	376	396	UGCAUUUGCACCUGCACUUUA	:.:::::::::::::::::	ACAGGUGCAGGUGCAAAUGCA	Cleavage	1
ana-miR530a-5p	comp15340_c0_seq20	0.5	-1	1	21	399	419	UGCAUUUGCACCUGCACUUUA	:.:::::::::::::::::	ACAGGUGCAGGUGCAAAUGCA	Cleavage	1
ana-miR530a-5p	comp15340_c0_seq16	0.5	-1	1	21	566	586	UGCAUUUGCACCUGCACUUUA	:.:::::::::::::::::	ACAGGUGCAGGUGCAAAUGCA	Cleavage	1
ana-miR530a-5p	comp15340_c0_seq17	0.5	-1	1	21	875	895	UGCAUUUGCACCUGCACUUUA	:.:::::::::::::::::	ACAGGUGCAGGUGCAAAUGCA	Cleavage	1
ana-miR530a-5p	comp15340_c0_seq24	0.5	-1	1	21	884	904	UGCAUUUGCACCUGCACUUUA	:.:::::::::::::::::	ACAGGUGCAGGUGCAAAUGCA	Cleavage	1
ana-miR530a-5p	comp15340_c0_seq22	0.5	-1	1	21	958	978	UGCAUUUGCACCUGCACUUUA	:.:::::::::::::::::	ACAGGUGCAGGUGCAAAUGCA	Cleavage	1
ana-miR530a-5p	comp15340_c0_seq13	0.5	-1	1	21	968	988	UGCAUUUGCACCUGCACUUUA	:.:::::::::::::::::	ACAGGUGCAGGUGCAAAUGCA	Cleavage	1
ana-miR530a-5p	comp15340_c0_seq28	0.5	-1	1	21	958	978	UGCAUUUGCACCUGCACUUUA	:.:::::::::::::::::	ACAGGUGCAGGUGCAAAUGCA	Cleavage	1
ana-miR530a-5p	comp15340_c0_seq1	0.5	-1	1	21	1051	1071	UGCAUUUGCACCUGCACUUUA	:.:::::::::::::::::	ACAGGUGCAGGUGCAAAUGCA	Cleavage	1
ana-miR530a-5p	comp15340_c0_seq29	0.5	-1	1	21	1360	1380	UGCAUUUGCACCUGCACUUUA	:.:::::::::::::::::	ACAGGUGCAGGUGCAAAUGCA	Cleavage	1
ana-miR530a-5p	comp15340_c0_seq27	0.5	-1	1	21	884	904	UGCAUUUGCACCUGCACUUUA	:.:::::::::::::::::	ACAGGUGCAGGUGCAAAUGCA	Cleavage	1
ana-miR530a-5p	comp15340_c0_seq5	0.5	-1	1	21	968	988	UGCAUUUGCACCUGCACUUUA	:.:::::::::::::::::	ACAGGUGCAGGUGCAAAUGCA	Cleavage	1
ana-miR530a-5p	comp15340_c0_seq10	0.5	-1	1	21	1051	1071	UGCAUUUGCACCUGCACUUUA	:.:::::::::::::::::	ACAGGUGCAGGUGCAAAUGCA	Cleavage	1
ana-miR530a-5p	comp15340_c0_seq15	0.5	-1	1	21	1360	1380	UGCAUUUGCACCUGCACUUUA	:.:::::::::::::::::	ACAGGUGCAGGUGCAAAUGCA	Cleavage	1
ana-miR530a-5p	comp15340_c0_seq6	0.5	-1	1	21	1443	1463	UGCAUUUGCACCUGCACUUUA	:.:::::::::::::::::	ACAGGUGCAGGUGCAAAUGCA	Cleavage	1
ana-miR530a-5p	comp15340_c0_seq31	0.5	-1	1	21	1443	1463	UGCAUUUGCACCUGCACUUUA	:.:::::::::::::::::	ACAGGUGCAGGUGCAAAUGCA	Cleavage	1
ana-miR1509a-5p	comp14454_c0_seq8	1	-1	1	22	331	352	UUAAUCAAGGAAAUCACAGUUG	:.::: ::::::::::::::::	CGACUAUGAUUUCCUUGAUUAA	Cleavage	1
ana-miR1509a-5p	comp14454_c0_seq10	1	-1	1	22	331	352	UUAAUCAAGGAAAUCACAGUUG	:.::: ::::::::::::::::	CGACUAUGAUUUCCUUGAUUAA	Cleavage	1
ana-miR1509a-5p	comp14454_c0_seq23	1	-1	1	22	331	352	UUAAUCAAGGAAAUCACAGUUG	:.::: ::::::::::::::::	CGACUAUGAUUUCCUUGAUUAA	Cleavage	1
ana-miR1509a-5p	comp14454_c0_seq1	1	-1	1	22	331	352	UUAAUCAAGGAAAUCACAGUUG	:.::: ::::::::::::::::	CGACUAUGAUUUCCUUGAUUAA	Cleavage	1
ana-miR1509a-5p	comp14454_c0_seq16	1	-1	1	22	331	352	UUAAUCAAGGAAAUCACAGUUG	:.::: ::::::::::::::::	CGACUAUGAUUUCCUUGAUUAA	Cleavage	1
ana-miR1509a-5p	comp14454_c0_seq13	1	-1	1	22	331	352	UUAAUCAAGGAAAUCACAGUUG	:.::: ::::::::::::::::	CGACUAUGAUUUCCUUGAUUAA	Cleavage	1
ana-miR1509a-5p	comp14454_c0_seq20	1	-1	1	22	331	352	UUAAUCAAGGAAAUCACAGUUG	:.::: ::::::::::::::::	CGACUAUGAUUUCCUUGAUUAA	Cleavage	1
ana-miR1509a-5p	comp14454_c0_seq18	1	-1	1	22	331	352	UUAAUCAAGGAAAUCACAGUUG	:.::: ::::::::::::::::	CGACUAUGAUUUCCUUGAUUAA	Cleavage	1
ana-miR1509a-5p	comp14454_c0_seq6	1	-1	1	22	331	352	UUAAUCAAGGAAAUCACAGUUG	:.::: ::::::::::::::::	CGACUAUGAUUUCCUUGAUUAA	Cleavage	1
ana-miR1509a-5p	comp14454_c0_seq22	1	-1	1	22	331	352	UUAAUCAAGGAAAUCACAGUUG	:.::: ::::::::::::::::	CGACUAUGAUUUCCUUGAUUAA	Cleavage	1
ana-miR1509a-5p	comp14454_c0_seq4	1	-1	1	22	331	352	UUAAUCAAGGAAAUCACAGUUG	:.::: ::::::::::::::::	CGACUAUGAUUUCCUUGAUUAA	Cleavage	1
ana-miR1509a-5p	comp14454_c0_seq7	1	-1	1	22	331	352	UUAAUCAAGGAAAUCACAGUUG	:.::: ::::::::::::::::	CGACUAUGAUUUCCUUGAUUAA	Cleavage	1
ana-miR1509a-5p	comp14454_c0_seq3	1	-1	1	22	331	352	UUAAUCAAGGAAAUCACAGUUG	:.::: ::::::::::::::::	CGACUAUGAUUUCCUUGAUUAA	Cleavage	1
ana-miR1509a-5p	comp14454_c0_seq26	1	-1	1	22	331	352	UUAAUCAAGGAAAUCACAGUUG	:.::: ::::::::::::::::	CGACUAUGAUUUCCUUGAUUAA	Cleavage	1
ana-miR1509a-5p	comp14454_c0_seq2	1	-1	1	22	331	352	UUAAUCAAGGAAAUCACAGUUG	:.::: ::::::::::::::::	CGACUAUGAUUUCCUUGAUUAA	Cleavage	1
ana-miR1509a-5p	comp14454_c0_seq24	1	-1	1	22	331	352	UUAAUCAAGGAAAUCACAGUUG	:.::: ::::::::::::::::	CGACUAUGAUUUCCUUGAUUAA	Cleavage	1
ana-miR1509a-5p	comp14454_c0_seq21	1	-1	1	22	331	352	UUAAUCAAGGAAAUCACAGUUG	:.::: ::::::::::::::::	CGACUAUGAUUUCCUUGAUUAA	Cleavage	1
ana-miR1509a-5p	comp14454_c0_seq28	1	-1	1	22	331	352	UUAAUCAAGGAAAUCACAGUUG	:.::: ::::::::::::::::	CGACUAUGAUUUCCUUGAUUAA	Cleavage	1
ana-miR1509a-5p	comp14454_c0_seq5	1	-1	1	22	331	352	UUAAUCAAGGAAAUCACAGUUG	:.::: ::::::::::::::::	CGACUAUGAUUUCCUUGAUUAA	Cleavage	1
ana-miR1509a-5p	comp14454_c0_seq15	1	-1	1	22	331	352	UUAAUCAAGGAAAUCACAGUUG	:.::: ::::::::::::::::	CGACUAUGAUUUCCUUGAUUAA	Cleavage	1
ana-miR1509a-5p	comp14454_c0_seq12	1	-1	1	22	331	352	UUAAUCAAGGAAAUCACAGUUG	:.::: ::::::::::::::::	CGACUAUGAUUUCCUUGAUUAA	Cleavage	1
ana-miR1509a-5p	comp14454_c0_seq17	1	-1	1	22	331	352	UUAAUCAAGGAAAUCACAGUUG	:.::: ::::::::::::::::	CGACUAUGAUUUCCUUGAUUAA	Cleavage	1
ana-miR1509a-5p	comp15920_c0_seq1	1	-1	1	22	382	403	UUAAUCAAGGAAAUCACAGUUG	:.::: ::::::::::::::::	CGACUCUGAUUUCCUUGAUUAA	Cleavage	1
ana-miR1509a-5p	comp14454_c0_seq19	1	-1	1	22	331	352	UUAAUCAAGGAAAUCACAGUUG	:.::: ::::::::::::::::	CGACUAUGAUUUCCUUGAUUAA	Cleavage	1
ana-miR1509a-5p	comp15920_c0_seq10	1	-1	1	22	382	403	UUAAUCAAGGAAAUCACAGUUG	:.::: ::::::::::::::::	CGACUCUGAUUUCCUUGAUUAA	Cleavage	1
ana-miR1509a-5p	comp14454_c0_seq11	1	-1	1	22	331	352	UUAAUCAAGGAAAUCACAGUUG	:.::: ::::::::::::::::	CGACUAUGAUUUCCUUGAUUAA	Cleavage	1
ana-miR1509a-5p	comp14454_c0_seq9	1	-1	1	22	331	352	UUAAUCAAGGAAAUCACAGUUG	:.::: ::::::::::::::::	CGACUAUGAUUUCCUUGAUUAA	Cleavage	1
ana-miR1509a-5p	comp14454_c0_seq29	1	-1	1	22	331	352	UUAAUCAAGGAAAUCACAGUUG	:.::: ::::::::::::::::	CGACUAUGAUUUCCUUGAUUAA	Cleavage	1
ana-miR1509a-5p	comp14454_c0_seq27	1	-1	1	22	331	352	UUAAUCAAGGAAAUCACAGUUG	:.::: ::::::::::::::::	CGACUAUGAUUUCCUUGAUUAA	Cleavage	1
ana-miR1509a-5p	comp14454_c0_seq14	1	-1	1	22	331	352	UUAAUCAAGGAAAUCACAGUUG	:.::: ::::::::::::::::	CGACUAUGAUUUCCUUGAUUAA	Cleavage	1
ana-miR1509a-5p	comp15920_c0_seq17	1	-1	1	22	382	403	UUAAUCAAGGAAAUCACAGUUG	:.::: ::::::::::::::::	CGACUCUGAUUUCCUUGAUUAA	Cleavage	1
ana-miR1509a-5p	comp35748_c0_seq1	1	-1	1	22	2	23	UUAAUCAAGGAAAUCACAGUUG	:.::: ::::::::::::::::	CGACUAUGAUUUCCUUGAUUAA	Cleavage	1
ana-miR1509a-5p	comp14487_c0_seq2	1	-1	1	22	329	350	UUAAUCAAGGAAAUCACAGUUG	: ::: ::::::::::::::::	CUACUAUGAUUUCCUUGAUUAA	Cleavage	1
ana-miR1509a-5p	comp14487_c0_seq3	1	-1	1	22	285	306	UUAAUCAAGGAAAUCACAGUUG	: ::: ::::::::::::::::	CUACUAUGAUUUCCUUGAUUAA	Cleavage	1
ana-miR1509b-5p	comp15155_c0_seq1	1	-1	1	22	130	151	UUAAUCAAGGGAAUCAUAGUUG	:::::.:::::.::::::::::	CAACUGUGAUUUCCUUGAUUAA	Cleavage	1
ana-miR1509b-5p	comp15155_c0_seq6	1	-1	1	22	179	200	UUAAUCAAGGGAAUCAUAGUUG	:::::.:::::.::::::::::	CAACUGUGAUUUCCUUGAUUAA	Cleavage	1
ana-miR1509b-5p	comp15155_c0_seq14	1	-1	1	22	119	140	UUAAUCAAGGGAAUCAUAGUUG	:.:::.:::::.::::::::::	CGACUGUGAUUUCCUUGAUUAA	Cleavage	1
ana-miR1509b-5p	comp15352_c2_seq58	1	-1	1	22	258	279	UUAAUCAAGGGAAUCAUAGUUG	:.:::::::::..:::::::::	CGACUAUGAUUUUCUUGAUUAA	Cleavage	1
ana-miR1509b-5p	comp15352_c2_seq64	1	-1	1	22	258	279	UUAAUCAAGGGAAUCAUAGUUG	:.:::::::::..:::::::::	CGACUAUGAUUUUCUUGAUUAA	Cleavage	1
ana-miR156a-3p	comp4896_c0_seq1	1	-1	1	21	88	108	CUCACUUUUCUUUCUGUCAGU	::: :::::::::::::::	GGUGAAAGAAAGAAAAGUGAG	Cleavage	1
ana-miR156a-5p	comp11768_c1_seq2	1	-1	1	21	1352	1372	UUGACAGAAGAGAGUGAGCAC	:::::: ::::::::::::::	GUGCUCUCUCUCUUCUGUCAA	Cleavage	1
ana-miR156a-5p	comp11768_c1_seq4	1	-1	1	21	1347	1367	UUGACAGAAGAGAGUGAGCAC	:::::: ::::::::::::::	GUGCUCUCUCUCUUCUGUCAA	Cleavage	1
ana-miR156a-5p	comp11768_c1_seq1	1	-1	1	21	1147	1167	UUGACAGAAGAGAGUGAGCAC	:::::: ::::::::::::::	GUGCUCUCUCUCUUCUGUCAA	Cleavage	1
ana-miR156a-5p	comp11768_c1_seq3	1	-1	1	21	1142	1162	UUGACAGAAGAGAGUGAGCAC	:::::: ::::::::::::::	GUGCUCUCUCUCUUCUGUCAA	Cleavage	1
ana-miR156a-5p	comp43379_c0_seq1	1	-1	1	21	168	188	UUGACAGAAGAGAGUGAGCAC	:::::: ::::::::::::::	GUGCUCUCUCUCUUCUGUCAA	Cleavage	1
ana-miR156b-5p	comp10848_c0_seq5	1	-1	1	21	1342	1362	CUGACAGAAGAGAGUGAGCAC	:::::: ::::::::::::::	GUGCUCUCUCUCUUCUGUCAG	Cleavage	1
ana-miR156b-5p	comp10848_c0_seq1	1	-1	1	21	1177	1197	CUGACAGAAGAGAGUGAGCAC	:::::: ::::::::::::::	GUGCUCUCUCUCUUCUGUCAG	Cleavage	1
ana-miR156b-5p	comp10848_c0_seq4	1	-1	1	21	979	999	CUGACAGAAGAGAGUGAGCAC	:::::: ::::::::::::::	GUGCUCUCUCUCUUCUGUCAG	Cleavage	1
ana-miR156c-5p	comp11768_c1_seq2	1	-1	1	21	1352	1372	UUGACAGAAGAGAUAGAGCAC	::::::: :::::::::::::	GUGCUCUCUCUCUUCUGUCAA	Cleavage	1
ana-miR156c-5p	comp11768_c1_seq4	1	-1	1	21	1347	1367	UUGACAGAAGAGAUAGAGCAC	::::::: :::::::::::::	GUGCUCUCUCUCUUCUGUCAA	Cleavage	1
ana-miR156c-5p	comp11768_c1_seq1	1	-1	1	21	1147	1167	UUGACAGAAGAGAUAGAGCAC	::::::: :::::::::::::	GUGCUCUCUCUCUUCUGUCAA	Cleavage	1
ana-miR156c-5p	comp11768_c1_seq3	1	-1	1	21	1142	1162	UUGACAGAAGAGAUAGAGCAC	::::::: :::::::::::::	GUGCUCUCUCUCUUCUGUCAA	Cleavage	1
ana-miR156c-5p	comp43379_c0_seq1	1	-1	1	21	168	188	UUGACAGAAGAGAUAGAGCAC	::::::: :::::::::::::	GUGCUCUCUCUCUUCUGUCAA	Cleavage	1
ana-miR156d-5p	comp12590_c1_seq1	1	-1	1	21	594	614	UUGACAGAAGAGAGAGAGCAC	::::::::::::::::::::	GUGCUCUCUCUCUUCUGUCAU	Cleavage	1
ana-miR156d-5p	comp12590_c1_seq4	1	-1	1	21	429	449	UUGACAGAAGAGAGAGAGCAC	::::::::::::::::::::	GUGCUCUCUCUCUUCUGUCAU	Cleavage	1
ana-miR156d-5p	comp12590_c1_seq3	1	-1	1	21	537	557	UUGACAGAAGAGAGAGAGCAC	::::::::::::::::::::	GUGCUCUCUCUCUUCUGUCAU	Cleavage	1
ana-miR156d-5p	comp12590_c1_seq2	1	-1	1	21	429	449	UUGACAGAAGAGAGAGAGCAC	::::::::::::::::::::	GUGCUCUCUCUCUUCUGUCAU	Cleavage	1
ana-miR156e-5p	comp3834_c0_seq2	1	-1	1	21	1441	1461	CUGACAGAAGAUAGAGAGCAC	::::::::::::::::::::	GUGCUCUCUAUCUUCUGUCAA	Cleavage	1
ana-miR156e-5p	comp3834_c0_seq1	1	-1	1	21	880	900	CUGACAGAAGAUAGAGAGCAC	::::::::::::::::::::	GUGCUCUCUAUCUUCUGUCAA	Cleavage	1
ana-miR156f-5p	comp13914_c1_seq2	1	-1	1	21	726	746	UUGACAGAAGAUAGAGAGCAC	: ::::::::::::::::::	AUACUCUCUAUCUUCUGUCAA	Cleavage	1
ana-miR156f-5p	comp13914_c1_seq5	1	-1	1	21	627	647	UUGACAGAAGAUAGAGAGCAC	: ::::::::::::::::::	AUACUCUCUAUCUUCUGUCAA	Cleavage	1
ana-miR156f-5p	comp13914_c1_seq3	1	-1	1	21	623	643	UUGACAGAAGAUAGAGAGCAC	: ::::::::::::::::::	AUACUCUCUAUCUUCUGUCAA	Cleavage	1
ana-miR156f-5p	comp13914_c1_seq4	1	-1	1	21	572	592	UUGACAGAAGAUAGAGAGCAC	: ::::::::::::::::::	AUACUCUCUAUCUUCUGUCAA	Cleavage	1
ana-miR156f-5p	comp13914_c1_seq1	1	-1	1	21	551	571	UUGACAGAAGAUAGAGAGCAC	: ::::::::::::::::::	AUACUCUCUAUCUUCUGUCAA	Cleavage	1
ana-miR156f-5p	comp13914_c1_seq6	1	-1	1	21	452	472	UUGACAGAAGAUAGAGAGCAC	: ::::::::::::::::::	AUACUCUCUAUCUUCUGUCAA	Cleavage	1
ana-miR156h-5p	comp11768_c1_seq2	1	-1	1	20	1352	1371	UGACAGAAGAGAGUGAGCAC	:::::: :::::::::::::	GUGCUCUCUCUCUUCUGUCA	Cleavage	1
ana-miR156h-5p	comp11768_c1_seq4	1	-1	1	20	1347	1366	UGACAGAAGAGAGUGAGCAC	:::::: :::::::::::::	GUGCUCUCUCUCUUCUGUCA	Cleavage	1
ana-miR156h-5p	comp10848_c0_seq5	1	-1	1	20	1342	1361	UGACAGAAGAGAGUGAGCAC	:::::: :::::::::::::	GUGCUCUCUCUCUUCUGUCA	Cleavage	1
ana-miR156h-5p	comp11768_c1_seq1	1	-1	1	20	1147	1166	UGACAGAAGAGAGUGAGCAC	:::::: :::::::::::::	GUGCUCUCUCUCUUCUGUCA	Cleavage	1
ana-miR156h-5p	comp11768_c1_seq3	1	-1	1	20	1142	1161	UGACAGAAGAGAGUGAGCAC	:::::: :::::::::::::	GUGCUCUCUCUCUUCUGUCA	Cleavage	1
ana-miR156h-5p	comp10848_c0_seq1	1	-1	1	20	1177	1196	UGACAGAAGAGAGUGAGCAC	:::::: :::::::::::::	GUGCUCUCUCUCUUCUGUCA	Cleavage	1
ana-miR156h-5p	comp10848_c0_seq4	1	-1	1	20	979	998	UGACAGAAGAGAGUGAGCAC	:::::: :::::::::::::	GUGCUCUCUCUCUUCUGUCA	Cleavage	1
ana-miR156h-5p	comp12590_c1_seq1	1	-1	1	20	594	613	UGACAGAAGAGAGUGAGCAC	:::::: :::::::::::::	GUGCUCUCUCUCUUCUGUCA	Cleavage	1
ana-miR156h-5p	comp12590_c1_seq4	1	-1	1	20	429	448	UGACAGAAGAGAGUGAGCAC	:::::: :::::::::::::	GUGCUCUCUCUCUUCUGUCA	Cleavage	1
ana-miR156h-5p	comp12590_c1_seq3	1	-1	1	20	537	556	UGACAGAAGAGAGUGAGCAC	:::::: :::::::::::::	GUGCUCUCUCUCUUCUGUCA	Cleavage	1
ana-miR156h-5p	comp12590_c1_seq2	1	-1	1	20	429	448	UGACAGAAGAGAGUGAGCAC	:::::: :::::::::::::	GUGCUCUCUCUCUUCUGUCA	Cleavage	1
ana-miR156h-5p	comp43379_c0_seq1	1	-1	1	20	168	187	UGACAGAAGAGAGUGAGCAC	:::::: :::::::::::::	GUGCUCUCUCUCUUCUGUCA	Cleavage	1
ana-miR164a-5p	comp4910_c0_seq2	1	-1	1	21	217	237	UGGAGAAGCAGGGCACGUGCA	::: ::::::::::::::::	AGCAAGUGCCCUGCUUCUCCA	Cleavage	1
ana-miR164a-5p	comp4910_c0_seq1	1	-1	1	21	687	707	UGGAGAAGCAGGGCACGUGCA	::: ::::::::::::::::	AGCAAGUGCCCUGCUUCUCCA	Cleavage	1
ana-miR164b-5p	comp4910_c0_seq2	1	-1	1	21	217	237	UGGAGAAGCAGGGCACAUGCU	:::: ::::::::::::::::	AGCAAGUGCCCUGCUUCUCCA	Cleavage	1
ana-miR164b-5p	comp4910_c0_seq1	1	-1	1	21	687	707	UGGAGAAGCAGGGCACAUGCU	:::: ::::::::::::::::	AGCAAGUGCCCUGCUUCUCCA	Cleavage	1
ana-miR166a-3p	comp15474_c1_seq4	1	-1	1	21	359	379	UCGGACCAGGCUUCAUUCCCC	::.:::::::::::::::.	CUGGGAUGAAGCCUGGUCCGG	Cleavage	1
ana-miR166a-3p	comp15820_c1_seq7	1	-1	1	21	660	680	UCGGACCAGGCUUCAUUCCCC	::.:::::::::::::::.	UUGGGAUGAAGCCUGGUCCGG	Cleavage	1
ana-miR166a-3p	comp15820_c1_seq2	1	-1	1	21	660	680	UCGGACCAGGCUUCAUUCCCC	::.:::::::::::::::.	UUGGGAUGAAGCCUGGUCCGG	Cleavage	1
ana-miR166a-3p	comp15820_c1_seq4	1	-1	1	21	660	680	UCGGACCAGGCUUCAUUCCCC	::.:::::::::::::::.	UUGGGAUGAAGCCUGGUCCGG	Cleavage	1
ana-miR166a-3p	comp15474_c1_seq3	1	-1	1	21	1227	1247	UCGGACCAGGCUUCAUUCCCC	::.:::::::::::::::.	CUGGGAUGAAGCCUGGUCCGG	Cleavage	1
ana-miR169a-3p	comp11234_c2_seq1	1	-1	1	21	2837	2857	GGCAAGUUGUUUUUGGCUACA	::::::..:::::::::::	AAUAGCCAGGAACAACUUGCC	Cleavage	1
ana-miR169a-5p	comp5334_c0_seq1	1	-1	1	21	115	135	CAGCCAAGAAUGACUUGCCGG	:::::: :::::::::::::	GCGGCAAAUCAUUCUUGGCUG	Cleavage	1
ana-miR169a-5p	comp13459_c0_seq4	1	-1	1	21	1211	1231	CAGCCAAGAAUGACUUGCCGG	::::: :::::::::::::	GAGGCAAUUCAUUCUUGGCUG	Cleavage	2
ana-miR169c-5p	comp13827_c1_seq1	1	-1	1	21	488	508	AAGCCAAGGAUGACUUGCCGG	.::::: :::::::::::::	AUGGCAAAUCAUCCUUGGCUU	Cleavage	1
ana-miR169c-5p	comp13827_c1_seq4	1	-1	1	21	916	936	AAGCCAAGGAUGACUUGCCGG	.::::: :::::::::::::	AUGGCAAAUCAUCCUUGGCUU	Cleavage	1
ana-miR169c-5p	comp13827_c1_seq10	1	-1	1	21	943	963	AAGCCAAGGAUGACUUGCCGG	.::::: :::::::::::::	AUGGCAAAUCAUCCUUGGCUU	Cleavage	1
ana-miR169c-5p	comp13827_c1_seq5	1	-1	1	21	987	1007	AAGCCAAGGAUGACUUGCCGG	.::::: :::::::::::::	AUGGCAAAUCAUCCUUGGCUU	Cleavage	1
ana-miR169c-5p	comp13827_c1_seq9	1	-1	1	21	1061	1081	AAGCCAAGGAUGACUUGCCGG	.::::: :::::::::::::	AUGGCAAAUCAUCCUUGGCUU	Cleavage	1
ana-miR169c-5p	comp13827_c1_seq3	1	-1	1	21	1112	1132	AAGCCAAGGAUGACUUGCCGG	.::::: :::::::::::::	AUGGCAAAUCAUCCUUGGCUU	Cleavage	1
ana-miR169c-5p	comp13827_c1_seq14	1	-1	1	21	1162	1182	AAGCCAAGGAUGACUUGCCGG	.::::: :::::::::::::	AUGGCAAAUCAUCCUUGGCUU	Cleavage	1
ana-miR169c-5p	comp13827_c1_seq13	1	-1	1	21	1236	1256	AAGCCAAGGAUGACUUGCCGG	.::::: :::::::::::::	AUGGCAAAUCAUCCUUGGCUU	Cleavage	1
ana-miR169c-5p	comp13827_c1_seq16	1	-1	1	21	467	487	AAGCCAAGGAUGACUUGCCGG	::::: :::::::::::::	UAGGCAAAUCAUCCUUGGCUU	Cleavage	1
ana-miR169c-5p	comp13827_c1_seq2	1	-1	1	21	895	915	AAGCCAAGGAUGACUUGCCGG	::::: :::::::::::::	UAGGCAAAUCAUCCUUGGCUU	Cleavage	1
ana-miR169c-5p	comp13827_c1_seq15	1	-1	1	21	922	942	AAGCCAAGGAUGACUUGCCGG	::::: :::::::::::::	UAGGCAAAUCAUCCUUGGCUU	Cleavage	1
ana-miR169c-5p	comp13827_c1_seq6	1	-1	1	21	966	986	AAGCCAAGGAUGACUUGCCGG	::::: :::::::::::::	UAGGCAAAUCAUCCUUGGCUU	Cleavage	1
ana-miR169c-5p	comp13827_c1_seq12	1	-1	1	21	1040	1060	AAGCCAAGGAUGACUUGCCGG	::::: :::::::::::::	UAGGCAAAUCAUCCUUGGCUU	Cleavage	1
ana-miR169c-5p	comp13827_c1_seq8	1	-1	1	21	1091	1111	AAGCCAAGGAUGACUUGCCGG	::::: :::::::::::::	UAGGCAAAUCAUCCUUGGCUU	Cleavage	1
ana-miR169c-5p	comp13827_c1_seq7	1	-1	1	21	1141	1161	AAGCCAAGGAUGACUUGCCGG	::::: :::::::::::::	UAGGCAAAUCAUCCUUGGCUU	Cleavage	1
ana-miR169c-5p	comp13827_c1_seq11	1	-1	1	21	1215	1235	AAGCCAAGGAUGACUUGCCGG	::::: :::::::::::::	UAGGCAAAUCAUCCUUGGCUU	Cleavage	1
ana-miR169d-5p	comp11420_c1_seq1	1	-1	1	22	474	495	UGAGCCAAGGAUGACUUGCCGG	..:: :::::::::::::::::	UUGGGAAGUCAUCCUUGGCUCA	Cleavage	1
ana-miR169d-5p	comp3423_c0_seq1	1	-1	1	22	1238	1259	UGAGCCAAGGAUGACUUGCCGG	..:: :::::::::::::::::	UUGGGAAGUCAUCCUUGGCUCA	Cleavage	1
ana-miR169d-5p	comp3423_c0_seq2	1	-1	1	22	1395	1416	UGAGCCAAGGAUGACUUGCCGG	..:: :::::::::::::::::	UUGGGAAGUCAUCCUUGGCUCA	Cleavage	1
ana-miR169d-5p	comp13459_c0_seq4	1	-1	1	22	1237	1258	UGAGCCAAGGAUGACUUGCCGG	: ::::: ::::::::::::::	CAGGCAACUCAUCCUUGGCUCA	Cleavage	2
ana-miR169d-5p	comp13459_c0_seq6	1	-1	1	22	936	957	UGAGCCAAGGAUGACUUGCCGG	::::: ::::::::::::::	UAGGCAACUCAUCCUUGGCUCA	Cleavage	2
ana-miR169d-5p	comp13459_c0_seq1	1	-1	1	22	1295	1316	UGAGCCAAGGAUGACUUGCCGG	::::: ::::::::::::::	UAGGCAACUCAUCCUUGGCUCA	Cleavage	2
ana-miR169d-5p	comp13459_c0_seq5	1	-1	1	22	1380	1401	UGAGCCAAGGAUGACUUGCCGG	::::: ::::::::::::::	UAGGCAACUCAUCCUUGGCUCA	Cleavage	2
ana-miR171-1c-3p	comp15451_c0_seq1	1	-1	1	21	554	574	UUGAGCCGCGUCAAUAUCUUA	..:::::::.::::::::::	AGGGAUAUUGGCGCGGCUCAA	Cleavage	1
ana-miR171-1c-3p	comp15451_c0_seq3	1	-1	1	21	1582	1602	UUGAGCCGCGUCAAUAUCUUA	..:::::::.::::::::::	AGGGAUAUUGGCGCGGCUCAA	Cleavage	1
ana-miR171-1c-3p	comp15451_c0_seq4	1	-1	1	21	1601	1621	UUGAGCCGCGUCAAUAUCUUA	..:::::::.::::::::::	AGGGAUAUUGGCGCGGCUCAA	Cleavage	1
ana-miR171-1c-3p	comp15451_c0_seq2	1	-1	1	21	1785	1805	UUGAGCCGCGUCAAUAUCUUA	..:::::::.::::::::::	AGGGAUAUUGGCGCGGCUCAA	Cleavage	1
ana-miR171-1d-3p	comp15451_c0_seq1	1	-1	1	21	554	574	UUGAGCCGCGUCAAUAUCUCA	:.:::::::.::::::::::	AGGGAUAUUGGCGCGGCUCAA	Cleavage	1
ana-miR171-1d-3p	comp15451_c0_seq3	1	-1	1	21	1582	1602	UUGAGCCGCGUCAAUAUCUCA	:.:::::::.::::::::::	AGGGAUAUUGGCGCGGCUCAA	Cleavage	1
ana-miR171-1d-3p	comp15451_c0_seq4	1	-1	1	21	1601	1621	UUGAGCCGCGUCAAUAUCUCA	:.:::::::.::::::::::	AGGGAUAUUGGCGCGGCUCAA	Cleavage	1
ana-miR171-1d-3p	comp15451_c0_seq2	1	-1	1	21	1785	1805	UUGAGCCGCGUCAAUAUCUCA	:.:::::::.::::::::::	AGGGAUAUUGGCGCGGCUCAA	Cleavage	1
ana-miR171-1g-3p	comp15451_c0_seq1	1	-1	1	21	554	574	UUGAGCCGCGCCAAUAUCACU	:: ::::::::::::::::::	AGGGAUAUUGGCGCGGCUCAA	Cleavage	1
ana-miR171-1g-3p	comp15451_c0_seq3	1	-1	1	21	1582	1602	UUGAGCCGCGCCAAUAUCACU	:: ::::::::::::::::::	AGGGAUAUUGGCGCGGCUCAA	Cleavage	1
ana-miR171-1g-3p	comp15451_c0_seq4	1	-1	1	21	1601	1621	UUGAGCCGCGCCAAUAUCACU	:: ::::::::::::::::::	AGGGAUAUUGGCGCGGCUCAA	Cleavage	1
ana-miR171-1g-3p	comp15451_c0_seq2	1	-1	1	21	1785	1805	UUGAGCCGCGCCAAUAUCACU	:: ::::::::::::::::::	AGGGAUAUUGGCGCGGCUCAA	Cleavage	1
ana-miR172a-5p	comp12788_c0_seq2	1	-1	1	21	685	705	GGAGCAUCAUCAAGAUUCACA	::::.::::::::::::::.:	UGUGGAUCUUGAUGAUGCUUC	Cleavage	1
ana-miR172a-5p	comp12788_c0_seq3	1	-1	1	21	810	830	GGAGCAUCAUCAAGAUUCACA	::::.::::::::::::::.:	UGUGGAUCUUGAUGAUGCUUC	Cleavage	1
ana-miR172a-5p	comp12788_c0_seq1	1	-1	1	21	685	705	GGAGCAUCAUCAAGAUUCACA	::::.::::::::::::::.:	UGUGGAUCUUGAUGAUGCUUC	Cleavage	1
ana-miR172a-5p	comp12788_c0_seq4	1	-1	1	21	810	830	GGAGCAUCAUCAAGAUUCACA	::::.::::::::::::::.:	UGUGGAUCUUGAUGAUGCUUC	Cleavage	1
ana-miR172b-5p	comp13523_c1_seq1	1	-1	1	21	202	222	CAGCAGCAUCAAGAUUCACAC	:::..::::::::::::::	UGGUGGGUCUUGAUGCUGCUG	Cleavage	1
ana-miR2111a-5p	comp22216_c0_seq1	1	-1	1	20	538	557	UAAUCUGCAUCCUGAGGUUU	::::::::::::::::::	UUACCUCAGGAUGCAGAUUA	Cleavage	1
ana-miR2111f-5p	comp22216_c0_seq1	1	-1	1	21	537	557	UAAUCUGCAUCCUGAGGUUUA	::::::::::::::::::	UUUACCUCAGGAUGCAGAUUA	Cleavage	1
ana-miR393a-5p	comp16414_c0_seq1	1	-1	1	21	1867	1887	UCCAAAGGGAUCGCAUUGAUC	: ::::::::::::::::::	AAACAAUGCGAUCCCUUUGGA	Cleavage	1
ana-miR393a-5p	comp12379_c0_seq3	1	-1	1	21	1235	1255	UCCAAAGGGAUCGCAUUGAUC	::::::::::::::::::	AGACAAUGCGAUCCCUUUGGA	Cleavage	1
ana-miR393a-5p	comp12379_c0_seq2	1	-1	1	21	1668	1688	UCCAAAGGGAUCGCAUUGAUC	::::::::::::::::::	AGACAAUGCGAUCCCUUUGGA	Cleavage	1
ana-miR393a-5p	comp12379_c0_seq4	1	-1	1	21	1697	1717	UCCAAAGGGAUCGCAUUGAUC	::::::::::::::::::	AGACAAUGCGAUCCCUUUGGA	Cleavage	1
ana-miR393a-5p	comp12379_c0_seq1	1	-1	1	21	1785	1805	UCCAAAGGGAUCGCAUUGAUC	::::::::::::::::::	AGACAAUGCGAUCCCUUUGGA	Cleavage	1
ana-miR393b-5p	comp16414_c0_seq1	1	-1	1	22	1867	1888	UUCCAAAGGGAUCGCAUUGAUC	: ::::::::::::::::::	AAACAAUGCGAUCCCUUUGGAU	Cleavage	2
ana-miR393b-5p	comp12379_c0_seq3	1	-1	1	22	1235	1256	UUCCAAAGGGAUCGCAUUGAUC	::::::::::::::::::	AGACAAUGCGAUCCCUUUGGAU	Cleavage	1
ana-miR393b-5p	comp12379_c0_seq2	1	-1	1	22	1668	1689	UUCCAAAGGGAUCGCAUUGAUC	::::::::::::::::::	AGACAAUGCGAUCCCUUUGGAU	Cleavage	1
ana-miR393b-5p	comp12379_c0_seq4	1	-1	1	22	1697	1718	UUCCAAAGGGAUCGCAUUGAUC	::::::::::::::::::	AGACAAUGCGAUCCCUUUGGAU	Cleavage	1
ana-miR393b-5p	comp12379_c0_seq1	1	-1	1	22	1785	1806	UUCCAAAGGGAUCGCAUUGAUC	::::::::::::::::::	AGACAAUGCGAUCCCUUUGGAU	Cleavage	1
ana-miR393c-3p	comp16414_c0_seq1	1	-1	1	22	1866	1887	UCCAAAGGGAUCGCAUUGAUCC	: : ::::::::::::::::::	GAAACAAUGCGAUCCCUUUGGA	Cleavage	1
ana-miR393c-3p	comp12379_c0_seq3	1	-1	1	22	1234	1255	UCCAAAGGGAUCGCAUUGAUCC	::::::::::::::::::	GAGACAAUGCGAUCCCUUUGGA	Cleavage	1
ana-miR393c-3p	comp12379_c0_seq2	1	-1	1	22	1667	1688	UCCAAAGGGAUCGCAUUGAUCC	::::::::::::::::::	GAGACAAUGCGAUCCCUUUGGA	Cleavage	1
ana-miR393c-3p	comp12379_c0_seq4	1	-1	1	22	1696	1717	UCCAAAGGGAUCGCAUUGAUCC	::::::::::::::::::	GAGACAAUGCGAUCCCUUUGGA	Cleavage	1
ana-miR393c-3p	comp12379_c0_seq1	1	-1	1	22	1784	1805	UCCAAAGGGAUCGCAUUGAUCC	::::::::::::::::::	GAGACAAUGCGAUCCCUUUGGA	Cleavage	1
ana-miR394a-5p	comp13332_c0_seq3	1	-1	1	20	1039	1058	UUGGCAUUCUGUCCACCUCC	:::::: :::::::::::::	GGAGGUUGACAGAAUGCCAA	Cleavage	1
ana-miR394a-5p	comp13332_c0_seq5	1	-1	1	20	1074	1093	UUGGCAUUCUGUCCACCUCC	:::::: :::::::::::::	GGAGGUUGACAGAAUGCCAA	Cleavage	1
ana-miR394a-5p	comp13332_c0_seq4	1	-1	1	20	8	27	UUGGCAUUCUGUCCACCUCC	:::::: :::::::::::::	GGAGGUUGACAGAAUGCCAA	Cleavage	1
ana-miR394a-5p	comp13332_c0_seq6	1	-1	1	20	1201	1220	UUGGCAUUCUGUCCACCUCC	:::::: :::::::::::::	GGAGGUUGACAGAAUGCCAA	Cleavage	1
ana-miR394a-5p	comp13332_c0_seq1	1	-1	1	20	1201	1220	UUGGCAUUCUGUCCACCUCC	:::::: :::::::::::::	GGAGGUUGACAGAAUGCCAA	Cleavage	1
ana-miR395a-3p	comp16234_c0_seq1	1	-1	1	21	363	383	UGAAGUGUUUGGGGGAACUCU	::::::::.::::::.:::::	AGAGUUCCUCCAAACGCUUCA	Cleavage	1
ana-miR395f-3p	comp16234_c0_seq1	1	-1	1	21	363	383	UGAAGUGUUUGGGGGAACUCC	:::::::.::::::.:::::	AGAGUUCCUCCAAACGCUUCA	Cleavage	1
ana-miR395i-3p	comp5966_c0_seq1	1	-1	1	21	1237	1257	UCUGAAGUGUUUGGGGGAACC	:::::::::..:::::::::	UGUUCCCCCAGGCACUUCAGA	Cleavage	1
ana-miR399e-3p	comp15386_c0_seq1	1	-1	1	21	750	770	UGCCAAAGGAGAUUUGCCCUG	:::.:::::::.:::::::	UUGGGUAAAUCUCUUUUGGCA	Cleavage	5
ana-miR399e-3p	comp15386_c0_seq9	1	-1	1	21	750	770	UGCCAAAGGAGAUUUGCCCUG	:::.:::::::.:::::::	UUGGGUAAAUCUCUUUUGGCA	Cleavage	5
ana-miR399e-3p	comp15386_c0_seq3	1	-1	1	21	750	770	UGCCAAAGGAGAUUUGCCCUG	:::.:::::::.:::::::	UUGGGUAAAUCUCUUUUGGCA	Cleavage	5
ana-miR399e-3p	comp15386_c0_seq10	1	-1	1	21	750	770	UGCCAAAGGAGAUUUGCCCUG	:::.:::::::.:::::::	UUGGGUAAAUCUCUUUUGGCA	Cleavage	5
ana-miR399f-3p	comp15386_c0_seq8	1	-1	1	21	836	856	UGCCAAAGGAGAUCUGCCCUG	.:::::: :::::::::::::	UAGGGCAAAUCUCCUUUGGCA	Cleavage	5
ana-miR399f-3p	comp15386_c0_seq8	1	-1	1	21	1083	1103	UGCCAAAGGAGAUCUGCCCUG	.:::::: :::::::::::::	UAGGGCAAAUCUCCUUUGGCA	Cleavage	5
ana-miR399f-3p	comp15386_c0_seq8	1	-1	1	21	590	610	UGCCAAAGGAGAUCUGCCCUG	.::::: :::::::::::::	GGGGGCAAAUCUCCUUUGGCA	Cleavage	5
ana-miR399f-3p	comp15386_c0_seq8	1	-1	1	21	1023	1043	UGCCAAAGGAGAUCUGCCCUG	::::: :::::::::::::	UUGGGCAAAUCUCCUUUGGCA	Cleavage	5
ana-miR399f-3p	comp15386_c0_seq4	1	-1	1	21	836	856	UGCCAAAGGAGAUCUGCCCUG	.:::::: :::::::::::::	UAGGGCAAAUCUCCUUUGGCA	Cleavage	5
ana-miR399f-3p	comp15386_c0_seq4	1	-1	1	21	1083	1103	UGCCAAAGGAGAUCUGCCCUG	.:::::: :::::::::::::	UAGGGCAAAUCUCCUUUGGCA	Cleavage	5
ana-miR399f-3p	comp15386_c0_seq4	1	-1	1	21	590	610	UGCCAAAGGAGAUCUGCCCUG	.::::: :::::::::::::	GGGGGCAAAUCUCCUUUGGCA	Cleavage	5
ana-miR399f-3p	comp15386_c0_seq4	1	-1	1	21	1023	1043	UGCCAAAGGAGAUCUGCCCUG	::::: :::::::::::::	UUGGGCAAAUCUCCUUUGGCA	Cleavage	5
ana-miR399f-3p	comp15386_c0_seq2	1	-1	1	21	836	856	UGCCAAAGGAGAUCUGCCCUG	.:::::: :::::::::::::	UAGGGCAAAUCUCCUUUGGCA	Cleavage	5
ana-miR399f-3p	comp15386_c0_seq2	1	-1	1	21	590	610	UGCCAAAGGAGAUCUGCCCUG	.::::: :::::::::::::	GGGGGCAAAUCUCCUUUGGCA	Cleavage	5
ana-miR399f-3p	comp15386_c0_seq2	1	-1	1	21	1009	1029	UGCCAAAGGAGAUCUGCCCUG	::::: :::::::::::::	UUGGGCAAAUCUCCUUUGGCA	Cleavage	5
ana-miR399f-3p	comp15386_c0_seq7	1	-1	1	21	836	856	UGCCAAAGGAGAUCUGCCCUG	.:::::: :::::::::::::	UAGGGCAAAUCUCCUUUGGCA	Cleavage	5
ana-miR399f-3p	comp15386_c0_seq7	1	-1	1	21	590	610	UGCCAAAGGAGAUCUGCCCUG	.::::: :::::::::::::	GGGGGCAAAUCUCCUUUGGCA	Cleavage	5
ana-miR399f-3p	comp15386_c0_seq7	1	-1	1	21	1009	1029	UGCCAAAGGAGAUCUGCCCUG	::::: :::::::::::::	UUGGGCAAAUCUCCUUUGGCA	Cleavage	5
ana-miR399f-3p	comp15386_c0_seq6	1	-1	1	21	836	856	UGCCAAAGGAGAUCUGCCCUG	.:::::: :::::::::::::	UAGGGCAAAUCUCCUUUGGCA	Cleavage	5
ana-miR399f-3p	comp15386_c0_seq6	1	-1	1	21	590	610	UGCCAAAGGAGAUCUGCCCUG	.::::: :::::::::::::	GGGGGCAAAUCUCCUUUGGCA	Cleavage	5
ana-miR399f-3p	comp15386_c0_seq6	1	-1	1	21	1009	1029	UGCCAAAGGAGAUCUGCCCUG	::::: :::::::::::::	UUGGGCAAAUCUCCUUUGGCA	Cleavage	5
ana-miR399f-3p	comp15386_c0_seq5	1	-1	1	21	836	856	UGCCAAAGGAGAUCUGCCCUG	.:::::: :::::::::::::	UAGGGCAAAUCUCCUUUGGCA	Cleavage	5
ana-miR399f-3p	comp15386_c0_seq5	1	-1	1	21	590	610	UGCCAAAGGAGAUCUGCCCUG	.::::: :::::::::::::	GGGGGCAAAUCUCCUUUGGCA	Cleavage	5
ana-miR399f-3p	comp15386_c0_seq5	1	-1	1	21	1009	1029	UGCCAAAGGAGAUCUGCCCUG	::::: :::::::::::::	UUGGGCAAAUCUCCUUUGGCA	Cleavage	5
ana-miR399f-3p	comp15386_c0_seq1	1	-1	1	21	890	910	UGCCAAAGGAGAUCUGCCCUG	.:::::: :::::::::::::	UAGGGCAAAUCUCCUUUGGCA	Cleavage	5
ana-miR399f-3p	comp15386_c0_seq1	1	-1	1	21	647	667	UGCCAAAGGAGAUCUGCCCUG	..::::: :::::::::::::	UGGGGCAAAUCUCCUUUGGCA	Cleavage	5
ana-miR399f-3p	comp15386_c0_seq1	1	-1	1	21	1063	1083	UGCCAAAGGAGAUCUGCCCUG	::::: :::::::::::::	UUGGGCAAAUCUCCUUUGGCA	Cleavage	5
ana-miR399f-3p	comp15386_c0_seq9	1	-1	1	21	890	910	UGCCAAAGGAGAUCUGCCCUG	.:::::: :::::::::::::	UAGGGCAAAUCUCCUUUGGCA	Cleavage	5
ana-miR399f-3p	comp15386_c0_seq9	1	-1	1	21	647	667	UGCCAAAGGAGAUCUGCCCUG	..::::: :::::::::::::	UGGGGCAAAUCUCCUUUGGCA	Cleavage	5
ana-miR399f-3p	comp15386_c0_seq9	1	-1	1	21	1063	1083	UGCCAAAGGAGAUCUGCCCUG	::::: :::::::::::::	UUGGGCAAAUCUCCUUUGGCA	Cleavage	5
ana-miR399f-3p	comp15386_c0_seq3	1	-1	1	21	890	910	UGCCAAAGGAGAUCUGCCCUG	.:::::: :::::::::::::	UAGGGCAAAUCUCCUUUGGCA	Cleavage	5
ana-miR399f-3p	comp15386_c0_seq3	1	-1	1	21	647	667	UGCCAAAGGAGAUCUGCCCUG	..::::: :::::::::::::	UGGGGCAAAUCUCCUUUGGCA	Cleavage	5
ana-miR399f-3p	comp15386_c0_seq3	1	-1	1	21	1063	1083	UGCCAAAGGAGAUCUGCCCUG	::::: :::::::::::::	UUGGGCAAAUCUCCUUUGGCA	Cleavage	5
ana-miR399f-3p	comp15386_c0_seq10	1	-1	1	21	890	910	UGCCAAAGGAGAUCUGCCCUG	.:::::: :::::::::::::	UAGGGCAAAUCUCCUUUGGCA	Cleavage	5
ana-miR399f-3p	comp15386_c0_seq10	1	-1	1	21	647	667	UGCCAAAGGAGAUCUGCCCUG	..::::: :::::::::::::	UGGGGCAAAUCUCCUUUGGCA	Cleavage	5
ana-miR399f-3p	comp15386_c0_seq10	1	-1	1	21	1063	1083	UGCCAAAGGAGAUCUGCCCUG	::::: :::::::::::::	UUGGGCAAAUCUCCUUUGGCA	Cleavage	5
ana-miR403a-3p	comp30366_c0_seq1	1	-1	1	21	66	86	UUAGAUUCACGCACAAACUUG	.:.:::::::.::::::::::	UAGGUUUGUGUGUGAAUCUAA	Cleavage	1
ana-miR414a-3p	comp20117_c0_seq1	1	-1	1	21	639	659	UCAUCUUCAUCGUCCUCGUCC	::::: ::::::::::::::	UGACGAAGACGAUGAAGAUGA	Cleavage	1
ana-miR414a-3p	comp8330_c0_seq1	1	-1	1	21	1606	1626	UCAUCUUCAUCGUCCUCGUCC	: :::::::.:::::::.:::	GUACGAGGAUGAUGAAGGUGA	Cleavage	1
ana-miR414a-3p	comp8330_c0_seq2	1	-1	1	21	1606	1626	UCAUCUUCAUCGUCCUCGUCC	: :::::::.:::::::.:::	GUACGAGGAUGAUGAAGGUGA	Cleavage	1
ana-miR4415a-3p	comp10793_c1_seq1	1	-1	1	21	461	481	UUGAUUCUCAUCACAACUUGG	::::: :::::::::::::	UGAAGUUUUGAUGAGAAUCAA	Cleavage	1
ana-miR530a-5p	comp8083_c0_seq1	1	-1	1	21	160	180	UGCAUUUGCACCUGCACUUUA	:::::::::::::..::::	GCAAGUGCAGGUGCAGGUGCA	Cleavage	1
ana-miR858a-5p	comp15192_c10_seq1	1	-1	1	21	266	286	CUCGUUGUCUGUUCGACCUUG	: ::::::::::::::::::	CCAGGUCGAACAGACAACGAA	Cleavage	1
ana-miR1509a-5p	comp15352_c2_seq64	1.5	-1	1	22	258	279	UUAAUCAAGGAAAUCACAGUUG	:.::: ::::::.:::::::::	CGACUAUGAUUUUCUUGAUUAA	Cleavage	1
ana-miR1509a-5p	comp15352_c2_seq58	1.5	-1	1	22	258	279	UUAAUCAAGGAAAUCACAGUUG	:.::: ::::::.:::::::::	CGACUAUGAUUUUCUUGAUUAA	Cleavage	1
ana-miR1509b-5p	comp15920_c0_seq17	1.5	-1	1	22	382	403	UUAAUCAAGGGAAUCAUAGUUG	:.::: :::::.::::::::::	CGACUCUGAUUUCCUUGAUUAA	Cleavage	1
ana-miR1509b-5p	comp15920_c0_seq10	1.5	-1	1	22	382	403	UUAAUCAAGGGAAUCAUAGUUG	:.::: :::::.::::::::::	CGACUCUGAUUUCCUUGAUUAA	Cleavage	1
ana-miR1509b-5p	comp15920_c0_seq1	1.5	-1	1	22	382	403	UUAAUCAAGGGAAUCAUAGUUG	:.::: :::::.::::::::::	CGACUCUGAUUUCCUUGAUUAA	Cleavage	1
ana-miR156a-5p	comp10848_c0_seq5	1.5	-1	1	21	1342	1362	UUGACAGAAGAGAGUGAGCAC	:::::: :::::::::::::.	GUGCUCUCUCUCUUCUGUCAG	Cleavage	1
ana-miR156a-5p	comp10848_c0_seq1	1.5	-1	1	21	1177	1197	UUGACAGAAGAGAGUGAGCAC	:::::: :::::::::::::.	GUGCUCUCUCUCUUCUGUCAG	Cleavage	1
ana-miR156a-5p	comp10848_c0_seq4	1.5	-1	1	21	979	999	UUGACAGAAGAGAGUGAGCAC	:::::: :::::::::::::.	GUGCUCUCUCUCUUCUGUCAG	Cleavage	1
ana-miR156c-5p	comp10848_c0_seq5	1.5	-1	1	21	1342	1362	UUGACAGAAGAGAUAGAGCAC	::::::: ::::::::::::.	GUGCUCUCUCUCUUCUGUCAG	Cleavage	1
ana-miR156c-5p	comp10848_c0_seq1	1.5	-1	1	21	1177	1197	UUGACAGAAGAGAUAGAGCAC	::::::: ::::::::::::.	GUGCUCUCUCUCUUCUGUCAG	Cleavage	1
ana-miR156c-5p	comp10848_c0_seq4	1.5	-1	1	21	979	999	UUGACAGAAGAGAUAGAGCAC	::::::: ::::::::::::.	GUGCUCUCUCUCUUCUGUCAG	Cleavage	1
ana-miR156d-5p	comp3834_c0_seq2	1.5	-1	1	21	1441	1461	UUGACAGAAGAGAGAGAGCAC	::::::::: :::::::::::	GUGCUCUCUAUCUUCUGUCAA	Cleavage	1
ana-miR156d-5p	comp3834_c0_seq1	1.5	-1	1	21	880	900	UUGACAGAAGAGAGAGAGCAC	::::::::: :::::::::::	GUGCUCUCUAUCUUCUGUCAA	Cleavage	1
ana-miR156e-5p	comp10848_c0_seq5	1.5	-1	1	21	1342	1362	CUGACAGAAGAUAGAGAGCAC	::::::::: :::::::::::	GUGCUCUCUCUCUUCUGUCAG	Cleavage	1
ana-miR156e-5p	comp10848_c0_seq1	1.5	-1	1	21	1177	1197	CUGACAGAAGAUAGAGAGCAC	::::::::: :::::::::::	GUGCUCUCUCUCUUCUGUCAG	Cleavage	1
ana-miR156e-5p	comp10848_c0_seq4	1.5	-1	1	21	979	999	CUGACAGAAGAUAGAGAGCAC	::::::::: :::::::::::	GUGCUCUCUCUCUUCUGUCAG	Cleavage	1
ana-miR156f-5p	comp11768_c1_seq2	1.5	-1	1	21	1352	1372	UUGACAGAAGAUAGAGAGCAC	::::::::: :::::::::::	GUGCUCUCUCUCUUCUGUCAA	Cleavage	1
ana-miR156f-5p	comp11768_c1_seq4	1.5	-1	1	21	1347	1367	UUGACAGAAGAUAGAGAGCAC	::::::::: :::::::::::	GUGCUCUCUCUCUUCUGUCAA	Cleavage	1
ana-miR156f-5p	comp11768_c1_seq1	1.5	-1	1	21	1147	1167	UUGACAGAAGAUAGAGAGCAC	::::::::: :::::::::::	GUGCUCUCUCUCUUCUGUCAA	Cleavage	1
ana-miR156f-5p	comp11768_c1_seq3	1.5	-1	1	21	1142	1162	UUGACAGAAGAUAGAGAGCAC	::::::::: :::::::::::	GUGCUCUCUCUCUUCUGUCAA	Cleavage	1
ana-miR156f-5p	comp43379_c0_seq1	1.5	-1	1	21	168	188	UUGACAGAAGAUAGAGAGCAC	::::::::: :::::::::::	GUGCUCUCUCUCUUCUGUCAA	Cleavage	1
ana-miR159b-3p	comp8112_c1_seq1	1.5	-1	1	20	2	21	UUGGACUGAAGGGAGCUCCC	::::::::::::: :::::	UGGAGCUCCCUUCACUCCAA	Cleavage	1
ana-miR159b-3p	comp7279_c0_seq1	1.5	-1	1	20	1248	1267	UUGGACUGAAGGGAGCUCCC	::::::::::::: :::::	UGGAGCUCCCUUCACUCCAA	Cleavage	1
ana-miR164b-5p	comp6817_c0_seq1	1.5	-1	1	21	904	924	UGGAGAAGCAGGGCACAUGCU	.: ::::::::::::::::	UUUACGUGCCCUGCUUCUCCA	Cleavage	1
ana-miR166b-5p	comp59646_c0_seq1	1.5	-1	1	21	107	127	GGAAUGUCUUCUGGUUCGAGA	::::::::.:::::::::..	ACUCGAACCGGAAGACAUUUU	Cleavage	1
ana-miR167a-5p	comp15484_c4_seq84	1.5	-1	1	21	973	993	UGAAGCUGCCAGCAUGAUCUA	: :::::::::::::::::.	UUGAUCAUGCUGGCAGCUUUU	Cleavage	1
ana-miR167a-5p	comp15484_c4_seq168	1.5	-1	1	21	973	993	UGAAGCUGCCAGCAUGAUCUA	: :::::::::::::::::.	UUGAUCAUGCUGGCAGCUUUU	Cleavage	1
ana-miR167a-5p	comp15484_c4_seq148	1.5	-1	1	21	1083	1103	UGAAGCUGCCAGCAUGAUCUA	: :::::::::::::::::.	UUGAUCAUGCUGGCAGCUUUU	Cleavage	1
ana-miR167a-5p	comp15484_c4_seq162	1.5	-1	1	21	1083	1103	UGAAGCUGCCAGCAUGAUCUA	: :::::::::::::::::.	UUGAUCAUGCUGGCAGCUUUU	Cleavage	1
ana-miR167a-5p	comp15484_c4_seq206	1.5	-1	1	21	1140	1160	UGAAGCUGCCAGCAUGAUCUA	: :::::::::::::::::.	UUGAUCAUGCUGGCAGCUUUU	Cleavage	1
ana-miR167a-5p	comp15484_c4_seq40	1.5	-1	1	21	1140	1160	UGAAGCUGCCAGCAUGAUCUA	: :::::::::::::::::.	UUGAUCAUGCUGGCAGCUUUU	Cleavage	1
ana-miR167a-5p	comp15484_c4_seq223	1.5	-1	1	21	1140	1160	UGAAGCUGCCAGCAUGAUCUA	: :::::::::::::::::.	UUGAUCAUGCUGGCAGCUUUU	Cleavage	1
ana-miR167a-5p	comp15484_c4_seq29	1.5	-1	1	21	1140	1160	UGAAGCUGCCAGCAUGAUCUA	: :::::::::::::::::.	UUGAUCAUGCUGGCAGCUUUU	Cleavage	1
ana-miR167a-5p	comp15484_c4_seq108	1.5	-1	1	21	1140	1160	UGAAGCUGCCAGCAUGAUCUA	: :::::::::::::::::.	UUGAUCAUGCUGGCAGCUUUU	Cleavage	1
ana-miR167a-5p	comp15484_c4_seq176	1.5	-1	1	21	1868	1888	UGAAGCUGCCAGCAUGAUCUA	: :::::::::::::::::.	UUGAUCAUGCUGGCAGCUUUU	Cleavage	1
ana-miR167a-5p	comp15484_c4_seq90	1.5	-1	1	21	1868	1888	UGAAGCUGCCAGCAUGAUCUA	: :::::::::::::::::.	UUGAUCAUGCUGGCAGCUUUU	Cleavage	1
ana-miR167a-5p	comp15484_c4_seq134	1.5	-1	1	21	1868	1888	UGAAGCUGCCAGCAUGAUCUA	: :::::::::::::::::.	UUGAUCAUGCUGGCAGCUUUU	Cleavage	1
ana-miR167a-5p	comp15484_c4_seq99	1.5	-1	1	21	2019	2039	UGAAGCUGCCAGCAUGAUCUA	: :::::::::::::::::.	UUGAUCAUGCUGGCAGCUUUU	Cleavage	1
ana-miR167a-5p	comp15484_c4_seq137	1.5	-1	1	21	2019	2039	UGAAGCUGCCAGCAUGAUCUA	: :::::::::::::::::.	UUGAUCAUGCUGGCAGCUUUU	Cleavage	1
ana-miR167a-5p	comp15484_c4_seq106	1.5	-1	1	21	2019	2039	UGAAGCUGCCAGCAUGAUCUA	: :::::::::::::::::.	UUGAUCAUGCUGGCAGCUUUU	Cleavage	1
ana-miR167a-5p	comp15484_c4_seq191	1.5	-1	1	21	1868	1888	UGAAGCUGCCAGCAUGAUCUA	: :::::::::::::::::.	UUGAUCAUGCUGGCAGCUUUU	Cleavage	1
ana-miR167a-5p	comp15484_c4_seq136	1.5	-1	1	21	2019	2039	UGAAGCUGCCAGCAUGAUCUA	: :::::::::::::::::.	UUGAUCAUGCUGGCAGCUUUU	Cleavage	1
ana-miR167a-5p	comp15484_c4_seq194	1.5	-1	1	21	1868	1888	UGAAGCUGCCAGCAUGAUCUA	: :::::::::::::::::.	UUGAUCAUGCUGGCAGCUUUU	Cleavage	1
ana-miR167a-5p	comp15484_c4_seq224	1.5	-1	1	21	2019	2039	UGAAGCUGCCAGCAUGAUCUA	: :::::::::::::::::.	UUGAUCAUGCUGGCAGCUUUU	Cleavage	1
ana-miR167a-5p	comp15484_c4_seq68	1.5	-1	1	21	2891	2911	UGAAGCUGCCAGCAUGAUCUA	: :::::::::::::::::.	UUGAUCAUGCUGGCAGCUUUU	Cleavage	1
ana-miR167a-5p	comp15484_c4_seq217	1.5	-1	1	21	2891	2911	UGAAGCUGCCAGCAUGAUCUA	: :::::::::::::::::.	UUGAUCAUGCUGGCAGCUUUU	Cleavage	1
ana-miR167a-5p	comp15484_c4_seq89	1.5	-1	1	21	2891	2911	UGAAGCUGCCAGCAUGAUCUA	: :::::::::::::::::.	UUGAUCAUGCUGGCAGCUUUU	Cleavage	1
ana-miR167a-5p	comp15484_c4_seq82	1.5	-1	1	21	2891	2911	UGAAGCUGCCAGCAUGAUCUA	: :::::::::::::::::.	UUGAUCAUGCUGGCAGCUUUU	Cleavage	1
ana-miR167a-5p	comp15484_c4_seq30	1.5	-1	1	21	2891	2911	UGAAGCUGCCAGCAUGAUCUA	: :::::::::::::::::.	UUGAUCAUGCUGGCAGCUUUU	Cleavage	1
ana-miR167a-5p	comp15484_c4_seq116	1.5	-1	1	21	2891	2911	UGAAGCUGCCAGCAUGAUCUA	: :::::::::::::::::.	UUGAUCAUGCUGGCAGCUUUU	Cleavage	1
ana-miR167a-5p	comp15484_c4_seq102	1.5	-1	1	21	2891	2911	UGAAGCUGCCAGCAUGAUCUA	: :::::::::::::::::.	UUGAUCAUGCUGGCAGCUUUU	Cleavage	1
ana-miR167a-5p	comp15484_c4_seq64	1.5	-1	1	21	2891	2911	UGAAGCUGCCAGCAUGAUCUA	: :::::::::::::::::.	UUGAUCAUGCUGGCAGCUUUU	Cleavage	1
ana-miR167a-5p	comp15484_c4_seq146	1.5	-1	1	21	3080	3100	UGAAGCUGCCAGCAUGAUCUA	: :::::::::::::::::.	UUGAUCAUGCUGGCAGCUUUU	Cleavage	1
ana-miR167a-5p	comp15484_c4_seq54	1.5	-1	1	21	2891	2911	UGAAGCUGCCAGCAUGAUCUA	: :::::::::::::::::.	UUGAUCAUGCUGGCAGCUUUU	Cleavage	1
ana-miR167a-5p	comp15484_c4_seq74	1.5	-1	1	21	2891	2911	UGAAGCUGCCAGCAUGAUCUA	: :::::::::::::::::.	UUGAUCAUGCUGGCAGCUUUU	Cleavage	1
ana-miR167a-5p	comp15484_c4_seq16	1.5	-1	1	21	3080	3100	UGAAGCUGCCAGCAUGAUCUA	: :::::::::::::::::.	UUGAUCAUGCUGGCAGCUUUU	Cleavage	1
ana-miR167a-5p	comp15484_c4_seq199	1.5	-1	1	21	3080	3100	UGAAGCUGCCAGCAUGAUCUA	: :::::::::::::::::.	UUGAUCAUGCUGGCAGCUUUU	Cleavage	1
ana-miR167a-5p	comp15484_c4_seq85	1.5	-1	1	21	3080	3100	UGAAGCUGCCAGCAUGAUCUA	: :::::::::::::::::.	UUGAUCAUGCUGGCAGCUUUU	Cleavage	1
ana-miR167a-5p	comp15484_c4_seq219	1.5	-1	1	21	3080	3100	UGAAGCUGCCAGCAUGAUCUA	: :::::::::::::::::.	UUGAUCAUGCUGGCAGCUUUU	Cleavage	1
ana-miR167a-5p	comp15484_c4_seq189	1.5	-1	1	21	3080	3100	UGAAGCUGCCAGCAUGAUCUA	: :::::::::::::::::.	UUGAUCAUGCUGGCAGCUUUU	Cleavage	1
ana-miR167a-5p	comp15484_c4_seq31	1.5	-1	1	21	3080	3100	UGAAGCUGCCAGCAUGAUCUA	: :::::::::::::::::.	UUGAUCAUGCUGGCAGCUUUU	Cleavage	1
ana-miR167a-5p	comp15484_c4_seq56	1.5	-1	1	21	3080	3100	UGAAGCUGCCAGCAUGAUCUA	: :::::::::::::::::.	UUGAUCAUGCUGGCAGCUUUU	Cleavage	1
ana-miR167a-5p	comp15484_c4_seq101	1.5	-1	1	21	2891	2911	UGAAGCUGCCAGCAUGAUCUA	: :::::::::::::::::.	UUGAUCAUGCUGGCAGCUUUU	Cleavage	1
ana-miR167a-5p	comp15484_c4_seq163	1.5	-1	1	21	2891	2911	UGAAGCUGCCAGCAUGAUCUA	: :::::::::::::::::.	UUGAUCAUGCUGGCAGCUUUU	Cleavage	1
ana-miR167a-5p	comp15484_c4_seq115	1.5	-1	1	21	3080	3100	UGAAGCUGCCAGCAUGAUCUA	: :::::::::::::::::.	UUGAUCAUGCUGGCAGCUUUU	Cleavage	1
ana-miR167a-5p	comp15484_c4_seq51	1.5	-1	1	21	3080	3100	UGAAGCUGCCAGCAUGAUCUA	: :::::::::::::::::.	UUGAUCAUGCUGGCAGCUUUU	Cleavage	1
ana-miR167a-5p	comp15484_c4_seq20	1.5	-1	1	21	2891	2911	UGAAGCUGCCAGCAUGAUCUA	: :::::::::::::::::.	UUGAUCAUGCUGGCAGCUUUU	Cleavage	1
ana-miR167a-5p	comp15484_c4_seq212	1.5	-1	1	21	3080	3100	UGAAGCUGCCAGCAUGAUCUA	: :::::::::::::::::.	UUGAUCAUGCUGGCAGCUUUU	Cleavage	1
ana-miR167a-5p	comp15484_c4_seq18	1.5	-1	1	21	3080	3100	UGAAGCUGCCAGCAUGAUCUA	: :::::::::::::::::.	UUGAUCAUGCUGGCAGCUUUU	Cleavage	1
ana-miR167a-5p	comp15484_c4_seq139	1.5	-1	1	21	3080	3100	UGAAGCUGCCAGCAUGAUCUA	: :::::::::::::::::.	UUGAUCAUGCUGGCAGCUUUU	Cleavage	1
ana-miR167b-5p	comp15484_c4_seq84	1.5	-1	1	22	972	993	UGAAGCUGCCAGCAUGAUCUGA	:. :::::::::::::::::.	UUUGAUCAUGCUGGCAGCUUUU	Cleavage	1
ana-miR167b-5p	comp15484_c4_seq168	1.5	-1	1	22	972	993	UGAAGCUGCCAGCAUGAUCUGA	:. :::::::::::::::::.	UUUGAUCAUGCUGGCAGCUUUU	Cleavage	1
ana-miR167b-5p	comp15484_c4_seq148	1.5	-1	1	22	1082	1103	UGAAGCUGCCAGCAUGAUCUGA	:. :::::::::::::::::.	UUUGAUCAUGCUGGCAGCUUUU	Cleavage	1
ana-miR167b-5p	comp15484_c4_seq162	1.5	-1	1	22	1082	1103	UGAAGCUGCCAGCAUGAUCUGA	:. :::::::::::::::::.	UUUGAUCAUGCUGGCAGCUUUU	Cleavage	1
ana-miR167b-5p	comp15484_c4_seq206	1.5	-1	1	22	1139	1160	UGAAGCUGCCAGCAUGAUCUGA	:. :::::::::::::::::.	UUUGAUCAUGCUGGCAGCUUUU	Cleavage	1
ana-miR167b-5p	comp15484_c4_seq40	1.5	-1	1	22	1139	1160	UGAAGCUGCCAGCAUGAUCUGA	:. :::::::::::::::::.	UUUGAUCAUGCUGGCAGCUUUU	Cleavage	1
ana-miR167b-5p	comp15484_c4_seq223	1.5	-1	1	22	1139	1160	UGAAGCUGCCAGCAUGAUCUGA	:. :::::::::::::::::.	UUUGAUCAUGCUGGCAGCUUUU	Cleavage	1
ana-miR167b-5p	comp15484_c4_seq29	1.5	-1	1	22	1139	1160	UGAAGCUGCCAGCAUGAUCUGA	:. :::::::::::::::::.	UUUGAUCAUGCUGGCAGCUUUU	Cleavage	1
ana-miR167b-5p	comp15484_c4_seq108	1.5	-1	1	22	1139	1160	UGAAGCUGCCAGCAUGAUCUGA	:. :::::::::::::::::.	UUUGAUCAUGCUGGCAGCUUUU	Cleavage	1
ana-miR167b-5p	comp15484_c4_seq176	1.5	-1	1	22	1867	1888	UGAAGCUGCCAGCAUGAUCUGA	:. :::::::::::::::::.	UUUGAUCAUGCUGGCAGCUUUU	Cleavage	1
ana-miR167b-5p	comp15484_c4_seq90	1.5	-1	1	22	1867	1888	UGAAGCUGCCAGCAUGAUCUGA	:. :::::::::::::::::.	UUUGAUCAUGCUGGCAGCUUUU	Cleavage	1
ana-miR167b-5p	comp15484_c4_seq134	1.5	-1	1	22	1867	1888	UGAAGCUGCCAGCAUGAUCUGA	:. :::::::::::::::::.	UUUGAUCAUGCUGGCAGCUUUU	Cleavage	1
ana-miR167b-5p	comp15484_c4_seq99	1.5	-1	1	22	2018	2039	UGAAGCUGCCAGCAUGAUCUGA	:. :::::::::::::::::.	UUUGAUCAUGCUGGCAGCUUUU	Cleavage	1
ana-miR167b-5p	comp15484_c4_seq137	1.5	-1	1	22	2018	2039	UGAAGCUGCCAGCAUGAUCUGA	:. :::::::::::::::::.	UUUGAUCAUGCUGGCAGCUUUU	Cleavage	1
ana-miR167b-5p	comp15484_c4_seq106	1.5	-1	1	22	2018	2039	UGAAGCUGCCAGCAUGAUCUGA	:. :::::::::::::::::.	UUUGAUCAUGCUGGCAGCUUUU	Cleavage	1
ana-miR167b-5p	comp15484_c4_seq191	1.5	-1	1	22	1867	1888	UGAAGCUGCCAGCAUGAUCUGA	:. :::::::::::::::::.	UUUGAUCAUGCUGGCAGCUUUU	Cleavage	1
ana-miR167b-5p	comp15484_c4_seq136	1.5	-1	1	22	2018	2039	UGAAGCUGCCAGCAUGAUCUGA	:. :::::::::::::::::.	UUUGAUCAUGCUGGCAGCUUUU	Cleavage	1
ana-miR167b-5p	comp15484_c4_seq194	1.5	-1	1	22	1867	1888	UGAAGCUGCCAGCAUGAUCUGA	:. :::::::::::::::::.	UUUGAUCAUGCUGGCAGCUUUU	Cleavage	1
ana-miR167b-5p	comp15484_c4_seq224	1.5	-1	1	22	2018	2039	UGAAGCUGCCAGCAUGAUCUGA	:. :::::::::::::::::.	UUUGAUCAUGCUGGCAGCUUUU	Cleavage	1
ana-miR167b-5p	comp15484_c4_seq68	1.5	-1	1	22	2890	2911	UGAAGCUGCCAGCAUGAUCUGA	:. :::::::::::::::::.	UUUGAUCAUGCUGGCAGCUUUU	Cleavage	1
ana-miR167b-5p	comp15484_c4_seq217	1.5	-1	1	22	2890	2911	UGAAGCUGCCAGCAUGAUCUGA	:. :::::::::::::::::.	UUUGAUCAUGCUGGCAGCUUUU	Cleavage	1
ana-miR167b-5p	comp15484_c4_seq89	1.5	-1	1	22	2890	2911	UGAAGCUGCCAGCAUGAUCUGA	:. :::::::::::::::::.	UUUGAUCAUGCUGGCAGCUUUU	Cleavage	1
ana-miR167b-5p	comp15484_c4_seq82	1.5	-1	1	22	2890	2911	UGAAGCUGCCAGCAUGAUCUGA	:. :::::::::::::::::.	UUUGAUCAUGCUGGCAGCUUUU	Cleavage	1
ana-miR167b-5p	comp15484_c4_seq30	1.5	-1	1	22	2890	2911	UGAAGCUGCCAGCAUGAUCUGA	:. :::::::::::::::::.	UUUGAUCAUGCUGGCAGCUUUU	Cleavage	1
ana-miR167b-5p	comp15484_c4_seq116	1.5	-1	1	22	2890	2911	UGAAGCUGCCAGCAUGAUCUGA	:. :::::::::::::::::.	UUUGAUCAUGCUGGCAGCUUUU	Cleavage	1
ana-miR167b-5p	comp15484_c4_seq102	1.5	-1	1	22	2890	2911	UGAAGCUGCCAGCAUGAUCUGA	:. :::::::::::::::::.	UUUGAUCAUGCUGGCAGCUUUU	Cleavage	1
ana-miR167b-5p	comp15484_c4_seq64	1.5	-1	1	22	2890	2911	UGAAGCUGCCAGCAUGAUCUGA	:. :::::::::::::::::.	UUUGAUCAUGCUGGCAGCUUUU	Cleavage	1
ana-miR167b-5p	comp15484_c4_seq146	1.5	-1	1	22	3079	3100	UGAAGCUGCCAGCAUGAUCUGA	:. :::::::::::::::::.	UUUGAUCAUGCUGGCAGCUUUU	Cleavage	1
ana-miR167b-5p	comp15484_c4_seq54	1.5	-1	1	22	2890	2911	UGAAGCUGCCAGCAUGAUCUGA	:. :::::::::::::::::.	UUUGAUCAUGCUGGCAGCUUUU	Cleavage	1
ana-miR167b-5p	comp15484_c4_seq74	1.5	-1	1	22	2890	2911	UGAAGCUGCCAGCAUGAUCUGA	:. :::::::::::::::::.	UUUGAUCAUGCUGGCAGCUUUU	Cleavage	1
ana-miR167b-5p	comp15484_c4_seq16	1.5	-1	1	22	3079	3100	UGAAGCUGCCAGCAUGAUCUGA	:. :::::::::::::::::.	UUUGAUCAUGCUGGCAGCUUUU	Cleavage	1
ana-miR167b-5p	comp15484_c4_seq199	1.5	-1	1	22	3079	3100	UGAAGCUGCCAGCAUGAUCUGA	:. :::::::::::::::::.	UUUGAUCAUGCUGGCAGCUUUU	Cleavage	1
ana-miR167b-5p	comp15484_c4_seq85	1.5	-1	1	22	3079	3100	UGAAGCUGCCAGCAUGAUCUGA	:. :::::::::::::::::.	UUUGAUCAUGCUGGCAGCUUUU	Cleavage	1
ana-miR167b-5p	comp15484_c4_seq219	1.5	-1	1	22	3079	3100	UGAAGCUGCCAGCAUGAUCUGA	:. :::::::::::::::::.	UUUGAUCAUGCUGGCAGCUUUU	Cleavage	1
ana-miR167b-5p	comp15484_c4_seq189	1.5	-1	1	22	3079	3100	UGAAGCUGCCAGCAUGAUCUGA	:. :::::::::::::::::.	UUUGAUCAUGCUGGCAGCUUUU	Cleavage	1
ana-miR167b-5p	comp15484_c4_seq31	1.5	-1	1	22	3079	3100	UGAAGCUGCCAGCAUGAUCUGA	:. :::::::::::::::::.	UUUGAUCAUGCUGGCAGCUUUU	Cleavage	1
ana-miR167b-5p	comp15484_c4_seq56	1.5	-1	1	22	3079	3100	UGAAGCUGCCAGCAUGAUCUGA	:. :::::::::::::::::.	UUUGAUCAUGCUGGCAGCUUUU	Cleavage	1
ana-miR167b-5p	comp15484_c4_seq101	1.5	-1	1	22	2890	2911	UGAAGCUGCCAGCAUGAUCUGA	:. :::::::::::::::::.	UUUGAUCAUGCUGGCAGCUUUU	Cleavage	1
ana-miR167b-5p	comp15484_c4_seq163	1.5	-1	1	22	2890	2911	UGAAGCUGCCAGCAUGAUCUGA	:. :::::::::::::::::.	UUUGAUCAUGCUGGCAGCUUUU	Cleavage	1
ana-miR167b-5p	comp15484_c4_seq115	1.5	-1	1	22	3079	3100	UGAAGCUGCCAGCAUGAUCUGA	:. :::::::::::::::::.	UUUGAUCAUGCUGGCAGCUUUU	Cleavage	1
ana-miR167b-5p	comp15484_c4_seq51	1.5	-1	1	22	3079	3100	UGAAGCUGCCAGCAUGAUCUGA	:. :::::::::::::::::.	UUUGAUCAUGCUGGCAGCUUUU	Cleavage	1
ana-miR167b-5p	comp15484_c4_seq20	1.5	-1	1	22	2890	2911	UGAAGCUGCCAGCAUGAUCUGA	:. :::::::::::::::::.	UUUGAUCAUGCUGGCAGCUUUU	Cleavage	1
ana-miR167b-5p	comp15484_c4_seq212	1.5	-1	1	22	3079	3100	UGAAGCUGCCAGCAUGAUCUGA	:. :::::::::::::::::.	UUUGAUCAUGCUGGCAGCUUUU	Cleavage	1
ana-miR167b-5p	comp15484_c4_seq18	1.5	-1	1	22	3079	3100	UGAAGCUGCCAGCAUGAUCUGA	:. :::::::::::::::::.	UUUGAUCAUGCUGGCAGCUUUU	Cleavage	1
ana-miR167b-5p	comp15484_c4_seq139	1.5	-1	1	22	3079	3100	UGAAGCUGCCAGCAUGAUCUGA	:. :::::::::::::::::.	UUUGAUCAUGCUGGCAGCUUUU	Cleavage	1
ana-miR167d-5p	comp15484_c4_seq84	1.5	-1	1	22	972	993	UGAAGCUGCCAGCAUGAUCUUA	:::::::::::::::::.	UUUGAUCAUGCUGGCAGCUUUU	Cleavage	1
ana-miR167d-5p	comp15484_c4_seq168	1.5	-1	1	22	972	993	UGAAGCUGCCAGCAUGAUCUUA	:::::::::::::::::.	UUUGAUCAUGCUGGCAGCUUUU	Cleavage	1
ana-miR167d-5p	comp15484_c4_seq148	1.5	-1	1	22	1082	1103	UGAAGCUGCCAGCAUGAUCUUA	:::::::::::::::::.	UUUGAUCAUGCUGGCAGCUUUU	Cleavage	1
ana-miR167d-5p	comp15484_c4_seq162	1.5	-1	1	22	1082	1103	UGAAGCUGCCAGCAUGAUCUUA	:::::::::::::::::.	UUUGAUCAUGCUGGCAGCUUUU	Cleavage	1
ana-miR167d-5p	comp15484_c4_seq206	1.5	-1	1	22	1139	1160	UGAAGCUGCCAGCAUGAUCUUA	:::::::::::::::::.	UUUGAUCAUGCUGGCAGCUUUU	Cleavage	1
ana-miR167d-5p	comp15484_c4_seq40	1.5	-1	1	22	1139	1160	UGAAGCUGCCAGCAUGAUCUUA	:::::::::::::::::.	UUUGAUCAUGCUGGCAGCUUUU	Cleavage	1
ana-miR167d-5p	comp15484_c4_seq223	1.5	-1	1	22	1139	1160	UGAAGCUGCCAGCAUGAUCUUA	:::::::::::::::::.	UUUGAUCAUGCUGGCAGCUUUU	Cleavage	1
ana-miR167d-5p	comp15484_c4_seq29	1.5	-1	1	22	1139	1160	UGAAGCUGCCAGCAUGAUCUUA	:::::::::::::::::.	UUUGAUCAUGCUGGCAGCUUUU	Cleavage	1
ana-miR167d-5p	comp15484_c4_seq108	1.5	-1	1	22	1139	1160	UGAAGCUGCCAGCAUGAUCUUA	:::::::::::::::::.	UUUGAUCAUGCUGGCAGCUUUU	Cleavage	1
ana-miR167d-5p	comp15484_c4_seq176	1.5	-1	1	22	1867	1888	UGAAGCUGCCAGCAUGAUCUUA	:::::::::::::::::.	UUUGAUCAUGCUGGCAGCUUUU	Cleavage	1
ana-miR167d-5p	comp15484_c4_seq90	1.5	-1	1	22	1867	1888	UGAAGCUGCCAGCAUGAUCUUA	:::::::::::::::::.	UUUGAUCAUGCUGGCAGCUUUU	Cleavage	1
ana-miR167d-5p	comp15484_c4_seq134	1.5	-1	1	22	1867	1888	UGAAGCUGCCAGCAUGAUCUUA	:::::::::::::::::.	UUUGAUCAUGCUGGCAGCUUUU	Cleavage	1
ana-miR167d-5p	comp15484_c4_seq99	1.5	-1	1	22	2018	2039	UGAAGCUGCCAGCAUGAUCUUA	:::::::::::::::::.	UUUGAUCAUGCUGGCAGCUUUU	Cleavage	1
ana-miR167d-5p	comp15484_c4_seq137	1.5	-1	1	22	2018	2039	UGAAGCUGCCAGCAUGAUCUUA	:::::::::::::::::.	UUUGAUCAUGCUGGCAGCUUUU	Cleavage	1
ana-miR167d-5p	comp15484_c4_seq106	1.5	-1	1	22	2018	2039	UGAAGCUGCCAGCAUGAUCUUA	:::::::::::::::::.	UUUGAUCAUGCUGGCAGCUUUU	Cleavage	1
ana-miR167d-5p	comp15484_c4_seq191	1.5	-1	1	22	1867	1888	UGAAGCUGCCAGCAUGAUCUUA	:::::::::::::::::.	UUUGAUCAUGCUGGCAGCUUUU	Cleavage	1
ana-miR167d-5p	comp15484_c4_seq136	1.5	-1	1	22	2018	2039	UGAAGCUGCCAGCAUGAUCUUA	:::::::::::::::::.	UUUGAUCAUGCUGGCAGCUUUU	Cleavage	1
ana-miR167d-5p	comp15484_c4_seq194	1.5	-1	1	22	1867	1888	UGAAGCUGCCAGCAUGAUCUUA	:::::::::::::::::.	UUUGAUCAUGCUGGCAGCUUUU	Cleavage	1
ana-miR167d-5p	comp15484_c4_seq224	1.5	-1	1	22	2018	2039	UGAAGCUGCCAGCAUGAUCUUA	:::::::::::::::::.	UUUGAUCAUGCUGGCAGCUUUU	Cleavage	1
ana-miR167d-5p	comp15484_c4_seq68	1.5	-1	1	22	2890	2911	UGAAGCUGCCAGCAUGAUCUUA	:::::::::::::::::.	UUUGAUCAUGCUGGCAGCUUUU	Cleavage	1
ana-miR167d-5p	comp15484_c4_seq217	1.5	-1	1	22	2890	2911	UGAAGCUGCCAGCAUGAUCUUA	:::::::::::::::::.	UUUGAUCAUGCUGGCAGCUUUU	Cleavage	1
ana-miR167d-5p	comp15484_c4_seq89	1.5	-1	1	22	2890	2911	UGAAGCUGCCAGCAUGAUCUUA	:::::::::::::::::.	UUUGAUCAUGCUGGCAGCUUUU	Cleavage	1
ana-miR167d-5p	comp15484_c4_seq82	1.5	-1	1	22	2890	2911	UGAAGCUGCCAGCAUGAUCUUA	:::::::::::::::::.	UUUGAUCAUGCUGGCAGCUUUU	Cleavage	1
ana-miR167d-5p	comp15484_c4_seq30	1.5	-1	1	22	2890	2911	UGAAGCUGCCAGCAUGAUCUUA	:::::::::::::::::.	UUUGAUCAUGCUGGCAGCUUUU	Cleavage	1
ana-miR167d-5p	comp15484_c4_seq116	1.5	-1	1	22	2890	2911	UGAAGCUGCCAGCAUGAUCUUA	:::::::::::::::::.	UUUGAUCAUGCUGGCAGCUUUU	Cleavage	1
ana-miR167d-5p	comp15484_c4_seq102	1.5	-1	1	22	2890	2911	UGAAGCUGCCAGCAUGAUCUUA	:::::::::::::::::.	UUUGAUCAUGCUGGCAGCUUUU	Cleavage	1
ana-miR167d-5p	comp15484_c4_seq64	1.5	-1	1	22	2890	2911	UGAAGCUGCCAGCAUGAUCUUA	:::::::::::::::::.	UUUGAUCAUGCUGGCAGCUUUU	Cleavage	1
ana-miR167d-5p	comp15484_c4_seq146	1.5	-1	1	22	3079	3100	UGAAGCUGCCAGCAUGAUCUUA	:::::::::::::::::.	UUUGAUCAUGCUGGCAGCUUUU	Cleavage	1
ana-miR167d-5p	comp15484_c4_seq54	1.5	-1	1	22	2890	2911	UGAAGCUGCCAGCAUGAUCUUA	:::::::::::::::::.	UUUGAUCAUGCUGGCAGCUUUU	Cleavage	1
ana-miR167d-5p	comp15484_c4_seq74	1.5	-1	1	22	2890	2911	UGAAGCUGCCAGCAUGAUCUUA	:::::::::::::::::.	UUUGAUCAUGCUGGCAGCUUUU	Cleavage	1
ana-miR167d-5p	comp15484_c4_seq16	1.5	-1	1	22	3079	3100	UGAAGCUGCCAGCAUGAUCUUA	:::::::::::::::::.	UUUGAUCAUGCUGGCAGCUUUU	Cleavage	1
ana-miR167d-5p	comp15484_c4_seq199	1.5	-1	1	22	3079	3100	UGAAGCUGCCAGCAUGAUCUUA	:::::::::::::::::.	UUUGAUCAUGCUGGCAGCUUUU	Cleavage	1
ana-miR167d-5p	comp15484_c4_seq85	1.5	-1	1	22	3079	3100	UGAAGCUGCCAGCAUGAUCUUA	:::::::::::::::::.	UUUGAUCAUGCUGGCAGCUUUU	Cleavage	1
ana-miR167d-5p	comp15484_c4_seq219	1.5	-1	1	22	3079	3100	UGAAGCUGCCAGCAUGAUCUUA	:::::::::::::::::.	UUUGAUCAUGCUGGCAGCUUUU	Cleavage	1
ana-miR167d-5p	comp15484_c4_seq189	1.5	-1	1	22	3079	3100	UGAAGCUGCCAGCAUGAUCUUA	:::::::::::::::::.	UUUGAUCAUGCUGGCAGCUUUU	Cleavage	1
ana-miR167d-5p	comp15484_c4_seq31	1.5	-1	1	22	3079	3100	UGAAGCUGCCAGCAUGAUCUUA	:::::::::::::::::.	UUUGAUCAUGCUGGCAGCUUUU	Cleavage	1
ana-miR167d-5p	comp15484_c4_seq56	1.5	-1	1	22	3079	3100	UGAAGCUGCCAGCAUGAUCUUA	:::::::::::::::::.	UUUGAUCAUGCUGGCAGCUUUU	Cleavage	1
ana-miR167d-5p	comp15484_c4_seq101	1.5	-1	1	22	2890	2911	UGAAGCUGCCAGCAUGAUCUUA	:::::::::::::::::.	UUUGAUCAUGCUGGCAGCUUUU	Cleavage	1
ana-miR167d-5p	comp15484_c4_seq163	1.5	-1	1	22	2890	2911	UGAAGCUGCCAGCAUGAUCUUA	:::::::::::::::::.	UUUGAUCAUGCUGGCAGCUUUU	Cleavage	1
ana-miR167d-5p	comp15484_c4_seq115	1.5	-1	1	22	3079	3100	UGAAGCUGCCAGCAUGAUCUUA	:::::::::::::::::.	UUUGAUCAUGCUGGCAGCUUUU	Cleavage	1
ana-miR167d-5p	comp15484_c4_seq51	1.5	-1	1	22	3079	3100	UGAAGCUGCCAGCAUGAUCUUA	:::::::::::::::::.	UUUGAUCAUGCUGGCAGCUUUU	Cleavage	1
ana-miR167d-5p	comp15484_c4_seq20	1.5	-1	1	22	2890	2911	UGAAGCUGCCAGCAUGAUCUUA	:::::::::::::::::.	UUUGAUCAUGCUGGCAGCUUUU	Cleavage	1
ana-miR167d-5p	comp15484_c4_seq212	1.5	-1	1	22	3079	3100	UGAAGCUGCCAGCAUGAUCUUA	:::::::::::::::::.	UUUGAUCAUGCUGGCAGCUUUU	Cleavage	1
ana-miR167d-5p	comp15484_c4_seq18	1.5	-1	1	22	3079	3100	UGAAGCUGCCAGCAUGAUCUUA	:::::::::::::::::.	UUUGAUCAUGCUGGCAGCUUUU	Cleavage	1
ana-miR167d-5p	comp15484_c4_seq139	1.5	-1	1	22	3079	3100	UGAAGCUGCCAGCAUGAUCUUA	:::::::::::::::::.	UUUGAUCAUGCUGGCAGCUUUU	Cleavage	1
ana-miR169b-5p	comp5334_c0_seq1	1.5	-1	1	21	115	135	CAGCCAAGGAUGACUUGCCGA	:::::: ::::.::::::::	GCGGCAAAUCAUUCUUGGCUG	Cleavage	1
ana-miR169b-5p	comp13459_c0_seq4	1.5	-1	1	21	1211	1231	CAGCCAAGGAUGACUUGCCGA	::::: ::::.::::::::	GAGGCAAUUCAUUCUUGGCUG	Cleavage	2
ana-miR169c-5p	comp12517_c0_seq3	1.5	-1	1	21	938	958	AAGCCAAGGAUGACUUGCCGG	:::::: ::::.::::::::	GCGGCAAAUCAUUCUUGGCUU	Cleavage	1
ana-miR169c-5p	comp12517_c0_seq4	1.5	-1	1	21	1295	1315	AAGCCAAGGAUGACUUGCCGG	:::::: ::::.::::::::	GCGGCAAAUCAUUCUUGGCUU	Cleavage	1
ana-miR169d-5p	comp13827_c1_seq1	1.5	-1	1	22	488	509	UGAGCCAAGGAUGACUUGCCGG	.::::: ::::::::::::.:	AUGGCAAAUCAUCCUUGGCUUA	Cleavage	1
ana-miR169d-5p	comp13827_c1_seq4	1.5	-1	1	22	916	937	UGAGCCAAGGAUGACUUGCCGG	.::::: ::::::::::::.:	AUGGCAAAUCAUCCUUGGCUUA	Cleavage	1
ana-miR169d-5p	comp13827_c1_seq10	1.5	-1	1	22	943	964	UGAGCCAAGGAUGACUUGCCGG	.::::: ::::::::::::.:	AUGGCAAAUCAUCCUUGGCUUA	Cleavage	1
ana-miR169d-5p	comp13827_c1_seq5	1.5	-1	1	22	987	1008	UGAGCCAAGGAUGACUUGCCGG	.::::: ::::::::::::.:	AUGGCAAAUCAUCCUUGGCUUA	Cleavage	1
ana-miR169d-5p	comp13827_c1_seq9	1.5	-1	1	22	1061	1082	UGAGCCAAGGAUGACUUGCCGG	.::::: ::::::::::::.:	AUGGCAAAUCAUCCUUGGCUUA	Cleavage	1
ana-miR169d-5p	comp13827_c1_seq3	1.5	-1	1	22	1112	1133	UGAGCCAAGGAUGACUUGCCGG	.::::: ::::::::::::.:	AUGGCAAAUCAUCCUUGGCUUA	Cleavage	1
ana-miR169d-5p	comp13827_c1_seq14	1.5	-1	1	22	1162	1183	UGAGCCAAGGAUGACUUGCCGG	.::::: ::::::::::::.:	AUGGCAAAUCAUCCUUGGCUUA	Cleavage	1
ana-miR169d-5p	comp13827_c1_seq13	1.5	-1	1	22	1236	1257	UGAGCCAAGGAUGACUUGCCGG	.::::: ::::::::::::.:	AUGGCAAAUCAUCCUUGGCUUA	Cleavage	1
ana-miR169d-5p	comp53674_c0_seq1	1.5	-1	1	22	65	86	UGAGCCAAGGAUGACUUGCCGG	: ::::: ::::.:::::::::	CAGGCAAUUCAUUCUUGGCUCA	Cleavage	1
ana-miR169d-5p	comp13827_c1_seq16	1.5	-1	1	22	467	488	UGAGCCAAGGAUGACUUGCCGG	::::: ::::::::::::.:	UAGGCAAAUCAUCCUUGGCUUA	Cleavage	1
ana-miR169d-5p	comp13827_c1_seq2	1.5	-1	1	22	895	916	UGAGCCAAGGAUGACUUGCCGG	::::: ::::::::::::.:	UAGGCAAAUCAUCCUUGGCUUA	Cleavage	1
ana-miR169d-5p	comp13827_c1_seq15	1.5	-1	1	22	922	943	UGAGCCAAGGAUGACUUGCCGG	::::: ::::::::::::.:	UAGGCAAAUCAUCCUUGGCUUA	Cleavage	1
ana-miR169d-5p	comp13827_c1_seq6	1.5	-1	1	22	966	987	UGAGCCAAGGAUGACUUGCCGG	::::: ::::::::::::.:	UAGGCAAAUCAUCCUUGGCUUA	Cleavage	1
ana-miR169d-5p	comp13827_c1_seq12	1.5	-1	1	22	1040	1061	UGAGCCAAGGAUGACUUGCCGG	::::: ::::::::::::.:	UAGGCAAAUCAUCCUUGGCUUA	Cleavage	1
ana-miR169d-5p	comp13827_c1_seq8	1.5	-1	1	22	1091	1112	UGAGCCAAGGAUGACUUGCCGG	::::: ::::::::::::.:	UAGGCAAAUCAUCCUUGGCUUA	Cleavage	1
ana-miR169d-5p	comp13827_c1_seq7	1.5	-1	1	22	1141	1162	UGAGCCAAGGAUGACUUGCCGG	::::: ::::::::::::.:	UAGGCAAAUCAUCCUUGGCUUA	Cleavage	1
ana-miR169d-5p	comp13827_c1_seq11	1.5	-1	1	22	1215	1236	UGAGCCAAGGAUGACUUGCCGG	::::: ::::::::::::.:	UAGGCAAAUCAUCCUUGGCUUA	Cleavage	1
ana-miR169e-5p	comp5334_c0_seq1	1.5	-1	1	21	115	135	CAGCCAAGGAUGACUUGCCGG	:::::: ::::.::::::::	GCGGCAAAUCAUUCUUGGCUG	Cleavage	1
ana-miR169e-5p	comp13459_c0_seq4	1.5	-1	1	21	1211	1231	CAGCCAAGGAUGACUUGCCGG	::::: ::::.::::::::	GAGGCAAUUCAUUCUUGGCUG	Cleavage	2
ana-miR171-1a-5p	comp17174_c0_seq1	1.5	-1	1	22	3734	3755	CGUGGUAUUGCUUCUGCUCGUC	: ::::::::::::::::.:	CAAGAGCAGAAGCAAUACCGCC	Cleavage	1
ana-miR171-1d-5p	comp39314_c0_seq1	1.5	-1	1	21	209	229	AGAUAUUGGCGCGCCUCAAUU	::::::: ::::.::::::::	AAUUGAGCCGCGUCAAUAUCU	Cleavage	1
ana-miR171-1e-3p	comp15451_c0_seq1	1.5	-1	1	21	554	574	UUGAGCCGUGCCAAUAUCACA	: :::::::::.::::::::	AGGGAUAUUGGCGCGGCUCAA	Cleavage	1
ana-miR171-1e-3p	comp15451_c0_seq3	1.5	-1	1	21	1582	1602	UUGAGCCGUGCCAAUAUCACA	: :::::::::.::::::::	AGGGAUAUUGGCGCGGCUCAA	Cleavage	1
ana-miR171-1e-3p	comp15451_c0_seq4	1.5	-1	1	21	1601	1621	UUGAGCCGUGCCAAUAUCACA	: :::::::::.::::::::	AGGGAUAUUGGCGCGGCUCAA	Cleavage	1
ana-miR171-1e-3p	comp15451_c0_seq2	1.5	-1	1	21	1785	1805	UUGAGCCGUGCCAAUAUCACA	: :::::::::.::::::::	AGGGAUAUUGGCGCGGCUCAA	Cleavage	1
ana-miR172a-3p	comp7886_c1_seq1	1.5	-1	1	21	2	22	AGAAUCUUGAUGAUGCUGCAG	::::::::::::::.:::::	CUGCAGCAUCAUCAGGAUUCC	Cleavage	1
ana-miR172a-3p	comp14249_c0_seq8	1.5	-1	1	21	2025	2045	AGAAUCUUGAUGAUGCUGCAG	::::::::::::::.:::::	CUGCAGCAUCAUCAGGAUUCC	Cleavage	1
ana-miR172a-3p	comp14249_c0_seq9	1.5	-1	1	21	2126	2146	AGAAUCUUGAUGAUGCUGCAG	::::::::::::::.:::::	CUGCAGCAUCAUCAGGAUUCC	Cleavage	1
ana-miR172a-3p	comp12146_c1_seq1	1.5	-1	1	21	616	636	AGAAUCUUGAUGAUGCUGCAG	: ::::: :::::.:::::::	CCGCAGCUUCAUCGAGAUUCU	Cleavage	1
ana-miR172b-3p	comp7886_c1_seq1	1.5	-1	1	21	2	22	AGAAUCUUGAUGAUGCUGCAU	:::::::::::::.:::::	CUGCAGCAUCAUCAGGAUUCC	Cleavage	1
ana-miR172b-3p	comp14249_c0_seq8	1.5	-1	1	21	2025	2045	AGAAUCUUGAUGAUGCUGCAU	:::::::::::::.:::::	CUGCAGCAUCAUCAGGAUUCC	Cleavage	1
ana-miR172b-3p	comp14249_c0_seq9	1.5	-1	1	21	2126	2146	AGAAUCUUGAUGAUGCUGCAU	:::::::::::::.:::::	CUGCAGCAUCAUCAGGAUUCC	Cleavage	1
ana-miR172b-3p	comp12146_c1_seq1	1.5	-1	1	21	616	636	AGAAUCUUGAUGAUGCUGCAU	::::: :::::.:::::::	CCGCAGCUUCAUCGAGAUUCU	Cleavage	1
ana-miR172c-5p	comp2965_c0_seq1	1.5	-1	1	21	71	91	GUAGCAUCAUCAAGAUUCACA	:: ::::::::::::::::.:	UGAGAAUCUUGAUGAUGCUGC	Cleavage	1
ana-miR2111a-3p	comp6891_c0_seq1	1.5	-1	1	21	555	575	GUCCUUGGGAUGCAGAUUACG	::::::::::...::::::	GAUAAUCUGCAUUUUAAGGAC	Cleavage	1
ana-miR2111a-3p	comp6891_c0_seq2	1.5	-1	1	21	614	634	GUCCUUGGGAUGCAGAUUACG	::::::::::...::::::	GAUAAUCUGCAUUUUAAGGAC	Cleavage	1
ana-miR394a-5p	comp11036_c0_seq1	1.5	-1	1	20	2710	2729	UUGGCAUUCUGUCCACCUCC	::: ::::.:::::::::::	GGAAGUGGGCAGAAUGCCAA	Cleavage	1
ana-miR394a-5p	comp11036_c0_seq2	1.5	-1	1	20	2730	2749	UUGGCAUUCUGUCCACCUCC	::: ::::.:::::::::::	GGAAGUGGGCAGAAUGCCAA	Cleavage	1
ana-miR394a-5p	comp11036_c0_seq3	1.5	-1	1	20	3312	3331	UUGGCAUUCUGUCCACCUCC	::: ::::.:::::::::::	GGAAGUGGGCAGAAUGCCAA	Cleavage	1
ana-miR394a-5p	comp11036_c0_seq4	1.5	-1	1	20	3332	3351	UUGGCAUUCUGUCCACCUCC	::: ::::.:::::::::::	GGAAGUGGGCAGAAUGCCAA	Cleavage	1
ana-miR396b-5p	comp10567_c1_seq1	1.5	-1	1	21	129	149	UUCCACAGCUUUCUUGAACUG	:: :::::::::::::::.:	AAGCUCAAGAAAGCUGUGGGA	Cleavage	1
ana-miR396b-5p	comp10567_c1_seq2	1.5	-1	1	21	129	149	UUCCACAGCUUUCUUGAACUG	:: :::::::::::::::.:	AAGCUCAAGAAAGCUGUGGGA	Cleavage	1
ana-miR396c-5p	comp10567_c1_seq1	1.5	-1	1	21	129	149	UUCCACAGCUUUCUUGAACUU	::: :::::::::::::::.:	AAGCUCAAGAAAGCUGUGGGA	Cleavage	1
ana-miR396c-5p	comp10567_c1_seq2	1.5	-1	1	21	129	149	UUCCACAGCUUUCUUGAACUU	::: :::::::::::::::.:	AAGCUCAAGAAAGCUGUGGGA	Cleavage	1
ana-miR397a-5p	comp10661_c0_seq1	1.5	-1	1	21	156	176	UCAUUGAGUGCAGCGUUGAUG	.::.::.::::::.:::::::	UAUUAAUGCUGCAUUCAAUGA	Cleavage	1
ana-miR397a-5p	comp10661_c0_seq2	1.5	-1	1	21	156	176	UCAUUGAGUGCAGCGUUGAUG	.::.::.::::::.:::::::	UAUUAAUGCUGCAUUCAAUGA	Cleavage	1
ana-miR397a-5p	comp11888_c0_seq1	1.5	-1	1	21	458	478	UCAUUGAGUGCAGCGUUGAUG	:::::::::::::: :::::	AAUCAACGCUGCACUGAAUGA	Cleavage	1
ana-miR398a-3p	comp14634_c0_seq6	1.5	-1	1	21	761	781	UUGUGUUCUCAGGUCACCCCU	: ::::::::::::::.:.:.	AUGGGUGACCUGAGAAUAUAG	Cleavage	1
ana-miR398a-3p	comp14634_c0_seq8	1.5	-1	1	21	1401	1421	UUGUGUUCUCAGGUCACCCCU	: ::::::::::::::.:.:.	AUGGGUGACCUGAGAAUAUAG	Cleavage	1
ana-miR398a-3p	comp14634_c0_seq7	1.5	-1	1	21	1788	1808	UUGUGUUCUCAGGUCACCCCU	: ::::::::::::::.:.:.	AUGGGUGACCUGAGAAUAUAG	Cleavage	1
ana-miR398a-3p	comp14634_c0_seq1	1.5	-1	1	21	2346	2366	UUGUGUUCUCAGGUCACCCCU	: ::::::::::::::.:.:.	AUGGGUGACCUGAGAAUAUAG	Cleavage	1
ana-miR398a-3p	comp14634_c0_seq9	1.5	-1	1	21	2733	2753	UUGUGUUCUCAGGUCACCCCU	: ::::::::::::::.:.:.	AUGGGUGACCUGAGAAUAUAG	Cleavage	1
ana-miR399a-3p	comp876_c0_seq1	1.5	-1	1	21	126	146	CGCCAAAGGAGAGUUGCCCUU	:::::::::::.:::::::	CAGGGCAACUCUUCUUUGGCU	Cleavage	1
ana-miR399b-3p	comp876_c0_seq1	1.5	-1	1	21	126	146	CGCCAAAGGAGAGUUGCCCUG	::::::::::::.:::::::	CAGGGCAACUCUUCUUUGGCU	Cleavage	1
ana-miR399c-3p	comp876_c0_seq1	1.5	-1	1	21	126	146	UGCCAAAGGAGAGUUGCCCUG	::::::::::::.:::::::	CAGGGCAACUCUUCUUUGGCU	Cleavage	1
ana-miR399c-3p	comp15386_c0_seq8	1.5	-1	1	21	836	856	UGCCAAAGGAGAGUUGCCCUG	.::::::: ::::::::::::	UAGGGCAAAUCUCCUUUGGCA	Cleavage	4
ana-miR399c-3p	comp15386_c0_seq8	1.5	-1	1	21	1083	1103	UGCCAAAGGAGAGUUGCCCUG	.::::::: ::::::::::::	UAGGGCAAAUCUCCUUUGGCA	Cleavage	4
ana-miR399c-3p	comp15386_c0_seq8	1.5	-1	1	21	590	610	UGCCAAAGGAGAGUUGCCCUG	.:::::: ::::::::::::	GGGGGCAAAUCUCCUUUGGCA	Cleavage	4
ana-miR399c-3p	comp15386_c0_seq8	1.5	-1	1	21	1023	1043	UGCCAAAGGAGAGUUGCCCUG	:::::: ::::::::::::	UUGGGCAAAUCUCCUUUGGCA	Cleavage	4
ana-miR399c-3p	comp15386_c0_seq4	1.5	-1	1	21	836	856	UGCCAAAGGAGAGUUGCCCUG	.::::::: ::::::::::::	UAGGGCAAAUCUCCUUUGGCA	Cleavage	4
ana-miR399c-3p	comp15386_c0_seq4	1.5	-1	1	21	1083	1103	UGCCAAAGGAGAGUUGCCCUG	.::::::: ::::::::::::	UAGGGCAAAUCUCCUUUGGCA	Cleavage	4
ana-miR399c-3p	comp15386_c0_seq4	1.5	-1	1	21	590	610	UGCCAAAGGAGAGUUGCCCUG	.:::::: ::::::::::::	GGGGGCAAAUCUCCUUUGGCA	Cleavage	4
ana-miR399c-3p	comp15386_c0_seq4	1.5	-1	1	21	1023	1043	UGCCAAAGGAGAGUUGCCCUG	:::::: ::::::::::::	UUGGGCAAAUCUCCUUUGGCA	Cleavage	4
ana-miR399c-3p	comp15386_c0_seq2	1.5	-1	1	21	836	856	UGCCAAAGGAGAGUUGCCCUG	.::::::: ::::::::::::	UAGGGCAAAUCUCCUUUGGCA	Cleavage	4
ana-miR399c-3p	comp15386_c0_seq2	1.5	-1	1	21	590	610	UGCCAAAGGAGAGUUGCCCUG	.:::::: ::::::::::::	GGGGGCAAAUCUCCUUUGGCA	Cleavage	4
ana-miR399c-3p	comp15386_c0_seq2	1.5	-1	1	21	1009	1029	UGCCAAAGGAGAGUUGCCCUG	:::::: ::::::::::::	UUGGGCAAAUCUCCUUUGGCA	Cleavage	4
ana-miR399c-3p	comp15386_c0_seq7	1.5	-1	1	21	836	856	UGCCAAAGGAGAGUUGCCCUG	.::::::: ::::::::::::	UAGGGCAAAUCUCCUUUGGCA	Cleavage	4
ana-miR399c-3p	comp15386_c0_seq7	1.5	-1	1	21	590	610	UGCCAAAGGAGAGUUGCCCUG	.:::::: ::::::::::::	GGGGGCAAAUCUCCUUUGGCA	Cleavage	4
ana-miR399c-3p	comp15386_c0_seq7	1.5	-1	1	21	1009	1029	UGCCAAAGGAGAGUUGCCCUG	:::::: ::::::::::::	UUGGGCAAAUCUCCUUUGGCA	Cleavage	4
ana-miR399c-3p	comp15386_c0_seq6	1.5	-1	1	21	836	856	UGCCAAAGGAGAGUUGCCCUG	.::::::: ::::::::::::	UAGGGCAAAUCUCCUUUGGCA	Cleavage	4
ana-miR399c-3p	comp15386_c0_seq6	1.5	-1	1	21	590	610	UGCCAAAGGAGAGUUGCCCUG	.:::::: ::::::::::::	GGGGGCAAAUCUCCUUUGGCA	Cleavage	4
ana-miR399c-3p	comp15386_c0_seq6	1.5	-1	1	21	1009	1029	UGCCAAAGGAGAGUUGCCCUG	:::::: ::::::::::::	UUGGGCAAAUCUCCUUUGGCA	Cleavage	4
ana-miR399c-3p	comp15386_c0_seq5	1.5	-1	1	21	836	856	UGCCAAAGGAGAGUUGCCCUG	.::::::: ::::::::::::	UAGGGCAAAUCUCCUUUGGCA	Cleavage	4
ana-miR399c-3p	comp15386_c0_seq5	1.5	-1	1	21	590	610	UGCCAAAGGAGAGUUGCCCUG	.:::::: ::::::::::::	GGGGGCAAAUCUCCUUUGGCA	Cleavage	4
ana-miR399c-3p	comp15386_c0_seq5	1.5	-1	1	21	1009	1029	UGCCAAAGGAGAGUUGCCCUG	:::::: ::::::::::::	UUGGGCAAAUCUCCUUUGGCA	Cleavage	4
ana-miR399c-3p	comp15386_c0_seq1	1.5	-1	1	21	890	910	UGCCAAAGGAGAGUUGCCCUG	.::::::: ::::::::::::	UAGGGCAAAUCUCCUUUGGCA	Cleavage	5
ana-miR399c-3p	comp15386_c0_seq1	1.5	-1	1	21	647	667	UGCCAAAGGAGAGUUGCCCUG	..:::::: ::::::::::::	UGGGGCAAAUCUCCUUUGGCA	Cleavage	5
ana-miR399c-3p	comp15386_c0_seq1	1.5	-1	1	21	1063	1083	UGCCAAAGGAGAGUUGCCCUG	:::::: ::::::::::::	UUGGGCAAAUCUCCUUUGGCA	Cleavage	5
ana-miR399c-3p	comp15386_c0_seq9	1.5	-1	1	21	890	910	UGCCAAAGGAGAGUUGCCCUG	.::::::: ::::::::::::	UAGGGCAAAUCUCCUUUGGCA	Cleavage	5
ana-miR399c-3p	comp15386_c0_seq9	1.5	-1	1	21	647	667	UGCCAAAGGAGAGUUGCCCUG	..:::::: ::::::::::::	UGGGGCAAAUCUCCUUUGGCA	Cleavage	5
ana-miR399c-3p	comp15386_c0_seq9	1.5	-1	1	21	1063	1083	UGCCAAAGGAGAGUUGCCCUG	:::::: ::::::::::::	UUGGGCAAAUCUCCUUUGGCA	Cleavage	5
ana-miR399c-3p	comp15386_c0_seq3	1.5	-1	1	21	890	910	UGCCAAAGGAGAGUUGCCCUG	.::::::: ::::::::::::	UAGGGCAAAUCUCCUUUGGCA	Cleavage	5
ana-miR399c-3p	comp15386_c0_seq3	1.5	-1	1	21	647	667	UGCCAAAGGAGAGUUGCCCUG	..:::::: ::::::::::::	UGGGGCAAAUCUCCUUUGGCA	Cleavage	5
ana-miR399c-3p	comp15386_c0_seq3	1.5	-1	1	21	1063	1083	UGCCAAAGGAGAGUUGCCCUG	:::::: ::::::::::::	UUGGGCAAAUCUCCUUUGGCA	Cleavage	5
ana-miR399c-3p	comp15386_c0_seq10	1.5	-1	1	21	890	910	UGCCAAAGGAGAGUUGCCCUG	.::::::: ::::::::::::	UAGGGCAAAUCUCCUUUGGCA	Cleavage	5
ana-miR399c-3p	comp15386_c0_seq10	1.5	-1	1	21	647	667	UGCCAAAGGAGAGUUGCCCUG	..:::::: ::::::::::::	UGGGGCAAAUCUCCUUUGGCA	Cleavage	5
ana-miR399c-3p	comp15386_c0_seq10	1.5	-1	1	21	1063	1083	UGCCAAAGGAGAGUUGCCCUG	:::::: ::::::::::::	UUGGGCAAAUCUCCUUUGGCA	Cleavage	5
ana-miR399d-3p	comp15386_c0_seq8	1.5	-1	1	21	836	856	UGCCAAAGGAGAGUUGCCCUA	:::::::: ::::::::::::	UAGGGCAAAUCUCCUUUGGCA	Cleavage	4
ana-miR399d-3p	comp15386_c0_seq8	1.5	-1	1	21	1083	1103	UGCCAAAGGAGAGUUGCCCUA	:::::::: ::::::::::::	UAGGGCAAAUCUCCUUUGGCA	Cleavage	4
ana-miR399d-3p	comp15386_c0_seq8	1.5	-1	1	21	590	610	UGCCAAAGGAGAGUUGCCCUA	.:::::: ::::::::::::	GGGGGCAAAUCUCCUUUGGCA	Cleavage	4
ana-miR399d-3p	comp15386_c0_seq8	1.5	-1	1	21	1023	1043	UGCCAAAGGAGAGUUGCCCUA	: :::::: ::::::::::::	UUGGGCAAAUCUCCUUUGGCA	Cleavage	4
ana-miR399d-3p	comp15386_c0_seq4	1.5	-1	1	21	836	856	UGCCAAAGGAGAGUUGCCCUA	:::::::: ::::::::::::	UAGGGCAAAUCUCCUUUGGCA	Cleavage	4
ana-miR399d-3p	comp15386_c0_seq4	1.5	-1	1	21	1083	1103	UGCCAAAGGAGAGUUGCCCUA	:::::::: ::::::::::::	UAGGGCAAAUCUCCUUUGGCA	Cleavage	4
ana-miR399d-3p	comp15386_c0_seq4	1.5	-1	1	21	590	610	UGCCAAAGGAGAGUUGCCCUA	.:::::: ::::::::::::	GGGGGCAAAUCUCCUUUGGCA	Cleavage	4
ana-miR399d-3p	comp15386_c0_seq4	1.5	-1	1	21	1023	1043	UGCCAAAGGAGAGUUGCCCUA	: :::::: ::::::::::::	UUGGGCAAAUCUCCUUUGGCA	Cleavage	4
ana-miR399d-3p	comp15386_c0_seq2	1.5	-1	1	21	836	856	UGCCAAAGGAGAGUUGCCCUA	:::::::: ::::::::::::	UAGGGCAAAUCUCCUUUGGCA	Cleavage	4
ana-miR399d-3p	comp15386_c0_seq2	1.5	-1	1	21	590	610	UGCCAAAGGAGAGUUGCCCUA	.:::::: ::::::::::::	GGGGGCAAAUCUCCUUUGGCA	Cleavage	4
ana-miR399d-3p	comp15386_c0_seq2	1.5	-1	1	21	1009	1029	UGCCAAAGGAGAGUUGCCCUA	: :::::: ::::::::::::	UUGGGCAAAUCUCCUUUGGCA	Cleavage	4
ana-miR399d-3p	comp15386_c0_seq7	1.5	-1	1	21	836	856	UGCCAAAGGAGAGUUGCCCUA	:::::::: ::::::::::::	UAGGGCAAAUCUCCUUUGGCA	Cleavage	4
ana-miR399d-3p	comp15386_c0_seq7	1.5	-1	1	21	590	610	UGCCAAAGGAGAGUUGCCCUA	.:::::: ::::::::::::	GGGGGCAAAUCUCCUUUGGCA	Cleavage	4
ana-miR399d-3p	comp15386_c0_seq7	1.5	-1	1	21	1009	1029	UGCCAAAGGAGAGUUGCCCUA	: :::::: ::::::::::::	UUGGGCAAAUCUCCUUUGGCA	Cleavage	4
ana-miR399d-3p	comp15386_c0_seq6	1.5	-1	1	21	836	856	UGCCAAAGGAGAGUUGCCCUA	:::::::: ::::::::::::	UAGGGCAAAUCUCCUUUGGCA	Cleavage	4
ana-miR399d-3p	comp15386_c0_seq6	1.5	-1	1	21	590	610	UGCCAAAGGAGAGUUGCCCUA	.:::::: ::::::::::::	GGGGGCAAAUCUCCUUUGGCA	Cleavage	4
ana-miR399d-3p	comp15386_c0_seq6	1.5	-1	1	21	1009	1029	UGCCAAAGGAGAGUUGCCCUA	: :::::: ::::::::::::	UUGGGCAAAUCUCCUUUGGCA	Cleavage	4
ana-miR399d-3p	comp15386_c0_seq5	1.5	-1	1	21	836	856	UGCCAAAGGAGAGUUGCCCUA	:::::::: ::::::::::::	UAGGGCAAAUCUCCUUUGGCA	Cleavage	4
ana-miR399d-3p	comp15386_c0_seq5	1.5	-1	1	21	590	610	UGCCAAAGGAGAGUUGCCCUA	.:::::: ::::::::::::	GGGGGCAAAUCUCCUUUGGCA	Cleavage	4
ana-miR399d-3p	comp15386_c0_seq5	1.5	-1	1	21	1009	1029	UGCCAAAGGAGAGUUGCCCUA	: :::::: ::::::::::::	UUGGGCAAAUCUCCUUUGGCA	Cleavage	4
ana-miR399d-3p	comp15386_c0_seq1	1.5	-1	1	21	890	910	UGCCAAAGGAGAGUUGCCCUA	:::::::: ::::::::::::	UAGGGCAAAUCUCCUUUGGCA	Cleavage	5
ana-miR399d-3p	comp15386_c0_seq1	1.5	-1	1	21	647	667	UGCCAAAGGAGAGUUGCCCUA	:.:::::: ::::::::::::	UGGGGCAAAUCUCCUUUGGCA	Cleavage	5
ana-miR399d-3p	comp15386_c0_seq1	1.5	-1	1	21	1063	1083	UGCCAAAGGAGAGUUGCCCUA	: :::::: ::::::::::::	UUGGGCAAAUCUCCUUUGGCA	Cleavage	5
ana-miR399d-3p	comp15386_c0_seq9	1.5	-1	1	21	890	910	UGCCAAAGGAGAGUUGCCCUA	:::::::: ::::::::::::	UAGGGCAAAUCUCCUUUGGCA	Cleavage	5
ana-miR399d-3p	comp15386_c0_seq9	1.5	-1	1	21	647	667	UGCCAAAGGAGAGUUGCCCUA	:.:::::: ::::::::::::	UGGGGCAAAUCUCCUUUGGCA	Cleavage	5
ana-miR399d-3p	comp15386_c0_seq9	1.5	-1	1	21	1063	1083	UGCCAAAGGAGAGUUGCCCUA	: :::::: ::::::::::::	UUGGGCAAAUCUCCUUUGGCA	Cleavage	5
ana-miR399d-3p	comp15386_c0_seq3	1.5	-1	1	21	890	910	UGCCAAAGGAGAGUUGCCCUA	:::::::: ::::::::::::	UAGGGCAAAUCUCCUUUGGCA	Cleavage	5
ana-miR399d-3p	comp15386_c0_seq3	1.5	-1	1	21	647	667	UGCCAAAGGAGAGUUGCCCUA	:.:::::: ::::::::::::	UGGGGCAAAUCUCCUUUGGCA	Cleavage	5
ana-miR399d-3p	comp15386_c0_seq3	1.5	-1	1	21	1063	1083	UGCCAAAGGAGAGUUGCCCUA	: :::::: ::::::::::::	UUGGGCAAAUCUCCUUUGGCA	Cleavage	5
ana-miR399d-3p	comp15386_c0_seq10	1.5	-1	1	21	890	910	UGCCAAAGGAGAGUUGCCCUA	:::::::: ::::::::::::	UAGGGCAAAUCUCCUUUGGCA	Cleavage	5
ana-miR399d-3p	comp15386_c0_seq10	1.5	-1	1	21	647	667	UGCCAAAGGAGAGUUGCCCUA	:.:::::: ::::::::::::	UGGGGCAAAUCUCCUUUGGCA	Cleavage	5
ana-miR399d-3p	comp15386_c0_seq10	1.5	-1	1	21	1063	1083	UGCCAAAGGAGAGUUGCCCUA	: :::::: ::::::::::::	UUGGGCAAAUCUCCUUUGGCA	Cleavage	5
ana-miR399d-3p	comp876_c0_seq1	1.5	-1	1	21	126	146	UGCCAAAGGAGAGUUGCCCUA	:::::::::::.:::::::	CAGGGCAACUCUUCUUUGGCU	Cleavage	1
ana-miR399e-3p	comp15386_c0_seq2	1.5	-1	1	21	1063	1083	UGCCAAAGGAGAUUUGCCCUG	::::::::::: :::::::	UCGGGCAAAUCUCGUUUGGCA	Cleavage	5
ana-miR399e-3p	comp15386_c0_seq7	1.5	-1	1	21	1063	1083	UGCCAAAGGAGAUUUGCCCUG	::::::::::: :::::::	UCGGGCAAAUCUCGUUUGGCA	Cleavage	5
ana-miR399e-3p	comp15386_c0_seq6	1.5	-1	1	21	1063	1083	UGCCAAAGGAGAUUUGCCCUG	::::::::::: :::::::	UCGGGCAAAUCUCGUUUGGCA	Cleavage	5
ana-miR399e-3p	comp15386_c0_seq5	1.5	-1	1	21	1063	1083	UGCCAAAGGAGAUUUGCCCUG	::::::::::: :::::::	UCGGGCAAAUCUCGUUUGGCA	Cleavage	5
ana-miR399e-3p	comp15386_c0_seq1	1.5	-1	1	21	1117	1137	UGCCAAAGGAGAUUUGCCCUG	::::::::::: :::::::	UCGGGCAAAUCUCGUUUGGCA	Cleavage	5
ana-miR399e-3p	comp15386_c0_seq9	1.5	-1	1	21	1117	1137	UGCCAAAGGAGAUUUGCCCUG	::::::::::: :::::::	UCGGGCAAAUCUCGUUUGGCA	Cleavage	5
ana-miR399e-3p	comp15386_c0_seq3	1.5	-1	1	21	1117	1137	UGCCAAAGGAGAUUUGCCCUG	::::::::::: :::::::	UCGGGCAAAUCUCGUUUGGCA	Cleavage	5
ana-miR399e-3p	comp15386_c0_seq10	1.5	-1	1	21	1117	1137	UGCCAAAGGAGAUUUGCCCUG	::::::::::: :::::::	UCGGGCAAAUCUCGUUUGGCA	Cleavage	5
ana-miR403a-3p	comp13386_c0_seq2	1.5	-1	1	21	1057	1077	UUAGAUUCACGCACAAACUUG	: ::::: :::::::::.:::	CUAGUUUUUGCGUGAAUUUAA	Cleavage	1
ana-miR414a-3p	comp14693_c0_seq4	1.5	-1	1	21	1077	1097	UCAUCUUCAUCGUCCUCGUCC	:::.:::::.:::::.:::::	GGAUGAGGAUGAUGAGGAUGA	Cleavage	5
ana-miR414a-3p	comp14693_c0_seq3	1.5	-1	1	21	1078	1098	UCAUCUUCAUCGUCCUCGUCC	:::.:::::.:::::.:::::	GGAUGAGGAUGAUGAGGAUGA	Cleavage	4
ana-miR414a-3p	comp14693_c0_seq9	1.5	-1	1	21	1077	1097	UCAUCUUCAUCGUCCUCGUCC	:::.:::::.:::::.:::::	GGAUGAGGAUGAUGAGGAUGA	Cleavage	5
ana-miR414a-3p	comp14693_c0_seq2	1.5	-1	1	21	1078	1098	UCAUCUUCAUCGUCCUCGUCC	:::.:::::.:::::.:::::	GGAUGAGGAUGAUGAGGAUGA	Cleavage	4
ana-miR414a-3p	comp14693_c0_seq6	1.5	-1	1	21	1077	1097	UCAUCUUCAUCGUCCUCGUCC	:::.:::::.:::::.:::::	GGAUGAGGAUGAUGAGGAUGA	Cleavage	5
ana-miR414a-3p	comp14693_c0_seq1	1.5	-1	1	21	1078	1098	UCAUCUUCAUCGUCCUCGUCC	:::.:::::.:::::.:::::	GGAUGAGGAUGAUGAGGAUGA	Cleavage	4
ana-miR414a-3p	comp14693_c0_seq7	1.5	-1	1	21	1077	1097	UCAUCUUCAUCGUCCUCGUCC	:::.:::::.:::::.:::::	GGAUGAGGAUGAUGAGGAUGA	Cleavage	5
ana-miR414a-3p	comp14693_c0_seq8	1.5	-1	1	21	1078	1098	UCAUCUUCAUCGUCCUCGUCC	:::.:::::.:::::.:::::	GGAUGAGGAUGAUGAGGAUGA	Cleavage	4
ana-miR414a-3p	comp15801_c1_seq5	1.5	-1	1	21	156	176	UCAUCUUCAUCGUCCUCGUCC	::: :::::::::::.:::::	GGAGGAGGACGAUGAGGAUGA	Cleavage	1
ana-miR414a-3p	comp13723_c1_seq4	1.5	-1	1	21	250	270	UCAUCUUCAUCGUCCUCGUCC	:::::: ::::::::.:::::	GGACGACGACGAUGAGGAUGA	Cleavage	1
ana-miR414a-3p	comp13723_c1_seq2	1.5	-1	1	21	250	270	UCAUCUUCAUCGUCCUCGUCC	:::::: ::::::::.:::::	GGACGACGACGAUGAGGAUGA	Cleavage	1
ana-miR414a-3p	comp13723_c1_seq3	1.5	-1	1	21	250	270	UCAUCUUCAUCGUCCUCGUCC	:::::: ::::::::.:::::	GGACGACGACGAUGAGGAUGA	Cleavage	1
ana-miR414a-3p	comp13723_c1_seq1	1.5	-1	1	21	250	270	UCAUCUUCAUCGUCCUCGUCC	:::::: ::::::::.:::::	GGACGACGACGAUGAGGAUGA	Cleavage	1
ana-miR414a-3p	comp14856_c0_seq2	1.5	-1	1	21	221	241	UCAUCUUCAUCGUCCUCGUCC	:::::::::::::: :::::	CGACGAGGACGAUGAUGAUGA	Cleavage	2
ana-miR414a-3p	comp7823_c3_seq2	1.5	-1	1	21	633	653	UCAUCUUCAUCGUCCUCGUCC	:::::::::::::: :::::	UGACGAGGACGAUGAUGAUGA	Cleavage	7
ana-miR414a-3p	comp16854_c0_seq1	1.5	-1	1	21	1458	1478	UCAUCUUCAUCGUCCUCGUCC	::.:::::.::::.::::::	UGAUGAGGAUGAUGGAGAUGA	Cleavage	2
ana-miR414a-3p	comp7823_c0_seq1	1.5	-1	1	21	32	52	UCAUCUUCAUCGUCCUCGUCC	::::: ::.:::::::::::	UGACGAAGAUGAUGAAGAUGA	Cleavage	2
ana-miR414a-3p	comp42025_c0_seq1	1.5	-1	1	21	148	168	UCAUCUUCAUCGUCCUCGUCC	::.:: ::::::::::::::	UGAUGACGACGAUGAAGAUGA	Cleavage	1
ana-miR414a-3p	comp24327_c0_seq1	1.5	-1	1	21	1265	1285	UCAUCUUCAUCGUCCUCGUCC	:: :::::.:::::::::::	UGAAGAGGAUGAUGAAGAUGA	Cleavage	2
ana-miR414a-3p	comp5230_c0_seq2	1.5	-1	1	21	1830	1850	UCAUCUUCAUCGUCCUCGUCC	::.:: ::::::::::::::	AGAUGAAGACGAUGAAGAUGA	Cleavage	1
ana-miR414a-3p	comp5230_c0_seq1	1.5	-1	1	21	1919	1939	UCAUCUUCAUCGUCCUCGUCC	::.:: ::::::::::::::	AGAUGAAGACGAUGAAGAUGA	Cleavage	1
ana-miR414a-3p	comp12670_c0_seq2	1.5	-1	1	21	711	731	UCAUCUUCAUCGUCCUCGUCC	::::::: :::::::::::	UAACGAGGAAGAUGAAGAUGA	Cleavage	1
ana-miR414a-3p	comp12670_c0_seq3	1.5	-1	1	21	711	731	UCAUCUUCAUCGUCCUCGUCC	::::::: :::::::::::	UAACGAGGAAGAUGAAGAUGA	Cleavage	1
ana-miR414a-3p	comp12670_c0_seq4	1.5	-1	1	21	711	731	UCAUCUUCAUCGUCCUCGUCC	::::::: :::::::::::	UAACGAGGAAGAUGAAGAUGA	Cleavage	1
ana-miR414a-3p	comp12670_c0_seq1	1.5	-1	1	21	711	731	UCAUCUUCAUCGUCCUCGUCC	::::::: :::::::::::	UAACGAGGAAGAUGAAGAUGA	Cleavage	1
ana-miR414a-3p	comp14610_c0_seq2	1.5	-1	1	21	2167	2187	UCAUCUUCAUCGUCCUCGUCC	:.:::::.:.:::::::::	AUAUGAGGAUGGUGAAGAUGA	Cleavage	1
ana-miR4415a-3p	comp11293_c0_seq1	1.5	-1	1	21	242	262	UUGAUUCUCAUCACAACUUGG	:: :::::::::.:::::::	GCACGUUGUGAUGGGAAUCAA	Cleavage	1
ana-miR5211a-5p	comp15496_c0_seq5	1.5	-1	1	22	268	289	UGUCGCAGGAGUGAUGGCACCG	:::::::::: :::::::::::	CGGUGCCAUCUCUCCUGCGACA	Cleavage	1
ana-miR530a-5p	comp15340_c0_seq9	1.5	-1	1	21	123	143	UGCAUUUGCACCUGCACUUUA	.:.:::::::::::..::::	AGAGGUGCAGGUGCAGGUGCA	Cleavage	1
ana-miR530a-5p	comp10281_c0_seq1	1.5	-1	1	21	248	268	UGCAUUUGCACCUGCACUUUA	: :.:::::::::::..::::	UCAGGUGCAGGUGCAGGUGCA	Cleavage	2
ana-miR530a-5p	comp15340_c0_seq8	1.5	-1	1	21	826	846	UGCAUUUGCACCUGCACUUUA	.:::::::::::::::::	UUUGGUGCAGGUGCAAAUGCA	Cleavage	1
ana-miR530a-5p	comp10281_c0_seq2	1.5	-1	1	21	248	268	UGCAUUUGCACCUGCACUUUA	: :.:::::::::::..::::	UCAGGUGCAGGUGCAGGUGCA	Cleavage	2
ana-miR530a-5p	comp15340_c0_seq7	1.5	-1	1	21	100	120	UGCAUUUGCACCUGCACUUUA	:.:::::::::::..::::	ACAGGUGCAGGUGCAGGUGCA	Cleavage	1
ana-miR858a-5p	comp6418_c0_seq1	1.5	-1	1	21	243	263	CUCGUUGUCUGUUCGACCUUG	: :::::: ::::::::::::	CCAGGUCGCACAGACAACGAG	Cleavage	1
ana-miR858a-5p	comp26924_c0_seq1	1.5	-1	1	21	384	404	CUCGUUGUCUGUUCGACCUUG	::::.:.::::.:::::::	AUAGGUUGGACAGGCAACGAG	Cleavage	1
ana-miR858a-5p	comp80064_c0_seq1	1.5	-1	1	21	4	24	CUCGUUGUCUGUUCGACCUUG	::: ::::::::.::::::	GCAGGACGAACAGAUAACGAG	Cleavage	1
ana-miR1507a-3p	comp13921_c1_seq3	2	-1	1	22	430	451	UCUCAUUCCACACAUCGUCUAA	::.::.::::: ::::::::::	UUGGAUGAUGUUUGGAAUGAGA	Translation	1
ana-miR1507a-3p	comp8930_c1_seq1	2	-1	1	22	955	976	UCUCAUUCCACACAUCGUCUAA	::.:.:::::::::::.:.	CAUGAUGGUGUGUGGAAUGGGG	Cleavage	1
ana-miR1507a-3p	comp8930_c1_seq4	2	-1	1	22	1111	1132	UCUCAUUCCACACAUCGUCUAA	::.:.:::::::::::.:.	CAUGAUGGUGUGUGGAAUGGGG	Cleavage	1
ana-miR1507a-3p	comp8930_c1_seq2	2	-1	1	22	1766	1787	UCUCAUUCCACACAUCGUCUAA	::.:.:::::::::::.:.	CAUGAUGGUGUGUGGAAUGGGG	Cleavage	1
ana-miR1507a-3p	comp8930_c1_seq3	2	-1	1	22	1922	1943	UCUCAUUCCACACAUCGUCUAA	::.:.:::::::::::.:.	CAUGAUGGUGUGUGGAAUGGGG	Cleavage	1
ana-miR1507a-5p	comp19925_c0_seq1	2	-1	1	21	231	251	AGAGGUGUUUGGAGUGAGAGA	::::::::::::.: :::::	ACUCUCACUCCAAGCCCCUCU	Cleavage	1
ana-miR1509a-5p	comp13229_c0_seq7	2	-1	1	22	1437	1458	UUAAUCAAGGAAAUCACAGUUG	::::::.::::::::.:::	AUACUGUGGUUUCCUUGGUUAU	Cleavage	1
ana-miR1509a-5p	comp13229_c0_seq6	2	-1	1	22	1437	1458	UUAAUCAAGGAAAUCACAGUUG	::::::.::::::::.:::	AUACUGUGGUUUCCUUGGUUAU	Cleavage	1
ana-miR1509a-5p	comp13229_c0_seq11	2	-1	1	22	1437	1458	UUAAUCAAGGAAAUCACAGUUG	::::::.::::::::.:::	AUACUGUGGUUUCCUUGGUUAU	Cleavage	1
ana-miR1509a-5p	comp13229_c0_seq1	2	-1	1	22	1437	1458	UUAAUCAAGGAAAUCACAGUUG	::::::.::::::::.:::	AUACUGUGGUUUCCUUGGUUAU	Cleavage	1
ana-miR1509a-5p	comp13220_c0_seq4	2	-1	1	22	709	730	UUAAUCAAGGAAAUCACAGUUG	: :.::: :::::.::::::::	CUAUUGUUAUUUCUUUGAUUAA	Cleavage	1
ana-miR1509a-5p	comp13220_c0_seq8	2	-1	1	22	709	730	UUAAUCAAGGAAAUCACAGUUG	: :.::: :::::.::::::::	CUAUUGUUAUUUCUUUGAUUAA	Cleavage	1
ana-miR1509a-5p	comp13220_c0_seq16	2	-1	1	22	709	730	UUAAUCAAGGAAAUCACAGUUG	: :.::: :::::.::::::::	CUAUUGUUAUUUCUUUGAUUAA	Cleavage	1
ana-miR1509a-5p	comp13220_c0_seq1	2	-1	1	22	709	730	UUAAUCAAGGAAAUCACAGUUG	: :.::: :::::.::::::::	CUAUUGUUAUUUCUUUGAUUAA	Cleavage	1
ana-miR1509a-5p	comp13220_c0_seq7	2	-1	1	22	709	730	UUAAUCAAGGAAAUCACAGUUG	: :.::: :::::.::::::::	CUAUUGUUAUUUCUUUGAUUAA	Cleavage	1
ana-miR1509a-5p	comp13220_c0_seq3	2	-1	1	22	709	730	UUAAUCAAGGAAAUCACAGUUG	: :.::: :::::.::::::::	CUAUUGUUAUUUCUUUGAUUAA	Cleavage	1
ana-miR1509a-5p	comp13220_c0_seq11	2	-1	1	22	709	730	UUAAUCAAGGAAAUCACAGUUG	: :.::: :::::.::::::::	CUAUUGUUAUUUCUUUGAUUAA	Cleavage	1
ana-miR1509a-5p	comp13220_c0_seq13	2	-1	1	22	709	730	UUAAUCAAGGAAAUCACAGUUG	: :.::: :::::.::::::::	CUAUUGUUAUUUCUUUGAUUAA	Cleavage	1
ana-miR1509a-5p	comp10435_c0_seq1	2	-1	1	22	8546	8567	UUAAUCAAGGAAAUCACAGUUG	:.:: ::::::.::::::::	AUAUUGGGAUUUCUUUGAUUAA	Cleavage	1
ana-miR1509a-5p	comp10435_c0_seq2	2	-1	1	22	8546	8567	UUAAUCAAGGAAAUCACAGUUG	:.:: ::::::.::::::::	AUAUUGGGAUUUCUUUGAUUAA	Cleavage	1
ana-miR1509a-5p	comp5102_c0_seq2	2	-1	1	22	1637	1658	UUAAUCAAGGAAAUCACAGUUG	::::::::.:::::::.:	UUUGUGUGAUUUUCUUGAUUGA	Cleavage	1
ana-miR1509a-5p	comp5102_c0_seq1	2	-1	1	22	1355	1376	UUAAUCAAGGAAAUCACAGUUG	::::::::.:::::::.:	UUUGUGUGAUUUUCUUGAUUGA	Cleavage	1
ana-miR1509a-5p	comp12714_c0_seq1	2	-1	1	22	41	62	UUAAUCAAGGAAAUCACAGUUG	..:::: ::::::::.::::	UUGUUGUGUUUUCCUUGGUUAA	Cleavage	1
ana-miR1509b-5p	comp35099_c0_seq1	2	-1	1	22	85	106	UUAAUCAAGGGAAUCAUAGUUG	:.:::::::::.:::: :::::	CGACUAUGAUUUCCUUUAUUAA	Cleavage	1
ana-miR1509b-5p	comp13510_c3_seq3	2	-1	1	22	1360	1381	UUAAUCAAGGGAAUCAUAGUUG	: :::::::: ::::::::::.	CUACUAUGAUACCCUUGAUUAG	Cleavage	1
ana-miR1511a-3p	comp14801_c0_seq26	2	-1	1	21	748	768	AACCAGGCUCUGAUACCAUGA	.:::::::::::::::: :	AAGUGGUAUCAGAGCCUGGGU	Cleavage	2
ana-miR1511a-3p	comp14801_c0_seq46	2	-1	1	21	748	768	AACCAGGCUCUGAUACCAUGA	.:::::::::::::::: :	AAGUGGUAUCAGAGCCUGGGU	Cleavage	2
ana-miR1511a-3p	comp14801_c0_seq12	2	-1	1	21	862	882	AACCAGGCUCUGAUACCAUGA	.:::::::::::::::: :	AAGUGGUAUCAGAGCCUGGGU	Cleavage	2
ana-miR1511a-3p	comp14801_c0_seq16	2	-1	1	21	862	882	AACCAGGCUCUGAUACCAUGA	.:::::::::::::::: :	AAGUGGUAUCAGAGCCUGGGU	Cleavage	2
ana-miR1511a-3p	comp14801_c0_seq25	2	-1	1	21	862	882	AACCAGGCUCUGAUACCAUGA	.:::::::::::::::: :	AAGUGGUAUCAGAGCCUGGGU	Cleavage	2
ana-miR1511a-3p	comp14801_c0_seq23	2	-1	1	21	917	937	AACCAGGCUCUGAUACCAUGA	.:::::::::::::::: :	AAGUGGUAUCAGAGCCUGGGU	Cleavage	2
ana-miR1511a-3p	comp14801_c0_seq17	2	-1	1	21	917	937	AACCAGGCUCUGAUACCAUGA	.:::::::::::::::: :	AAGUGGUAUCAGAGCCUGGGU	Cleavage	2
ana-miR1511a-3p	comp14801_c0_seq10	2	-1	1	21	917	937	AACCAGGCUCUGAUACCAUGA	.:::::::::::::::: :	AAGUGGUAUCAGAGCCUGGGU	Cleavage	2
ana-miR1511a-3p	comp14801_c0_seq39	2	-1	1	21	917	937	AACCAGGCUCUGAUACCAUGA	.:::::::::::::::: :	AAGUGGUAUCAGAGCCUGGGU	Cleavage	2
ana-miR1511a-3p	comp14801_c0_seq4	2	-1	1	21	917	937	AACCAGGCUCUGAUACCAUGA	.:::::::::::::::: :	AAGUGGUAUCAGAGCCUGGGU	Cleavage	2
ana-miR1511a-3p	comp14801_c0_seq34	2	-1	1	21	917	937	AACCAGGCUCUGAUACCAUGA	.:::::::::::::::: :	AAGUGGUAUCAGAGCCUGGGU	Cleavage	2
ana-miR1511a-3p	comp14801_c0_seq45	2	-1	1	21	862	882	AACCAGGCUCUGAUACCAUGA	.:::::::::::::::: :	AAGUGGUAUCAGAGCCUGGGU	Cleavage	2
ana-miR1511a-3p	comp14801_c0_seq3	2	-1	1	21	917	937	AACCAGGCUCUGAUACCAUGA	.:::::::::::::::: :	AAGUGGUAUCAGAGCCUGGGU	Cleavage	2
ana-miR1511a-3p	comp14801_c0_seq29	2	-1	1	21	917	937	AACCAGGCUCUGAUACCAUGA	.:::::::::::::::: :	AAGUGGUAUCAGAGCCUGGGU	Cleavage	2
ana-miR1511a-3p	comp14801_c0_seq24	2	-1	1	21	917	937	AACCAGGCUCUGAUACCAUGA	.:::::::::::::::: :	AAGUGGUAUCAGAGCCUGGGU	Cleavage	2
ana-miR1511a-3p	comp14801_c0_seq36	2	-1	1	21	862	882	AACCAGGCUCUGAUACCAUGA	.:::::::::::::::: :	AAGUGGUAUCAGAGCCUGGGU	Cleavage	2
ana-miR1511a-3p	comp14801_c0_seq11	2	-1	1	21	862	882	AACCAGGCUCUGAUACCAUGA	.:::::::::::::::: :	AAGUGGUAUCAGAGCCUGGGU	Cleavage	2
ana-miR1511a-3p	comp14801_c0_seq21	2	-1	1	21	917	937	AACCAGGCUCUGAUACCAUGA	.:::::::::::::::: :	AAGUGGUAUCAGAGCCUGGGU	Cleavage	2
ana-miR1511a-3p	comp14801_c0_seq6	2	-1	1	21	862	882	AACCAGGCUCUGAUACCAUGA	.:::::::::::::::: :	AAGUGGUAUCAGAGCCUGGGU	Cleavage	2
ana-miR1511a-3p	comp14801_c0_seq43	2	-1	1	21	917	937	AACCAGGCUCUGAUACCAUGA	.:::::::::::::::: :	AAGUGGUAUCAGAGCCUGGGU	Cleavage	2
ana-miR1511a-3p	comp14801_c0_seq48	2	-1	1	21	917	937	AACCAGGCUCUGAUACCAUGA	.:::::::::::::::: :	AAGUGGUAUCAGAGCCUGGGU	Cleavage	2
ana-miR1511a-3p	comp14801_c0_seq35	2	-1	1	21	862	882	AACCAGGCUCUGAUACCAUGA	.:::::::::::::::: :	AAGUGGUAUCAGAGCCUGGGU	Cleavage	2
ana-miR1511a-3p	comp14801_c0_seq50	2	-1	1	21	862	882	AACCAGGCUCUGAUACCAUGA	.:::::::::::::::: :	AAGUGGUAUCAGAGCCUGGGU	Cleavage	2
ana-miR1511a-3p	comp14801_c0_seq1	2	-1	1	21	917	937	AACCAGGCUCUGAUACCAUGA	.:::::::::::::::: :	AAGUGGUAUCAGAGCCUGGGU	Cleavage	2
ana-miR1511a-3p	comp14801_c0_seq49	2	-1	1	21	917	937	AACCAGGCUCUGAUACCAUGA	.:::::::::::::::: :	AAGUGGUAUCAGAGCCUGGGU	Cleavage	2
ana-miR1511a-3p	comp14801_c0_seq9	2	-1	1	21	862	882	AACCAGGCUCUGAUACCAUGA	.:::::::::::::::: :	AAGUGGUAUCAGAGCCUGGGU	Cleavage	2
ana-miR1511a-3p	comp14801_c0_seq41	2	-1	1	21	862	882	AACCAGGCUCUGAUACCAUGA	.:::::::::::::::: :	AAGUGGUAUCAGAGCCUGGGU	Cleavage	2
ana-miR1511a-3p	comp14801_c0_seq47	2	-1	1	21	917	937	AACCAGGCUCUGAUACCAUGA	.:::::::::::::::: :	AAGUGGUAUCAGAGCCUGGGU	Cleavage	2
ana-miR1511a-3p	comp14801_c0_seq42	2	-1	1	21	917	937	AACCAGGCUCUGAUACCAUGA	.:::::::::::::::: :	AAGUGGUAUCAGAGCCUGGGU	Cleavage	2
ana-miR1511a-3p	comp14801_c0_seq8	2	-1	1	21	917	937	AACCAGGCUCUGAUACCAUGA	.:::::::::::::::: :	AAGUGGUAUCAGAGCCUGGGU	Cleavage	2
ana-miR1511a-3p	comp14801_c0_seq33	2	-1	1	21	917	937	AACCAGGCUCUGAUACCAUGA	.:::::::::::::::: :	AAGUGGUAUCAGAGCCUGGGU	Cleavage	2
ana-miR156a-3p	comp2221_c0_seq1	2	-1	1	21	4	24	CUCACUUUUCUUUCUGUCAGU	.:::::::::::::.:::.	CUUGACAGAAAGAAAGGUGGA	Cleavage	1
ana-miR156a-3p	comp17842_c0_seq1	2	-1	1	21	1340	1360	CUCACUUUUCUUUCUGUCAGU	: :::::::::::::::: .:	AAUGACAGAAAGAAAAGUAGG	Cleavage	1
ana-miR156a-5p	comp12590_c1_seq1	2	-1	1	21	594	614	UUGACAGAAGAGAGUGAGCAC	:::::: :::::::::::::	GUGCUCUCUCUCUUCUGUCAU	Cleavage	1
ana-miR156a-5p	comp12590_c1_seq4	2	-1	1	21	429	449	UUGACAGAAGAGAGUGAGCAC	:::::: :::::::::::::	GUGCUCUCUCUCUUCUGUCAU	Cleavage	1
ana-miR156a-5p	comp12590_c1_seq3	2	-1	1	21	537	557	UUGACAGAAGAGAGUGAGCAC	:::::: :::::::::::::	GUGCUCUCUCUCUUCUGUCAU	Cleavage	1
ana-miR156a-5p	comp12590_c1_seq2	2	-1	1	21	429	449	UUGACAGAAGAGAGUGAGCAC	:::::: :::::::::::::	GUGCUCUCUCUCUUCUGUCAU	Cleavage	1
ana-miR156b-3p	comp10911_c0_seq2	2	-1	1	21	265	285	CUCACUUCUCUUUCUGUCAGG	:: :::.::::::::::::.:	CCAGACGGAAAGAGAAGUGGG	Cleavage	1
ana-miR156b-3p	comp8284_c0_seq3	2	-1	1	21	384	404	CUCACUUCUCUUUCUGUCAGG	: :.::::.::::::::::	UGUAAUAGAAGGAGAAGUGAG	Cleavage	1
ana-miR156b-3p	comp8284_c0_seq1	2	-1	1	21	484	504	CUCACUUCUCUUUCUGUCAGG	: :.::::.::::::::::	UGUAAUAGAAGGAGAAGUGAG	Cleavage	1
ana-miR156b-5p	comp11768_c1_seq2	2	-1	1	21	1352	1372	CUGACAGAAGAGAGUGAGCAC	:::::: :::::::::::::	GUGCUCUCUCUCUUCUGUCAA	Cleavage	1
ana-miR156b-5p	comp11768_c1_seq4	2	-1	1	21	1347	1367	CUGACAGAAGAGAGUGAGCAC	:::::: :::::::::::::	GUGCUCUCUCUCUUCUGUCAA	Cleavage	1
ana-miR156b-5p	comp11768_c1_seq1	2	-1	1	21	1147	1167	CUGACAGAAGAGAGUGAGCAC	:::::: :::::::::::::	GUGCUCUCUCUCUUCUGUCAA	Cleavage	1
ana-miR156b-5p	comp11768_c1_seq3	2	-1	1	21	1142	1162	CUGACAGAAGAGAGUGAGCAC	:::::: :::::::::::::	GUGCUCUCUCUCUUCUGUCAA	Cleavage	1
ana-miR156b-5p	comp12590_c1_seq1	2	-1	1	21	594	614	CUGACAGAAGAGAGUGAGCAC	:::::: :::::::::::::	GUGCUCUCUCUCUUCUGUCAU	Cleavage	1
ana-miR156b-5p	comp12590_c1_seq4	2	-1	1	21	429	449	CUGACAGAAGAGAGUGAGCAC	:::::: :::::::::::::	GUGCUCUCUCUCUUCUGUCAU	Cleavage	1
ana-miR156b-5p	comp12590_c1_seq3	2	-1	1	21	537	557	CUGACAGAAGAGAGUGAGCAC	:::::: :::::::::::::	GUGCUCUCUCUCUUCUGUCAU	Cleavage	1
ana-miR156b-5p	comp12590_c1_seq2	2	-1	1	21	429	449	CUGACAGAAGAGAGUGAGCAC	:::::: :::::::::::::	GUGCUCUCUCUCUUCUGUCAU	Cleavage	1
ana-miR156b-5p	comp43379_c0_seq1	2	-1	1	21	168	188	CUGACAGAAGAGAGUGAGCAC	:::::: :::::::::::::	GUGCUCUCUCUCUUCUGUCAA	Cleavage	1
ana-miR156c-3p	comp7850_c0_seq1	2	-1	1	21	370	390	GCUCUGUCUUCUUCUGUCAUC	.: : :::::::::::::::	UGUUAAAGAAGAAGACAGAGC	Cleavage	1
ana-miR156c-5p	comp12590_c1_seq1	2	-1	1	21	594	614	UUGACAGAAGAGAUAGAGCAC	::::::: ::::::::::::	GUGCUCUCUCUCUUCUGUCAU	Cleavage	1
ana-miR156c-5p	comp12590_c1_seq4	2	-1	1	21	429	449	UUGACAGAAGAGAUAGAGCAC	::::::: ::::::::::::	GUGCUCUCUCUCUUCUGUCAU	Cleavage	1
ana-miR156c-5p	comp12590_c1_seq3	2	-1	1	21	537	557	UUGACAGAAGAGAUAGAGCAC	::::::: ::::::::::::	GUGCUCUCUCUCUUCUGUCAU	Cleavage	1
ana-miR156c-5p	comp12590_c1_seq2	2	-1	1	21	429	449	UUGACAGAAGAGAUAGAGCAC	::::::: ::::::::::::	GUGCUCUCUCUCUUCUGUCAU	Cleavage	1
ana-miR156c-5p	comp13343_c2_seq1	2	-1	1	21	17	37	UUGACAGAAGAGAUAGAGCAC	: ::::::.::::::::.::	UUUCUCUAUUUCUUCUGUUAA	Cleavage	1
ana-miR156e-5p	comp13914_c1_seq2	2	-1	1	21	726	746	CUGACAGAAGAUAGAGAGCAC	: :::::::::::::::::	AUACUCUCUAUCUUCUGUCAA	Cleavage	1
ana-miR156e-5p	comp13914_c1_seq5	2	-1	1	21	627	647	CUGACAGAAGAUAGAGAGCAC	: :::::::::::::::::	AUACUCUCUAUCUUCUGUCAA	Cleavage	1
ana-miR156e-5p	comp13914_c1_seq3	2	-1	1	21	623	643	CUGACAGAAGAUAGAGAGCAC	: :::::::::::::::::	AUACUCUCUAUCUUCUGUCAA	Cleavage	1
ana-miR156e-5p	comp13914_c1_seq4	2	-1	1	21	572	592	CUGACAGAAGAUAGAGAGCAC	: :::::::::::::::::	AUACUCUCUAUCUUCUGUCAA	Cleavage	1
ana-miR156e-5p	comp13914_c1_seq1	2	-1	1	21	551	571	CUGACAGAAGAUAGAGAGCAC	: :::::::::::::::::	AUACUCUCUAUCUUCUGUCAA	Cleavage	1
ana-miR156e-5p	comp13914_c1_seq6	2	-1	1	21	452	472	CUGACAGAAGAUAGAGAGCAC	: :::::::::::::::::	AUACUCUCUAUCUUCUGUCAA	Cleavage	1
ana-miR156f-5p	comp10848_c0_seq5	2	-1	1	21	1342	1362	UUGACAGAAGAUAGAGAGCAC	::::::::: ::::::::::.	GUGCUCUCUCUCUUCUGUCAG	Cleavage	1
ana-miR156f-5p	comp10848_c0_seq1	2	-1	1	21	1177	1197	UUGACAGAAGAUAGAGAGCAC	::::::::: ::::::::::.	GUGCUCUCUCUCUUCUGUCAG	Cleavage	1
ana-miR156f-5p	comp10848_c0_seq4	2	-1	1	21	979	999	UUGACAGAAGAUAGAGAGCAC	::::::::: ::::::::::.	GUGCUCUCUCUCUUCUGUCAG	Cleavage	1
ana-miR156j-5p	comp11549_c0_seq3	2	-1	1	22	6	27	GCUCAUUUCUCUUUCUGUCAGU	:: :::.::::::.:::::	AGAGAGAGAGAGAGAAGUGAGC	Cleavage	1
ana-miR159a-3p	comp23235_c0_seq1	2	-1	1	20	1641	1660	UUUGGAUUGAAGGGAGCUCU	:::.:::::::: ::::::	UGAGUUCCCUUCACUCCAAA	Cleavage	1
ana-miR159d-3p	comp11263_c1_seq1	2	-1	1	21	131	151	UGGACUGAAGGGAGCUCCUUC	:. :::::.:::::::::::	AAGAGAGCUUCCUUCAGUCCA	Cleavage	1
ana-miR159e-5p	comp5189_c0_seq1	2	-1	1	22	2789	2810	UGCUGCUAGUUCAUGGAUUCCU	::::.::::::::.:::::	CCGAAUUCAUGAACUGGCAGCC	Cleavage	1
ana-miR159f-3p	comp14005_c0_seq2	2	-1	1	21	196	216	UUGGACUGAAGGGGCCUCUUC	:::: :.:::::::::.:::	CAAGAUGUCCCUUCAGUUCAA	Cleavage	1
ana-miR159f-3p	comp15534_c0_seq11	2	-1	1	21	2000	2020	UUGGACUGAAGGGGCCUCUUC	:.:.:: :::::::::::::	UAGGGGGACCCUUCAGUCCAA	Cleavage	1
ana-miR159f-3p	comp15534_c0_seq2	2	-1	1	21	2052	2072	UUGGACUGAAGGGGCCUCUUC	:.:.:: :::::::::::::	UAGGGGGACCCUUCAGUCCAA	Cleavage	1
ana-miR159f-3p	comp15534_c0_seq10	2	-1	1	21	2057	2077	UUGGACUGAAGGGGCCUCUUC	:.:.:: :::::::::::::	UAGGGGGACCCUUCAGUCCAA	Cleavage	1
ana-miR159f-3p	comp15534_c0_seq8	2	-1	1	21	2109	2129	UUGGACUGAAGGGGCCUCUUC	:.:.:: :::::::::::::	UAGGGGGACCCUUCAGUCCAA	Cleavage	1
ana-miR159f-3p	comp15534_c0_seq1	2	-1	1	21	2000	2020	UUGGACUGAAGGGGCCUCUUC	:.:.:: :::::::::::::	UAGGGGGACCCUUCAGUCCAA	Cleavage	1
ana-miR159f-3p	comp15534_c0_seq7	2	-1	1	21	2052	2072	UUGGACUGAAGGGGCCUCUUC	:.:.:: :::::::::::::	UAGGGGGACCCUUCAGUCCAA	Cleavage	1
ana-miR159f-3p	comp15534_c0_seq4	2	-1	1	21	2057	2077	UUGGACUGAAGGGGCCUCUUC	:.:.:: :::::::::::::	UAGGGGGACCCUUCAGUCCAA	Cleavage	1
ana-miR159f-3p	comp15534_c0_seq3	2	-1	1	21	2109	2129	UUGGACUGAAGGGGCCUCUUC	:.:.:: :::::::::::::	UAGGGGGACCCUUCAGUCCAA	Cleavage	1
ana-miR159f-3p	comp26626_c0_seq1	2	-1	1	21	1060	1080	UUGGACUGAAGGGGCCUCUUC	::. :::.:::::::::::	CUAGGCGCCUCUUCAGUCCAA	Cleavage	1
ana-miR159h-3p	comp23235_c0_seq1	2	-1	1	20	1641	1660	UUUGGAUUGAAGGGAGCUCA	::::.:::::::: ::::::	UGAGUUCCCUUCACUCCAAA	Cleavage	1
ana-miR159k-3p	comp23235_c0_seq1	2	-1	1	20	1641	1660	UUUGGACUGAAGGGAGCUCC	:::.:::::::: ::::::	UGAGUUCCCUUCACUCCAAA	Cleavage	1
ana-miR159k-3p	comp15658_c0_seq55	2	-1	1	20	188	207	UUUGGACUGAAGGGAGCUCC	::: :.::::::::.::::	UGAGAUUCCUUCAGUUCAAA	Cleavage	1
ana-miR159k-3p	comp15658_c0_seq37	2	-1	1	20	188	207	UUUGGACUGAAGGGAGCUCC	::: :.::::::::.::::	UGAGAUUCCUUCAGUUCAAA	Cleavage	1
ana-miR159k-3p	comp15658_c0_seq5	2	-1	1	20	188	207	UUUGGACUGAAGGGAGCUCC	::: :.::::::::.::::	UGAGAUUCCUUCAGUUCAAA	Cleavage	1
ana-miR159k-3p	comp15658_c0_seq26	2	-1	1	20	188	207	UUUGGACUGAAGGGAGCUCC	::: :.::::::::.::::	UGAGAUUCCUUCAGUUCAAA	Cleavage	1
ana-miR159k-3p	comp15658_c0_seq21	2	-1	1	20	188	207	UUUGGACUGAAGGGAGCUCC	::: :.::::::::.::::	UGAGAUUCCUUCAGUUCAAA	Cleavage	1
ana-miR159k-3p	comp15658_c0_seq17	2	-1	1	20	188	207	UUUGGACUGAAGGGAGCUCC	::: :.::::::::.::::	UGAGAUUCCUUCAGUUCAAA	Cleavage	1
ana-miR164b-5p	comp16530_c0_seq1	2	-1	1	21	411	431	UGGAGAAGCAGGGCACAUGCU	: :::::::::.::.::::	CCCUUGUGCCCUGUUUUUCCA	Cleavage	1
ana-miR164c-3p	comp14952_c0_seq1	2	-1	1	21	6817	6837	CAUGUGCCCUUCUUCCCCAUC	::: :::::::::::::::	CAUGUGGAAGAAGGGCACAUC	Cleavage	1
ana-miR164c-3p	comp14952_c0_seq2	2	-1	1	21	8141	8161	CAUGUGCCCUUCUUCCCCAUC	::: :::::::::::::::	CAUGUGGAAGAAGGGCACAUC	Cleavage	1
ana-miR164e-3p	comp4563_c0_seq1	2	-1	1	22	939	960	CAUGUGCCCCUCUUCCCCAUCA	: ::::::::.:::: :::::	GGCUGGGGAAGGGGGGAACAUG	Cleavage	1
ana-miR166d-5p	comp7419_c0_seq1	2	-1	1	21	915	935	GGAAUGUUGGCUGGCUCGAGG	:::: :::::::.:::::::.	CCUCAAGCCAGCUAACAUUCU	Cleavage	1
ana-miR167c-5p	comp15484_c4_seq84	2	-1	1	21	973	993	UGAAGCUGCCAGCGUGAUCUA	: :::::.:::::::::::.	UUGAUCAUGCUGGCAGCUUUU	Cleavage	1
ana-miR167c-5p	comp15484_c4_seq168	2	-1	1	21	973	993	UGAAGCUGCCAGCGUGAUCUA	: :::::.:::::::::::.	UUGAUCAUGCUGGCAGCUUUU	Cleavage	1
ana-miR167c-5p	comp15484_c4_seq148	2	-1	1	21	1083	1103	UGAAGCUGCCAGCGUGAUCUA	: :::::.:::::::::::.	UUGAUCAUGCUGGCAGCUUUU	Cleavage	1
ana-miR167c-5p	comp15484_c4_seq162	2	-1	1	21	1083	1103	UGAAGCUGCCAGCGUGAUCUA	: :::::.:::::::::::.	UUGAUCAUGCUGGCAGCUUUU	Cleavage	1
ana-miR167c-5p	comp15484_c4_seq206	2	-1	1	21	1140	1160	UGAAGCUGCCAGCGUGAUCUA	: :::::.:::::::::::.	UUGAUCAUGCUGGCAGCUUUU	Cleavage	1
ana-miR167c-5p	comp15484_c4_seq40	2	-1	1	21	1140	1160	UGAAGCUGCCAGCGUGAUCUA	: :::::.:::::::::::.	UUGAUCAUGCUGGCAGCUUUU	Cleavage	1
ana-miR167c-5p	comp15484_c4_seq223	2	-1	1	21	1140	1160	UGAAGCUGCCAGCGUGAUCUA	: :::::.:::::::::::.	UUGAUCAUGCUGGCAGCUUUU	Cleavage	1
ana-miR167c-5p	comp15484_c4_seq29	2	-1	1	21	1140	1160	UGAAGCUGCCAGCGUGAUCUA	: :::::.:::::::::::.	UUGAUCAUGCUGGCAGCUUUU	Cleavage	1
ana-miR167c-5p	comp15484_c4_seq108	2	-1	1	21	1140	1160	UGAAGCUGCCAGCGUGAUCUA	: :::::.:::::::::::.	UUGAUCAUGCUGGCAGCUUUU	Cleavage	1
ana-miR167c-5p	comp15484_c4_seq176	2	-1	1	21	1868	1888	UGAAGCUGCCAGCGUGAUCUA	: :::::.:::::::::::.	UUGAUCAUGCUGGCAGCUUUU	Cleavage	1
ana-miR167c-5p	comp15484_c4_seq90	2	-1	1	21	1868	1888	UGAAGCUGCCAGCGUGAUCUA	: :::::.:::::::::::.	UUGAUCAUGCUGGCAGCUUUU	Cleavage	1
ana-miR167c-5p	comp15484_c4_seq134	2	-1	1	21	1868	1888	UGAAGCUGCCAGCGUGAUCUA	: :::::.:::::::::::.	UUGAUCAUGCUGGCAGCUUUU	Cleavage	1
ana-miR167c-5p	comp15484_c4_seq99	2	-1	1	21	2019	2039	UGAAGCUGCCAGCGUGAUCUA	: :::::.:::::::::::.	UUGAUCAUGCUGGCAGCUUUU	Cleavage	1
ana-miR167c-5p	comp15484_c4_seq137	2	-1	1	21	2019	2039	UGAAGCUGCCAGCGUGAUCUA	: :::::.:::::::::::.	UUGAUCAUGCUGGCAGCUUUU	Cleavage	1
ana-miR167c-5p	comp15484_c4_seq106	2	-1	1	21	2019	2039	UGAAGCUGCCAGCGUGAUCUA	: :::::.:::::::::::.	UUGAUCAUGCUGGCAGCUUUU	Cleavage	1
ana-miR167c-5p	comp15484_c4_seq191	2	-1	1	21	1868	1888	UGAAGCUGCCAGCGUGAUCUA	: :::::.:::::::::::.	UUGAUCAUGCUGGCAGCUUUU	Cleavage	1
ana-miR167c-5p	comp15484_c4_seq136	2	-1	1	21	2019	2039	UGAAGCUGCCAGCGUGAUCUA	: :::::.:::::::::::.	UUGAUCAUGCUGGCAGCUUUU	Cleavage	1
ana-miR167c-5p	comp15484_c4_seq194	2	-1	1	21	1868	1888	UGAAGCUGCCAGCGUGAUCUA	: :::::.:::::::::::.	UUGAUCAUGCUGGCAGCUUUU	Cleavage	1
ana-miR167c-5p	comp15484_c4_seq224	2	-1	1	21	2019	2039	UGAAGCUGCCAGCGUGAUCUA	: :::::.:::::::::::.	UUGAUCAUGCUGGCAGCUUUU	Cleavage	1
ana-miR167c-5p	comp15484_c4_seq68	2	-1	1	21	2891	2911	UGAAGCUGCCAGCGUGAUCUA	: :::::.:::::::::::.	UUGAUCAUGCUGGCAGCUUUU	Cleavage	1
ana-miR167c-5p	comp15484_c4_seq217	2	-1	1	21	2891	2911	UGAAGCUGCCAGCGUGAUCUA	: :::::.:::::::::::.	UUGAUCAUGCUGGCAGCUUUU	Cleavage	1
ana-miR167c-5p	comp15484_c4_seq89	2	-1	1	21	2891	2911	UGAAGCUGCCAGCGUGAUCUA	: :::::.:::::::::::.	UUGAUCAUGCUGGCAGCUUUU	Cleavage	1
ana-miR167c-5p	comp15484_c4_seq82	2	-1	1	21	2891	2911	UGAAGCUGCCAGCGUGAUCUA	: :::::.:::::::::::.	UUGAUCAUGCUGGCAGCUUUU	Cleavage	1
ana-miR167c-5p	comp15484_c4_seq30	2	-1	1	21	2891	2911	UGAAGCUGCCAGCGUGAUCUA	: :::::.:::::::::::.	UUGAUCAUGCUGGCAGCUUUU	Cleavage	1
ana-miR167c-5p	comp15484_c4_seq116	2	-1	1	21	2891	2911	UGAAGCUGCCAGCGUGAUCUA	: :::::.:::::::::::.	UUGAUCAUGCUGGCAGCUUUU	Cleavage	1
ana-miR167c-5p	comp15484_c4_seq102	2	-1	1	21	2891	2911	UGAAGCUGCCAGCGUGAUCUA	: :::::.:::::::::::.	UUGAUCAUGCUGGCAGCUUUU	Cleavage	1
ana-miR167c-5p	comp15484_c4_seq64	2	-1	1	21	2891	2911	UGAAGCUGCCAGCGUGAUCUA	: :::::.:::::::::::.	UUGAUCAUGCUGGCAGCUUUU	Cleavage	1
ana-miR167c-5p	comp15484_c4_seq146	2	-1	1	21	3080	3100	UGAAGCUGCCAGCGUGAUCUA	: :::::.:::::::::::.	UUGAUCAUGCUGGCAGCUUUU	Cleavage	1
ana-miR167c-5p	comp15484_c4_seq54	2	-1	1	21	2891	2911	UGAAGCUGCCAGCGUGAUCUA	: :::::.:::::::::::.	UUGAUCAUGCUGGCAGCUUUU	Cleavage	1
ana-miR167c-5p	comp15484_c4_seq74	2	-1	1	21	2891	2911	UGAAGCUGCCAGCGUGAUCUA	: :::::.:::::::::::.	UUGAUCAUGCUGGCAGCUUUU	Cleavage	1
ana-miR167c-5p	comp15484_c4_seq16	2	-1	1	21	3080	3100	UGAAGCUGCCAGCGUGAUCUA	: :::::.:::::::::::.	UUGAUCAUGCUGGCAGCUUUU	Cleavage	1
ana-miR167c-5p	comp15484_c4_seq199	2	-1	1	21	3080	3100	UGAAGCUGCCAGCGUGAUCUA	: :::::.:::::::::::.	UUGAUCAUGCUGGCAGCUUUU	Cleavage	1
ana-miR167c-5p	comp15484_c4_seq85	2	-1	1	21	3080	3100	UGAAGCUGCCAGCGUGAUCUA	: :::::.:::::::::::.	UUGAUCAUGCUGGCAGCUUUU	Cleavage	1
ana-miR167c-5p	comp15484_c4_seq219	2	-1	1	21	3080	3100	UGAAGCUGCCAGCGUGAUCUA	: :::::.:::::::::::.	UUGAUCAUGCUGGCAGCUUUU	Cleavage	1
ana-miR167c-5p	comp15484_c4_seq189	2	-1	1	21	3080	3100	UGAAGCUGCCAGCGUGAUCUA	: :::::.:::::::::::.	UUGAUCAUGCUGGCAGCUUUU	Cleavage	1
ana-miR167c-5p	comp15484_c4_seq31	2	-1	1	21	3080	3100	UGAAGCUGCCAGCGUGAUCUA	: :::::.:::::::::::.	UUGAUCAUGCUGGCAGCUUUU	Cleavage	1
ana-miR167c-5p	comp15484_c4_seq56	2	-1	1	21	3080	3100	UGAAGCUGCCAGCGUGAUCUA	: :::::.:::::::::::.	UUGAUCAUGCUGGCAGCUUUU	Cleavage	1
ana-miR167c-5p	comp15484_c4_seq101	2	-1	1	21	2891	2911	UGAAGCUGCCAGCGUGAUCUA	: :::::.:::::::::::.	UUGAUCAUGCUGGCAGCUUUU	Cleavage	1
ana-miR167c-5p	comp15484_c4_seq163	2	-1	1	21	2891	2911	UGAAGCUGCCAGCGUGAUCUA	: :::::.:::::::::::.	UUGAUCAUGCUGGCAGCUUUU	Cleavage	1
ana-miR167c-5p	comp15484_c4_seq115	2	-1	1	21	3080	3100	UGAAGCUGCCAGCGUGAUCUA	: :::::.:::::::::::.	UUGAUCAUGCUGGCAGCUUUU	Cleavage	1
ana-miR167c-5p	comp15484_c4_seq51	2	-1	1	21	3080	3100	UGAAGCUGCCAGCGUGAUCUA	: :::::.:::::::::::.	UUGAUCAUGCUGGCAGCUUUU	Cleavage	1
ana-miR167c-5p	comp15484_c4_seq20	2	-1	1	21	2891	2911	UGAAGCUGCCAGCGUGAUCUA	: :::::.:::::::::::.	UUGAUCAUGCUGGCAGCUUUU	Cleavage	1
ana-miR167c-5p	comp15484_c4_seq212	2	-1	1	21	3080	3100	UGAAGCUGCCAGCGUGAUCUA	: :::::.:::::::::::.	UUGAUCAUGCUGGCAGCUUUU	Cleavage	1
ana-miR167c-5p	comp15484_c4_seq18	2	-1	1	21	3080	3100	UGAAGCUGCCAGCGUGAUCUA	: :::::.:::::::::::.	UUGAUCAUGCUGGCAGCUUUU	Cleavage	1
ana-miR167c-5p	comp15484_c4_seq139	2	-1	1	21	3080	3100	UGAAGCUGCCAGCGUGAUCUA	: :::::.:::::::::::.	UUGAUCAUGCUGGCAGCUUUU	Cleavage	1
ana-miR169a-5p	comp12517_c0_seq3	2	-1	1	21	938	958	CAGCCAAGAAUGACUUGCCGG	:::::: ::::::::::::	GCGGCAAAUCAUUCUUGGCUU	Cleavage	1
ana-miR169a-5p	comp12517_c0_seq4	2	-1	1	21	1295	1315	CAGCCAAGAAUGACUUGCCGG	:::::: ::::::::::::	GCGGCAAAUCAUUCUUGGCUU	Cleavage	1
ana-miR169a-5p	comp53674_c0_seq1	2	-1	1	21	65	85	CAGCCAAGAAUGACUUGCCGG	: ::::: ::::::::::::	CAGGCAAUUCAUUCUUGGCUC	Cleavage	1
ana-miR169b-5p	comp11420_c1_seq1	2	-1	1	21	474	494	CAGCCAAGGAUGACUUGCCGA	:.:: :::::::::::::::	UUGGGAAGUCAUCCUUGGCUC	Cleavage	1
ana-miR169b-5p	comp3423_c0_seq1	2	-1	1	21	1238	1258	CAGCCAAGGAUGACUUGCCGA	:.:: :::::::::::::::	UUGGGAAGUCAUCCUUGGCUC	Cleavage	1
ana-miR169b-5p	comp3423_c0_seq2	2	-1	1	21	1395	1415	CAGCCAAGGAUGACUUGCCGA	:.:: :::::::::::::::	UUGGGAAGUCAUCCUUGGCUC	Cleavage	1
ana-miR169b-5p	comp13827_c1_seq1	2	-1	1	21	488	508	CAGCCAAGGAUGACUUGCCGA	.::::: ::::::::::::	AUGGCAAAUCAUCCUUGGCUU	Cleavage	1
ana-miR169b-5p	comp13827_c1_seq4	2	-1	1	21	916	936	CAGCCAAGGAUGACUUGCCGA	.::::: ::::::::::::	AUGGCAAAUCAUCCUUGGCUU	Cleavage	1
ana-miR169b-5p	comp13827_c1_seq10	2	-1	1	21	943	963	CAGCCAAGGAUGACUUGCCGA	.::::: ::::::::::::	AUGGCAAAUCAUCCUUGGCUU	Cleavage	1
ana-miR169b-5p	comp13827_c1_seq5	2	-1	1	21	987	1007	CAGCCAAGGAUGACUUGCCGA	.::::: ::::::::::::	AUGGCAAAUCAUCCUUGGCUU	Cleavage	1
ana-miR169b-5p	comp13827_c1_seq9	2	-1	1	21	1061	1081	CAGCCAAGGAUGACUUGCCGA	.::::: ::::::::::::	AUGGCAAAUCAUCCUUGGCUU	Cleavage	1
ana-miR169b-5p	comp13827_c1_seq3	2	-1	1	21	1112	1132	CAGCCAAGGAUGACUUGCCGA	.::::: ::::::::::::	AUGGCAAAUCAUCCUUGGCUU	Cleavage	1
ana-miR169b-5p	comp13827_c1_seq14	2	-1	1	21	1162	1182	CAGCCAAGGAUGACUUGCCGA	.::::: ::::::::::::	AUGGCAAAUCAUCCUUGGCUU	Cleavage	1
ana-miR169b-5p	comp13827_c1_seq13	2	-1	1	21	1236	1256	CAGCCAAGGAUGACUUGCCGA	.::::: ::::::::::::	AUGGCAAAUCAUCCUUGGCUU	Cleavage	1
ana-miR169b-5p	comp13459_c0_seq4	2	-1	1	21	1237	1257	CAGCCAAGGAUGACUUGCCGA	::::: ::::::::::::	CAGGCAACUCAUCCUUGGCUC	Cleavage	2
ana-miR169b-5p	comp13827_c1_seq16	2	-1	1	21	467	487	CAGCCAAGGAUGACUUGCCGA	: ::::: ::::::::::::	UAGGCAAAUCAUCCUUGGCUU	Cleavage	1
ana-miR169b-5p	comp13827_c1_seq2	2	-1	1	21	895	915	CAGCCAAGGAUGACUUGCCGA	: ::::: ::::::::::::	UAGGCAAAUCAUCCUUGGCUU	Cleavage	1
ana-miR169b-5p	comp13827_c1_seq15	2	-1	1	21	922	942	CAGCCAAGGAUGACUUGCCGA	: ::::: ::::::::::::	UAGGCAAAUCAUCCUUGGCUU	Cleavage	1
ana-miR169b-5p	comp13459_c0_seq6	2	-1	1	21	936	956	CAGCCAAGGAUGACUUGCCGA	: ::::: ::::::::::::	UAGGCAACUCAUCCUUGGCUC	Cleavage	2
ana-miR169b-5p	comp13827_c1_seq6	2	-1	1	21	966	986	CAGCCAAGGAUGACUUGCCGA	: ::::: ::::::::::::	UAGGCAAAUCAUCCUUGGCUU	Cleavage	1
ana-miR169b-5p	comp13827_c1_seq12	2	-1	1	21	1040	1060	CAGCCAAGGAUGACUUGCCGA	: ::::: ::::::::::::	UAGGCAAAUCAUCCUUGGCUU	Cleavage	1
ana-miR169b-5p	comp13827_c1_seq8	2	-1	1	21	1091	1111	CAGCCAAGGAUGACUUGCCGA	: ::::: ::::::::::::	UAGGCAAAUCAUCCUUGGCUU	Cleavage	1
ana-miR169b-5p	comp13827_c1_seq7	2	-1	1	21	1141	1161	CAGCCAAGGAUGACUUGCCGA	: ::::: ::::::::::::	UAGGCAAAUCAUCCUUGGCUU	Cleavage	1
ana-miR169b-5p	comp13827_c1_seq11	2	-1	1	21	1215	1235	CAGCCAAGGAUGACUUGCCGA	: ::::: ::::::::::::	UAGGCAAAUCAUCCUUGGCUU	Cleavage	1
ana-miR169b-5p	comp13459_c0_seq1	2	-1	1	21	1295	1315	CAGCCAAGGAUGACUUGCCGA	: ::::: ::::::::::::	UAGGCAACUCAUCCUUGGCUC	Cleavage	2
ana-miR169b-5p	comp13459_c0_seq5	2	-1	1	21	1380	1400	CAGCCAAGGAUGACUUGCCGA	: ::::: ::::::::::::	UAGGCAACUCAUCCUUGGCUC	Cleavage	2
ana-miR169c-5p	comp11420_c1_seq1	2	-1	1	21	474	494	AAGCCAAGGAUGACUUGCCGG	..:: :::::::::::::::	UUGGGAAGUCAUCCUUGGCUC	Cleavage	1
ana-miR169c-5p	comp3423_c0_seq1	2	-1	1	21	1238	1258	AAGCCAAGGAUGACUUGCCGG	..:: :::::::::::::::	UUGGGAAGUCAUCCUUGGCUC	Cleavage	1
ana-miR169c-5p	comp3423_c0_seq2	2	-1	1	21	1395	1415	AAGCCAAGGAUGACUUGCCGG	..:: :::::::::::::::	UUGGGAAGUCAUCCUUGGCUC	Cleavage	1
ana-miR169c-5p	comp13459_c0_seq4	2	-1	1	21	1237	1257	AAGCCAAGGAUGACUUGCCGG	: ::::: ::::::::::::	CAGGCAACUCAUCCUUGGCUC	Cleavage	2
ana-miR169c-5p	comp13459_c0_seq6	2	-1	1	21	936	956	AAGCCAAGGAUGACUUGCCGG	::::: ::::::::::::	UAGGCAACUCAUCCUUGGCUC	Cleavage	2
ana-miR169c-5p	comp13459_c0_seq1	2	-1	1	21	1295	1315	AAGCCAAGGAUGACUUGCCGG	::::: ::::::::::::	UAGGCAACUCAUCCUUGGCUC	Cleavage	2
ana-miR169c-5p	comp13459_c0_seq5	2	-1	1	21	1380	1400	AAGCCAAGGAUGACUUGCCGG	::::: ::::::::::::	UAGGCAACUCAUCCUUGGCUC	Cleavage	2
ana-miR169d-5p	comp13459_c0_seq6	2	-1	1	22	910	931	UGAGCCAAGGAUGACUUGCCGG	.::::: :::::::::::::	AUGGCAAUCCAUCCUUGGCUCA	Cleavage	2
ana-miR169d-5p	comp13459_c0_seq1	2	-1	1	22	1269	1290	UGAGCCAAGGAUGACUUGCCGG	.::::: :::::::::::::	AUGGCAAUCCAUCCUUGGCUCA	Cleavage	2
ana-miR169d-5p	comp13459_c0_seq5	2	-1	1	22	1354	1375	UGAGCCAAGGAUGACUUGCCGG	.::::: :::::::::::::	AUGGCAAUCCAUCCUUGGCUCA	Cleavage	2
ana-miR169e-5p	comp11420_c1_seq1	2	-1	1	21	474	494	CAGCCAAGGAUGACUUGCCGG	..:: :::::::::::::::	UUGGGAAGUCAUCCUUGGCUC	Cleavage	1
ana-miR169e-5p	comp3423_c0_seq1	2	-1	1	21	1238	1258	CAGCCAAGGAUGACUUGCCGG	..:: :::::::::::::::	UUGGGAAGUCAUCCUUGGCUC	Cleavage	1
ana-miR169e-5p	comp3423_c0_seq2	2	-1	1	21	1395	1415	CAGCCAAGGAUGACUUGCCGG	..:: :::::::::::::::	UUGGGAAGUCAUCCUUGGCUC	Cleavage	1
ana-miR169e-5p	comp13827_c1_seq1	2	-1	1	21	488	508	CAGCCAAGGAUGACUUGCCGG	.::::: ::::::::::::	AUGGCAAAUCAUCCUUGGCUU	Cleavage	1
ana-miR169e-5p	comp13827_c1_seq4	2	-1	1	21	916	936	CAGCCAAGGAUGACUUGCCGG	.::::: ::::::::::::	AUGGCAAAUCAUCCUUGGCUU	Cleavage	1
ana-miR169e-5p	comp13827_c1_seq10	2	-1	1	21	943	963	CAGCCAAGGAUGACUUGCCGG	.::::: ::::::::::::	AUGGCAAAUCAUCCUUGGCUU	Cleavage	1
ana-miR169e-5p	comp13827_c1_seq5	2	-1	1	21	987	1007	CAGCCAAGGAUGACUUGCCGG	.::::: ::::::::::::	AUGGCAAAUCAUCCUUGGCUU	Cleavage	1
ana-miR169e-5p	comp13827_c1_seq9	2	-1	1	21	1061	1081	CAGCCAAGGAUGACUUGCCGG	.::::: ::::::::::::	AUGGCAAAUCAUCCUUGGCUU	Cleavage	1
ana-miR169e-5p	comp13827_c1_seq3	2	-1	1	21	1112	1132	CAGCCAAGGAUGACUUGCCGG	.::::: ::::::::::::	AUGGCAAAUCAUCCUUGGCUU	Cleavage	1
ana-miR169e-5p	comp13827_c1_seq14	2	-1	1	21	1162	1182	CAGCCAAGGAUGACUUGCCGG	.::::: ::::::::::::	AUGGCAAAUCAUCCUUGGCUU	Cleavage	1
ana-miR169e-5p	comp13827_c1_seq13	2	-1	1	21	1236	1256	CAGCCAAGGAUGACUUGCCGG	.::::: ::::::::::::	AUGGCAAAUCAUCCUUGGCUU	Cleavage	1
ana-miR169e-5p	comp13459_c0_seq4	2	-1	1	21	1237	1257	CAGCCAAGGAUGACUUGCCGG	: ::::: ::::::::::::	CAGGCAACUCAUCCUUGGCUC	Cleavage	2
ana-miR169e-5p	comp13827_c1_seq16	2	-1	1	21	467	487	CAGCCAAGGAUGACUUGCCGG	::::: ::::::::::::	UAGGCAAAUCAUCCUUGGCUU	Cleavage	1
ana-miR169e-5p	comp13827_c1_seq2	2	-1	1	21	895	915	CAGCCAAGGAUGACUUGCCGG	::::: ::::::::::::	UAGGCAAAUCAUCCUUGGCUU	Cleavage	1
ana-miR169e-5p	comp13827_c1_seq15	2	-1	1	21	922	942	CAGCCAAGGAUGACUUGCCGG	::::: ::::::::::::	UAGGCAAAUCAUCCUUGGCUU	Cleavage	1
ana-miR169e-5p	comp13459_c0_seq6	2	-1	1	21	936	956	CAGCCAAGGAUGACUUGCCGG	::::: ::::::::::::	UAGGCAACUCAUCCUUGGCUC	Cleavage	2
ana-miR169e-5p	comp13827_c1_seq6	2	-1	1	21	966	986	CAGCCAAGGAUGACUUGCCGG	::::: ::::::::::::	UAGGCAAAUCAUCCUUGGCUU	Cleavage	1
ana-miR169e-5p	comp13827_c1_seq12	2	-1	1	21	1040	1060	CAGCCAAGGAUGACUUGCCGG	::::: ::::::::::::	UAGGCAAAUCAUCCUUGGCUU	Cleavage	1
ana-miR169e-5p	comp13827_c1_seq8	2	-1	1	21	1091	1111	CAGCCAAGGAUGACUUGCCGG	::::: ::::::::::::	UAGGCAAAUCAUCCUUGGCUU	Cleavage	1
ana-miR169e-5p	comp13827_c1_seq7	2	-1	1	21	1141	1161	CAGCCAAGGAUGACUUGCCGG	::::: ::::::::::::	UAGGCAAAUCAUCCUUGGCUU	Cleavage	1
ana-miR169e-5p	comp13827_c1_seq11	2	-1	1	21	1215	1235	CAGCCAAGGAUGACUUGCCGG	::::: ::::::::::::	UAGGCAAAUCAUCCUUGGCUU	Cleavage	1
ana-miR169e-5p	comp13459_c0_seq1	2	-1	1	21	1295	1315	CAGCCAAGGAUGACUUGCCGG	::::: ::::::::::::	UAGGCAACUCAUCCUUGGCUC	Cleavage	2
ana-miR169e-5p	comp13459_c0_seq5	2	-1	1	21	1380	1400	CAGCCAAGGAUGACUUGCCGG	::::: ::::::::::::	UAGGCAACUCAUCCUUGGCUC	Cleavage	2
ana-miR171_2a-5p	comp9313_c0_seq1	2	-1	1	22	1305	1326	CGUGGUAUUGAUCCGGCUCAUC	:::..::::::.:::::.:	UUAGAGUUGGAUCAGUACCAUG	Cleavage	1
ana-miR171-1d-5p	comp3405_c0_seq1	2	-1	1	21	259	279	AGAUAUUGGCGCGCCUCAAUU	.:::::: ::::::::::::	GAUUGAGCCGCGCCAAUAUCA	Cleavage	1
ana-miR171-1e-5p	comp5198_c0_seq2	2	-1	1	21	1737	1757	AGAUAUUGGUACGGUUCAAUC	:::::::: ::.::::::::	UAUUGAACCCUAUCAAUAUCU	Cleavage	1
ana-miR171-1e-5p	comp5198_c0_seq1	2	-1	1	21	1814	1834	AGAUAUUGGUACGGUUCAAUC	:::::::: ::.::::::::	UAUUGAACCCUAUCAAUAUCU	Cleavage	1
ana-miR171-1h-5p	comp19165_c0_seq1	2	-1	1	21	88	108	CGAUGUUGGUGAGGUUCAAUC	:: :::::::.::::.:::	UCUUCAACCUCAUCAACGUCG	Cleavage	1
ana-miR172a-5p	comp4724_c0_seq1	2	-1	1	21	1519	1539	GGAGCAUCAUCAAGAUUCACA	:::: ::::::::::::..	GAUGAAACUUGAUGAUGCUUU	Cleavage	1
ana-miR172b-5p	comp23096_c0_seq1	2	-1	1	21	421	441	CAGCAGCAUCAAGAUUCACAC	::: .::.::::::::::::	CUGUUGAUUUUGAUGCUGCUG	Cleavage	1
ana-miR172c-5p	comp12788_c0_seq2	2	-1	1	21	685	705	GUAGCAUCAUCAAGAUUCACA	::::.:::::::::::::: :	UGUGGAUCUUGAUGAUGCUUC	Cleavage	1
ana-miR172c-5p	comp12788_c0_seq3	2	-1	1	21	810	830	GUAGCAUCAUCAAGAUUCACA	::::.:::::::::::::: :	UGUGGAUCUUGAUGAUGCUUC	Cleavage	1
ana-miR172c-5p	comp12788_c0_seq1	2	-1	1	21	685	705	GUAGCAUCAUCAAGAUUCACA	::::.:::::::::::::: :	UGUGGAUCUUGAUGAUGCUUC	Cleavage	1
ana-miR172c-5p	comp12788_c0_seq4	2	-1	1	21	810	830	GUAGCAUCAUCAAGAUUCACA	::::.:::::::::::::: :	UGUGGAUCUUGAUGAUGCUUC	Cleavage	1
ana-miR172c-5p	comp1572_c0_seq1	2	-1	1	21	126	146	GUAGCAUCAUCAAGAUUCACA	:::::: :::::::.::.:::	UGUGAACCUUGAUGGUGUUAC	Cleavage	1
ana-miR172c-5p	comp9722_c0_seq2	2	-1	1	21	1109	1129	GUAGCAUCAUCAAGAUUCACA	:::::: ::::::::::.:	CCUGAAUCAUGAUGAUGCUGC	Cleavage	1
ana-miR172c-5p	comp9722_c0_seq4	2	-1	1	21	1411	1431	GUAGCAUCAUCAAGAUUCACA	:::::: ::::::::::.:	CCUGAAUCAUGAUGAUGCUGC	Cleavage	1
ana-miR172c-5p	comp9722_c0_seq3	2	-1	1	21	1540	1560	GUAGCAUCAUCAAGAUUCACA	:::::: ::::::::::.:	CCUGAAUCAUGAUGAUGCUGC	Cleavage	1
ana-miR172c-5p	comp9722_c0_seq1	2	-1	1	21	1842	1862	GUAGCAUCAUCAAGAUUCACA	:::::: ::::::::::.:	CCUGAAUCAUGAUGAUGCUGC	Cleavage	1
ana-miR2118a-3p	comp15877_c1_seq58	2	-1	1	22	309	330	UUUCCGAUUCCACCCAUUCCUA	.::::::::::::::.:: ::	GGGGAAUGGGUGGAAUUGGUAA	Cleavage	1
ana-miR2118a-3p	comp15877_c1_seq124	2	-1	1	22	309	330	UUUCCGAUUCCACCCAUUCCUA	.::::::::::::::.:: ::	GGGGAAUGGGUGGAAUUGGUAA	Cleavage	1
ana-miR2118a-3p	comp15877_c1_seq5	2	-1	1	22	309	330	UUUCCGAUUCCACCCAUUCCUA	.::::::::::::::.:: ::	GGGGAAUGGGUGGAAUUGGUAA	Cleavage	1
ana-miR2118a-3p	comp15877_c1_seq30	2	-1	1	22	309	330	UUUCCGAUUCCACCCAUUCCUA	.::::::::::::::.:: ::	GGGGAAUGGGUGGAAUUGGUAA	Cleavage	1
ana-miR2118a-3p	comp15877_c1_seq101	2	-1	1	22	309	330	UUUCCGAUUCCACCCAUUCCUA	.::::::::::::::.:: ::	GGGGAAUGGGUGGAAUUGGUAA	Cleavage	1
ana-miR2118a-3p	comp15877_c1_seq61	2	-1	1	22	309	330	UUUCCGAUUCCACCCAUUCCUA	.::::::::::::::.:: ::	GGGGAAUGGGUGGAAUUGGUAA	Cleavage	1
ana-miR2118a-3p	comp15877_c1_seq116	2	-1	1	22	309	330	UUUCCGAUUCCACCCAUUCCUA	.::::::::::::::.:: ::	GGGGAAUGGGUGGAAUUGGUAA	Cleavage	1
ana-miR2118a-3p	comp15877_c1_seq55	2	-1	1	22	309	330	UUUCCGAUUCCACCCAUUCCUA	.::::::::::::::.:: ::	GGGGAAUGGGUGGAAUUGGUAA	Cleavage	1
ana-miR2118a-3p	comp15877_c1_seq66	2	-1	1	22	309	330	UUUCCGAUUCCACCCAUUCCUA	.::::::::::::::.:: ::	GGGGAAUGGGUGGAAUUGGUAA	Cleavage	1
ana-miR2118a-3p	comp15877_c1_seq44	2	-1	1	22	309	330	UUUCCGAUUCCACCCAUUCCUA	.::::::::::::::.:: ::	GGGGAAUGGGUGGAAUUGGUAA	Cleavage	1
ana-miR2118a-3p	comp15877_c1_seq90	2	-1	1	22	309	330	UUUCCGAUUCCACCCAUUCCUA	.::::::::::::::.:: ::	GGGGAAUGGGUGGAAUUGGUAA	Cleavage	1
ana-miR2118a-3p	comp15877_c1_seq47	2	-1	1	22	309	330	UUUCCGAUUCCACCCAUUCCUA	.::::::::::::::.:: ::	GGGGAAUGGGUGGAAUUGGUAA	Cleavage	1
ana-miR2118a-3p	comp15877_c1_seq83	2	-1	1	22	309	330	UUUCCGAUUCCACCCAUUCCUA	.::::::::::::::.:: ::	GGGGAAUGGGUGGAAUUGGUAA	Cleavage	1
ana-miR2118a-3p	comp15482_c0_seq4	2	-1	1	22	4	25	UUUCCGAUUCCACCCAUUCCUA	::.::::::::::: :::::	GUGGGAUGGGUGGAAUAGGAAA	Cleavage	1
ana-miR2118a-3p	comp15482_c0_seq1	2	-1	1	22	4	25	UUUCCGAUUCCACCCAUUCCUA	::.::::::::::: :::::	GUGGGAUGGGUGGAAUAGGAAA	Cleavage	1
ana-miR2118a-3p	comp15482_c0_seq3	2	-1	1	22	4	25	UUUCCGAUUCCACCCAUUCCUA	::.::::::::::: :::::	GUGGGAUGGGUGGAAUAGGAAA	Cleavage	1
ana-miR2118a-3p	comp15029_c0_seq1	2	-1	1	22	166	187	UUUCCGAUUCCACCCAUUCCUA	::::: ::::::::.::.::	AUGGAAUUGGUGGAAUUGGGAA	Cleavage	1
ana-miR2118a-3p	comp4977_c0_seq1	2	-1	1	22	310	331	UUUCCGAUUCCACCCAUUCCUA	.:::::::::::.:::::	CCCAGAUGGGUGGAAUUGGAAA	Cleavage	1
ana-miR393a-3p	comp8757_c0_seq1	2	-1	1	21	380	400	AUCAUGCUAUCCCUUUGGAUU	:: ::::::::.::.::::	GUUCAAAAGGGAUGGCGUGAU	Cleavage	1
ana-miR393a-3p	comp8757_c0_seq2	2	-1	1	21	614	634	AUCAUGCUAUCCCUUUGGAUU	:: ::::::::.::.::::	GUUCAAAAGGGAUGGCGUGAU	Cleavage	1
ana-miR395a-3p	comp5966_c0_seq1	2	-1	1	21	1235	1255	UGAAGUGUUUGGGGGAACUCU	:::::::::..:::::::	ACUGUUCCCCCAGGCACUUCA	Cleavage	1
ana-miR395b-5p	comp6932_c0_seq2	2	-1	1	21	1938	1958	AGUUCCUCUGAACGCUUCAUA	:::::::::..:::::..:	CUUGAAGCGUUUGGAGGAGUU	Cleavage	1
ana-miR395b-5p	comp6932_c0_seq1	2	-1	1	21	2046	2066	AGUUCCUCUGAACGCUUCAUA	:::::::::..:::::..:	CUUGAAGCGUUUGGAGGAGUU	Cleavage	1
ana-miR395c-5p	comp6932_c0_seq2	2	-1	1	21	1938	1958	AGUUCCUCUGAACGCUUCAUC	:::::::::..:::::..:	CUUGAAGCGUUUGGAGGAGUU	Cleavage	1
ana-miR395c-5p	comp6932_c0_seq1	2	-1	1	21	2046	2066	AGUUCCUCUGAACGCUUCAUC	:::::::::..:::::..:	CUUGAAGCGUUUGGAGGAGUU	Cleavage	1
ana-miR395d-5p	comp1874_c0_seq1	2	-1	1	21	263	283	GGUUCCUCUGAACACUUCAUA	:::.:::::::::::::.	GUUGAGGUGUUCAGAGGAAUG	Cleavage	1
ana-miR395d-5p	comp14513_c0_seq7	2	-1	1	21	980	1000	GGUUCCUCUGAACACUUCAUA	:: :: ::::::::::::::	CAUAAAUUGUUCAGAGGAACC	Cleavage	1
ana-miR395d-5p	comp14513_c0_seq3	2	-1	1	21	996	1016	GGUUCCUCUGAACACUUCAUA	:: :: ::::::::::::::	CAUAAAUUGUUCAGAGGAACC	Cleavage	1
ana-miR395f-3p	comp5966_c0_seq1	2	-1	1	21	1235	1255	UGAAGUGUUUGGGGGAACUCC	:::::::::..:::::::	ACUGUUCCCCCAGGCACUUCA	Cleavage	1
ana-miR396b-3p	comp10567_c1_seq1	2	-1	1	21	61	81	GUUCAAUAAAGCUGUGGGAAG	.::.:::::::::: ::::::	UUUUCCACAGCUUUCUUGAAC	Cleavage	1
ana-miR396b-3p	comp10567_c1_seq2	2	-1	1	21	61	81	GUUCAAUAAAGCUGUGGGAAG	.::.:::::::::: ::::::	UUUUCCACAGCUUUCUUGAAC	Cleavage	1
ana-miR396b-3p	comp8599_c0_seq1	2	-1	1	21	142	162	GUUCAAUAAAGCUGUGGGAAG	:.:::::::::: ::::::	UCUUCCACAGCUUUCUUGAAC	Cleavage	1
ana-miR396b-3p	comp8599_c0_seq2	2	-1	1	21	142	162	GUUCAAUAAAGCUGUGGGAAG	:.:::::::::: ::::::	UCUUCCACAGCUUUCUUGAAC	Cleavage	1
ana-miR396b-5p	comp8599_c0_seq1	2	-1	1	21	225	245	UUCCACAGCUUUCUUGAACUG	:.:::::: ::::::::::.:	CGGUUCAAUAAAGCUGUGGGA	Cleavage	1
ana-miR396b-5p	comp8599_c0_seq2	2	-1	1	21	225	245	UUCCACAGCUUUCUUGAACUG	:.:::::: ::::::::::.:	CGGUUCAAUAAAGCUGUGGGA	Cleavage	1
ana-miR396b-5p	comp15963_c0_seq1	2	-1	1	21	528	548	UUCCACAGCUUUCUUGAACUG	:: :::::.:::::::::.:	AAGAUCAAGGAAGCUGUGGGA	Cleavage	1
ana-miR396c-5p	comp15963_c0_seq1	2	-1	1	21	528	548	UUCCACAGCUUUCUUGAACUU	::: :::::.:::::::::.:	AAGAUCAAGGAAGCUGUGGGA	Cleavage	1
ana-miR396c-5p	comp8599_c0_seq1	2	-1	1	21	225	245	UUCCACAGCUUUCUUGAACUU	.:::::: ::::::::::.:	CGGUUCAAUAAAGCUGUGGGA	Cleavage	1
ana-miR396c-5p	comp8599_c0_seq2	2	-1	1	21	225	245	UUCCACAGCUUUCUUGAACUU	.:::::: ::::::::::.:	CGGUUCAAUAAAGCUGUGGGA	Cleavage	1
ana-miR396d-3p	comp10567_c1_seq1	2	-1	1	20	61	80	UUCAAUAAAGCUGUGGGAAG	.::.:::::::::: :::::	UUUUCCACAGCUUUCUUGAA	Cleavage	1
ana-miR396d-3p	comp33661_c0_seq1	2	-1	1	20	158	177	UUCAAUAAAGCUGUGGGAAG	:: :::::::::::.::::.	CUGCCCACAGCUUUGUUGAG	Cleavage	1
ana-miR396d-3p	comp10567_c1_seq2	2	-1	1	20	61	80	UUCAAUAAAGCUGUGGGAAG	.::.:::::::::: :::::	UUUUCCACAGCUUUCUUGAA	Cleavage	1
ana-miR399c-3p	comp7973_c0_seq3	2	-1	1	21	1282	1302	UGCCAAAGGAGAGUUGCCCUG	::: :..::::::::::::	AUGGGAAGUUCUCCUUUGGCA	Cleavage	1
ana-miR399c-3p	comp7973_c0_seq1	2	-1	1	21	1444	1464	UGCCAAAGGAGAGUUGCCCUG	::: :..::::::::::::	AUGGGAAGUUCUCCUUUGGCA	Cleavage	1
ana-miR399c-3p	comp7973_c0_seq4	2	-1	1	21	1491	1511	UGCCAAAGGAGAGUUGCCCUG	::: :..::::::::::::	AUGGGAAGUUCUCCUUUGGCA	Cleavage	1
ana-miR399c-3p	comp7973_c0_seq2	2	-1	1	21	1653	1673	UGCCAAAGGAGAGUUGCCCUG	::: :..::::::::::::	AUGGGAAGUUCUCCUUUGGCA	Cleavage	1
ana-miR399d-3p	comp7973_c0_seq3	2	-1	1	21	1282	1302	UGCCAAAGGAGAGUUGCCCUA	::: :..::::::::::::	AUGGGAAGUUCUCCUUUGGCA	Cleavage	1
ana-miR399d-3p	comp7973_c0_seq1	2	-1	1	21	1444	1464	UGCCAAAGGAGAGUUGCCCUA	::: :..::::::::::::	AUGGGAAGUUCUCCUUUGGCA	Cleavage	1
ana-miR399d-3p	comp7973_c0_seq4	2	-1	1	21	1491	1511	UGCCAAAGGAGAGUUGCCCUA	::: :..::::::::::::	AUGGGAAGUUCUCCUUUGGCA	Cleavage	1
ana-miR399d-3p	comp7973_c0_seq2	2	-1	1	21	1653	1673	UGCCAAAGGAGAGUUGCCCUA	::: :..::::::::::::	AUGGGAAGUUCUCCUUUGGCA	Cleavage	1
ana-miR399f-3p	comp15386_c0_seq1	2	-1	1	21	750	770	UGCCAAAGGAGAUCUGCCCUG	:::.: :::::.:::::::	UUGGGUAAAUCUCUUUUGGCA	Cleavage	5
ana-miR399f-3p	comp15386_c0_seq9	2	-1	1	21	750	770	UGCCAAAGGAGAUCUGCCCUG	:::.: :::::.:::::::	UUGGGUAAAUCUCUUUUGGCA	Cleavage	5
ana-miR399f-3p	comp15386_c0_seq3	2	-1	1	21	750	770	UGCCAAAGGAGAUCUGCCCUG	:::.: :::::.:::::::	UUGGGUAAAUCUCUUUUGGCA	Cleavage	5
ana-miR399f-3p	comp15386_c0_seq10	2	-1	1	21	750	770	UGCCAAAGGAGAUCUGCCCUG	:::.: :::::.:::::::	UUGGGUAAAUCUCUUUUGGCA	Cleavage	5
ana-miR403a-3p	comp13557_c0_seq4	2	-1	1	21	31	51	UUAGAUUCACGCACAAACUUG	::.::::::::::: ::::::	CAGGUUUGUGCGUGCAUCUAA	Cleavage	1
ana-miR403a-3p	comp13557_c0_seq2	2	-1	1	21	31	51	UUAGAUUCACGCACAAACUUG	::.::::::::::: ::::::	CAGGUUUGUGCGUGCAUCUAA	Cleavage	1
ana-miR403a-3p	comp13557_c0_seq5	2	-1	1	21	31	51	UUAGAUUCACGCACAAACUUG	::.::::::::::: ::::::	CAGGUUUGUGCGUGCAUCUAA	Cleavage	1
ana-miR403a-3p	comp13557_c0_seq3	2	-1	1	21	31	51	UUAGAUUCACGCACAAACUUG	::.::::::::::: ::::::	CAGGUUUGUGCGUGCAUCUAA	Cleavage	1
ana-miR403a-5p	comp13557_c0_seq4	2	-1	1	21	104	124	GGUUUGUGCGUGCAUCUAAUC	.:::::: :::::::::::.	UGUUAGAUUCACGCACAAACU	Cleavage	1
ana-miR403a-5p	comp13557_c0_seq2	2	-1	1	21	104	124	GGUUUGUGCGUGCAUCUAAUC	.:::::: :::::::::::.	UGUUAGAUUCACGCACAAACU	Cleavage	1
ana-miR403a-5p	comp13557_c0_seq5	2	-1	1	21	104	124	GGUUUGUGCGUGCAUCUAAUC	.:::::: :::::::::::.	UGUUAGAUUCACGCACAAACU	Cleavage	1
ana-miR403a-5p	comp13557_c0_seq3	2	-1	1	21	104	124	GGUUUGUGCGUGCAUCUAAUC	.:::::: :::::::::::.	UGUUAGAUUCACGCACAAACU	Cleavage	1
ana-miR403a-5p	comp663_c1_seq1	2	-1	1	21	143	163	GGUUUGUGCGUGCAUCUAAUC	::::::::..:::..::::	UCUUAGAUGCGUGCAUGAACC	Cleavage	1
ana-miR414a-3p	comp16401_c0_seq1	2	-1	1	21	1006	1026	UCAUCUUCAUCGUCCUCGUCC	::::: ::.:::::::.:::	AGACGAUGAUGAUGAAGGUGA	Cleavage	3
ana-miR414a-3p	comp4109_c1_seq1	2	-1	1	21	343	363	UCAUCUUCAUCGUCCUCGUCC	::: :::::.:::::.:::::	GGAGGAGGAUGAUGAGGAUGA	Cleavage	2
ana-miR414a-3p	comp9008_c0_seq1	2	-1	1	21	332	352	UCAUCUUCAUCGUCCUCGUCC	:::::: ::.:::::.:::::	GGACGAAGAUGAUGAGGAUGA	Cleavage	4
ana-miR414a-3p	comp16275_c0_seq1	2	-1	1	21	700	720	UCAUCUUCAUCGUCCUCGUCC	:::.:: ::.:::::::::::	GGAUGAUGAUGAUGAAGAUGA	Cleavage	5
ana-miR414a-3p	comp15247_c0_seq1	2	-1	1	21	1266	1286	UCAUCUUCAUCGUCCUCGUCC	:::.:: ::::::::.:::::	GGAUGACGACGAUGAGGAUGA	Cleavage	1
ana-miR414a-3p	comp12316_c0_seq2	2	-1	1	21	107	127	UCAUCUUCAUCGUCCUCGUCC	:::::: ::.:::::.:::::	GGACGAUGAUGAUGAGGAUGA	Cleavage	1
ana-miR414a-3p	comp12316_c0_seq1	2	-1	1	21	107	127	UCAUCUUCAUCGUCCUCGUCC	:::::: ::.:::::.:::::	GGACGAUGAUGAUGAGGAUGA	Cleavage	1
ana-miR414a-3p	comp2244_c1_seq1	2	-1	1	21	250	270	UCAUCUUCAUCGUCCUCGUCC	::::::::.:: ::::::::	CGACGAGGAUGAAGAAGAUGA	Cleavage	1
ana-miR414a-3p	comp15944_c0_seq1	2	-1	1	21	623	643	UCAUCUUCAUCGUCCUCGUCC	::::::::.::::: :::::	UGACGAGGAUGAUGAUGAUGA	Cleavage	2
ana-miR414a-3p	comp11804_c0_seq1	2	-1	1	21	354	374	UCAUCUUCAUCGUCCUCGUCC	::.::::::::::: :::::	CGAUGAGGACGAUGAUGAUGA	Cleavage	1
ana-miR414a-3p	comp10547_c1_seq1	2	-1	1	21	205	225	UCAUCUUCAUCGUCCUCGUCC	::: :: ::::::::::::::	GGAAGAUGACGAUGAAGAUGA	Cleavage	1
ana-miR414a-3p	comp6487_c1_seq1	2	-1	1	21	384	404	UCAUCUUCAUCGUCCUCGUCC	::.:: ::.:::::::::::	UGAUGAUGAUGAUGAAGAUGA	Cleavage	2
ana-miR414a-3p	comp10618_c0_seq1	2	-1	1	21	5	25	UCAUCUUCAUCGUCCUCGUCC	::.:: ::.:::::::::::	UGAUGAUGAUGAUGAAGAUGA	Cleavage	1
ana-miR414a-3p	comp3635_c1_seq1	2	-1	1	21	725	745	UCAUCUUCAUCGUCCUCGUCC	::.:: ::.:::::::::::	AGAUGAUGAUGAUGAAGAUGA	Cleavage	1
ana-miR414a-3p	comp16052_c0_seq1	2	-1	1	21	142	162	UCAUCUUCAUCGUCCUCGUCC	::::: ::.:::::.:::::	UGACGAUGAUGAUGAGGAUGA	Cleavage	3
ana-miR414a-3p	comp16052_c0_seq1	2	-1	1	21	166	186	UCAUCUUCAUCGUCCUCGUCC	::::: ::.:::::.:::::	CGACGAUGAUGAUGAGGAUGA	Cleavage	3
ana-miR414a-3p	comp15462_c0_seq2	2	-1	1	21	576	596	UCAUCUUCAUCGUCCUCGUCC	: ::::::.:.:::::::::	UGCCGAGGAUGGUGAAGAUGA	Cleavage	2
ana-miR414a-3p	comp14360_c0_seq2	2	-1	1	21	1167	1187	UCAUCUUCAUCGUCCUCGUCC	::.:: ::::::::.:::::	UGAUGACGACGAUGAGGAUGA	Cleavage	2
ana-miR414a-3p	comp10263_c1_seq1	2	-1	1	21	145	165	UCAUCUUCAUCGUCCUCGUCC	::.:: ::.:::::::::::	UGAUGAUGAUGAUGAAGAUGA	Cleavage	4
ana-miR414a-3p	comp14839_c3_seq6	2	-1	1	21	1639	1659	UCAUCUUCAUCGUCCUCGUCC	:. :::::.:::::::::::	AGGAGAGGAUGAUGAAGAUGA	Cleavage	1
ana-miR414a-3p	comp14839_c3_seq3	2	-1	1	21	1958	1978	UCAUCUUCAUCGUCCUCGUCC	:. :::::.:::::::::::	AGGAGAGGAUGAUGAAGAUGA	Cleavage	1
ana-miR414a-3p	comp15538_c0_seq5	2	-1	1	21	4425	4445	UCAUCUUCAUCGUCCUCGUCC	::::: ::.::::::::::.	UGACGACGAUGAUGAAGAUGG	Cleavage	1
ana-miR414a-3p	comp15538_c0_seq9	2	-1	1	21	4497	4517	UCAUCUUCAUCGUCCUCGUCC	::::: ::.::::::::::.	UGACGACGAUGAUGAAGAUGG	Cleavage	1
ana-miR414a-3p	comp15538_c0_seq6	2	-1	1	21	4502	4522	UCAUCUUCAUCGUCCUCGUCC	::::: ::.::::::::::.	UGACGACGAUGAUGAAGAUGG	Cleavage	1
ana-miR414a-3p	comp15538_c0_seq12	2	-1	1	21	5016	5036	UCAUCUUCAUCGUCCUCGUCC	::::: ::.::::::::::.	UGACGACGAUGAUGAAGAUGG	Cleavage	1
ana-miR414a-3p	comp15538_c0_seq8	2	-1	1	21	4574	4594	UCAUCUUCAUCGUCCUCGUCC	::::: ::.::::::::::.	UGACGACGAUGAUGAAGAUGG	Cleavage	1
ana-miR414a-3p	comp15538_c0_seq4	2	-1	1	21	5088	5108	UCAUCUUCAUCGUCCUCGUCC	::::: ::.::::::::::.	UGACGACGAUGAUGAAGAUGG	Cleavage	1
ana-miR414a-3p	comp15538_c0_seq3	2	-1	1	21	5093	5113	UCAUCUUCAUCGUCCUCGUCC	::::: ::.::::::::::.	UGACGACGAUGAUGAAGAUGG	Cleavage	1
ana-miR414a-3p	comp15538_c0_seq7	2	-1	1	21	5165	5185	UCAUCUUCAUCGUCCUCGUCC	::::: ::.::::::::::.	UGACGACGAUGAUGAAGAUGG	Cleavage	1
ana-miR414a-3p	comp11621_c0_seq3	2	-1	1	21	602	622	UCAUCUUCAUCGUCCUCGUCC	:.:::::::::::: ::::	CAAUGAGGACGAUGAACAUGA	Cleavage	1
ana-miR414a-3p	comp15471_c2_seq1	2	-1	1	21	738	758	UCAUCUUCAUCGUCCUCGUCC	:.::::: :::::::::::	UUAUGAGGAGGAUGAAGAUGA	Cleavage	1
ana-miR414a-3p	comp11621_c0_seq5	2	-1	1	21	1218	1238	UCAUCUUCAUCGUCCUCGUCC	:.:::::::::::: ::::	CAAUGAGGACGAUGAACAUGA	Cleavage	1
ana-miR414a-3p	comp15471_c2_seq5	2	-1	1	21	1159	1179	UCAUCUUCAUCGUCCUCGUCC	:.::::: :::::::::::	UUAUGAGGAGGAUGAAGAUGA	Cleavage	1
ana-miR414a-3p	comp11621_c0_seq6	2	-1	1	21	1450	1470	UCAUCUUCAUCGUCCUCGUCC	:.:::::::::::: ::::	CAAUGAGGACGAUGAACAUGA	Cleavage	1
ana-miR414a-3p	comp15268_c3_seq2	2	-1	1	21	1088	1108	UCAUCUUCAUCGUCCUCGUCC	:: :: ::::::::::::::	UGAAGAUGACGAUGAAGAUGA	Cleavage	2
ana-miR414a-3p	comp15268_c3_seq1	2	-1	1	21	1115	1135	UCAUCUUCAUCGUCCUCGUCC	:: :: ::::::::::::::	UGAAGAUGACGAUGAAGAUGA	Cleavage	2
ana-miR4414a-5p	comp13883_c0_seq7	2	-1	1	20	1552	1571	AGCUGCUGACUCGUUGGUUC	:::: :::::::..::::::	GAACAAACGAGUUGGCAGCU	Cleavage	1
ana-miR4414a-5p	comp13883_c0_seq5	2	-1	1	20	1534	1553	AGCUGCUGACUCGUUGGUUC	:::: :::::::..::::::	GAACAAACGAGUUGGCAGCU	Cleavage	1
ana-miR4414a-5p	comp13883_c0_seq3	2	-1	1	20	1552	1571	AGCUGCUGACUCGUUGGUUC	:::: :::::::..::::::	GAACAAACGAGUUGGCAGCU	Cleavage	1
ana-miR4414a-5p	comp13883_c0_seq15	2	-1	1	20	1534	1553	AGCUGCUGACUCGUUGGUUC	:::: :::::::..::::::	GAACAAACGAGUUGGCAGCU	Cleavage	1
ana-miR4414a-5p	comp13883_c0_seq6	2	-1	1	20	1552	1571	AGCUGCUGACUCGUUGGUUC	:::: :::::::..::::::	GAACAAACGAGUUGGCAGCU	Cleavage	1
ana-miR4414a-5p	comp13883_c0_seq2	2	-1	1	20	2880	2899	AGCUGCUGACUCGUUGGUUC	:::: :::::::..::::::	GAACAAACGAGUUGGCAGCU	Cleavage	1
ana-miR4414a-5p	comp13883_c0_seq9	2	-1	1	20	2898	2917	AGCUGCUGACUCGUUGGUUC	:::: :::::::..::::::	GAACAAACGAGUUGGCAGCU	Cleavage	1
ana-miR4414a-5p	comp13883_c0_seq4	2	-1	1	20	2880	2899	AGCUGCUGACUCGUUGGUUC	:::: :::::::..::::::	GAACAAACGAGUUGGCAGCU	Cleavage	1
ana-miR4414a-5p	comp13883_c0_seq14	2	-1	1	20	2898	2917	AGCUGCUGACUCGUUGGUUC	:::: :::::::..::::::	GAACAAACGAGUUGGCAGCU	Cleavage	1
ana-miR4414a-5p	comp13883_c0_seq12	2	-1	1	20	3125	3144	AGCUGCUGACUCGUUGGUUC	:::: :::::::..::::::	GAACAAACGAGUUGGCAGCU	Cleavage	1
ana-miR4414a-5p	comp13883_c0_seq13	2	-1	1	20	3143	3162	AGCUGCUGACUCGUUGGUUC	:::: :::::::..::::::	GAACAAACGAGUUGGCAGCU	Cleavage	1
ana-miR4414a-5p	comp13883_c0_seq1	2	-1	1	20	3125	3144	AGCUGCUGACUCGUUGGUUC	:::: :::::::..::::::	GAACAAACGAGUUGGCAGCU	Cleavage	1
ana-miR4414a-5p	comp13883_c0_seq10	2	-1	1	20	3143	3162	AGCUGCUGACUCGUUGGUUC	:::: :::::::..::::::	GAACAAACGAGUUGGCAGCU	Cleavage	1
ana-miR4415a-5p	comp349_c0_seq2	2	-1	1	21	55	75	AUGUUGUGAUGGGAAUCAAUG	:::::::::.::::::::: :	CAUUGAUUCUCAUCACAACUU	Cleavage	1
ana-miR4415a-5p	comp349_c0_seq1	2	-1	1	21	55	75	AUGUUGUGAUGGGAAUCAAUG	:::::::::.::::::::: :	CAUUGAUUCUCAUCACAACUU	Cleavage	1
ana-miR4415a-5p	comp6157_c0_seq1	2	-1	1	21	101	121	AUGUUGUGAUGGGAAUCAAUG	: ::::::::::::::::. :	CUUUGAUUCCCAUCACAAUUU	Cleavage	1
ana-miR4415a-5p	comp12783_c0_seq3	2	-1	1	21	269	289	AUGUUGUGAUGGGAAUCAAUG	::::::.:: :::::::::	GCUUGAUUUCCUUCACAACAU	Translation	1
ana-miR4415a-5p	comp12783_c0_seq2	2	-1	1	21	269	289	AUGUUGUGAUGGGAAUCAAUG	::::::.:: :::::::::	GCUUGAUUUCCUUCACAACAU	Translation	1
ana-miR4415a-5p	comp12783_c0_seq1	2	-1	1	21	461	481	AUGUUGUGAUGGGAAUCAAUG	::::::.:: :::::::::	GCUUGAUUUCCUUCACAACAU	Translation	1
ana-miR477a-5p	comp14977_c0_seq2	2	-1	1	21	2967	2987	CCCUCAAAGGCUUCCAGUAUU	:: :::::::::::::::::	AACUCUGGAAGCCUUUGAGGG	Cleavage	1
ana-miR5211a-5p	comp13921_c1_seq2	2	-1	1	22	345	366	UGUCGCAGGAGUGAUGGCACCG	:::.::.:.::.:::::::	UUAUGCUAUUAUUCUUGCGACA	Cleavage	1
ana-miR5211a-5p	comp13794_c0_seq3	2	-1	1	22	751	772	UGUCGCAGGAGUGAUGGCACCG	::.:::::::..::.::::	CAUUGUCAUCACUUUUGUGACA	Cleavage	1
ana-miR5225a-5p	comp15496_c0_seq5	2	-1	1	21	271	291	CCUGUCGCAGGAGAGAUGACG	.: :::::::::::::::::	UGCCAUCUCUCCUGCGACAGU	Cleavage	1
ana-miR530a-5p	comp15340_c0_seq4	2	-1	1	21	244	264	UGCAUUUGCACCUGCACUUUA	:::::::::::::::::	GCCUGUGCAGGUGCAAAUGCA	Cleavage	1
ana-miR530a-5p	comp15340_c0_seq3	2	-1	1	21	328	348	UGCAUUUGCACCUGCACUUUA	:::::::::::::::::	GCCUGUGCAGGUGCAAAUGCA	Cleavage	1
ana-miR530a-5p	comp15340_c0_seq21	2	-1	1	21	411	431	UGCAUUUGCACCUGCACUUUA	:::::::::::::::::	GCCUGUGCAGGUGCAAAUGCA	Cleavage	1
ana-miR530a-5p	comp15340_c0_seq11	2	-1	1	21	720	740	UGCAUUUGCACCUGCACUUUA	:::::::::::::::::	GCCUGUGCAGGUGCAAAUGCA	Cleavage	1
ana-miR530a-5p	comp15340_c0_seq30	2	-1	1	21	803	823	UGCAUUUGCACCUGCACUUUA	:::::::::::::::::	GCCUGUGCAGGUGCAAAUGCA	Cleavage	1
ana-miR530a-5p	comp15340_c0_seq25	2	-1	1	21	244	264	UGCAUUUGCACCUGCACUUUA	:::::::::::::::::	GCCUGUGCAGGUGCAAAUGCA	Cleavage	1
ana-miR530a-5p	comp15340_c0_seq19	2	-1	1	21	328	348	UGCAUUUGCACCUGCACUUUA	:::::::::::::::::	GCCUGUGCAGGUGCAAAUGCA	Cleavage	1
ana-miR530a-5p	comp15340_c0_seq32	2	-1	1	21	411	431	UGCAUUUGCACCUGCACUUUA	:::::::::::::::::	GCCUGUGCAGGUGCAAAUGCA	Cleavage	1
ana-miR530a-5p	comp15340_c0_seq23	2	-1	1	21	720	740	UGCAUUUGCACCUGCACUUUA	:::::::::::::::::	GCCUGUGCAGGUGCAAAUGCA	Cleavage	1
ana-miR530a-5p	comp15340_c0_seq18	2	-1	1	21	803	823	UGCAUUUGCACCUGCACUUUA	:::::::::::::::::	GCCUGUGCAGGUGCAAAUGCA	Cleavage	1
ana-miR530a-5p	comp10549_c0_seq3	2	-1	1	21	324	343	UGCAUUUGCACCUGCACUUUA	:::: :::::::::::::::	CAAAG-GCAGGUGCAAAUGCA	Cleavage	1
ana-miR858a-5p	comp9638_c0_seq3	2	-1	1	21	385	405	CUCGUUGUCUGUUCGACCUUG	: .::: ::::::::::.:::	CCGGGUAGAACAGACAAUGAG	Cleavage	1
ana-miR858a-5p	comp9638_c0_seq2	2	-1	1	21	500	520	CUCGUUGUCUGUUCGACCUUG	: .::: ::::::::::.:::	CCGGGUAGAACAGACAAUGAG	Cleavage	1
ana-miR858a-5p	comp9638_c0_seq4	2	-1	1	21	516	536	CUCGUUGUCUGUUCGACCUUG	: .::: ::::::::::.:::	CCGGGUAGAACAGACAAUGAG	Cleavage	1
ana-miR858a-5p	comp9638_c0_seq1	2	-1	1	21	631	651	CUCGUUGUCUGUUCGACCUUG	: .::: ::::::::::.:::	CCGGGUAGAACAGACAAUGAG	Cleavage	1
ana-miR858a-5p	comp5633_c0_seq2	2	-1	1	21	286	306	CUCGUUGUCUGUUCGACCUUG	: ::: ::::::::::::::	CCAGGAAGAACAGACAACGAG	Cleavage	1
ana-miR1507a-3p	comp15883_c0_seq2	2.5	-1	1	22	181	202	UCUCAUUCCACACAUCGUCUAA	::.::.:::::::::.:::: :	UUGGAUGAUGUGUGGGAUGAUA	Cleavage	1
ana-miR1507a-3p	comp15883_c0_seq6	2.5	-1	1	22	882	903	UCUCAUUCCACACAUCGUCUAA	::.::.:::::::::.:::: :	UUGGAUGAUGUGUGGGAUGAUA	Cleavage	2
ana-miR1507a-3p	comp15883_c0_seq12	2.5	-1	1	22	882	903	UCUCAUUCCACACAUCGUCUAA	::.::.:::::::::.:::: :	UUGGAUGAUGUGUGGGAUGAUA	Cleavage	2
ana-miR1507a-3p	comp15883_c0_seq1	2.5	-1	1	22	882	903	UCUCAUUCCACACAUCGUCUAA	::.::.:::::::::.:::: :	UUGGAUGAUGUGUGGGAUGAUA	Cleavage	2
ana-miR1507a-3p	comp15883_c0_seq10	2.5	-1	1	22	882	903	UCUCAUUCCACACAUCGUCUAA	::.::.:::::::::.:::: :	UUGGAUGAUGUGUGGGAUGAUA	Cleavage	2
ana-miR1507a-3p	comp15069_c7_seq1	2.5	-1	1	22	272	293	UCUCAUUCCACACAUCGUCUAA	:.::::: :::::::: ::::	AUGGACGAGGUGUGGAAGGAGA	Cleavage	1
ana-miR1507a-3p	comp15069_c7_seq8	2.5	-1	1	22	272	293	UCUCAUUCCACACAUCGUCUAA	:.::::: :::::::: ::::	AUGGACGAGGUGUGGAAGGAGA	Cleavage	1
ana-miR1507a-3p	comp15069_c7_seq13	2.5	-1	1	22	272	293	UCUCAUUCCACACAUCGUCUAA	:.::::: :::::::: ::::	AUGGACGAGGUGUGGAAGGAGA	Cleavage	1
ana-miR1507a-3p	comp15069_c7_seq5	2.5	-1	1	22	272	293	UCUCAUUCCACACAUCGUCUAA	:.::::: :::::::: ::::	AUGGACGAGGUGUGGAAGGAGA	Cleavage	1
ana-miR1507a-5p	comp5561_c0_seq2	2.5	-1	1	21	764	784	AGAGGUGUUUGGAGUGAGAGA	::::::::::::.:::.: ::	UCUCUCACUCCAGACAUCCCU	Cleavage	1
ana-miR1507a-5p	comp5561_c0_seq1	2.5	-1	1	21	728	748	AGAGGUGUUUGGAGUGAGAGA	::::::::::::.:::.: ::	UCUCUCACUCCAGACAUCCCU	Cleavage	1
ana-miR1507a-5p	comp11769_c0_seq2	2.5	-1	1	21	6	26	AGAGGUGUUUGGAGUGAGAGA	:.::::::::.::.:::: ::	UUUCUCACUCUAAGCACCGCU	Cleavage	1
ana-miR1507a-5p	comp12797_c0_seq4	2.5	-1	1	21	74	93	AGAGGUGUUUGGAGUGAGAGA	::::: .::::::::::::::	UCUCU-GCUCCAAACACCUCU	Cleavage	1
ana-miR1507a-5p	comp12797_c0_seq2	2.5	-1	1	21	74	93	AGAGGUGUUUGGAGUGAGAGA	::::: .::::::::::::::	UCUCU-GCUCCAAACACCUCU	Cleavage	1
ana-miR1507a-5p	comp12797_c0_seq1	2.5	-1	1	21	74	93	AGAGGUGUUUGGAGUGAGAGA	::::: .::::::::::::::	UCUCU-GCUCCAAACACCUCU	Cleavage	2
ana-miR1507a-5p	comp12797_c0_seq3	2.5	-1	1	21	74	93	AGAGGUGUUUGGAGUGAGAGA	::::: .::::::::::::::	UCUCU-GCUCCAAACACCUCU	Cleavage	2
ana-miR1507a-5p	comp15768_c0_seq14	2.5	-1	1	21	395	415	AGAGGUGUUUGGAGUGAGAGA	.::::..:.::::::..:::	AUUCUCGUUUCAAACAUUUCU	Cleavage	1
ana-miR1507a-5p	comp15849_c4_seq1	2.5	-1	1	21	110	130	AGAGGUGUUUGGAGUGAGAGA	: :.:::::::.:::::.::	UAUUUCACUCCGAACACUUCC	Cleavage	1
ana-miR1507a-5p	comp13505_c0_seq2	2.5	-1	1	21	1701	1721	AGAGGUGUUUGGAGUGAGAGA	::::::::.::..:::::	GAGCUCACUCCGAAUGCCUCU	Cleavage	1
ana-miR1507a-5p	comp13505_c0_seq1	2.5	-1	1	21	1574	1594	AGAGGUGUUUGGAGUGAGAGA	::::::::.::..:::::	GAGCUCACUCCGAAUGCCUCU	Cleavage	1
ana-miR1507a-5p	comp13505_c0_seq4	2.5	-1	1	21	1541	1561	AGAGGUGUUUGGAGUGAGAGA	::::::::.::..:::::	GAGCUCACUCCGAAUGCCUCU	Cleavage	1
ana-miR1509a-5p	comp9536_c0_seq1	2.5	-1	1	22	784	805	UUAAUCAAGGAAAUCACAGUUG	.::: ::::::::.::::::..	UAACGGUGAUUUCUUUGAUUGG	Cleavage	1
ana-miR1509a-5p	comp35099_c0_seq1	2.5	-1	1	22	85	106	UUAAUCAAGGAAAUCACAGUUG	:.::: :::::::::: :::::	CGACUAUGAUUUCCUUUAUUAA	Cleavage	1
ana-miR1509a-5p	comp15294_c0_seq5	2.5	-1	1	22	1620	1641	UUAAUCAAGGAAAUCACAGUUG	.: .::::.:::::::::::.	UAUUUGUGGUUUCCUUGAUUGC	Cleavage	1
ana-miR1509a-5p	comp13272_c1_seq3	2.5	-1	1	22	940	961	UUAAUCAAGGAAAUCACAGUUG	.: .:::::::::.::::::.	UAUUUGUGAUUUCUUUGAUUGC	Cleavage	1
ana-miR1509a-5p	comp13272_c1_seq2	2.5	-1	1	22	830	851	UUAAUCAAGGAAAUCACAGUUG	.: .:::::::::.::::::.	UAUUUGUGAUUUCUUUGAUUGC	Cleavage	1
ana-miR1509a-5p	comp13297_c0_seq1	2.5	-1	1	22	945	966	UUAAUCAAGGAAAUCACAGUUG	:::: ::::::::: ::::	CCUCUGUUAUUUCCUUGUUUAA	Cleavage	1
ana-miR1509b-5p	comp11970_c0_seq3	2.5	-1	1	22	954	975	UUAAUCAAGGGAAUCAUAGUUG	:.:::::::.: ::::::::	AUAUUAUGAUUUCAUUGAUUAA	Cleavage	1
ana-miR1509b-5p	comp15215_c1_seq6	2.5	-1	1	22	188	209	UUAAUCAAGGGAAUCAUAGUUG	::::::::::.:::.::.	GUCCUAUGAUUCCUUUGGUUGU	Cleavage	1
ana-miR1509b-5p	comp18091_c0_seq1	2.5	-1	1	22	1642	1663	UUAAUCAAGGGAAUCAUAGUUG	.: : :::::::::::::::.	UAUCCAUGAUUCCCUUGAUUGU	Cleavage	1
ana-miR1509b-5p	comp3603_c0_seq1	2.5	-1	1	22	185	206	UUAAUCAAGGGAAUCAUAGUUG	.::::::: :.::::::::	CCUUUAUGAUUGCUUUGAUUAA	Translation	1
ana-miR1511a-3p	comp390_c0_seq1	2.5	-1	1	21	788	808	AACCAGGCUCUGAUACCAUGA	::::::::::::::: ::	AGUUGGUAUCAGAGCCUGAUU	Cleavage	1
ana-miR1511a-3p	comp5086_c0_seq1	2.5	-1	1	21	1214	1234	AACCAGGCUCUGAUACCAUGA	::: :.::::.:.::::::	AGAUGAUGUCAGGGUCUGGUU	Cleavage	1
ana-miR1515a-5p	comp7077_c0_seq1	2.5	-1	1	22	1592	1613	UCAUUUUUGCGUGUAAUGAUCC	:: :.::::::.: ::::::::	GGUUUAUUACAUGGAAAAAUGA	Cleavage	1
ana-miR1515a-5p	comp7077_c0_seq3	2.5	-1	1	22	1641	1662	UCAUUUUUGCGUGUAAUGAUCC	:: :.::::::.: ::::::::	GGUUUAUUACAUGGAAAAAUGA	Cleavage	1
ana-miR1515a-5p	comp7077_c0_seq2	2.5	-1	1	22	2367	2388	UCAUUUUUGCGUGUAAUGAUCC	:: :.::::::.: ::::::::	GGUUUAUUACAUGGAAAAAUGA	Cleavage	1
ana-miR1515a-5p	comp7077_c0_seq4	2.5	-1	1	22	2416	2437	UCAUUUUUGCGUGUAAUGAUCC	:: :.::::::.: ::::::::	GGUUUAUUACAUGGAAAAAUGA	Cleavage	1
ana-miR1515a-5p	comp5105_c0_seq1	2.5	-1	1	22	608	629	UCAUUUUUGCGUGUAAUGAUCC	:::::::.: :::::.::::	AAAUCAUUAUAAGCAAAGAUGA	Translation	1
ana-miR156a-3p	comp26867_c0_seq1	2.5	-1	1	21	219	239	CUCACUUUUCUUUCUGUCAGU	:.:::.. .::::::::::::	AUUGAUGAGAAGAAAAGUGAG	Cleavage	1
ana-miR156a-3p	comp11747_c3_seq6	2.5	-1	1	21	63	83	CUCACUUUUCUUUCUGUCAGU	::: ::: ::::::.::::::	ACUCACACAAAGAAGAGUGAG	Cleavage	1
ana-miR156a-3p	comp9981_c0_seq2	2.5	-1	1	21	904	924	CUCACUUUUCUUUCUGUCAGU	.::::::.:::: :.:::::	CUUGACAGGAAGACAGGUGAG	Cleavage	1
ana-miR156a-3p	comp24882_c0_seq1	2.5	-1	1	21	502	522	CUCACUUUUCUUUCUGUCAGU	..::: .:.:::::.::::::	GUUGAGGGGAAGAAGAGUGAG	Cleavage	1
ana-miR156a-3p	comp53650_c0_seq1	2.5	-1	1	21	353	373	CUCACUUUUCUUUCUGUCAGU	:::::::: :::::::::	AAAGACAGAAAAAAAAGUGAG	Translation	1
ana-miR156a-3p	comp10911_c0_seq2	2.5	-1	1	21	265	285	CUCACUUUUCUUUCUGUCAGU	: :::.::::::.:::::.:	CCAGACGGAAAGAGAAGUGGG	Cleavage	1
ana-miR156a-3p	comp4335_c0_seq1	2.5	-1	1	21	1486	1506	CUCACUUUUCUUUCUGUCAGU	::.:::::::.::::::.	UAUGGCAGAAAGGAAAGUGGA	Cleavage	1
ana-miR156a-3p	comp14980_c0_seq9	2.5	-1	1	21	319	339	CUCACUUUUCUUUCUGUCAGU	..:: ..:::::::.::::::	GUUGUUGGAAAGAAGAGUGAG	Cleavage	1
ana-miR156a-3p	comp20753_c0_seq1	2.5	-1	1	21	286	306	CUCACUUUUCUUUCUGUCAGU	::..:.::::::::::::	AGAGAUGGGAAGAAAAGUGAG	Cleavage	1
ana-miR156a-3p	comp12316_c0_seq2	2.5	-1	1	21	1370	1390	CUCACUUUUCUUUCUGUCAGU	.: :::: ::::::.::::::	GCGGACACAAAGAAGAGUGAG	Cleavage	1
ana-miR156a-3p	comp12316_c0_seq1	2.5	-1	1	21	1370	1390	CUCACUUUUCUUUCUGUCAGU	.: :::: ::::::.::::::	GCGGACACAAAGAAGAGUGAG	Cleavage	1
ana-miR156a-3p	comp379_c0_seq1	2.5	-1	1	21	76	96	CUCACUUUUCUUUCUGUCAGU	:::..:::::::::: :::	UAUGAUGGAAAGAAAAGGGAG	Cleavage	2
ana-miR156a-3p	comp12669_c0_seq6	2.5	-1	1	21	2444	2464	CUCACUUUUCUUUCUGUCAGU	::.::: :::.::::::::	GGUGGCAGCAAGGAAAGUGAG	Cleavage	1
ana-miR156a-3p	comp12669_c0_seq2	2.5	-1	1	21	3401	3421	CUCACUUUUCUUUCUGUCAGU	::.::: :::.::::::::	GGUGGCAGCAAGGAAAGUGAG	Cleavage	1
ana-miR156a-3p	comp12669_c0_seq8	2.5	-1	1	21	3417	3437	CUCACUUUUCUUUCUGUCAGU	::.::: :::.::::::::	GGUGGCAGCAAGGAAAGUGAG	Cleavage	1
ana-miR156a-3p	comp12669_c0_seq7	2.5	-1	1	21	3491	3511	CUCACUUUUCUUUCUGUCAGU	::.::: :::.::::::::	GGUGGCAGCAAGGAAAGUGAG	Cleavage	1
ana-miR156a-3p	comp8284_c0_seq3	2.5	-1	1	21	384	404	CUCACUUUUCUUUCUGUCAGU	: :.::::.::.:::::::	UGUAAUAGAAGGAGAAGUGAG	Cleavage	1
ana-miR156a-3p	comp8284_c0_seq1	2.5	-1	1	21	484	504	CUCACUUUUCUUUCUGUCAGU	: :.::::.::.:::::::	UGUAAUAGAAGGAGAAGUGAG	Cleavage	1
ana-miR156a-5p	comp3834_c0_seq2	2.5	-1	1	21	1441	1461	UUGACAGAAGAGAGUGAGCAC	:::::: :: :::::::::::	GUGCUCUCUAUCUUCUGUCAA	Cleavage	1
ana-miR156a-5p	comp3834_c0_seq1	2.5	-1	1	21	880	900	UUGACAGAAGAGAGUGAGCAC	:::::: :: :::::::::::	GUGCUCUCUAUCUUCUGUCAA	Cleavage	1
ana-miR156a-5p	comp10226_c0_seq1	2.5	-1	1	21	591	611	UUGACAGAAGAGAGUGAGCAC	: :.:.:::.:.::::::.::	GGGUUUACUUUUUUCUGUUAA	Cleavage	1
ana-miR156a-5p	comp16870_c0_seq1	2.5	-1	1	21	342	362	UUGACAGAAGAGAGUGAGCAC	: ::::::::::: :::::	CGGGUCACUCUCUUCCGUCAA	Cleavage	1
ana-miR156b-3p	comp9981_c0_seq2	2.5	-1	1	21	904	924	CUCACUUCUCUUUCUGUCAGG	:.::::::.:::: :.:::::	CUUGACAGGAAGACAGGUGAG	Cleavage	1
ana-miR156b-3p	comp10841_c0_seq1	2.5	-1	1	21	1061	1081	CUCACUUCUCUUUCUGUCAGG	:::::.:::::::::::	GAAGACAGGAAGAGAAGUGAA	Cleavage	1
ana-miR156b-3p	comp10841_c0_seq2	2.5	-1	1	21	1088	1108	CUCACUUCUCUUUCUGUCAGG	:::::.:::::::::::	GAAGACAGGAAGAGAAGUGAA	Cleavage	1
ana-miR156b-3p	comp21941_c0_seq1	2.5	-1	1	21	648	668	CUCACUUCUCUUUCUGUCAGG	:::: ::::::::::: :::	GCUGAGAGAAAGAGAAGAGAG	Cleavage	1
ana-miR156b-3p	comp10841_c0_seq3	2.5	-1	1	21	1273	1293	CUCACUUCUCUUUCUGUCAGG	:::::.:::::::::::	GAAGACAGGAAGAGAAGUGAA	Cleavage	1
ana-miR156b-3p	comp10841_c0_seq4	2.5	-1	1	21	1300	1320	CUCACUUCUCUUUCUGUCAGG	:::::.:::::::::::	GAAGACAGGAAGAGAAGUGAA	Cleavage	1
ana-miR156b-3p	comp3295_c0_seq1	2.5	-1	1	21	1093	1113	CUCACUUCUCUUUCUGUCAGG	: ::::::.:::::::::	AAUAACAGAAGGAGAAGUGAA	Cleavage	1
ana-miR156b-3p	comp11549_c0_seq3	2.5	-1	1	21	6	26	CUCACUUCUCUUUCUGUCAGG	:: :::.:::::::::::	AGAGAGAGAGAGAGAAGUGAG	Cleavage	1
ana-miR156b-3p	comp4896_c0_seq1	2.5	-1	1	21	88	108	CUCACUUCUCUUUCUGUCAGG	::: ::::::: :::::::	GGUGAAAGAAAGAAAAGUGAG	Cleavage	1
ana-miR156c-3p	comp13789_c0_seq1	2.5	-1	1	21	835	855	GCUCUGUCUUCUUCUGUCAUC	:: :::::.::::::..::::	GAGGACAGGAGAAGAUGGAGC	Cleavage	1
ana-miR156c-3p	comp13789_c0_seq7	2.5	-1	1	21	1205	1225	GCUCUGUCUUCUUCUGUCAUC	:: :::::.::::::..::::	GAGGACAGGAGAAGAUGGAGC	Cleavage	1
ana-miR156c-3p	comp13789_c0_seq5	2.5	-1	1	21	1219	1239	GCUCUGUCUUCUUCUGUCAUC	:: :::::.::::::..::::	GAGGACAGGAGAAGAUGGAGC	Cleavage	1
ana-miR156c-3p	comp13789_c0_seq2	2.5	-1	1	21	1271	1291	GCUCUGUCUUCUUCUGUCAUC	:: :::::.::::::..::::	GAGGACAGGAGAAGAUGGAGC	Cleavage	1
ana-miR156c-3p	comp13789_c0_seq4	2.5	-1	1	21	1316	1336	GCUCUGUCUUCUUCUGUCAUC	:: :::::.::::::..::::	GAGGACAGGAGAAGAUGGAGC	Cleavage	1
ana-miR156c-3p	comp13789_c0_seq11	2.5	-1	1	21	1382	1402	GCUCUGUCUUCUUCUGUCAUC	:: :::::.::::::..::::	GAGGACAGGAGAAGAUGGAGC	Cleavage	1
ana-miR156c-3p	comp9206_c2_seq1	2.5	-1	1	21	207	227	GCUCUGUCUUCUUCUGUCAUC	.::.:::::::.: ::::::	UGUGGCAGAAGAGGCCAGAGC	Cleavage	1
ana-miR156c-5p	comp3834_c0_seq2	2.5	-1	1	21	1441	1461	UUGACAGAAGAGAUAGAGCAC	::::::: : :::::::::::	GUGCUCUCUAUCUUCUGUCAA	Cleavage	1
ana-miR156c-5p	comp3834_c0_seq1	2.5	-1	1	21	880	900	UUGACAGAAGAGAUAGAGCAC	::::::: : :::::::::::	GUGCUCUCUAUCUUCUGUCAA	Cleavage	1
ana-miR156c-5p	comp13871_c0_seq24	2.5	-1	1	21	2816	2836	UUGACAGAAGAGAUAGAGCAC	::::.:::::.::: :::::	AUGCUUUAUCUUUUCAGUCAA	Cleavage	1
ana-miR156c-5p	comp13871_c0_seq13	2.5	-1	1	21	2699	2719	UUGACAGAAGAGAUAGAGCAC	::::.:::::.::: :::::	AUGCUUUAUCUUUUCAGUCAA	Cleavage	1
ana-miR156c-5p	comp13871_c0_seq21	2.5	-1	1	21	1779	1799	UUGACAGAAGAGAUAGAGCAC	::::.:::::.::: :::::	AUGCUUUAUCUUUUCAGUCAA	Cleavage	1
ana-miR156c-5p	comp13871_c0_seq14	2.5	-1	1	21	1701	1721	UUGACAGAAGAGAUAGAGCAC	::::.:::::.::: :::::	AUGCUUUAUCUUUUCAGUCAA	Cleavage	1
ana-miR156c-5p	comp13871_c0_seq19	2.5	-1	1	21	1684	1704	UUGACAGAAGAGAUAGAGCAC	::::.:::::.::: :::::	AUGCUUUAUCUUUUCAGUCAA	Cleavage	1
ana-miR156c-5p	comp13871_c0_seq4	2.5	-1	1	21	594	614	UUGACAGAAGAGAUAGAGCAC	::::.:::::.::: :::::	AUGCUUUAUCUUUUCAGUCAA	Cleavage	1
ana-miR156d-3p	comp25640_c0_seq1	2.5	-1	1	21	517	537	GCUCCCUCUUCUUCUGUCAGC	:::::::::.::::::: .::	GCUGACAGAGGAAGAGGCGGC	Cleavage	1
ana-miR156d-5p	comp9670_c0_seq2	2.5	-1	1	21	432	452	UUGACAGAAGAGAGAGAGCAC	:::.:::::::.::.:::..:	GUGUUCUCUCUUUUUUGUUGA	Cleavage	1
ana-miR156d-5p	comp483_c1_seq1	2.5	-1	1	21	5	25	UUGACAGAAGAGAGAGAGCAC	::.:::::.::::.::::..	UUGUUCUCUUUCUUUUGUCGG	Cleavage	1
ana-miR156d-5p	comp6909_c1_seq1	2.5	-1	1	21	26	46	UUGACAGAAGAGAGAGAGCAC	::::.::::: ::.::::::	CUGCUUUCUCUGUUUUGUCAA	Translation	1
ana-miR156d-5p	comp13914_c1_seq2	2.5	-1	1	21	726	746	UUGACAGAAGAGAGAGAGCAC	: :::::: :::::::::::	AUACUCUCUAUCUUCUGUCAA	Cleavage	1
ana-miR156d-5p	comp13914_c1_seq5	2.5	-1	1	21	627	647	UUGACAGAAGAGAGAGAGCAC	: :::::: :::::::::::	AUACUCUCUAUCUUCUGUCAA	Cleavage	1
ana-miR156d-5p	comp13914_c1_seq3	2.5	-1	1	21	623	643	UUGACAGAAGAGAGAGAGCAC	: :::::: :::::::::::	AUACUCUCUAUCUUCUGUCAA	Cleavage	1
ana-miR156d-5p	comp13914_c1_seq4	2.5	-1	1	21	572	592	UUGACAGAAGAGAGAGAGCAC	: :::::: :::::::::::	AUACUCUCUAUCUUCUGUCAA	Cleavage	1
ana-miR156d-5p	comp13914_c1_seq1	2.5	-1	1	21	551	571	UUGACAGAAGAGAGAGAGCAC	: :::::: :::::::::::	AUACUCUCUAUCUUCUGUCAA	Cleavage	1
ana-miR156d-5p	comp13914_c1_seq6	2.5	-1	1	21	452	472	UUGACAGAAGAGAGAGAGCAC	: :::::: :::::::::::	AUACUCUCUAUCUUCUGUCAA	Cleavage	1
ana-miR156d-5p	comp13547_c0_seq1	2.5	-1	1	21	228	248	UUGACAGAAGAGAGAGAGCAC	:::::::::::::::: :	UCUCUCUCUCUCUUCUGUCCA	Cleavage	1
ana-miR156d-5p	comp13547_c0_seq2	2.5	-1	1	21	228	248	UUGACAGAAGAGAGAGAGCAC	:::::::::::::::: :	UCUCUCUCUCUCUUCUGUCCA	Cleavage	1
ana-miR156d-5p	comp588_c0_seq1	2.5	-1	1	21	1581	1601	UUGACAGAAGAGAGAGAGCAC	:: ::::::.:::::::::	CUGGGCUCUCUUUUCUGUCAA	Cleavage	1
ana-miR156e-3p	comp15359_c1_seq1	2.5	-1	1	22	301	322	GCUCUCUAUUCUUCUGUCAUCA	::.:::::::::.::::::. :	UGGUGACAGAAGGAUAGAGGAC	Cleavage	1
ana-miR156e-3p	comp19640_c0_seq1	2.5	-1	1	22	1859	1880	GCUCUCUAUUCUUCUGUCAUCA	.::::::: ::::::::::	GUGUGACAGACGAAUAGAGAGG	Cleavage	1
ana-miR156e-3p	comp13867_c0_seq1	2.5	-1	1	22	1586	1607	GCUCUCUAUUCUUCUGUCAUCA	::. :::.::::.::::::	UUCUGGAAGAGGAAUGGAGAGC	Cleavage	1
ana-miR156e-5p	comp11768_c1_seq2	2.5	-1	1	21	1352	1372	CUGACAGAAGAUAGAGAGCAC	::::::::: ::::::::::	GUGCUCUCUCUCUUCUGUCAA	Cleavage	1
ana-miR156e-5p	comp11768_c1_seq4	2.5	-1	1	21	1347	1367	CUGACAGAAGAUAGAGAGCAC	::::::::: ::::::::::	GUGCUCUCUCUCUUCUGUCAA	Cleavage	1
ana-miR156e-5p	comp11768_c1_seq1	2.5	-1	1	21	1147	1167	CUGACAGAAGAUAGAGAGCAC	::::::::: ::::::::::	GUGCUCUCUCUCUUCUGUCAA	Cleavage	1
ana-miR156e-5p	comp11768_c1_seq3	2.5	-1	1	21	1142	1162	CUGACAGAAGAUAGAGAGCAC	::::::::: ::::::::::	GUGCUCUCUCUCUUCUGUCAA	Cleavage	1
ana-miR156e-5p	comp12590_c1_seq1	2.5	-1	1	21	594	614	CUGACAGAAGAUAGAGAGCAC	::::::::: ::::::::::	GUGCUCUCUCUCUUCUGUCAU	Cleavage	1
ana-miR156e-5p	comp12590_c1_seq4	2.5	-1	1	21	429	449	CUGACAGAAGAUAGAGAGCAC	::::::::: ::::::::::	GUGCUCUCUCUCUUCUGUCAU	Cleavage	1
ana-miR156e-5p	comp12590_c1_seq3	2.5	-1	1	21	537	557	CUGACAGAAGAUAGAGAGCAC	::::::::: ::::::::::	GUGCUCUCUCUCUUCUGUCAU	Cleavage	1
ana-miR156e-5p	comp12590_c1_seq2	2.5	-1	1	21	429	449	CUGACAGAAGAUAGAGAGCAC	::::::::: ::::::::::	GUGCUCUCUCUCUUCUGUCAU	Cleavage	1
ana-miR156e-5p	comp43379_c0_seq1	2.5	-1	1	21	168	188	CUGACAGAAGAUAGAGAGCAC	::::::::: ::::::::::	GUGCUCUCUCUCUUCUGUCAA	Cleavage	1
ana-miR156f-5p	comp12590_c1_seq1	2.5	-1	1	21	594	614	UUGACAGAAGAUAGAGAGCAC	::::::::: ::::::::::	GUGCUCUCUCUCUUCUGUCAU	Cleavage	1
ana-miR156f-5p	comp12590_c1_seq4	2.5	-1	1	21	429	449	UUGACAGAAGAUAGAGAGCAC	::::::::: ::::::::::	GUGCUCUCUCUCUUCUGUCAU	Cleavage	1
ana-miR156f-5p	comp12590_c1_seq3	2.5	-1	1	21	537	557	UUGACAGAAGAUAGAGAGCAC	::::::::: ::::::::::	GUGCUCUCUCUCUUCUGUCAU	Cleavage	1
ana-miR156f-5p	comp12590_c1_seq2	2.5	-1	1	21	429	449	UUGACAGAAGAUAGAGAGCAC	::::::::: ::::::::::	GUGCUCUCUCUCUUCUGUCAU	Cleavage	1
ana-miR156f-5p	comp13282_c0_seq5	2.5	-1	1	21	692	712	UUGACAGAAGAUAGAGAGCAC	::::::.::::::::::. :	CUGCUCUUUAUCUUCUGUUUA	Cleavage	1
ana-miR156f-5p	comp11246_c1_seq1	2.5	-1	1	21	506	526	UUGACAGAAGAUAGAGAGCAC	: .:.::::::::.::::::	UUAUUUUCUAUCUUUUGUCAA	Cleavage	1
ana-miR156g-3p	comp24054_c0_seq1	2.5	-1	1	21	269	289	GCUCUCUAUGCUUCUGUCAUC	::::::::. :::::::::.	AAUGACAGAGUCAUAGAGAGU	Translation	1
ana-miR156g-3p	comp78614_c0_seq1	2.5	-1	1	21	25	45	GCUCUCUAUGCUUCUGUCAUC	:.:: :::.:::::::::.:.	GGUGUCAGGAGCAUAGAGGGU	Cleavage	1
ana-miR156h-5p	comp3834_c0_seq2	2.5	-1	1	20	1441	1460	UGACAGAAGAGAGUGAGCAC	:::::: :: ::::::::::	GUGCUCUCUAUCUUCUGUCA	Translation	1
ana-miR156h-5p	comp3834_c0_seq1	2.5	-1	1	20	880	899	UGACAGAAGAGAGUGAGCAC	:::::: :: ::::::::::	GUGCUCUCUAUCUUCUGUCA	Translation	1
ana-miR156i-3p	comp19640_c0_seq1	2.5	-1	1	21	1860	1880	GCUCUCUAUUCUUCUGUCAAC	::::::: ::::::::::	UGUGACAGACGAAUAGAGAGG	Cleavage	1
ana-miR156i-3p	comp15359_c1_seq1	2.5	-1	1	21	302	322	GCUCUCUAUUCUUCUGUCAAC	: :::::::::.::::::. :	GGUGACAGAAGGAUAGAGGAC	Cleavage	1
ana-miR156i-3p	comp13867_c0_seq1	2.5	-1	1	21	1587	1607	GCUCUCUAUUCUUCUGUCAAC	::. :::.::::.::::::	UCUGGAAGAGGAAUGGAGAGC	Cleavage	1
ana-miR156i-3p	comp15193_c4_seq1	2.5	-1	1	21	1619	1638	GCUCUCUAUUCUUCUGUCAAC	: ::: ::::::::.::::::	GCUGA-AGAAGAAUGGAGAGC	Cleavage	1
ana-miR156j-5p	comp25816_c0_seq1	2.5	-1	1	22	1226	1247	GCUCAUUUCUCUUUCUGUCAGU	.:: ..:.:::::::::::::	UUUGCUGGGAAGAGAAAUGAGC	Cleavage	1
ana-miR156j-5p	comp10911_c0_seq2	2.5	-1	1	22	265	286	GCUCAUUUCUCUUUCUGUCAGU	: :::.:::::::::.::.:	CCAGACGGAAAGAGAAGUGGGG	Cleavage	1
ana-miR156j-5p	comp6496_c0_seq1	2.5	-1	1	22	490	511	GCUCAUUUCUCUUUCUGUCAGU	.: :: :::.::::.:.:::::	GCAGAGAGAGAGAGGAGUGAGC	Cleavage	1
ana-miR156j-5p	comp10841_c0_seq1	2.5	-1	1	22	1061	1082	GCUCAUUUCUCUUUCUGUCAGU	:::::.:::::::.::: :	GAAGACAGGAAGAGAAGUGAAC	Cleavage	1
ana-miR156j-5p	comp10841_c0_seq2	2.5	-1	1	22	1088	1109	GCUCAUUUCUCUUUCUGUCAGU	:::::.:::::::.::: :	GAAGACAGGAAGAGAAGUGAAC	Cleavage	1
ana-miR156j-5p	comp10841_c0_seq3	2.5	-1	1	22	1273	1294	GCUCAUUUCUCUUUCUGUCAGU	:::::.:::::::.::: :	GAAGACAGGAAGAGAAGUGAAC	Cleavage	2
ana-miR156j-5p	comp10841_c0_seq4	2.5	-1	1	22	1300	1321	GCUCAUUUCUCUUUCUGUCAGU	:::::.:::::::.::: :	GAAGACAGGAAGAGAAGUGAAC	Cleavage	2
ana-miR156j-5p	comp10361_c1_seq1	2.5	-1	1	22	561	582	GCUCAUUUCUCUUUCUGUCAGU	::..::.::::.::::.::	AAAGAUGGAGAGAGGAAUGGGC	Cleavage	1
ana-miR156j-5p	comp10361_c1_seq2	2.5	-1	1	22	746	767	GCUCAUUUCUCUUUCUGUCAGU	::..::.::::.::::.::	AAAGAUGGAGAGAGGAAUGGGC	Cleavage	1
ana-miR156j-5p	comp10361_c1_seq3	2.5	-1	1	22	772	793	GCUCAUUUCUCUUUCUGUCAGU	::..::.::::.::::.::	AAAGAUGGAGAGAGGAAUGGGC	Cleavage	1
ana-miR156j-5p	comp4030_c0_seq1	2.5	-1	1	22	591	612	GCUCAUUUCUCUUUCUGUCAGU	:: :::.:::::::::::	AAAGAGAGAGAGAGAAAUGAGG	Cleavage	1
ana-miR156j-5p	comp7683_c0_seq2	2.5	-1	1	22	1185	1206	GCUCAUUUCUCUUUCUGUCAGU	: :::: :.:::::..:::::	UCCGACAAAGAGAGAGGUGAGC	Cleavage	1
ana-miR156j-5p	comp7683_c0_seq1	2.5	-1	1	22	1185	1206	GCUCAUUUCUCUUUCUGUCAGU	: :::: :.:::::..:::::	UCCGACAAAGAGAGAGGUGAGC	Cleavage	1
ana-miR156j-5p	comp14674_c0_seq1	2.5	-1	1	22	78	99	GCUCAUUUCUCUUUCUGUCAGU	:: :::::::::::: :::	AAAGAGAGAAAGAGAAAUAAGC	Cleavage	1
ana-miR156j-5p	comp10058_c0_seq2	2.5	-1	1	22	23	44	GCUCAUUUCUCUUUCUGUCAGU	:: ::..:::::.::::::	UGAGAGAGGGAGAGAGAUGAGC	Cleavage	1
ana-miR156j-5p	comp10058_c0_seq1	2.5	-1	1	22	23	44	GCUCAUUUCUCUUUCUGUCAGU	:: ::..:::::.::::::	UGAGAGAGGGAGAGAGAUGAGC	Cleavage	1
ana-miR156k-5p	comp4575_c0_seq1	2.5	-1	1	21	215	235	GCUCACUCUCUCUCUGUCACC	::::::::::::::: :::	AGUGACAGAGAGAGAGAGAGA	Cleavage	1
ana-miR156k-5p	comp7699_c0_seq1	2.5	-1	1	21	53	73	GCUCACUCUCUCUCUGUCACC	:::: :::::::::: ::::	UGUGAGAGAGAGAGAGAGAGC	Cleavage	1
ana-miR156k-5p	comp14274_c0_seq1	2.5	-1	1	21	72	92	GCUCACUCUCUCUCUGUCACC	: :: ::::::::::::::.	AGAGAGAGAGAGAGAGUGAGU	Cleavage	1
ana-miR156k-5p	comp16975_c0_seq1	2.5	-1	1	21	4	24	GCUCACUCUCUCUCUGUCACC	: :: ::::::::::::::.	AGAGAGAGAGAGAGAGUGAGU	Cleavage	1
ana-miR156k-5p	comp8693_c0_seq2	2.5	-1	1	21	1	21	GCUCACUCUCUCUCUGUCACC	: :: ::::::::::::::.	AGAGAGAGAGAGAGAGUGAGU	Cleavage	2
ana-miR156k-5p	comp9012_c0_seq1	2.5	-1	1	21	70	90	GCUCACUCUCUCUCUGUCACC	: :: ::::::::::::::.	AGAGAGAGAGAGAGAGUGAGU	Cleavage	1
ana-miR156k-5p	comp5290_c0_seq1	2.5	-1	1	21	1057	1077	GCUCACUCUCUCUCUGUCACC	::.:. .::::::::::::	AAUGGCGUGGAGAGAGUGAGC	Cleavage	1
ana-miR159a-3p	comp8112_c1_seq1	2.5	-1	1	20	3	22	UUUGGAUUGAAGGGAGCUCU	.:::::::::::: :::::	GGAGCUCCCUUCACUCCAAU	Cleavage	1
ana-miR159a-3p	comp7279_c0_seq1	2.5	-1	1	20	1249	1268	UUUGGAUUGAAGGGAGCUCU	.:::::::::::: :::::	GGAGCUCCCUUCACUCCAAU	Cleavage	1
ana-miR159a-3p	comp15922_c0_seq14	2.5	-1	1	20	1733	1752	UUUGGAUUGAAGGGAGCUCU	::::::::::..:::: ::	UGAGCUCCCUUUGAUCCCAA	Cleavage	1
ana-miR159a-3p	comp15922_c0_seq1	2.5	-1	1	20	1780	1799	UUUGGAUUGAAGGGAGCUCU	::::::::::..:::: ::	UGAGCUCCCUUUGAUCCCAA	Cleavage	1
ana-miR159a-3p	comp15922_c0_seq17	2.5	-1	1	20	2145	2164	UUUGGAUUGAAGGGAGCUCU	::::::::::..:::: ::	UGAGCUCCCUUUGAUCCCAA	Cleavage	1
ana-miR159a-3p	comp15922_c0_seq18	2.5	-1	1	20	2192	2211	UUUGGAUUGAAGGGAGCUCU	::::::::::..:::: ::	UGAGCUCCCUUUGAUCCCAA	Cleavage	1
ana-miR159a-3p	comp15922_c0_seq7	2.5	-1	1	20	3059	3078	UUUGGAUUGAAGGGAGCUCU	::::::::::..:::: ::	UGAGCUCCCUUUGAUCCCAA	Cleavage	1
ana-miR159a-3p	comp15922_c0_seq13	2.5	-1	1	20	3063	3082	UUUGGAUUGAAGGGAGCUCU	::::::::::..:::: ::	UGAGCUCCCUUUGAUCCCAA	Cleavage	1
ana-miR159a-3p	comp15922_c0_seq3	2.5	-1	1	20	3106	3125	UUUGGAUUGAAGGGAGCUCU	::::::::::..:::: ::	UGAGCUCCCUUUGAUCCCAA	Cleavage	1
ana-miR159a-3p	comp15922_c0_seq16	2.5	-1	1	20	3110	3129	UUUGGAUUGAAGGGAGCUCU	::::::::::..:::: ::	UGAGCUCCCUUUGAUCCCAA	Cleavage	1
ana-miR159a-3p	comp15922_c0_seq8	2.5	-1	1	20	4197	4216	UUUGGAUUGAAGGGAGCUCU	::::::::::..:::: ::	UGAGCUCCCUUUGAUCCCAA	Cleavage	1
ana-miR159a-3p	comp15922_c0_seq12	2.5	-1	1	20	4244	4263	UUUGGAUUGAAGGGAGCUCU	::::::::::..:::: ::	UGAGCUCCCUUUGAUCCCAA	Cleavage	1
ana-miR159a-3p	comp15658_c0_seq55	2.5	-1	1	20	188	207	UUUGGAUUGAAGGGAGCUCU	::: :.::::::.:.::::	UGAGAUUCCUUCAGUUCAAA	Cleavage	1
ana-miR159a-3p	comp15658_c0_seq37	2.5	-1	1	20	188	207	UUUGGAUUGAAGGGAGCUCU	::: :.::::::.:.::::	UGAGAUUCCUUCAGUUCAAA	Cleavage	1
ana-miR159a-3p	comp15658_c0_seq5	2.5	-1	1	20	188	207	UUUGGAUUGAAGGGAGCUCU	::: :.::::::.:.::::	UGAGAUUCCUUCAGUUCAAA	Cleavage	1
ana-miR159a-3p	comp15658_c0_seq26	2.5	-1	1	20	188	207	UUUGGAUUGAAGGGAGCUCU	::: :.::::::.:.::::	UGAGAUUCCUUCAGUUCAAA	Cleavage	1
ana-miR159a-3p	comp15658_c0_seq21	2.5	-1	1	20	188	207	UUUGGAUUGAAGGGAGCUCU	::: :.::::::.:.::::	UGAGAUUCCUUCAGUUCAAA	Cleavage	1
ana-miR159a-3p	comp15658_c0_seq17	2.5	-1	1	20	188	207	UUUGGAUUGAAGGGAGCUCU	::: :.::::::.:.::::	UGAGAUUCCUUCAGUUCAAA	Cleavage	1
ana-miR159b-3p	comp11263_c1_seq1	2.5	-1	1	20	133	152	UUGGACUGAAGGGAGCUCCC	: :::::.:::::::::::	GAGAGCUUCCUUCAGUCCAC	Cleavage	1
ana-miR159b-3p	comp13377_c0_seq6	2.5	-1	1	20	295	314	UUGGACUGAAGGGAGCUCCC	::::::..:::..::.:::	AGGAGCUUUCUUUGGUUCAA	Cleavage	1
ana-miR159b-3p	comp13377_c0_seq7	2.5	-1	1	20	548	567	UUGGACUGAAGGGAGCUCCC	::::::..:::..::.:::	AGGAGCUUUCUUUGGUUCAA	Cleavage	1
ana-miR159b-3p	comp13377_c0_seq2	2.5	-1	1	20	2204	2223	UUGGACUGAAGGGAGCUCCC	::::::..:::..::.:::	AGGAGCUUUCUUUGGUUCAA	Cleavage	1
ana-miR159b-3p	comp15534_c0_seq11	2.5	-1	1	20	2001	2020	UUGGACUGAAGGGAGCUCCC	::.: :::::::::::::	AGGGGGACCCUUCAGUCCAA	Cleavage	1
ana-miR159b-3p	comp15534_c0_seq2	2.5	-1	1	20	2053	2072	UUGGACUGAAGGGAGCUCCC	::.: :::::::::::::	AGGGGGACCCUUCAGUCCAA	Cleavage	1
ana-miR159b-3p	comp15534_c0_seq10	2.5	-1	1	20	2058	2077	UUGGACUGAAGGGAGCUCCC	::.: :::::::::::::	AGGGGGACCCUUCAGUCCAA	Cleavage	1
ana-miR159b-3p	comp15534_c0_seq8	2.5	-1	1	20	2110	2129	UUGGACUGAAGGGAGCUCCC	::.: :::::::::::::	AGGGGGACCCUUCAGUCCAA	Cleavage	1
ana-miR159b-3p	comp15534_c0_seq1	2.5	-1	1	20	2001	2020	UUGGACUGAAGGGAGCUCCC	::.: :::::::::::::	AGGGGGACCCUUCAGUCCAA	Cleavage	1
ana-miR159b-3p	comp15534_c0_seq7	2.5	-1	1	20	2053	2072	UUGGACUGAAGGGAGCUCCC	::.: :::::::::::::	AGGGGGACCCUUCAGUCCAA	Cleavage	1
ana-miR159b-3p	comp15534_c0_seq4	2.5	-1	1	20	2058	2077	UUGGACUGAAGGGAGCUCCC	::.: :::::::::::::	AGGGGGACCCUUCAGUCCAA	Cleavage	1
ana-miR159b-3p	comp15534_c0_seq3	2.5	-1	1	20	2110	2129	UUGGACUGAAGGGAGCUCCC	::.: :::::::::::::	AGGGGGACCCUUCAGUCCAA	Cleavage	1
ana-miR159b-5p	comp4521_c0_seq1	2.5	-1	1	21	224	244	AGAGCUUUCUUCAGUCCACUC	: ::::: ::.::.:::::.:	GUGUGGAAUGGAGGAAGCUUU	Cleavage	1
ana-miR159b-5p	comp4662_c0_seq1	2.5	-1	1	21	3246	3266	AGAGCUUUCUUCAGUCCACUC	:: ::.::.::.:::::::	ACGUCGAUUGGAGGAAGCUCU	Cleavage	1
ana-miR159c-3p	comp12713_c0_seq6	2.5	-1	1	23	346	368	AGUGAAUGAUGCGGGAGACAAGU	..:::::::..::::..::::.:	GUUUGUCUCUUGCAUUGUUCAUU	Cleavage	1
ana-miR159c-3p	comp12713_c0_seq1	2.5	-1	1	23	346	368	AGUGAAUGAUGCGGGAGACAAGU	..:::::::..::::..::::.:	GUUUGUCUCUUGCAUUGUUCAUU	Cleavage	1
ana-miR159c-3p	comp12713_c0_seq11	2.5	-1	1	23	346	368	AGUGAAUGAUGCGGGAGACAAGU	..:::::::..::::..::::.:	GUUUGUCUCUUGCAUUGUUCAUU	Cleavage	1
ana-miR159c-3p	comp12713_c0_seq7	2.5	-1	1	23	346	368	AGUGAAUGAUGCGGGAGACAAGU	..:::::::..::::..::::.:	GUUUGUCUCUUGCAUUGUUCAUU	Cleavage	1
ana-miR159d-3p	comp13377_c0_seq6	2.5	-1	1	21	293	313	UGGACUGAAGGGAGCUCCUUC	: :::::::..:::..::.::	GCAGGAGCUUUCUUUGGUUCA	Cleavage	1
ana-miR159d-3p	comp8112_c1_seq1	2.5	-1	1	20	1	20	UGGACUGAAGGGAGCUCCUU	::::::::::::: ::::	UUGGAGCUCCCUUCACUCCA	Cleavage	1
ana-miR159d-3p	comp13377_c0_seq7	2.5	-1	1	21	546	566	UGGACUGAAGGGAGCUCCUUC	: :::::::..:::..::.::	GCAGGAGCUUUCUUUGGUUCA	Cleavage	1
ana-miR159d-3p	comp7279_c0_seq1	2.5	-1	1	21	1246	1266	UGGACUGAAGGGAGCUCCUUC	::::::::::::: ::::	GUUGGAGCUCCCUUCACUCCA	Cleavage	1
ana-miR159d-3p	comp13377_c0_seq2	2.5	-1	1	21	2202	2222	UGGACUGAAGGGAGCUCCUUC	: :::::::..:::..::.::	GCAGGAGCUUUCUUUGGUUCA	Cleavage	1
ana-miR159e-5p	comp376_c0_seq1	2.5	-1	1	22	495	516	UGCUGCUAGUUCAUGGAUUCCU	::::. :: :::::::::::::	AGGAGACCUUGAACUAGCAGCA	Cleavage	1
ana-miR159f-3p	comp11137_c0_seq2	2.5	-1	1	21	1240	1260	UUGGACUGAAGGGGCCUCUUC	:.:.:: ::::::::::::.	AAGGGGGACCCUUCAGUCCAG	Cleavage	1
ana-miR159f-3p	comp11137_c0_seq1	2.5	-1	1	21	1240	1260	UUGGACUGAAGGGGCCUCUUC	:.:.:: ::::::::::::.	AAGGGGGACCCUUCAGUCCAG	Cleavage	1
ana-miR159h-3p	comp15922_c0_seq14	2.5	-1	1	20	1733	1752	UUUGGAUUGAAGGGAGCUCA	:::::::::::..:::: ::	UGAGCUCCCUUUGAUCCCAA	Cleavage	1
ana-miR159h-3p	comp15922_c0_seq1	2.5	-1	1	20	1780	1799	UUUGGAUUGAAGGGAGCUCA	:::::::::::..:::: ::	UGAGCUCCCUUUGAUCCCAA	Cleavage	1
ana-miR159h-3p	comp15922_c0_seq17	2.5	-1	1	20	2145	2164	UUUGGAUUGAAGGGAGCUCA	:::::::::::..:::: ::	UGAGCUCCCUUUGAUCCCAA	Cleavage	1
ana-miR159h-3p	comp15922_c0_seq18	2.5	-1	1	20	2192	2211	UUUGGAUUGAAGGGAGCUCA	:::::::::::..:::: ::	UGAGCUCCCUUUGAUCCCAA	Cleavage	1
ana-miR159h-3p	comp15922_c0_seq7	2.5	-1	1	20	3059	3078	UUUGGAUUGAAGGGAGCUCA	:::::::::::..:::: ::	UGAGCUCCCUUUGAUCCCAA	Cleavage	1
ana-miR159h-3p	comp15922_c0_seq13	2.5	-1	1	20	3063	3082	UUUGGAUUGAAGGGAGCUCA	:::::::::::..:::: ::	UGAGCUCCCUUUGAUCCCAA	Cleavage	1
ana-miR159h-3p	comp15922_c0_seq3	2.5	-1	1	20	3106	3125	UUUGGAUUGAAGGGAGCUCA	:::::::::::..:::: ::	UGAGCUCCCUUUGAUCCCAA	Cleavage	1
ana-miR159h-3p	comp15922_c0_seq16	2.5	-1	1	20	3110	3129	UUUGGAUUGAAGGGAGCUCA	:::::::::::..:::: ::	UGAGCUCCCUUUGAUCCCAA	Cleavage	1
ana-miR159h-3p	comp15922_c0_seq8	2.5	-1	1	20	4197	4216	UUUGGAUUGAAGGGAGCUCA	:::::::::::..:::: ::	UGAGCUCCCUUUGAUCCCAA	Cleavage	1
ana-miR159h-3p	comp15922_c0_seq12	2.5	-1	1	20	4244	4263	UUUGGAUUGAAGGGAGCUCA	:::::::::::..:::: ::	UGAGCUCCCUUUGAUCCCAA	Cleavage	1
ana-miR159h-3p	comp15658_c0_seq55	2.5	-1	1	20	188	207	UUUGGAUUGAAGGGAGCUCA	:::: :.::::::.:.::::	UGAGAUUCCUUCAGUUCAAA	Cleavage	1
ana-miR159h-3p	comp15658_c0_seq37	2.5	-1	1	20	188	207	UUUGGAUUGAAGGGAGCUCA	:::: :.::::::.:.::::	UGAGAUUCCUUCAGUUCAAA	Cleavage	1
ana-miR159h-3p	comp15658_c0_seq5	2.5	-1	1	20	188	207	UUUGGAUUGAAGGGAGCUCA	:::: :.::::::.:.::::	UGAGAUUCCUUCAGUUCAAA	Cleavage	1
ana-miR159h-3p	comp15658_c0_seq26	2.5	-1	1	20	188	207	UUUGGAUUGAAGGGAGCUCA	:::: :.::::::.:.::::	UGAGAUUCCUUCAGUUCAAA	Cleavage	1
ana-miR159h-3p	comp15658_c0_seq21	2.5	-1	1	20	188	207	UUUGGAUUGAAGGGAGCUCA	:::: :.::::::.:.::::	UGAGAUUCCUUCAGUUCAAA	Cleavage	1
ana-miR159h-3p	comp15658_c0_seq17	2.5	-1	1	20	188	207	UUUGGAUUGAAGGGAGCUCA	:::: :.::::::.:.::::	UGAGAUUCCUUCAGUUCAAA	Cleavage	1
ana-miR159h-3p	comp8112_c1_seq1	2.5	-1	1	20	3	22	UUUGGAUUGAAGGGAGCUCA	:::::::::::: :::::	GGAGCUCCCUUCACUCCAAU	Cleavage	1
ana-miR159h-3p	comp7279_c0_seq1	2.5	-1	1	20	1249	1268	UUUGGAUUGAAGGGAGCUCA	:::::::::::: :::::	GGAGCUCCCUUCACUCCAAU	Cleavage	1
ana-miR159j-5p	comp11263_c1_seq1	2.5	-1	1	20	283	302	GAGCUUCCUUCAGUCCACUC	:::::::::::.:::::	GCUUGGACUGAAGGGAGCUC	Cleavage	1
ana-miR159j-5p	comp24739_c0_seq1	2.5	-1	1	20	673	692	GAGCUUCCUUCAGUCCACUC	:: ::::::::.::.::.::	GACUGGACUGAGGGGAGUUC	Cleavage	1
ana-miR159j-5p	comp12824_c0_seq2	2.5	-1	1	20	1343	1362	GAGCUUCCUUCAGUCCACUC	:::::::::::.:::::	UCUUGGACUGAAGGGAGCUC	Cleavage	1
ana-miR159j-5p	comp12824_c0_seq8	2.5	-1	1	20	1343	1362	GAGCUUCCUUCAGUCCACUC	:::::::::::.:::::	UCUUGGACUGAAGGGAGCUC	Cleavage	1
ana-miR159j-5p	comp12824_c0_seq6	2.5	-1	1	20	1343	1362	GAGCUUCCUUCAGUCCACUC	:::::::::::.:::::	UCUUGGACUGAAGGGAGCUC	Cleavage	1
ana-miR159j-5p	comp12824_c0_seq10	2.5	-1	1	20	1343	1362	GAGCUUCCUUCAGUCCACUC	:::::::::::.:::::	UCUUGGACUGAAGGGAGCUC	Cleavage	1
ana-miR159j-5p	comp12824_c0_seq14	2.5	-1	1	20	1343	1362	GAGCUUCCUUCAGUCCACUC	:::::::::::.:::::	UCUUGGACUGAAGGGAGCUC	Cleavage	1
ana-miR159j-5p	comp12824_c0_seq11	2.5	-1	1	20	1343	1362	GAGCUUCCUUCAGUCCACUC	:::::::::::.:::::	UCUUGGACUGAAGGGAGCUC	Cleavage	1
ana-miR159j-5p	comp12824_c0_seq13	2.5	-1	1	20	1343	1362	GAGCUUCCUUCAGUCCACUC	:::::::::::.:::::	UCUUGGACUGAAGGGAGCUC	Cleavage	1
ana-miR159j-5p	comp12824_c0_seq5	2.5	-1	1	20	1343	1362	GAGCUUCCUUCAGUCCACUC	:::::::::::.:::::	UCUUGGACUGAAGGGAGCUC	Cleavage	1
ana-miR159j-5p	comp12824_c0_seq15	2.5	-1	1	20	1343	1362	GAGCUUCCUUCAGUCCACUC	:::::::::::.:::::	UCUUGGACUGAAGGGAGCUC	Cleavage	1
ana-miR159j-5p	comp12824_c0_seq7	2.5	-1	1	20	1343	1362	GAGCUUCCUUCAGUCCACUC	:::::::::::.:::::	UCUUGGACUGAAGGGAGCUC	Cleavage	1
ana-miR159j-5p	comp12824_c0_seq4	2.5	-1	1	20	1343	1362	GAGCUUCCUUCAGUCCACUC	:::::::::::.:::::	UCUUGGACUGAAGGGAGCUC	Cleavage	1
ana-miR159j-5p	comp12824_c0_seq9	2.5	-1	1	20	1343	1362	GAGCUUCCUUCAGUCCACUC	:::::::::::.:::::	UCUUGGACUGAAGGGAGCUC	Cleavage	1
ana-miR159j-5p	comp12824_c0_seq12	2.5	-1	1	20	1343	1362	GAGCUUCCUUCAGUCCACUC	:::::::::::.:::::	UCUUGGACUGAAGGGAGCUC	Cleavage	1
ana-miR159j-5p	comp12824_c0_seq1	2.5	-1	1	20	1343	1362	GAGCUUCCUUCAGUCCACUC	:::::::::::.:::::	UCUUGGACUGAAGGGAGCUC	Cleavage	1
ana-miR159j-5p	comp12824_c0_seq3	2.5	-1	1	20	1343	1362	GAGCUUCCUUCAGUCCACUC	:::::::::::.:::::	UCUUGGACUGAAGGGAGCUC	Cleavage	1
ana-miR159j-5p	comp12670_c0_seq2	2.5	-1	1	20	1843	1862	GAGCUUCCUUCAGUCCACUC	::::: ::::::::.:.:.	UAGUGGUCUGAAGGAGGUUU	Cleavage	1
ana-miR159j-5p	comp12670_c0_seq3	2.5	-1	1	20	1946	1965	GAGCUUCCUUCAGUCCACUC	::::: ::::::::.:.:.	UAGUGGUCUGAAGGAGGUUU	Cleavage	1
ana-miR159j-5p	comp12670_c0_seq4	2.5	-1	1	20	2100	2119	GAGCUUCCUUCAGUCCACUC	::::: ::::::::.:.:.	UAGUGGUCUGAAGGAGGUUU	Cleavage	1
ana-miR159j-5p	comp12670_c0_seq1	2.5	-1	1	20	2203	2222	GAGCUUCCUUCAGUCCACUC	::::: ::::::::.:.:.	UAGUGGUCUGAAGGAGGUUU	Cleavage	1
ana-miR159k-3p	comp8112_c1_seq1	2.5	-1	1	20	3	22	UUUGGACUGAAGGGAGCUCC	::::::::::::: :::::	GGAGCUCCCUUCACUCCAAU	Cleavage	1
ana-miR159k-3p	comp7279_c0_seq1	2.5	-1	1	20	1249	1268	UUUGGACUGAAGGGAGCUCC	::::::::::::: :::::	GGAGCUCCCUUCACUCCAAU	Cleavage	1
ana-miR159k-3p	comp13377_c0_seq6	2.5	-1	1	20	296	315	UUUGGACUGAAGGGAGCUCC	::::::..:::..::.::::	GGAGCUUUCUUUGGUUCAAA	Cleavage	1
ana-miR159k-3p	comp13377_c0_seq7	2.5	-1	1	20	549	568	UUUGGACUGAAGGGAGCUCC	::::::..:::..::.::::	GGAGCUUUCUUUGGUUCAAA	Cleavage	1
ana-miR159k-3p	comp13377_c0_seq2	2.5	-1	1	20	2205	2224	UUUGGACUGAAGGGAGCUCC	::::::..:::..::.::::	GGAGCUUUCUUUGGUUCAAA	Cleavage	1
ana-miR160a-5p	comp22388_c0_seq1	2.5	-1	1	21	525	545	UGCCUGGCUCCCUGUAUGCCA	: ::::::::::..::::.	AUGGAUACAGGGAGUUAGGCG	Cleavage	1
ana-miR164a-5p	comp15154_c0_seq6	2.5	-1	1	21	480	500	UGGAGAAGCAGGGCACGUGCA	..: ::::::::::::::.	CUUGCCUGCCCUGCUUCUCCG	Cleavage	1
ana-miR164a-5p	comp15154_c0_seq11	2.5	-1	1	21	480	500	UGGAGAAGCAGGGCACGUGCA	..: ::::::::::::::.	CUUGCCUGCCCUGCUUCUCCG	Cleavage	1
ana-miR164a-5p	comp15154_c0_seq3	2.5	-1	1	21	480	500	UGGAGAAGCAGGGCACGUGCA	..: ::::::::::::::.	CUUGCCUGCCCUGCUUCUCCG	Cleavage	1
ana-miR164a-5p	comp15154_c0_seq5	2.5	-1	1	21	480	500	UGGAGAAGCAGGGCACGUGCA	..: ::::::::::::::.	CUUGCCUGCCCUGCUUCUCCG	Cleavage	1
ana-miR164a-5p	comp15154_c0_seq9	2.5	-1	1	21	480	500	UGGAGAAGCAGGGCACGUGCA	..: ::::::::::::::.	CUUGCCUGCCCUGCUUCUCCG	Cleavage	1
ana-miR164a-5p	comp15154_c0_seq1	2.5	-1	1	21	497	517	UGGAGAAGCAGGGCACGUGCA	..: ::::::::::::::.	CUUGCCUGCCCUGCUUCUCCG	Cleavage	1
ana-miR164a-5p	comp16530_c0_seq1	2.5	-1	1	21	411	431	UGGAGAAGCAGGGCACGUGCA	: .::::::::.::.::::	CCCUUGUGCCCUGUUUUUCCA	Cleavage	1
ana-miR164c-3p	comp15336_c3_seq13	2.5	-1	1	21	287	307	CAUGUGCCCUUCUUCCCCAUC	: ::::::::::::::.. ::	GCUGGGGAAGAAGGGCGUUUG	Cleavage	1
ana-miR164c-3p	comp15336_c3_seq12	2.5	-1	1	21	287	307	CAUGUGCCCUUCUUCCCCAUC	: ::::::::::::::.. ::	GCUGGGGAAGAAGGGCGUUUG	Cleavage	1
ana-miR164c-3p	comp15336_c3_seq6	2.5	-1	1	21	287	307	CAUGUGCCCUUCUUCCCCAUC	: ::::::::::::::.. ::	GCUGGGGAAGAAGGGCGUUUG	Cleavage	1
ana-miR164c-3p	comp15336_c3_seq7	2.5	-1	1	21	287	307	CAUGUGCCCUUCUUCCCCAUC	: ::::::::::::::.. ::	GCUGGGGAAGAAGGGCGUUUG	Cleavage	1
ana-miR164c-3p	comp4563_c0_seq1	2.5	-1	1	21	940	960	CAUGUGCCCUUCUUCCCCAUC	: ::::::::..::: :::::	GCUGGGGAAGGGGGGAACAUG	Cleavage	1
ana-miR164d-3p	comp11395_c1_seq1	2.5	-1	1	21	42	62	UGCACGUGUUCUCCUUCUCCA	:::::::: ::..::::::::	UGGAGAAGCAGGGCACGUGCA	Cleavage	1
ana-miR164d-3p	comp15614_c2_seq21	2.5	-1	1	21	1031	1051	UGCACGUGUUCUCCUUCUCCA	::.::::::::: :.:::::	CGGGGAAGGAGAAAAUGUGCA	Cleavage	1
ana-miR164d-3p	comp14993_c0_seq2	2.5	-1	1	21	3657	3677	UGCACGUGUUCUCCUUCUCCA	::::::::::::.::::	UUCAGAAGGAGAACAUGUGCU	Cleavage	1
ana-miR164d-3p	comp15322_c0_seq1	2.5	-1	1	21	414	434	UGCACGUGUUCUCCUUCUCCA	::::::::::.:.::::.	ACGAGAAGGAGAGCGCGUGUU	Cleavage	1
ana-miR164d-3p	comp15322_c0_seq7	2.5	-1	1	21	414	434	UGCACGUGUUCUCCUUCUCCA	::::::::::.:.::::.	ACGAGAAGGAGAGCGCGUGUU	Cleavage	1
ana-miR164d-3p	comp15322_c0_seq3	2.5	-1	1	21	414	434	UGCACGUGUUCUCCUUCUCCA	::::::::::.:.::::.	ACGAGAAGGAGAGCGCGUGUU	Cleavage	1
ana-miR164d-3p	comp15322_c0_seq2	2.5	-1	1	21	414	434	UGCACGUGUUCUCCUUCUCCA	::::::::::.:.::::.	ACGAGAAGGAGAGCGCGUGUU	Cleavage	1
ana-miR164d-3p	comp8911_c0_seq1	2.5	-1	1	21	309	329	UGCACGUGUUCUCCUUCUCCA	:::.:::::.:::::: ::	GAGAGGAGGAGGACACGUUCA	Cleavage	1
ana-miR166a-3p	comp15547_c1_seq32	2.5	-1	1	21	312	332	UCGGACCAGGCUUCAUUCCCC	:::::::::..:: :::::	CUGGAAUGAAGUUUGAUCCGA	Cleavage	2
ana-miR166a-3p	comp15547_c1_seq33	2.5	-1	1	21	312	332	UCGGACCAGGCUUCAUUCCCC	:::::::::..:: :::::	CUGGAAUGAAGUUUGAUCCGA	Cleavage	2
ana-miR166b-5p	comp15503_c0_seq1	2.5	-1	1	21	190	210	GGAAUGUCUUCUGGUUCGAGA	.:::::::::.:::.: :::	AUUCGAACCAGGAGAUAAUCC	Cleavage	1
ana-miR166b-5p	comp7266_c0_seq1	2.5	-1	1	21	88	108	GGAAUGUCUUCUGGUUCGAGA	::::::::.::::::::	GCAGGAACCAGAGGACAUUCC	Cleavage	1
ana-miR166b-5p	comp7266_c0_seq2	2.5	-1	1	21	88	108	GGAAUGUCUUCUGGUUCGAGA	::::::::.::::::::	GCAGGAACCAGAGGACAUUCC	Cleavage	1
ana-miR166b-5p	comp13896_c0_seq2	2.5	-1	1	21	895	915	GGAAUGUCUUCUGGUUCGAGA	.:: ::::::.:::::::..	CUUCAAACCAGGAGACAUUUU	Cleavage	1
ana-miR166b-5p	comp17216_c0_seq1	2.5	-1	1	21	126	146	GGAAUGUCUUCUGGUUCGAGA	:::: ::::::.::::::	CACCGAAGCAGAAGGCAUUCC	Cleavage	1
ana-miR166c-3p	comp15870_c1_seq9	2.5	-1	1	21	613	633	UCUCGGACCAGGCUUCAUUCU	:::::::: :::::::::	UUCAUGAAGCCGGGUCCGAGA	Translation	1
ana-miR166c-3p	comp15870_c1_seq8	2.5	-1	1	21	613	633	UCUCGGACCAGGCUUCAUUCU	:::::::: :::::::::	UUCAUGAAGCCGGGUCCGAGA	Translation	1
ana-miR166c-3p	comp15870_c1_seq11	2.5	-1	1	21	613	633	UCUCGGACCAGGCUUCAUUCU	:::::::: :::::::::	UUCAUGAAGCCGGGUCCGAGA	Translation	1
ana-miR166c-3p	comp15870_c1_seq22	2.5	-1	1	21	613	633	UCUCGGACCAGGCUUCAUUCU	:::::::: :::::::::	UUCAUGAAGCCGGGUCCGAGA	Translation	1
ana-miR166c-3p	comp15870_c1_seq19	2.5	-1	1	21	613	633	UCUCGGACCAGGCUUCAUUCU	:::::::: :::::::::	UUCAUGAAGCCGGGUCCGAGA	Translation	1
ana-miR166c-3p	comp15870_c1_seq10	2.5	-1	1	21	613	633	UCUCGGACCAGGCUUCAUUCU	:::::::: :::::::::	UUCAUGAAGCCGGGUCCGAGA	Translation	1
ana-miR166c-3p	comp15870_c1_seq16	2.5	-1	1	21	613	633	UCUCGGACCAGGCUUCAUUCU	:::::::: :::::::::	UUCAUGAAGCCGGGUCCGAGA	Translation	1
ana-miR166c-3p	comp15870_c1_seq13	2.5	-1	1	21	613	633	UCUCGGACCAGGCUUCAUUCU	:::::::: :::::::::	UUCAUGAAGCCGGGUCCGAGA	Translation	1
ana-miR166c-3p	comp13371_c0_seq12	2.5	-1	1	21	1267	1287	UCUCGGACCAGGCUUCAUUCU	::::::::::::::: .:.	GAAAUGAAGCCUGGUCCUGGG	Cleavage	1
ana-miR166e-5p	comp7083_c0_seq1	2.5	-1	1	21	6666	6686	GGAAUGUUGUCUGGCUCGAGG	.::.::::::::.::::::.	UCUUGAGCCAGAUAACAUUUG	Cleavage	1
ana-miR166e-5p	comp14603_c0_seq1	2.5	-1	1	21	611	631	GGAAUGUUGUCUGGCUCGAGG	..:.::::::::...::::.:	UUUUGAGCCAGAUGGCAUUUC	Cleavage	1
ana-miR166e-5p	comp14603_c0_seq2	2.5	-1	1	21	1024	1044	GGAAUGUUGUCUGGCUCGAGG	..:.::::::::...::::.:	UUUUGAGCCAGAUGGCAUUUC	Cleavage	1
ana-miR166f-5p	comp14603_c0_seq1	2.5	-1	1	21	611	631	GGAAUGCUGUCUGGUUCGAGA	:.:.::.:::::..:::::.:	UUUUGAGCCAGAUGGCAUUUC	Cleavage	1
ana-miR166f-5p	comp14603_c0_seq2	2.5	-1	1	21	1024	1044	GGAAUGCUGUCUGGUUCGAGA	:.:.::.:::::..:::::.:	UUUUGAGCCAGAUGGCAUUUC	Cleavage	1
ana-miR166f-5p	comp49493_c0_seq1	2.5	-1	1	21	33	53	GGAAUGCUGUCUGGUUCGAGA	: :::.:::::.:::::.:	AAUGGAAUCAGACGGCAUUUC	Cleavage	1
ana-miR166g-3p	comp15870_c1_seq9	2.5	-1	1	21	613	633	UCUCGGACCAGGCUUCAUUCC	:::::::: :::::::::	UUCAUGAAGCCGGGUCCGAGA	Translation	1
ana-miR166g-3p	comp15870_c1_seq8	2.5	-1	1	21	613	633	UCUCGGACCAGGCUUCAUUCC	:::::::: :::::::::	UUCAUGAAGCCGGGUCCGAGA	Translation	1
ana-miR166g-3p	comp15870_c1_seq11	2.5	-1	1	21	613	633	UCUCGGACCAGGCUUCAUUCC	:::::::: :::::::::	UUCAUGAAGCCGGGUCCGAGA	Translation	1
ana-miR166g-3p	comp13371_c0_seq12	2.5	-1	1	21	1267	1287	UCUCGGACCAGGCUUCAUUCC	: ::::::::::::::: .:.	GAAAUGAAGCCUGGUCCUGGG	Cleavage	1
ana-miR166g-3p	comp15870_c1_seq22	2.5	-1	1	21	613	633	UCUCGGACCAGGCUUCAUUCC	:::::::: :::::::::	UUCAUGAAGCCGGGUCCGAGA	Translation	1
ana-miR166g-3p	comp15870_c1_seq19	2.5	-1	1	21	613	633	UCUCGGACCAGGCUUCAUUCC	:::::::: :::::::::	UUCAUGAAGCCGGGUCCGAGA	Translation	1
ana-miR166g-3p	comp15870_c1_seq10	2.5	-1	1	21	613	633	UCUCGGACCAGGCUUCAUUCC	:::::::: :::::::::	UUCAUGAAGCCGGGUCCGAGA	Translation	1
ana-miR166g-3p	comp15870_c1_seq16	2.5	-1	1	21	613	633	UCUCGGACCAGGCUUCAUUCC	:::::::: :::::::::	UUCAUGAAGCCGGGUCCGAGA	Translation	1
ana-miR166g-3p	comp15870_c1_seq13	2.5	-1	1	21	613	633	UCUCGGACCAGGCUUCAUUCC	:::::::: :::::::::	UUCAUGAAGCCGGGUCCGAGA	Translation	1
ana-miR167a-5p	comp4775_c0_seq1	2.5	-1	1	21	93	113	UGAAGCUGCCAGCAUGAUCUA	::::::::::::::: ::	GGUAUCAUGCUGGCAGCUGCA	Cleavage	1
ana-miR167a-5p	comp22497_c0_seq1	2.5	-1	1	21	892	911	UGAAGCUGCCAGCAUGAUCUA	:.:::: ::.:::::::::::	UGGAUC-UGUUGGCAGCUUCA	Cleavage	1
ana-miR167b-3p	comp12806_c0_seq6	2.5	-1	1	21	237	257	AGAUCAUAUGGCAGCUUCACC	::::: :.:::..::::::::	GGUGAUGUUGCUGUAUGAUCU	Cleavage	1
ana-miR167b-3p	comp12806_c0_seq1	2.5	-1	1	21	237	257	AGAUCAUAUGGCAGCUUCACC	::::: :.:::..::::::::	GGUGAUGUUGCUGUAUGAUCU	Cleavage	1
ana-miR167b-5p	comp4775_c0_seq1	2.5	-1	1	22	92	113	UGAAGCUGCCAGCAUGAUCUGA	::::::::::::::: ::	AGGUAUCAUGCUGGCAGCUGCA	Cleavage	1
ana-miR167b-5p	comp22497_c0_seq1	2.5	-1	1	22	891	911	UGAAGCUGCCAGCAUGAUCUGA	..:::: ::.:::::::::::	CUGGAUC-UGUUGGCAGCUUCA	Cleavage	1
ana-miR167d-5p	comp4775_c0_seq1	2.5	-1	1	22	92	113	UGAAGCUGCCAGCAUGAUCUUA	::::::::::::::: ::	AGGUAUCAUGCUGGCAGCUGCA	Cleavage	1
ana-miR167d-5p	comp22497_c0_seq1	2.5	-1	1	22	891	911	UGAAGCUGCCAGCAUGAUCUUA	.:::: ::.:::::::::::	CUGGAUC-UGUUGGCAGCUUCA	Cleavage	1
ana-miR168a-3p	comp23424_c0_seq1	2.5	-1	1	21	601	621	CCCGCCUUGCAUCAACUGAAU	:::::::::::::.:::	AACGAGUUGAUGCAAGGUGGG	Cleavage	1
ana-miR169a-3p	comp79887_c0_seq1	2.5	-1	1	21	187	208	GGCAAGUUGUUUUUG-GCUACA	::::: :::::::::::::.:	CGUAGCUCAAAAACAACUUGUC	Cleavage	1
ana-miR169a-3p	comp3850_c0_seq1	2.5	-1	1	21	1379	1399	GGCAAGUUGUUUUUGGCUACA	: :::::::::.::::::	UCCACCCAAAAACAGCUUGCC	Cleavage	1
ana-miR169a-3p	comp3850_c0_seq2	2.5	-1	1	21	1485	1505	GGCAAGUUGUUUUUGGCUACA	: :::::::::.::::::	UCCACCCAAAAACAGCUUGCC	Cleavage	1
ana-miR169a-3p	comp4229_c0_seq1	2.5	-1	1	21	205	225	GGCAAGUUGUUUUUGGCUACA	: :: :::.::.::.::::::	UAUAACCAGAAGCAGCUUGCC	Cleavage	1
ana-miR169a-5p	comp12286_c0_seq2	2.5	-1	1	21	1448	1468	CAGCCAAGAAUGACUUGCCGG	::::::::::::::: ::	CAAGCAAGUCAUUCUUGGAUG	Cleavage	1
ana-miR169b-5p	comp5325_c0_seq2	2.5	-1	1	21	920	940	CAGCCAAGGAUGACUUGCCGA	:.::.:: :.::::::::.::	UUGGUAAAUUAUCCUUGGUUG	Cleavage	1
ana-miR169b-5p	comp5325_c0_seq1	2.5	-1	1	21	920	940	CAGCCAAGGAUGACUUGCCGA	:.::.:: :.::::::::.::	UUGGUAAAUUAUCCUUGGUUG	Cleavage	1
ana-miR169b-5p	comp12517_c0_seq3	2.5	-1	1	21	938	958	CAGCCAAGGAUGACUUGCCGA	:::::: ::::.:::::::	GCGGCAAAUCAUUCUUGGCUU	Cleavage	1
ana-miR169b-5p	comp12517_c0_seq4	2.5	-1	1	21	1295	1315	CAGCCAAGGAUGACUUGCCGA	:::::: ::::.:::::::	GCGGCAAAUCAUUCUUGGCUU	Cleavage	1
ana-miR169b-5p	comp53674_c0_seq1	2.5	-1	1	21	65	85	CAGCCAAGGAUGACUUGCCGA	::::: ::::.:::::::	CAGGCAAUUCAUUCUUGGCUC	Cleavage	1
ana-miR169c-5p	comp5334_c0_seq1	2.5	-1	1	21	115	135	AAGCCAAGGAUGACUUGCCGG	:::::: ::::.:::::::	GCGGCAAAUCAUUCUUGGCUG	Cleavage	1
ana-miR169c-5p	comp13459_c0_seq4	2.5	-1	1	21	1211	1231	AAGCCAAGGAUGACUUGCCGG	::::: ::::.:::::::	GAGGCAAUUCAUUCUUGGCUG	Cleavage	2
ana-miR169c-5p	comp53674_c0_seq1	2.5	-1	1	21	65	85	AAGCCAAGGAUGACUUGCCGG	: ::::: ::::.:::::::	CAGGCAAUUCAUUCUUGGCUC	Cleavage	1
ana-miR169d-5p	comp8889_c0_seq1	2.5	-1	1	22	942	963	UGAGCCAAGGAUGACUUGCCGG	:. :::: ::::::::::::.	CUCGCAAAGCAUCCUUGGCUCG	Cleavage	1
ana-miR169d-5p	comp8889_c0_seq2	2.5	-1	1	22	1125	1146	UGAGCCAAGGAUGACUUGCCGG	:. :::: ::::::::::::.	CUCGCAAAGCAUCCUUGGCUCG	Cleavage	1
ana-miR169d-5p	comp5994_c0_seq1	2.5	-1	1	22	93	114	UGAGCCAAGGAUGACUUGCCGG	:::: ::::::::::::.	CACGCAAAGCAUCCUUGGCUCG	Cleavage	1
ana-miR169e-5p	comp12517_c0_seq3	2.5	-1	1	21	938	958	CAGCCAAGGAUGACUUGCCGG	:::::: ::::.:::::::	GCGGCAAAUCAUUCUUGGCUU	Cleavage	1
ana-miR169e-5p	comp12517_c0_seq4	2.5	-1	1	21	1295	1315	CAGCCAAGGAUGACUUGCCGG	:::::: ::::.:::::::	GCGGCAAAUCAUUCUUGGCUU	Cleavage	1
ana-miR169e-5p	comp5325_c0_seq2	2.5	-1	1	21	920	940	CAGCCAAGGAUGACUUGCCGG	..::.:: :.::::::::.::	UUGGUAAAUUAUCCUUGGUUG	Cleavage	1
ana-miR169e-5p	comp5325_c0_seq1	2.5	-1	1	21	920	940	CAGCCAAGGAUGACUUGCCGG	..::.:: :.::::::::.::	UUGGUAAAUUAUCCUUGGUUG	Cleavage	1
ana-miR169e-5p	comp53674_c0_seq1	2.5	-1	1	21	65	85	CAGCCAAGGAUGACUUGCCGG	: ::::: ::::.:::::::	CAGGCAAUUCAUUCUUGGCUC	Cleavage	1
ana-miR171_2a-3p	comp15204_c0_seq2	2.5	-1	1	21	1751	1771	CGAGCCGAAUCAAUAUCACUC	: ::::::::::::.: ::.:	GUGUGAUAUUGAUUUGUCUUG	Cleavage	1
ana-miR171-1a-3p	comp25317_c0_seq1	2.5	-1	1	21	1466	1486	UGAGCCGAAUCAAUAUCACUC	.: :: :::::::.::::::	UGGGGAAAUUGAUUUGGCUCA	Cleavage	1
ana-miR171-1b-3p	comp10967_c0_seq2	2.5	-1	1	21	981	1002	UGAUUGAGCCGUGCCA-AUAUC	:::: :::::.::::::::::	CAUAUCUGGCAUGGCUCAAUCA	Cleavage	1
ana-miR171-1b-3p	comp3489_c1_seq1	2.5	-1	1	21	156	176	UGAUUGAGCCGUGCCAAUAUC	.:.::: .:.::::::::::	AGUGUUGAUAUGGCUCAAUCA	Cleavage	1
ana-miR171-1c-3p	comp14816_c0_seq3	2.5	-1	1	21	293	313	UUGAGCCGCGUCAAUAUCUUA	:::.::::::.::::::.	CGCGAUGUUGACGUGGCUCAG	Cleavage	1
ana-miR171-1c-3p	comp14816_c0_seq2	2.5	-1	1	21	293	313	UUGAGCCGCGUCAAUAUCUUA	:::.::::::.::::::.	CGCGAUGUUGACGUGGCUCAG	Cleavage	1
ana-miR171-1c-3p	comp14816_c0_seq11	2.5	-1	1	21	293	313	UUGAGCCGCGUCAAUAUCUUA	:::.::::::.::::::.	CGCGAUGUUGACGUGGCUCAG	Cleavage	1
ana-miR171-1c-3p	comp14816_c0_seq32	2.5	-1	1	21	293	313	UUGAGCCGCGUCAAUAUCUUA	:::.::::::.::::::.	CGCGAUGUUGACGUGGCUCAG	Cleavage	1
ana-miR171-1c-3p	comp14816_c0_seq14	2.5	-1	1	21	293	313	UUGAGCCGCGUCAAUAUCUUA	:::.::::::.::::::.	CGCGAUGUUGACGUGGCUCAG	Cleavage	1
ana-miR171-1c-3p	comp14816_c0_seq31	2.5	-1	1	21	293	313	UUGAGCCGCGUCAAUAUCUUA	:::.::::::.::::::.	CGCGAUGUUGACGUGGCUCAG	Cleavage	1
ana-miR171-1c-3p	comp14816_c0_seq15	2.5	-1	1	21	293	313	UUGAGCCGCGUCAAUAUCUUA	:::.::::::.::::::.	CGCGAUGUUGACGUGGCUCAG	Cleavage	1
ana-miR171-1c-3p	comp14816_c0_seq23	2.5	-1	1	21	293	313	UUGAGCCGCGUCAAUAUCUUA	:::.::::::.::::::.	CGCGAUGUUGACGUGGCUCAG	Cleavage	1
ana-miR171-1c-3p	comp14816_c0_seq26	2.5	-1	1	21	293	313	UUGAGCCGCGUCAAUAUCUUA	:::.::::::.::::::.	CGCGAUGUUGACGUGGCUCAG	Cleavage	1
ana-miR171-1c-3p	comp14816_c0_seq9	2.5	-1	1	21	293	313	UUGAGCCGCGUCAAUAUCUUA	:::.::::::.::::::.	CGCGAUGUUGACGUGGCUCAG	Cleavage	1
ana-miR171-1c-3p	comp14816_c0_seq22	2.5	-1	1	21	293	313	UUGAGCCGCGUCAAUAUCUUA	:::.::::::.::::::.	CGCGAUGUUGACGUGGCUCAG	Cleavage	1
ana-miR171-1c-3p	comp14816_c0_seq5	2.5	-1	1	21	293	313	UUGAGCCGCGUCAAUAUCUUA	:::.::::::.::::::.	CGCGAUGUUGACGUGGCUCAG	Cleavage	1
ana-miR171-1c-3p	comp14816_c0_seq7	2.5	-1	1	21	293	313	UUGAGCCGCGUCAAUAUCUUA	:::.::::::.::::::.	CGCGAUGUUGACGUGGCUCAG	Cleavage	1
ana-miR171-1c-3p	comp14816_c0_seq8	2.5	-1	1	21	293	313	UUGAGCCGCGUCAAUAUCUUA	:::.::::::.::::::.	CGCGAUGUUGACGUGGCUCAG	Cleavage	1
ana-miR171-1c-3p	comp14816_c0_seq20	2.5	-1	1	21	293	313	UUGAGCCGCGUCAAUAUCUUA	:::.::::::.::::::.	CGCGAUGUUGACGUGGCUCAG	Cleavage	1
ana-miR171-1c-3p	comp14816_c0_seq16	2.5	-1	1	21	293	313	UUGAGCCGCGUCAAUAUCUUA	:::.::::::.::::::.	CGCGAUGUUGACGUGGCUCAG	Cleavage	1
ana-miR171-1c-3p	comp14816_c0_seq24	2.5	-1	1	21	293	313	UUGAGCCGCGUCAAUAUCUUA	:::.::::::.::::::.	CGCGAUGUUGACGUGGCUCAG	Cleavage	1
ana-miR171-1c-3p	comp14816_c0_seq17	2.5	-1	1	21	293	313	UUGAGCCGCGUCAAUAUCUUA	:::.::::::.::::::.	CGCGAUGUUGACGUGGCUCAG	Cleavage	1
ana-miR171-1c-3p	comp14816_c0_seq28	2.5	-1	1	21	293	313	UUGAGCCGCGUCAAUAUCUUA	:::.::::::.::::::.	CGCGAUGUUGACGUGGCUCAG	Cleavage	1
ana-miR171-1c-3p	comp14816_c0_seq6	2.5	-1	1	21	293	313	UUGAGCCGCGUCAAUAUCUUA	:::.::::::.::::::.	CGCGAUGUUGACGUGGCUCAG	Cleavage	1
ana-miR171-1c-3p	comp39314_c0_seq1	2.5	-1	1	21	146	166	UUGAGCCGCGUCAAUAUCUUA	::.:::::.:::: :::::	CUAGGUAUUGGCGCGCCUCAA	Cleavage	1
ana-miR171-1c-3p	comp5426_c0_seq2	2.5	-1	1	21	1558	1578	UUGAGCCGCGUCAAUAUCUUA	: ::::. :::.::::.::::	UCAGAUGAUGAUGCGGUUCAA	Cleavage	1
ana-miR171-1c-3p	comp5426_c0_seq1	2.5	-1	1	21	2063	2083	UUGAGCCGCGUCAAUAUCUUA	: ::::. :::.::::.::::	UCAGAUGAUGAUGCGGUUCAA	Cleavage	1
ana-miR171-1d-3p	comp14816_c0_seq3	2.5	-1	1	21	293	313	UUGAGCCGCGUCAAUAUCUCA	: :::.::::::.::::::.	CGCGAUGUUGACGUGGCUCAG	Cleavage	1
ana-miR171-1d-3p	comp14816_c0_seq2	2.5	-1	1	21	293	313	UUGAGCCGCGUCAAUAUCUCA	: :::.::::::.::::::.	CGCGAUGUUGACGUGGCUCAG	Cleavage	1
ana-miR171-1d-3p	comp14816_c0_seq11	2.5	-1	1	21	293	313	UUGAGCCGCGUCAAUAUCUCA	: :::.::::::.::::::.	CGCGAUGUUGACGUGGCUCAG	Cleavage	1
ana-miR171-1d-3p	comp14816_c0_seq32	2.5	-1	1	21	293	313	UUGAGCCGCGUCAAUAUCUCA	: :::.::::::.::::::.	CGCGAUGUUGACGUGGCUCAG	Cleavage	1
ana-miR171-1d-3p	comp14816_c0_seq14	2.5	-1	1	21	293	313	UUGAGCCGCGUCAAUAUCUCA	: :::.::::::.::::::.	CGCGAUGUUGACGUGGCUCAG	Cleavage	1
ana-miR171-1d-3p	comp14816_c0_seq31	2.5	-1	1	21	293	313	UUGAGCCGCGUCAAUAUCUCA	: :::.::::::.::::::.	CGCGAUGUUGACGUGGCUCAG	Cleavage	1
ana-miR171-1d-3p	comp14816_c0_seq15	2.5	-1	1	21	293	313	UUGAGCCGCGUCAAUAUCUCA	: :::.::::::.::::::.	CGCGAUGUUGACGUGGCUCAG	Cleavage	1
ana-miR171-1d-3p	comp14816_c0_seq23	2.5	-1	1	21	293	313	UUGAGCCGCGUCAAUAUCUCA	: :::.::::::.::::::.	CGCGAUGUUGACGUGGCUCAG	Cleavage	1
ana-miR171-1d-3p	comp14816_c0_seq26	2.5	-1	1	21	293	313	UUGAGCCGCGUCAAUAUCUCA	: :::.::::::.::::::.	CGCGAUGUUGACGUGGCUCAG	Cleavage	1
ana-miR171-1d-3p	comp14816_c0_seq9	2.5	-1	1	21	293	313	UUGAGCCGCGUCAAUAUCUCA	: :::.::::::.::::::.	CGCGAUGUUGACGUGGCUCAG	Cleavage	1
ana-miR171-1d-3p	comp14816_c0_seq22	2.5	-1	1	21	293	313	UUGAGCCGCGUCAAUAUCUCA	: :::.::::::.::::::.	CGCGAUGUUGACGUGGCUCAG	Cleavage	1
ana-miR171-1d-3p	comp14816_c0_seq5	2.5	-1	1	21	293	313	UUGAGCCGCGUCAAUAUCUCA	: :::.::::::.::::::.	CGCGAUGUUGACGUGGCUCAG	Cleavage	1
ana-miR171-1d-3p	comp14816_c0_seq7	2.5	-1	1	21	293	313	UUGAGCCGCGUCAAUAUCUCA	: :::.::::::.::::::.	CGCGAUGUUGACGUGGCUCAG	Cleavage	1
ana-miR171-1d-3p	comp14816_c0_seq8	2.5	-1	1	21	293	313	UUGAGCCGCGUCAAUAUCUCA	: :::.::::::.::::::.	CGCGAUGUUGACGUGGCUCAG	Cleavage	1
ana-miR171-1d-3p	comp14816_c0_seq20	2.5	-1	1	21	293	313	UUGAGCCGCGUCAAUAUCUCA	: :::.::::::.::::::.	CGCGAUGUUGACGUGGCUCAG	Cleavage	1
ana-miR171-1d-3p	comp14816_c0_seq16	2.5	-1	1	21	293	313	UUGAGCCGCGUCAAUAUCUCA	: :::.::::::.::::::.	CGCGAUGUUGACGUGGCUCAG	Cleavage	1
ana-miR171-1d-3p	comp14816_c0_seq24	2.5	-1	1	21	293	313	UUGAGCCGCGUCAAUAUCUCA	: :::.::::::.::::::.	CGCGAUGUUGACGUGGCUCAG	Cleavage	1
ana-miR171-1d-3p	comp14816_c0_seq17	2.5	-1	1	21	293	313	UUGAGCCGCGUCAAUAUCUCA	: :::.::::::.::::::.	CGCGAUGUUGACGUGGCUCAG	Cleavage	1
ana-miR171-1d-3p	comp14816_c0_seq28	2.5	-1	1	21	293	313	UUGAGCCGCGUCAAUAUCUCA	: :::.::::::.::::::.	CGCGAUGUUGACGUGGCUCAG	Cleavage	1
ana-miR171-1d-3p	comp14816_c0_seq6	2.5	-1	1	21	293	313	UUGAGCCGCGUCAAUAUCUCA	: :::.::::::.::::::.	CGCGAUGUUGACGUGGCUCAG	Cleavage	1
ana-miR171-1d-3p	comp39314_c0_seq1	2.5	-1	1	21	146	166	UUGAGCCGCGUCAAUAUCUCA	::.:::::.:::: :::::	CUAGGUAUUGGCGCGCCUCAA	Cleavage	1
ana-miR171-1d-3p	comp5426_c0_seq2	2.5	-1	1	21	1558	1578	UUGAGCCGCGUCAAUAUCUCA	: ::::. :::.::::.::::	UCAGAUGAUGAUGCGGUUCAA	Cleavage	1
ana-miR171-1d-3p	comp5426_c0_seq1	2.5	-1	1	21	2063	2083	UUGAGCCGCGUCAAUAUCUCA	: ::::. :::.::::.::::	UCAGAUGAUGAUGCGGUUCAA	Cleavage	1
ana-miR171-1e-3p	comp153_c0_seq1	2.5	-1	1	21	32	52	UUGAGCCGUGCCAAUAUCACA	::::::::: ::::::::::	UGUGAUAUUAGCACGGCUCAC	Cleavage	1
ana-miR171-1e-3p	comp15605_c0_seq3	2.5	-1	1	21	280	300	UUGAGCCGUGCCAAUAUCACA	:::::::::::::.: .::::	UGUGAUAUUGGCAUGAUUCAA	Cleavage	1
ana-miR171-1e-5p	comp9343_c0_seq1	2.5	-1	1	21	337	357	AGAUAUUGGUACGGUUCAAUC	::::::.:::::::.: :::	AAUUGAAUCGUACCAGUCUCU	Cleavage	1
ana-miR171-1f-3p	comp39314_c0_seq1	2.5	-1	1	19	149	167	AUUGAGCCGUGCCAAUAUC	:.:::::::.:: ::::::	GGUAUUGGCGCGCCUCAAU	Cleavage	1
ana-miR171-1f-3p	comp15605_c0_seq3	2.5	-1	1	19	283	301	AUUGAGCCGUGCCAAUAUC	::::::::::.: .:::::	GAUAUUGGCAUGAUUCAAU	Cleavage	1
ana-miR171-1h-5p	comp19940_c0_seq1	2.5	-1	1	21	281	301	CGAUGUUGGUGAGGUUCAAUC	:: ..:::::::.::::::	UCUUAGGCCUCACCGACAUCG	Cleavage	1
ana-miR171-1h-5p	comp20596_c0_seq1	2.5	-1	1	21	566	586	CGAUGUUGGUGAGGUUCAAUC	:: :::.:::.::::::.:	AUUUUAACUUCAUCAACAUUG	Cleavage	1
ana-miR172a-3p	comp15598_c2_seq1	2.5	-1	1	21	318	338	AGAAUCUUGAUGAUGCUGCAG	:::.: : :::::::::::::	CUGUAUCUUCAUCAAGAUUCU	Cleavage	1
ana-miR172a-3p	comp15598_c2_seq2	2.5	-1	1	21	1894	1914	AGAAUCUUGAUGAUGCUGCAG	:::.: : :::::::::::::	CUGUAUCUUCAUCAAGAUUCU	Cleavage	1
ana-miR172a-3p	comp11943_c1_seq3	2.5	-1	1	21	1145	1165	AGAAUCUUGAUGAUGCUGCAG	.:: :::::.::.:.::::::	UUGGAGCAUUAUUAGGAUUCU	Cleavage	1
ana-miR172a-3p	comp11943_c1_seq1	2.5	-1	1	21	1156	1176	AGAAUCUUGAUGAUGCUGCAG	.:: :::::.::.:.::::::	UUGGAGCAUUAUUAGGAUUCU	Cleavage	1
ana-miR172a-3p	comp11943_c1_seq4	2.5	-1	1	21	1306	1326	AGAAUCUUGAUGAUGCUGCAG	.:: :::::.::.:.::::::	UUGGAGCAUUAUUAGGAUUCU	Cleavage	1
ana-miR172a-3p	comp11943_c1_seq2	2.5	-1	1	21	1317	1337	AGAAUCUUGAUGAUGCUGCAG	.:: :::::.::.:.::::::	UUGGAGCAUUAUUAGGAUUCU	Cleavage	1
ana-miR172a-3p	comp13215_c0_seq4	2.5	-1	1	21	78	98	AGAAUCUUGAUGAUGCUGCAG	:: :: :::::.::::::::	GUGGAGAAUCAUUAAGAUUCU	Cleavage	1
ana-miR172a-3p	comp5625_c0_seq1	2.5	-1	1	21	386	406	AGAAUCUUGAUGAUGCUGCAG	:: ::::::::.::::::	CAUCAUCAUCAUCAGGAUUCU	Cleavage	1
ana-miR172a-3p	comp12197_c0_seq3	2.5	-1	1	21	2653	2673	AGAAUCUUGAUGAUGCUGCAG	: ::::::::::::::: :	ACGGAGCAUCAUCAAGAUUGU	Cleavage	1
ana-miR172a-5p	comp9574_c4_seq1	2.5	-1	1	21	566	586	GGAGCAUCAUCAAGAUUCACA	::::.::::::::::: ::.:	UGUGGAUCUUGAUGAUACUUC	Cleavage	1
ana-miR172a-5p	comp15252_c0_seq1	2.5	-1	1	21	782	802	GGAGCAUCAUCAAGAUUCACA	:::::::.:::: ::::::.:	UGUGAAUUUUGAAGAUGCUUC	Cleavage	1
ana-miR172a-5p	comp2965_c0_seq1	2.5	-1	1	21	71	91	GGAGCAUCAUCAAGAUUCACA	:: :::::::::::::::: :	UGAGAAUCUUGAUGAUGCUGC	Cleavage	1
ana-miR172a-5p	comp9275_c1_seq1	2.5	-1	1	21	221	241	GGAGCAUCAUCAAGAUUCACA	::.::::::.:::::::.	GCUGGAUCUUGGUGAUGCUUA	Cleavage	1
ana-miR172a-5p	comp9275_c1_seq2	2.5	-1	1	21	455	475	GGAGCAUCAUCAAGAUUCACA	::.::::::.:::::::.	GCUGGAUCUUGGUGAUGCUUA	Cleavage	1
ana-miR172a-5p	comp10386_c0_seq1	2.5	-1	1	21	1503	1523	GGAGCAUCAUCAAGAUUCACA	: :::::.: :::::::.:::	UUUGAAUUUAGAUGAUGUUCC	Cleavage	1
ana-miR172a-5p	comp10386_c0_seq2	2.5	-1	1	21	1503	1523	GGAGCAUCAUCAAGAUUCACA	: :::::.: :::::::.:::	UUUGAAUUUAGAUGAUGUUCC	Cleavage	1
ana-miR172a-5p	comp21967_c0_seq1	2.5	-1	1	21	71	91	GGAGCAUCAUCAAGAUUCACA	::.::.:::::::::.:..	CUUGGAUUUUGAUGAUGUUUU	Cleavage	1
ana-miR172a-5p	comp15207_c0_seq1	2.5	-1	1	21	748	768	GGAGCAUCAUCAAGAUUCACA	::..:::::.::.::::.:	ACUGGGUCUUGGUGGUGCUUC	Cleavage	1
ana-miR172b-3p	comp11943_c1_seq3	2.5	-1	1	21	1145	1165	AGAAUCUUGAUGAUGCUGCAU	:: :::::.::.:.::::::	UUGGAGCAUUAUUAGGAUUCU	Cleavage	1
ana-miR172b-3p	comp11943_c1_seq1	2.5	-1	1	21	1156	1176	AGAAUCUUGAUGAUGCUGCAU	:: :::::.::.:.::::::	UUGGAGCAUUAUUAGGAUUCU	Cleavage	1
ana-miR172b-3p	comp11943_c1_seq4	2.5	-1	1	21	1306	1326	AGAAUCUUGAUGAUGCUGCAU	:: :::::.::.:.::::::	UUGGAGCAUUAUUAGGAUUCU	Cleavage	1
ana-miR172b-3p	comp11943_c1_seq2	2.5	-1	1	21	1317	1337	AGAAUCUUGAUGAUGCUGCAU	:: :::::.::.:.::::::	UUGGAGCAUUAUUAGGAUUCU	Cleavage	1
ana-miR172b-3p	comp13215_c0_seq4	2.5	-1	1	21	78	98	AGAAUCUUGAUGAUGCUGCAU	.:: :: :::::.::::::::	GUGGAGAAUCAUUAAGAUUCU	Cleavage	1
ana-miR172b-3p	comp15598_c2_seq1	2.5	-1	1	21	318	338	AGAAUCUUGAUGAUGCUGCAU	::.: : :::::::::::::	CUGUAUCUUCAUCAAGAUUCU	Cleavage	1
ana-miR172b-3p	comp15598_c2_seq2	2.5	-1	1	21	1894	1914	AGAAUCUUGAUGAUGCUGCAU	::.: : :::::::::::::	CUGUAUCUUCAUCAAGAUUCU	Cleavage	1
ana-miR172b-3p	comp5625_c0_seq1	2.5	-1	1	21	386	406	AGAAUCUUGAUGAUGCUGCAU	:: ::::::::.::::::	CAUCAUCAUCAUCAGGAUUCU	Cleavage	1
ana-miR172b-3p	comp12197_c0_seq3	2.5	-1	1	21	2653	2673	AGAAUCUUGAUGAUGCUGCAU	: : ::::::::::::::: :	ACGGAGCAUCAUCAAGAUUGU	Cleavage	1
ana-miR172b-5p	comp2965_c0_seq1	2.5	-1	1	21	70	90	CAGCAGCAUCAAGAUUCACAC	::: ::::::::::: :::::	GUGAGAAUCUUGAUGAUGCUG	Cleavage	1
ana-miR172b-5p	comp9144_c4_seq1	2.5	-1	1	21	20	40	CAGCAGCAUCAAGAUUCACAC	:::::: ::::: :::::::	UUGUGAAACUUGAAGCUGCUG	Cleavage	1
ana-miR172b-5p	comp576_c1_seq1	2.5	-1	1	21	548	568	CAGCAGCAUCAAGAUUCACAC	: :::.::.:::::::: :::	GGGUGGAUUUUGAUGCUUCUG	Cleavage	1
ana-miR172b-5p	comp11659_c0_seq1	2.5	-1	1	21	549	569	CAGCAGCAUCAAGAUUCACAC	:::::: :::::::::::	CACUGAAUCAUGAUGCUGCUG	Cleavage	1
ana-miR172b-5p	comp11386_c1_seq2	2.5	-1	1	21	938	958	CAGCAGCAUCAAGAUUCACAC	::::::::::::: ::::	GGUUGAAUCUUGAUGCAGCUG	Cleavage	1
ana-miR172b-5p	comp13007_c0_seq2	2.5	-1	1	21	101	121	CAGCAGCAUCAAGAUUCACAC	:::..::::::::: ::::	UGGUGGGUCUUGAUGCAGCUG	Cleavage	1
ana-miR172b-5p	comp15005_c0_seq1	2.5	-1	1	21	598	618	CAGCAGCAUCAAGAUUCACAC	::::::.::::: .:::::	UGGUGAAUUUUGAUAUUGCUG	Cleavage	1
ana-miR172b-5p	comp13007_c0_seq1	2.5	-1	1	21	164	184	CAGCAGCAUCAAGAUUCACAC	:::..::::::::: ::::	UGGUGGGUCUUGAUGCAGCUG	Cleavage	1
ana-miR172b-5p	comp15005_c0_seq7	2.5	-1	1	21	2272	2292	CAGCAGCAUCAAGAUUCACAC	::::::.::::: .:::::	UGGUGAAUUUUGAUAUUGCUG	Cleavage	1
ana-miR172b-5p	comp15005_c0_seq4	2.5	-1	1	21	2317	2337	CAGCAGCAUCAAGAUUCACAC	::::::.::::: .:::::	UGGUGAAUUUUGAUAUUGCUG	Cleavage	1
ana-miR172b-5p	comp15005_c0_seq3	2.5	-1	1	21	2382	2402	CAGCAGCAUCAAGAUUCACAC	::::::.::::: .:::::	UGGUGAAUUUUGAUAUUGCUG	Cleavage	1
ana-miR172b-5p	comp15005_c0_seq9	2.5	-1	1	21	4491	4511	CAGCAGCAUCAAGAUUCACAC	::::::.::::: .:::::	UGGUGAAUUUUGAUAUUGCUG	Cleavage	1
ana-miR172b-5p	comp15005_c0_seq8	2.5	-1	1	21	4536	4556	CAGCAGCAUCAAGAUUCACAC	::::::.::::: .:::::	UGGUGAAUUUUGAUAUUGCUG	Cleavage	1
ana-miR172b-5p	comp15005_c0_seq2	2.5	-1	1	21	4601	4621	CAGCAGCAUCAAGAUUCACAC	::::::.::::: .:::::	UGGUGAAUUUUGAUAUUGCUG	Cleavage	1
ana-miR172b-5p	comp4773_c0_seq1	2.5	-1	1	21	532	552	CAGCAGCAUCAAGAUUCACAC	: ::: .::::::::::::	UGGAGAAAUUUGAUGCUGCUG	Cleavage	1
ana-miR172c-5p	comp15074_c0_seq33	2.5	-1	1	21	389	409	GUAGCAUCAUCAAGAUUCACA	:::: ::.::::::.:::::.	UGUGCAUUUUGAUGGUGCUAU	Cleavage	1
ana-miR172c-5p	comp15074_c0_seq11	2.5	-1	1	21	684	704	GUAGCAUCAUCAAGAUUCACA	:::: ::.::::::.:::::.	UGUGCAUUUUGAUGGUGCUAU	Cleavage	1
ana-miR172c-5p	comp15074_c0_seq45	2.5	-1	1	21	1385	1405	GUAGCAUCAUCAAGAUUCACA	:::: ::.::::::.:::::.	UGUGCAUUUUGAUGGUGCUAU	Cleavage	1
ana-miR172c-5p	comp15074_c0_seq2	2.5	-1	1	21	1415	1435	GUAGCAUCAUCAAGAUUCACA	:::: ::.::::::.:::::.	UGUGCAUUUUGAUGGUGCUAU	Cleavage	1
ana-miR172c-5p	comp15074_c0_seq21	2.5	-1	1	21	1431	1451	GUAGCAUCAUCAAGAUUCACA	:::: ::.::::::.:::::.	UGUGCAUUUUGAUGGUGCUAU	Cleavage	1
ana-miR172c-5p	comp15074_c0_seq24	2.5	-1	1	21	1461	1481	GUAGCAUCAUCAAGAUUCACA	:::: ::.::::::.:::::.	UGUGCAUUUUGAUGGUGCUAU	Cleavage	1
ana-miR172c-5p	comp15074_c0_seq12	2.5	-1	1	21	1475	1495	GUAGCAUCAUCAAGAUUCACA	:::: ::.::::::.:::::.	UGUGCAUUUUGAUGGUGCUAU	Cleavage	1
ana-miR172c-5p	comp15074_c0_seq13	2.5	-1	1	21	1485	1505	GUAGCAUCAUCAAGAUUCACA	:::: ::.::::::.:::::.	UGUGCAUUUUGAUGGUGCUAU	Cleavage	1
ana-miR172c-5p	comp15074_c0_seq36	2.5	-1	1	21	1505	1525	GUAGCAUCAUCAAGAUUCACA	:::: ::.::::::.:::::.	UGUGCAUUUUGAUGGUGCUAU	Cleavage	1
ana-miR172c-5p	comp15074_c0_seq7	2.5	-1	1	21	1531	1551	GUAGCAUCAUCAAGAUUCACA	:::: ::.::::::.:::::.	UGUGCAUUUUGAUGGUGCUAU	Cleavage	1
ana-miR172c-5p	comp15074_c0_seq14	2.5	-1	1	21	1575	1595	GUAGCAUCAUCAAGAUUCACA	:::: ::.::::::.:::::.	UGUGCAUUUUGAUGGUGCUAU	Cleavage	1
ana-miR172c-5p	comp14952_c0_seq2	2.5	-1	1	21	1026	1046	GUAGCAUCAUCAAGAUUCACA	::::::.: :::::::.:::	GGUGAAUUUGGAUGAUGUUAC	Cleavage	1
ana-miR172c-5p	comp15728_c1_seq1	2.5	-1	1	21	80	100	GUAGCAUCAUCAAGAUUCACA	::.::.: :::::::::::	CUUGGAUUUGGAUGAUGCUAC	Cleavage	1
ana-miR172c-5p	comp14735_c1_seq13	2.5	-1	1	21	474	494	GUAGCAUCAUCAAGAUUCACA	:::::.:::.:::::.::	CAUGAAUUUUGGUGAUGUUAG	Cleavage	1
ana-miR172c-5p	comp14735_c1_seq14	2.5	-1	1	21	474	494	GUAGCAUCAUCAAGAUUCACA	:::::.:::.:::::.::	CAUGAAUUUUGGUGAUGUUAG	Cleavage	1
ana-miR172c-5p	comp12863_c0_seq2	2.5	-1	1	21	1027	1047	GUAGCAUCAUCAAGAUUCACA	: : :::::::.::::::::	UUUAAAUCUUGGUGAUGCUAA	Cleavage	1
ana-miR172c-5p	comp17885_c0_seq1	2.5	-1	1	21	1163	1183	GUAGCAUCAUCAAGAUUCACA	: ::.: :::::::::::::	UUUGGAGCUUGAUGAUGCUAA	Cleavage	1
ana-miR172c-5p	comp17129_c0_seq1	2.5	-1	1	21	739	759	GUAGCAUCAUCAAGAUUCACA	: :::. ::::::::::.:.:	UUUGAGGCUUGAUGAUGUUGC	Cleavage	1
ana-miR172c-5p	comp9525_c0_seq1	2.5	-1	1	21	2779	2799	GUAGCAUCAUCAAGAUUCACA	: .::::::::::::::..	AUUUGAUCUUGAUGAUGCUGU	Cleavage	1
ana-miR172c-5p	comp9525_c0_seq2	2.5	-1	1	21	2800	2820	GUAGCAUCAUCAAGAUUCACA	: .::::::::::::::..	AUUUGAUCUUGAUGAUGCUGU	Cleavage	1
ana-miR172c-5p	comp9525_c0_seq4	2.5	-1	1	21	2845	2865	GUAGCAUCAUCAAGAUUCACA	: .::::::::::::::..	AUUUGAUCUUGAUGAUGCUGU	Cleavage	1
ana-miR172c-5p	comp9525_c0_seq3	2.5	-1	1	21	2866	2886	GUAGCAUCAUCAAGAUUCACA	: .::::::::::::::..	AUUUGAUCUUGAUGAUGCUGU	Cleavage	1
ana-miR2111a-3p	comp13850_c0_seq2	2.5	-1	1	21	2044	2064	GUCCUUGGGAUGCAGAUUACG	:.:: :::::::::::::	GAUGAUAUGCAUCCCAAGGAG	Cleavage	1
ana-miR2111a-3p	comp13850_c0_seq1	2.5	-1	1	21	2044	2064	GUCCUUGGGAUGCAGAUUACG	:.:: :::::::::::::	GAUGAUAUGCAUCCCAAGGAG	Cleavage	1
ana-miR2111a-5p	comp10791_c0_seq1	2.5	-1	1	20	397	416	UAAUCUGCAUCCUGAGGUUU	:.:.:::::.::::::::	UAGCUUCAGGGUGCAGAUUU	Cleavage	1
ana-miR2111a-5p	comp10791_c0_seq2	2.5	-1	1	20	586	605	UAAUCUGCAUCCUGAGGUUU	:.:.:::::.::::::::	UAGCUUCAGGGUGCAGAUUU	Cleavage	1
ana-miR2111a-5p	comp10298_c0_seq3	2.5	-1	1	20	1100	1119	UAAUCUGCAUCCUGAGGUUU	.::.:: ::::::::::::	GAAUCUAAGGAUGCAGAUUU	Cleavage	1
ana-miR2111a-5p	comp10298_c0_seq2	2.5	-1	1	20	1173	1192	UAAUCUGCAUCCUGAGGUUU	.::.:: ::::::::::::	GAAUCUAAGGAUGCAGAUUU	Cleavage	1
ana-miR2111b-3p	comp6891_c0_seq1	2.5	-1	1	21	555	575	AUCCUUGGGAUGCAGAUUACC	: ::::::::::...:::::	GAUAAUCUGCAUUUUAAGGAC	Cleavage	1
ana-miR2111b-3p	comp6891_c0_seq2	2.5	-1	1	21	614	634	AUCCUUGGGAUGCAGAUUACC	: ::::::::::...:::::	GAUAAUCUGCAUUUUAAGGAC	Cleavage	1
ana-miR2111b-3p	comp22633_c0_seq1	2.5	-1	1	21	99	119	AUCCUUGGGAUGCAGAUUACC	:::.:::::.::::::.:	GUGAAUUUGCAUUCCAAGGGU	Cleavage	1
ana-miR2111b-3p	comp13850_c0_seq2	2.5	-1	1	21	2044	2064	AUCCUUGGGAUGCAGAUUACC	: :.:: :::::::::::::	GAUGAUAUGCAUCCCAAGGAG	Cleavage	1
ana-miR2111b-3p	comp13850_c0_seq1	2.5	-1	1	21	2044	2064	AUCCUUGGGAUGCAGAUUACC	: :.:: :::::::::::::	GAUGAUAUGCAUCCCAAGGAG	Cleavage	1
ana-miR2111d-3p	comp22633_c0_seq1	2.5	-1	1	21	99	119	GCCCUUGGGAUGCAGAUUACC	:::.:::::.:::::::.	GUGAAUUUGCAUUCCAAGGGU	Cleavage	1
ana-miR2111e-3p	comp6891_c0_seq1	2.5	-1	1	21	555	575	GUCCUUGCGAUGCAGAUUAUC	::::::::::::. .::::::	GAUAAUCUGCAUUUUAAGGAC	Cleavage	1
ana-miR2111e-3p	comp6891_c0_seq2	2.5	-1	1	21	614	634	GUCCUUGCGAUGCAGAUUAUC	::::::::::::. .::::::	GAUAAUCUGCAUUUUAAGGAC	Cleavage	1
ana-miR2111f-5p	comp10791_c0_seq1	2.5	-1	1	21	396	416	UAAUCUGCAUCCUGAGGUUUA	:.:.:::::.::::::::	GUAGCUUCAGGGUGCAGAUUU	Cleavage	1
ana-miR2111f-5p	comp10791_c0_seq2	2.5	-1	1	21	585	605	UAAUCUGCAUCCUGAGGUUUA	:.:.:::::.::::::::	GUAGCUUCAGGGUGCAGAUUU	Cleavage	1
ana-miR2111f-5p	comp10298_c0_seq3	2.5	-1	1	21	1099	1119	UAAUCUGCAUCCUGAGGUUUA	.::.:: ::::::::::::	GGAAUCUAAGGAUGCAGAUUU	Cleavage	1
ana-miR2111f-5p	comp10298_c0_seq2	2.5	-1	1	21	1172	1192	UAAUCUGCAUCCUGAGGUUUA	.::.:: ::::::::::::	GGAAUCUAAGGAUGCAGAUUU	Cleavage	1
ana-miR2118a-3p	comp15518_c1_seq6	2.5	-1	1	22	832	853	UUUCCGAUUCCACCCAUUCCUA	:: :::::::: ::::::::	GUGGCAUGGGUGGCAUCGGAAA	Cleavage	1
ana-miR2118a-3p	comp15518_c1_seq33	2.5	-1	1	22	832	853	UUUCCGAUUCCACCCAUUCCUA	:: :::::::: ::::::::	GUGGCAUGGGUGGCAUCGGAAA	Cleavage	1
ana-miR2118a-3p	comp15518_c1_seq12	2.5	-1	1	22	832	853	UUUCCGAUUCCACCCAUUCCUA	:: :::::::: ::::::::	GUGGCAUGGGUGGCAUCGGAAA	Cleavage	1
ana-miR2118a-3p	comp15518_c1_seq49	2.5	-1	1	22	832	853	UUUCCGAUUCCACCCAUUCCUA	:: :::::::: ::::::::	GUGGCAUGGGUGGCAUCGGAAA	Cleavage	1
ana-miR2118a-3p	comp15518_c1_seq18	2.5	-1	1	22	832	853	UUUCCGAUUCCACCCAUUCCUA	:: :::::::: ::::::::	GUGGCAUGGGUGGCAUCGGAAA	Cleavage	1
ana-miR2118a-3p	comp15518_c1_seq29	2.5	-1	1	22	832	853	UUUCCGAUUCCACCCAUUCCUA	:: :::::::: ::::::::	GUGGCAUGGGUGGCAUCGGAAA	Cleavage	1
ana-miR2118a-3p	comp15518_c1_seq48	2.5	-1	1	22	832	853	UUUCCGAUUCCACCCAUUCCUA	:: :::::::: ::::::::	GUGGCAUGGGUGGCAUCGGAAA	Cleavage	1
ana-miR2118a-3p	comp15518_c1_seq13	2.5	-1	1	22	832	853	UUUCCGAUUCCACCCAUUCCUA	:: :::::::: ::::::::	GUGGCAUGGGUGGCAUCGGAAA	Cleavage	1
ana-miR2118a-3p	comp15518_c1_seq44	2.5	-1	1	22	832	853	UUUCCGAUUCCACCCAUUCCUA	:: :::::::: ::::::::	GUGGCAUGGGUGGCAUCGGAAA	Cleavage	1
ana-miR2118a-3p	comp15518_c1_seq8	2.5	-1	1	22	832	853	UUUCCGAUUCCACCCAUUCCUA	:: :::::::: ::::::::	GUGGCAUGGGUGGCAUCGGAAA	Cleavage	1
ana-miR2118a-3p	comp15518_c1_seq46	2.5	-1	1	22	832	853	UUUCCGAUUCCACCCAUUCCUA	:: :::::::: ::::::::	GUGGCAUGGGUGGCAUCGGAAA	Cleavage	1
ana-miR2118a-3p	comp15518_c1_seq10	2.5	-1	1	22	832	853	UUUCCGAUUCCACCCAUUCCUA	:: :::::::: ::::::::	GUGGCAUGGGUGGCAUCGGAAA	Cleavage	1
ana-miR2118a-3p	comp15518_c1_seq45	2.5	-1	1	22	832	853	UUUCCGAUUCCACCCAUUCCUA	:: :::::::: ::::::::	GUGGCAUGGGUGGCAUCGGAAA	Cleavage	1
ana-miR2118a-3p	comp15518_c1_seq38	2.5	-1	1	22	832	853	UUUCCGAUUCCACCCAUUCCUA	:: :::::::: ::::::::	GUGGCAUGGGUGGCAUCGGAAA	Cleavage	1
ana-miR2118a-3p	comp15518_c1_seq32	2.5	-1	1	22	832	853	UUUCCGAUUCCACCCAUUCCUA	:: :::::::: ::::::::	GUGGCAUGGGUGGCAUCGGAAA	Cleavage	1
ana-miR2118a-3p	comp15518_c1_seq4	2.5	-1	1	22	832	853	UUUCCGAUUCCACCCAUUCCUA	:: :::::::: ::::::::	GUGGCAUGGGUGGCAUCGGAAA	Cleavage	1
ana-miR2118a-3p	comp15518_c1_seq34	2.5	-1	1	22	832	853	UUUCCGAUUCCACCCAUUCCUA	:: :::::::: ::::::::	GUGGCAUGGGUGGCAUCGGAAA	Cleavage	1
ana-miR2118a-3p	comp15518_c1_seq39	2.5	-1	1	22	832	853	UUUCCGAUUCCACCCAUUCCUA	:: :::::::: ::::::::	GUGGCAUGGGUGGCAUCGGAAA	Cleavage	1
ana-miR2118a-3p	comp15518_c1_seq37	2.5	-1	1	22	832	853	UUUCCGAUUCCACCCAUUCCUA	:: :::::::: ::::::::	GUGGCAUGGGUGGCAUCGGAAA	Cleavage	1
ana-miR2118a-3p	comp15518_c1_seq24	2.5	-1	1	22	832	853	UUUCCGAUUCCACCCAUUCCUA	:: :::::::: ::::::::	GUGGCAUGGGUGGCAUCGGAAA	Cleavage	1
ana-miR2118a-3p	comp15518_c1_seq42	2.5	-1	1	22	832	853	UUUCCGAUUCCACCCAUUCCUA	:: :::::::: ::::::::	GUGGCAUGGGUGGCAUCGGAAA	Cleavage	1
ana-miR2118a-3p	comp15518_c1_seq26	2.5	-1	1	22	832	853	UUUCCGAUUCCACCCAUUCCUA	:: :::::::: ::::::::	GUGGCAUGGGUGGCAUCGGAAA	Cleavage	1
ana-miR2118a-3p	comp15518_c1_seq27	2.5	-1	1	22	832	853	UUUCCGAUUCCACCCAUUCCUA	:: :::::::: ::::::::	GUGGCAUGGGUGGCAUCGGAAA	Cleavage	1
ana-miR2118a-3p	comp15518_c1_seq7	2.5	-1	1	22	832	853	UUUCCGAUUCCACCCAUUCCUA	:: :::::::: ::::::::	GUGGCAUGGGUGGCAUCGGAAA	Cleavage	1
ana-miR2118a-3p	comp15518_c1_seq9	2.5	-1	1	22	832	853	UUUCCGAUUCCACCCAUUCCUA	:: :::::::: ::::::::	GUGGCAUGGGUGGCAUCGGAAA	Cleavage	1
ana-miR2118a-3p	comp15518_c1_seq43	2.5	-1	1	22	832	853	UUUCCGAUUCCACCCAUUCCUA	:: :::::::: ::::::::	GUGGCAUGGGUGGCAUCGGAAA	Cleavage	1
ana-miR2118a-3p	comp15518_c1_seq30	2.5	-1	1	22	832	853	UUUCCGAUUCCACCCAUUCCUA	:: :::::::: ::::::::	GUGGCAUGGGUGGCAUCGGAAA	Cleavage	1
ana-miR2118a-3p	comp15518_c1_seq20	2.5	-1	1	22	832	853	UUUCCGAUUCCACCCAUUCCUA	:: :::::::: ::::::::	GUGGCAUGGGUGGCAUCGGAAA	Cleavage	1
ana-miR2118a-3p	comp15518_c1_seq47	2.5	-1	1	22	832	853	UUUCCGAUUCCACCCAUUCCUA	:: :::::::: ::::::::	GUGGCAUGGGUGGCAUCGGAAA	Cleavage	1
ana-miR2118a-3p	comp15518_c1_seq11	2.5	-1	1	22	832	853	UUUCCGAUUCCACCCAUUCCUA	:: :::::::: ::::::::	GUGGCAUGGGUGGCAUCGGAAA	Cleavage	1
ana-miR2118a-3p	comp15518_c1_seq28	2.5	-1	1	22	832	853	UUUCCGAUUCCACCCAUUCCUA	:: :::::::: ::::::::	GUGGCAUGGGUGGCAUCGGAAA	Cleavage	1
ana-miR2118a-3p	comp15518_c1_seq25	2.5	-1	1	22	832	853	UUUCCGAUUCCACCCAUUCCUA	:: :::::::: ::::::::	GUGGCAUGGGUGGCAUCGGAAA	Cleavage	1
ana-miR2118a-3p	comp15518_c1_seq3	2.5	-1	1	22	832	853	UUUCCGAUUCCACCCAUUCCUA	:: :::::::: ::::::::	GUGGCAUGGGUGGCAUCGGAAA	Cleavage	1
ana-miR2118a-3p	comp15518_c1_seq19	2.5	-1	1	22	832	853	UUUCCGAUUCCACCCAUUCCUA	:: :::::::: ::::::::	GUGGCAUGGGUGGCAUCGGAAA	Cleavage	1
ana-miR2118a-3p	comp15518_c1_seq16	2.5	-1	1	22	832	853	UUUCCGAUUCCACCCAUUCCUA	:: :::::::: ::::::::	GUGGCAUGGGUGGCAUCGGAAA	Cleavage	1
ana-miR2118a-3p	comp15518_c1_seq40	2.5	-1	1	22	832	853	UUUCCGAUUCCACCCAUUCCUA	:: :::::::: ::::::::	GUGGCAUGGGUGGCAUCGGAAA	Cleavage	1
ana-miR2118a-3p	comp15518_c1_seq1	2.5	-1	1	22	832	853	UUUCCGAUUCCACCCAUUCCUA	:: :::::::: ::::::::	GUGGCAUGGGUGGCAUCGGAAA	Cleavage	1
ana-miR2118a-3p	comp15518_c1_seq41	2.5	-1	1	22	832	853	UUUCCGAUUCCACCCAUUCCUA	:: :::::::: ::::::::	GUGGCAUGGGUGGCAUCGGAAA	Cleavage	1
ana-miR2118a-3p	comp15518_c1_seq2	2.5	-1	1	22	832	853	UUUCCGAUUCCACCCAUUCCUA	:: :::::::: ::::::::	GUGGCAUGGGUGGCAUCGGAAA	Cleavage	1
ana-miR2118a-3p	comp15518_c1_seq23	2.5	-1	1	22	832	853	UUUCCGAUUCCACCCAUUCCUA	:: :::::::: ::::::::	GUGGCAUGGGUGGCAUCGGAAA	Cleavage	1
ana-miR390a-5p	comp14531_c0_seq1	2.5	-1	1	21	1143	1163	AAGCUCAGGAGGGAUAGCGCC	:.:::.:::::::::.::	UCGGUUAUUCCUCCUGAGUUU	Cleavage	2
ana-miR393a-5p	comp13059_c0_seq1	2.5	-1	1	21	1244	1264	UCCAAAGGGAUCGCAUUGAUC	: : ::::.::::..::::::	GCUAAAUGUGAUCUUUUUGGA	Cleavage	1
ana-miR393b-5p	comp4625_c0_seq2	2.5	-1	1	22	39	60	UUCCAAAGGGAUCGCAUUGAUC	:..::::::.:.:::::.:	CUGCGGUGCGAUUCUUUUGGGA	Cleavage	1
ana-miR393b-5p	comp8693_c0_seq2	2.5	-1	1	22	1073	1094	UUCCAAAGGGAUCGCAUUGAUC	::::: ::::::::::::	UUCCAAUGGAAUCCCUUUGGAA	Cleavage	1
ana-miR393c-3p	comp13059_c0_seq1	2.5	-1	1	22	1243	1264	UCCAAAGGGAUCGCAUUGAUCC	:: : ::::.::::..::::::	GGCUAAAUGUGAUCUUUUUGGA	Cleavage	1
ana-miR394a-5p	comp10096_c0_seq4	2.5	-1	1	20	2039	2058	UUGGCAUUCUGUCCACCUCC	::::::: ::::::::.:.	UGAGGUGGUCAGAAUGCUAG	Cleavage	1
ana-miR395a-3p	comp10025_c0_seq1	2.5	-1	1	21	294	314	UGAAGUGUUUGGGGGAACUCU	.:::::.::::::...::::.	GGAGUUUCCCCAAGUGCUUCG	Cleavage	1
ana-miR395a-3p	comp15401_c0_seq3	2.5	-1	1	21	1446	1466	UGAAGUGUUUGGGGGAACUCU	: ::::...:::::.:.::::	AAAGUUUUUCCAAAUAUUUCA	Cleavage	1
ana-miR395a-3p	comp15401_c0_seq1	2.5	-1	1	21	1539	1559	UGAAGUGUUUGGGGGAACUCU	: ::::...:::::.:.::::	AAAGUUUUUCCAAAUAUUUCA	Cleavage	1
ana-miR395a-3p	comp15401_c0_seq4	2.5	-1	1	21	1446	1466	UGAAGUGUUUGGGGGAACUCU	: ::::...:::::.:.::::	AAAGUUUUUCCAAAUAUUUCA	Cleavage	1
ana-miR395a-3p	comp15401_c0_seq2	2.5	-1	1	21	1539	1559	UGAAGUGUUUGGGGGAACUCU	: ::::...:::::.:.::::	AAAGUUUUUCCAAAUAUUUCA	Cleavage	1
ana-miR395a-3p	comp15192_c8_seq17	2.5	-1	1	21	606	626	UGAAGUGUUUGGGGGAACUCU	::::.. ::::::::::::	CUAGUUUUACCAAACACUUCA	Cleavage	1
ana-miR395a-3p	comp3575_c0_seq1	2.5	-1	1	21	1243	1263	UGAAGUGUUUGGGGGAACUCU	::: ::::::::::.::..	CAAGUACCCCCAAACAUUUUG	Cleavage	1
ana-miR395b-5p	comp14490_c0_seq2	2.5	-1	1	21	395	415	AGUUCCUCUGAACGCUUCAUA	:::::::.:::::::::	AUCAAAGCGUUUAGAGGAACU	Cleavage	1
ana-miR395b-5p	comp14490_c0_seq1	2.5	-1	1	21	954	974	AGUUCCUCUGAACGCUUCAUA	:::::::.:::::::::	AUCAAAGCGUUUAGAGGAACU	Cleavage	1
ana-miR395b-5p	comp14490_c0_seq11	2.5	-1	1	21	1255	1275	AGUUCCUCUGAACGCUUCAUA	:::::::.:::::::::	AUCAAAGCGUUUAGAGGAACU	Cleavage	1
ana-miR395b-5p	comp14490_c0_seq6	2.5	-1	1	21	1330	1350	AGUUCCUCUGAACGCUUCAUA	:::::::.:::::::::	AUCAAAGCGUUUAGAGGAACU	Cleavage	1
ana-miR395b-5p	comp14490_c0_seq5	2.5	-1	1	21	1876	1896	AGUUCCUCUGAACGCUUCAUA	:::::::.:::::::::	AUCAAAGCGUUUAGAGGAACU	Cleavage	1
ana-miR395b-5p	comp11057_c0_seq1	2.5	-1	1	21	1396	1416	AGUUCCUCUGAACGCUUCAUA	.:::.:.:::..:.::::::	AGUGAGGUGUUUGGGGGAACU	Cleavage	1
ana-miR395b-5p	comp13631_c0_seq5	2.5	-1	1	21	2116	2136	AGUUCCUCUGAACGCUUCAUA	:: :::.:::..::::::::	AAUAAAGUGUUUGGAGGAACU	Cleavage	1
ana-miR395b-5p	comp13631_c0_seq1	2.5	-1	1	21	2116	2136	AGUUCCUCUGAACGCUUCAUA	:: :::.:::..::::::::	AAUAAAGUGUUUGGAGGAACU	Cleavage	1
ana-miR395b-5p	comp1874_c0_seq1	2.5	-1	1	21	263	283	AGUUCCUCUGAACGCUUCAUA	:::.:.:::::::::::.	GUUGAGGUGUUCAGAGGAAUG	Cleavage	1
ana-miR395b-5p	comp19065_c0_seq1	2.5	-1	1	21	327	346	AGUUCCUCUGAACGCUUCAUA	:.::::: :::::::::.:::	UGUGAAG-GUUCAGAGGGACU	Cleavage	1
ana-miR395c-5p	comp1874_c0_seq1	2.5	-1	1	21	263	283	AGUUCCUCUGAACGCUUCAUC	: :::.:.:::::::::::.	GUUGAGGUGUUCAGAGGAAUG	Cleavage	1
ana-miR395c-5p	comp14490_c0_seq2	2.5	-1	1	21	395	415	AGUUCCUCUGAACGCUUCAUC	:::::::.:::::::::	AUCAAAGCGUUUAGAGGAACU	Cleavage	1
ana-miR395c-5p	comp14490_c0_seq1	2.5	-1	1	21	954	974	AGUUCCUCUGAACGCUUCAUC	:::::::.:::::::::	AUCAAAGCGUUUAGAGGAACU	Cleavage	1
ana-miR395c-5p	comp14490_c0_seq11	2.5	-1	1	21	1255	1275	AGUUCCUCUGAACGCUUCAUC	:::::::.:::::::::	AUCAAAGCGUUUAGAGGAACU	Cleavage	1
ana-miR395c-5p	comp14490_c0_seq6	2.5	-1	1	21	1330	1350	AGUUCCUCUGAACGCUUCAUC	:::::::.:::::::::	AUCAAAGCGUUUAGAGGAACU	Cleavage	1
ana-miR395c-5p	comp14490_c0_seq5	2.5	-1	1	21	1876	1896	AGUUCCUCUGAACGCUUCAUC	:::::::.:::::::::	AUCAAAGCGUUUAGAGGAACU	Cleavage	1
ana-miR395c-5p	comp11057_c0_seq1	2.5	-1	1	21	1396	1416	AGUUCCUCUGAACGCUUCAUC	.:::.:.:::..:.::::::	AGUGAGGUGUUUGGGGGAACU	Cleavage	1
ana-miR395c-5p	comp13631_c0_seq5	2.5	-1	1	21	2116	2136	AGUUCCUCUGAACGCUUCAUC	:: :::.:::..::::::::	AAUAAAGUGUUUGGAGGAACU	Cleavage	1
ana-miR395c-5p	comp13631_c0_seq1	2.5	-1	1	21	2116	2136	AGUUCCUCUGAACGCUUCAUC	:: :::.:::..::::::::	AAUAAAGUGUUUGGAGGAACU	Cleavage	1
ana-miR395c-5p	comp19065_c0_seq1	2.5	-1	1	21	327	346	AGUUCCUCUGAACGCUUCAUC	.::::: :::::::::.:::	UGUGAAG-GUUCAGAGGGACU	Cleavage	1
ana-miR395d-5p	comp11057_c0_seq1	2.5	-1	1	21	1396	1416	GGUUCCUCUGAACACUUCAUA	.:::.:::::..:.:::::.	AGUGAGGUGUUUGGGGGAACU	Cleavage	1
ana-miR395d-5p	comp13631_c0_seq5	2.5	-1	1	21	2116	2136	GGUUCCUCUGAACACUUCAUA	:: :::::::..:::::::.	AAUAAAGUGUUUGGAGGAACU	Cleavage	1
ana-miR395d-5p	comp13631_c0_seq1	2.5	-1	1	21	2116	2136	GGUUCCUCUGAACACUUCAUA	:: :::::::..:::::::.	AAUAAAGUGUUUGGAGGAACU	Cleavage	1
ana-miR395e-5p	comp5548_c0_seq1	2.5	-1	1	21	105	125	GUUCCUCUGAUCACUUCAUUG	.::::: ::::.:::::::	GGAUGAAUUGAUUAGAGGAAA	Cleavage	1
ana-miR395f-3p	comp10025_c0_seq1	2.5	-1	1	21	294	314	UGAAGUGUUUGGGGGAACUCC	::::::.::::::...::::.	GGAGUUUCCCCAAGUGCUUCG	Cleavage	1
ana-miR395f-3p	comp15192_c8_seq17	2.5	-1	1	21	606	626	UGAAGUGUUUGGGGGAACUCC	::::.. ::::::::::::	CUAGUUUUACCAAACACUUCA	Cleavage	1
ana-miR395f-3p	comp15401_c0_seq3	2.5	-1	1	21	1446	1466	UGAAGUGUUUGGGGGAACUCC	::::...:::::.:.::::	AAAGUUUUUCCAAAUAUUUCA	Cleavage	1
ana-miR395f-3p	comp15401_c0_seq1	2.5	-1	1	21	1539	1559	UGAAGUGUUUGGGGGAACUCC	::::...:::::.:.::::	AAAGUUUUUCCAAAUAUUUCA	Cleavage	1
ana-miR395f-3p	comp15401_c0_seq4	2.5	-1	1	21	1446	1466	UGAAGUGUUUGGGGGAACUCC	::::...:::::.:.::::	AAAGUUUUUCCAAAUAUUUCA	Cleavage	1
ana-miR395f-3p	comp15401_c0_seq2	2.5	-1	1	21	1539	1559	UGAAGUGUUUGGGGGAACUCC	::::...:::::.:.::::	AAAGUUUUUCCAAAUAUUUCA	Cleavage	1
ana-miR395f-3p	comp3575_c0_seq1	2.5	-1	1	21	1243	1263	UGAAGUGUUUGGGGGAACUCC	::: ::::::::::.::..	CAAGUACCCCCAAACAUUUUG	Cleavage	1
ana-miR395h-3p	comp11057_c0_seq1	2.5	-1	1	21	1396	1416	AGUUCCUCUGAGCACUUCACA	::::.:::.:..:.::::::	AGUGAGGUGUUUGGGGGAACU	Cleavage	1
ana-miR395h-3p	comp1874_c0_seq1	2.5	-1	1	21	263	283	AGUUCCUCUGAGCACUUCACA	:::.:::.:::::::::.	GUUGAGGUGUUCAGAGGAAUG	Cleavage	1
ana-miR395h-3p	comp13631_c0_seq5	2.5	-1	1	21	2116	2136	AGUUCCUCUGAGCACUUCACA	: :::::.:..::::::::	AAUAAAGUGUUUGGAGGAACU	Cleavage	1
ana-miR395h-3p	comp13631_c0_seq1	2.5	-1	1	21	2116	2136	AGUUCCUCUGAGCACUUCACA	: :::::.:..::::::::	AAUAAAGUGUUUGGAGGAACU	Cleavage	1
ana-miR396a-3p	comp43001_c0_seq1	2.5	-1	1	21	149	169	GUUCAAGAAAGCUGUGGAAAA	:::.:: ::.:::::::::.	GUUUUCAAAGUUUUCUUGAAU	Cleavage	1
ana-miR396a-3p	comp12185_c0_seq3	2.5	-1	1	21	27	47	GUUCAAGAAAGCUGUGGAAAA	:::. :::.:::::::::.	AAUUCUCCAGUUUUCUUGAAU	Cleavage	1
ana-miR396b-3p	comp33661_c0_seq1	2.5	-1	1	21	158	178	GUUCAAUAAAGCUGUGGGAAG	:: :::::::::::.::::..	CUGCCCACAGCUUUGUUGAGU	Cleavage	1
ana-miR396b-5p	comp12135_c0_seq3	2.5	-1	1	21	165	185	UUCCACAGCUUUCUUGAACUG	:::::::::.:: :::::.	AUGUUCAAGAAGGCGGUGGAG	Cleavage	1
ana-miR396b-5p	comp12135_c0_seq4	2.5	-1	1	21	165	185	UUCCACAGCUUUCUUGAACUG	:::::::::.:: :::::.	AUGUUCAAGAAGGCGGUGGAG	Cleavage	1
ana-miR396b-5p	comp9975_c0_seq1	2.5	-1	1	21	1383	1403	UUCCACAGCUUUCUUGAACUG	:::::.:.::::::: :::	GCGUUCAGGGAAGCUGUCGAA	Cleavage	1
ana-miR396b-5p	comp12135_c0_seq1	2.5	-1	1	21	165	185	UUCCACAGCUUUCUUGAACUG	:::::::::.:: :::::.	AUGUUCAAGAAGGCGGUGGAG	Cleavage	1
ana-miR396c-5p	comp12135_c0_seq3	2.5	-1	1	21	165	185	UUCCACAGCUUUCUUGAACUU	: :::::::::.:: :::::.	AUGUUCAAGAAGGCGGUGGAG	Cleavage	1
ana-miR396c-5p	comp12135_c0_seq4	2.5	-1	1	21	165	185	UUCCACAGCUUUCUUGAACUU	: :::::::::.:: :::::.	AUGUUCAAGAAGGCGGUGGAG	Cleavage	1
ana-miR396c-5p	comp12135_c0_seq1	2.5	-1	1	21	165	185	UUCCACAGCUUUCUUGAACUU	: :::::::::.:: :::::.	AUGUUCAAGAAGGCGGUGGAG	Cleavage	1
ana-miR396c-5p	comp9975_c0_seq1	2.5	-1	1	21	1383	1403	UUCCACAGCUUUCUUGAACUU	:::::.:.::::::: :::	GCGUUCAGGGAAGCUGUCGAA	Cleavage	1
ana-miR396d-3p	comp13806_c1_seq1	2.5	-1	1	20	347	366	UUCAAUAAAGCUGUGGGAAG	::::..:::::::.::::	AUUCCUGCAGCUUUGUUGAU	Cleavage	1
ana-miR396d-3p	comp15597_c6_seq72	2.5	-1	1	20	744	763	UUCAAUAAAGCUGUGGGAAG	.::..: :::.:::::::::	UUUUUCCCAGUUUUAUUGAA	Cleavage	1
ana-miR396d-3p	comp15597_c6_seq76	2.5	-1	1	20	753	772	UUCAAUAAAGCUGUGGGAAG	.::..: :::.:::::::::	UUUUUCCCAGUUUUAUUGAA	Cleavage	1
ana-miR396d-3p	comp15908_c0_seq17	2.5	-1	1	20	281	300	UUCAAUAAAGCUGUGGGAAG	::: :.:.:.:::::::::	GUUCACGCGGUUUUAUUGAA	Cleavage	1
ana-miR396d-3p	comp15115_c0_seq7	2.5	-1	1	20	225	244	UUCAAUAAAGCUGUGGGAAG	.::: . :::::::::::::	UUUCAUUCAGCUUUAUUGAA	Cleavage	1
ana-miR396d-3p	comp15115_c0_seq8	2.5	-1	1	20	265	284	UUCAAUAAAGCUGUGGGAAG	.::: . :::::::::::::	UUUCAUUCAGCUUUAUUGAA	Cleavage	1
ana-miR396d-3p	comp15115_c0_seq5	2.5	-1	1	20	225	244	UUCAAUAAAGCUGUGGGAAG	.::: . :::::::::::::	UUUCAUUCAGCUUUAUUGAA	Cleavage	1
ana-miR396d-3p	comp15115_c0_seq1	2.5	-1	1	20	265	284	UUCAAUAAAGCUGUGGGAAG	.::: . :::::::::::::	UUUCAUUCAGCUUUAUUGAA	Cleavage	1
ana-miR397a-5p	comp70615_c0_seq1	2.5	-1	1	21	188	208	UCAUUGAGUGCAGCGUUGAUG	::.:.::::::::::: ::	GCUCGAUGCUGCACUCAAAGA	Cleavage	1
ana-miR397a-5p	comp16840_c0_seq1	2.5	-1	1	21	771	791	UCAUUGAGUGCAGCGUUGAUG	::::::.::: :::.::::	GCUCAACGUUGCCCUCGAUGA	Cleavage	1
ana-miR397a-5p	comp5489_c0_seq1	2.5	-1	1	21	950	970	UCAUUGAGUGCAGCGUUGAUG	:::.:::::: ::.:::::	GCUCAGCGCUGCUCUUAAUGA	Cleavage	1
ana-miR397a-5p	comp23243_c0_seq1	2.5	-1	1	21	393	413	UCAUUGAGUGCAGCGUUGAUG	.:.:: ::::::.:::.:::	GGUUAAGGCUGCAUUCAGUGA	Cleavage	1
ana-miR398a-3p	comp3159_c0_seq1	2.5	-1	1	21	1539	1559	UUGUGUUCUCAGGUCACCCCU	:: :::::::.:::::::	UCGGCUGACCUGGGAACACAC	Cleavage	1
ana-miR398a-3p	comp3159_c0_seq2	2.5	-1	1	21	1718	1738	UUGUGUUCUCAGGUCACCCCU	:: :::::::.:::::::	UCGGCUGACCUGGGAACACAC	Cleavage	1
ana-miR398b-3p	comp14634_c0_seq6	2.5	-1	1	21	760	780	UGUGUUCUCAGGUCGCCCCUG	: :::.::::::::::.:.:	GAUGGGUGACCUGAGAAUAUA	Cleavage	1
ana-miR398b-3p	comp14634_c0_seq8	2.5	-1	1	21	1400	1420	UGUGUUCUCAGGUCGCCCCUG	: :::.::::::::::.:.:	GAUGGGUGACCUGAGAAUAUA	Cleavage	1
ana-miR398b-3p	comp14634_c0_seq7	2.5	-1	1	21	1787	1807	UGUGUUCUCAGGUCGCCCCUG	: :::.::::::::::.:.:	GAUGGGUGACCUGAGAAUAUA	Cleavage	1
ana-miR398b-3p	comp14634_c0_seq1	2.5	-1	1	21	2345	2365	UGUGUUCUCAGGUCGCCCCUG	: :::.::::::::::.:.:	GAUGGGUGACCUGAGAAUAUA	Cleavage	1
ana-miR398b-3p	comp14634_c0_seq9	2.5	-1	1	21	2732	2752	UGUGUUCUCAGGUCGCCCCUG	: :::.::::::::::.:.:	GAUGGGUGACCUGAGAAUAUA	Cleavage	1
ana-miR399a-3p	comp15386_c0_seq8	2.5	-1	1	21	836	856	CGCCAAAGGAGAGUUGCCCUU	::::::: :::::::::::	UAGGGCAAAUCUCCUUUGGCA	Cleavage	4
ana-miR399a-3p	comp15386_c0_seq8	2.5	-1	1	21	1083	1103	CGCCAAAGGAGAGUUGCCCUU	::::::: :::::::::::	UAGGGCAAAUCUCCUUUGGCA	Cleavage	4
ana-miR399a-3p	comp15386_c0_seq8	2.5	-1	1	21	590	610	CGCCAAAGGAGAGUUGCCCUU	..:::::: :::::::::::	GGGGGCAAAUCUCCUUUGGCA	Cleavage	4
ana-miR399a-3p	comp15386_c0_seq8	2.5	-1	1	21	1023	1043	CGCCAAAGGAGAGUUGCCCUU	:::::: :::::::::::	UUGGGCAAAUCUCCUUUGGCA	Cleavage	4
ana-miR399a-3p	comp15386_c0_seq4	2.5	-1	1	21	836	856	CGCCAAAGGAGAGUUGCCCUU	::::::: :::::::::::	UAGGGCAAAUCUCCUUUGGCA	Cleavage	4
ana-miR399a-3p	comp15386_c0_seq4	2.5	-1	1	21	1083	1103	CGCCAAAGGAGAGUUGCCCUU	::::::: :::::::::::	UAGGGCAAAUCUCCUUUGGCA	Cleavage	4
ana-miR399a-3p	comp15386_c0_seq4	2.5	-1	1	21	590	610	CGCCAAAGGAGAGUUGCCCUU	..:::::: :::::::::::	GGGGGCAAAUCUCCUUUGGCA	Cleavage	4
ana-miR399a-3p	comp15386_c0_seq4	2.5	-1	1	21	1023	1043	CGCCAAAGGAGAGUUGCCCUU	:::::: :::::::::::	UUGGGCAAAUCUCCUUUGGCA	Cleavage	4
ana-miR399a-3p	comp15386_c0_seq2	2.5	-1	1	21	836	856	CGCCAAAGGAGAGUUGCCCUU	::::::: :::::::::::	UAGGGCAAAUCUCCUUUGGCA	Cleavage	4
ana-miR399a-3p	comp15386_c0_seq2	2.5	-1	1	21	590	610	CGCCAAAGGAGAGUUGCCCUU	..:::::: :::::::::::	GGGGGCAAAUCUCCUUUGGCA	Cleavage	4
ana-miR399a-3p	comp15386_c0_seq2	2.5	-1	1	21	1009	1029	CGCCAAAGGAGAGUUGCCCUU	:::::: :::::::::::	UUGGGCAAAUCUCCUUUGGCA	Cleavage	4
ana-miR399a-3p	comp15386_c0_seq7	2.5	-1	1	21	836	856	CGCCAAAGGAGAGUUGCCCUU	::::::: :::::::::::	UAGGGCAAAUCUCCUUUGGCA	Cleavage	4
ana-miR399a-3p	comp15386_c0_seq7	2.5	-1	1	21	590	610	CGCCAAAGGAGAGUUGCCCUU	..:::::: :::::::::::	GGGGGCAAAUCUCCUUUGGCA	Cleavage	4
ana-miR399a-3p	comp15386_c0_seq7	2.5	-1	1	21	1009	1029	CGCCAAAGGAGAGUUGCCCUU	:::::: :::::::::::	UUGGGCAAAUCUCCUUUGGCA	Cleavage	4
ana-miR399a-3p	comp15386_c0_seq6	2.5	-1	1	21	836	856	CGCCAAAGGAGAGUUGCCCUU	::::::: :::::::::::	UAGGGCAAAUCUCCUUUGGCA	Cleavage	4
ana-miR399a-3p	comp15386_c0_seq6	2.5	-1	1	21	590	610	CGCCAAAGGAGAGUUGCCCUU	..:::::: :::::::::::	GGGGGCAAAUCUCCUUUGGCA	Cleavage	4
ana-miR399a-3p	comp15386_c0_seq6	2.5	-1	1	21	1009	1029	CGCCAAAGGAGAGUUGCCCUU	:::::: :::::::::::	UUGGGCAAAUCUCCUUUGGCA	Cleavage	4
ana-miR399a-3p	comp15386_c0_seq5	2.5	-1	1	21	836	856	CGCCAAAGGAGAGUUGCCCUU	::::::: :::::::::::	UAGGGCAAAUCUCCUUUGGCA	Cleavage	4
ana-miR399a-3p	comp15386_c0_seq5	2.5	-1	1	21	590	610	CGCCAAAGGAGAGUUGCCCUU	..:::::: :::::::::::	GGGGGCAAAUCUCCUUUGGCA	Cleavage	4
ana-miR399a-3p	comp15386_c0_seq5	2.5	-1	1	21	1009	1029	CGCCAAAGGAGAGUUGCCCUU	:::::: :::::::::::	UUGGGCAAAUCUCCUUUGGCA	Cleavage	4
ana-miR399a-3p	comp15386_c0_seq1	2.5	-1	1	21	890	910	CGCCAAAGGAGAGUUGCCCUU	::::::: :::::::::::	UAGGGCAAAUCUCCUUUGGCA	Cleavage	5
ana-miR399a-3p	comp15386_c0_seq1	2.5	-1	1	21	647	667	CGCCAAAGGAGAGUUGCCCUU	.:::::: :::::::::::	UGGGGCAAAUCUCCUUUGGCA	Cleavage	5
ana-miR399a-3p	comp15386_c0_seq1	2.5	-1	1	21	1063	1083	CGCCAAAGGAGAGUUGCCCUU	:::::: :::::::::::	UUGGGCAAAUCUCCUUUGGCA	Cleavage	5
ana-miR399a-3p	comp15386_c0_seq9	2.5	-1	1	21	890	910	CGCCAAAGGAGAGUUGCCCUU	::::::: :::::::::::	UAGGGCAAAUCUCCUUUGGCA	Cleavage	5
ana-miR399a-3p	comp15386_c0_seq9	2.5	-1	1	21	647	667	CGCCAAAGGAGAGUUGCCCUU	.:::::: :::::::::::	UGGGGCAAAUCUCCUUUGGCA	Cleavage	5
ana-miR399a-3p	comp15386_c0_seq9	2.5	-1	1	21	1063	1083	CGCCAAAGGAGAGUUGCCCUU	:::::: :::::::::::	UUGGGCAAAUCUCCUUUGGCA	Cleavage	5
ana-miR399a-3p	comp15386_c0_seq3	2.5	-1	1	21	890	910	CGCCAAAGGAGAGUUGCCCUU	::::::: :::::::::::	UAGGGCAAAUCUCCUUUGGCA	Cleavage	5
ana-miR399a-3p	comp15386_c0_seq3	2.5	-1	1	21	647	667	CGCCAAAGGAGAGUUGCCCUU	.:::::: :::::::::::	UGGGGCAAAUCUCCUUUGGCA	Cleavage	5
ana-miR399a-3p	comp15386_c0_seq3	2.5	-1	1	21	1063	1083	CGCCAAAGGAGAGUUGCCCUU	:::::: :::::::::::	UUGGGCAAAUCUCCUUUGGCA	Cleavage	5
ana-miR399a-3p	comp15386_c0_seq10	2.5	-1	1	21	890	910	CGCCAAAGGAGAGUUGCCCUU	::::::: :::::::::::	UAGGGCAAAUCUCCUUUGGCA	Cleavage	5
ana-miR399a-3p	comp15386_c0_seq10	2.5	-1	1	21	647	667	CGCCAAAGGAGAGUUGCCCUU	.:::::: :::::::::::	UGGGGCAAAUCUCCUUUGGCA	Cleavage	5
ana-miR399a-3p	comp15386_c0_seq10	2.5	-1	1	21	1063	1083	CGCCAAAGGAGAGUUGCCCUU	:::::: :::::::::::	UUGGGCAAAUCUCCUUUGGCA	Cleavage	5
ana-miR399b-3p	comp15386_c0_seq8	2.5	-1	1	21	836	856	CGCCAAAGGAGAGUUGCCCUG	.::::::: :::::::::::	UAGGGCAAAUCUCCUUUGGCA	Cleavage	4
ana-miR399b-3p	comp15386_c0_seq8	2.5	-1	1	21	1083	1103	CGCCAAAGGAGAGUUGCCCUG	.::::::: :::::::::::	UAGGGCAAAUCUCCUUUGGCA	Cleavage	4
ana-miR399b-3p	comp15386_c0_seq8	2.5	-1	1	21	590	610	CGCCAAAGGAGAGUUGCCCUG	.:::::: :::::::::::	GGGGGCAAAUCUCCUUUGGCA	Cleavage	4
ana-miR399b-3p	comp15386_c0_seq8	2.5	-1	1	21	1023	1043	CGCCAAAGGAGAGUUGCCCUG	:::::: :::::::::::	UUGGGCAAAUCUCCUUUGGCA	Cleavage	4
ana-miR399b-3p	comp15386_c0_seq4	2.5	-1	1	21	836	856	CGCCAAAGGAGAGUUGCCCUG	.::::::: :::::::::::	UAGGGCAAAUCUCCUUUGGCA	Cleavage	4
ana-miR399b-3p	comp15386_c0_seq4	2.5	-1	1	21	1083	1103	CGCCAAAGGAGAGUUGCCCUG	.::::::: :::::::::::	UAGGGCAAAUCUCCUUUGGCA	Cleavage	4
ana-miR399b-3p	comp15386_c0_seq4	2.5	-1	1	21	590	610	CGCCAAAGGAGAGUUGCCCUG	.:::::: :::::::::::	GGGGGCAAAUCUCCUUUGGCA	Cleavage	4
ana-miR399b-3p	comp15386_c0_seq4	2.5	-1	1	21	1023	1043	CGCCAAAGGAGAGUUGCCCUG	:::::: :::::::::::	UUGGGCAAAUCUCCUUUGGCA	Cleavage	4
ana-miR399b-3p	comp15386_c0_seq2	2.5	-1	1	21	836	856	CGCCAAAGGAGAGUUGCCCUG	.::::::: :::::::::::	UAGGGCAAAUCUCCUUUGGCA	Cleavage	4
ana-miR399b-3p	comp15386_c0_seq2	2.5	-1	1	21	590	610	CGCCAAAGGAGAGUUGCCCUG	.:::::: :::::::::::	GGGGGCAAAUCUCCUUUGGCA	Cleavage	4
ana-miR399b-3p	comp15386_c0_seq2	2.5	-1	1	21	1009	1029	CGCCAAAGGAGAGUUGCCCUG	:::::: :::::::::::	UUGGGCAAAUCUCCUUUGGCA	Cleavage	4
ana-miR399b-3p	comp15386_c0_seq7	2.5	-1	1	21	836	856	CGCCAAAGGAGAGUUGCCCUG	.::::::: :::::::::::	UAGGGCAAAUCUCCUUUGGCA	Cleavage	4
ana-miR399b-3p	comp15386_c0_seq7	2.5	-1	1	21	590	610	CGCCAAAGGAGAGUUGCCCUG	.:::::: :::::::::::	GGGGGCAAAUCUCCUUUGGCA	Cleavage	4
ana-miR399b-3p	comp15386_c0_seq7	2.5	-1	1	21	1009	1029	CGCCAAAGGAGAGUUGCCCUG	:::::: :::::::::::	UUGGGCAAAUCUCCUUUGGCA	Cleavage	4
ana-miR399b-3p	comp15386_c0_seq6	2.5	-1	1	21	836	856	CGCCAAAGGAGAGUUGCCCUG	.::::::: :::::::::::	UAGGGCAAAUCUCCUUUGGCA	Cleavage	4
ana-miR399b-3p	comp15386_c0_seq6	2.5	-1	1	21	590	610	CGCCAAAGGAGAGUUGCCCUG	.:::::: :::::::::::	GGGGGCAAAUCUCCUUUGGCA	Cleavage	4
ana-miR399b-3p	comp15386_c0_seq6	2.5	-1	1	21	1009	1029	CGCCAAAGGAGAGUUGCCCUG	:::::: :::::::::::	UUGGGCAAAUCUCCUUUGGCA	Cleavage	4
ana-miR399b-3p	comp15386_c0_seq5	2.5	-1	1	21	836	856	CGCCAAAGGAGAGUUGCCCUG	.::::::: :::::::::::	UAGGGCAAAUCUCCUUUGGCA	Cleavage	4
ana-miR399b-3p	comp15386_c0_seq5	2.5	-1	1	21	590	610	CGCCAAAGGAGAGUUGCCCUG	.:::::: :::::::::::	GGGGGCAAAUCUCCUUUGGCA	Cleavage	4
ana-miR399b-3p	comp15386_c0_seq5	2.5	-1	1	21	1009	1029	CGCCAAAGGAGAGUUGCCCUG	:::::: :::::::::::	UUGGGCAAAUCUCCUUUGGCA	Cleavage	4
ana-miR399b-3p	comp15386_c0_seq1	2.5	-1	1	21	890	910	CGCCAAAGGAGAGUUGCCCUG	.::::::: :::::::::::	UAGGGCAAAUCUCCUUUGGCA	Cleavage	5
ana-miR399b-3p	comp15386_c0_seq1	2.5	-1	1	21	647	667	CGCCAAAGGAGAGUUGCCCUG	..:::::: :::::::::::	UGGGGCAAAUCUCCUUUGGCA	Cleavage	5
ana-miR399b-3p	comp15386_c0_seq1	2.5	-1	1	21	1063	1083	CGCCAAAGGAGAGUUGCCCUG	:::::: :::::::::::	UUGGGCAAAUCUCCUUUGGCA	Cleavage	5
ana-miR399b-3p	comp15386_c0_seq9	2.5	-1	1	21	890	910	CGCCAAAGGAGAGUUGCCCUG	.::::::: :::::::::::	UAGGGCAAAUCUCCUUUGGCA	Cleavage	5
ana-miR399b-3p	comp15386_c0_seq9	2.5	-1	1	21	647	667	CGCCAAAGGAGAGUUGCCCUG	..:::::: :::::::::::	UGGGGCAAAUCUCCUUUGGCA	Cleavage	5
ana-miR399b-3p	comp15386_c0_seq9	2.5	-1	1	21	1063	1083	CGCCAAAGGAGAGUUGCCCUG	:::::: :::::::::::	UUGGGCAAAUCUCCUUUGGCA	Cleavage	5
ana-miR399b-3p	comp15386_c0_seq3	2.5	-1	1	21	890	910	CGCCAAAGGAGAGUUGCCCUG	.::::::: :::::::::::	UAGGGCAAAUCUCCUUUGGCA	Cleavage	5
ana-miR399b-3p	comp15386_c0_seq3	2.5	-1	1	21	647	667	CGCCAAAGGAGAGUUGCCCUG	..:::::: :::::::::::	UGGGGCAAAUCUCCUUUGGCA	Cleavage	5
ana-miR399b-3p	comp15386_c0_seq3	2.5	-1	1	21	1063	1083	CGCCAAAGGAGAGUUGCCCUG	:::::: :::::::::::	UUGGGCAAAUCUCCUUUGGCA	Cleavage	5
ana-miR399b-3p	comp15386_c0_seq10	2.5	-1	1	21	890	910	CGCCAAAGGAGAGUUGCCCUG	.::::::: :::::::::::	UAGGGCAAAUCUCCUUUGGCA	Cleavage	5
ana-miR399b-3p	comp15386_c0_seq10	2.5	-1	1	21	647	667	CGCCAAAGGAGAGUUGCCCUG	..:::::: :::::::::::	UGGGGCAAAUCUCCUUUGGCA	Cleavage	5
ana-miR399b-3p	comp15386_c0_seq10	2.5	-1	1	21	1063	1083	CGCCAAAGGAGAGUUGCCCUG	:::::: :::::::::::	UUGGGCAAAUCUCCUUUGGCA	Cleavage	5
ana-miR399b-5p	comp8854_c0_seq1	2.5	-1	1	19	1335	1353	GGGCUUCUCUCCUUUGGCG	:::::.:::::::.::.:	AGCCAAGGGAGAGAGGCUC	Cleavage	1
ana-miR399b-5p	comp21517_c0_seq1	2.5	-1	1	19	366	384	GGGCUUCUCUCCUUUGGCG	::::::.::::: :::::.	CGCCAAGGGAGAAAAGCCU	Cleavage	1
ana-miR399c-3p	comp15386_c0_seq1	2.5	-1	1	21	750	770	UGCCAAAGGAGAGUUGCCCUG	:::.:: ::::.:::::::	UUGGGUAAAUCUCUUUUGGCA	Cleavage	5
ana-miR399c-3p	comp15386_c0_seq9	2.5	-1	1	21	750	770	UGCCAAAGGAGAGUUGCCCUG	:::.:: ::::.:::::::	UUGGGUAAAUCUCUUUUGGCA	Cleavage	5
ana-miR399c-3p	comp15386_c0_seq3	2.5	-1	1	21	750	770	UGCCAAAGGAGAGUUGCCCUG	:::.:: ::::.:::::::	UUGGGUAAAUCUCUUUUGGCA	Cleavage	5
ana-miR399c-3p	comp15386_c0_seq10	2.5	-1	1	21	750	770	UGCCAAAGGAGAGUUGCCCUG	:::.:: ::::.:::::::	UUGGGUAAAUCUCUUUUGGCA	Cleavage	5
ana-miR399c-3p	comp15836_c2_seq27	2.5	-1	1	21	761	781	UGCCAAAGGAGAGUUGCCCUG	.:::..:.:.::.:::::::	AGGGGUGAUUUUCUUUUGGCA	Cleavage	1
ana-miR399c-3p	comp15836_c2_seq15	2.5	-1	1	21	761	781	UGCCAAAGGAGAGUUGCCCUG	.:::..:.:.::.:::::::	AGGGGUGAUUUUCUUUUGGCA	Cleavage	1
ana-miR399c-3p	comp15836_c2_seq22	2.5	-1	1	21	761	781	UGCCAAAGGAGAGUUGCCCUG	.:::..:.:.::.:::::::	AGGGGUGAUUUUCUUUUGGCA	Cleavage	1
ana-miR399c-3p	comp15836_c2_seq39	2.5	-1	1	21	1915	1935	UGCCAAAGGAGAGUUGCCCUG	.:::..:.:.::.:::::::	AGGGGUGAUUUUCUUUUGGCA	Cleavage	1
ana-miR399c-3p	comp15836_c2_seq26	2.5	-1	1	21	1915	1935	UGCCAAAGGAGAGUUGCCCUG	.:::..:.:.::.:::::::	AGGGGUGAUUUUCUUUUGGCA	Cleavage	1
ana-miR399c-3p	comp15836_c2_seq19	2.5	-1	1	21	2010	2030	UGCCAAAGGAGAGUUGCCCUG	.:::..:.:.::.:::::::	AGGGGUGAUUUUCUUUUGGCA	Cleavage	1
ana-miR399c-3p	comp15836_c2_seq29	2.5	-1	1	21	2010	2030	UGCCAAAGGAGAGUUGCCCUG	.:::..:.:.::.:::::::	AGGGGUGAUUUUCUUUUGGCA	Cleavage	1
ana-miR399c-3p	comp15836_c2_seq53	2.5	-1	1	21	2197	2217	UGCCAAAGGAGAGUUGCCCUG	.:::..:.:.::.:::::::	AGGGGUGAUUUUCUUUUGGCA	Cleavage	1
ana-miR399c-3p	comp15836_c2_seq11	2.5	-1	1	21	1915	1935	UGCCAAAGGAGAGUUGCCCUG	.:::..:.:.::.:::::::	AGGGGUGAUUUUCUUUUGGCA	Cleavage	1
ana-miR399c-3p	comp15836_c2_seq44	2.5	-1	1	21	2010	2030	UGCCAAAGGAGAGUUGCCCUG	.:::..:.:.::.:::::::	AGGGGUGAUUUUCUUUUGGCA	Cleavage	1
ana-miR399c-3p	comp15836_c2_seq28	2.5	-1	1	21	2197	2217	UGCCAAAGGAGAGUUGCCCUG	.:::..:.:.::.:::::::	AGGGGUGAUUUUCUUUUGGCA	Cleavage	1
ana-miR399c-3p	comp15836_c2_seq17	2.5	-1	1	21	2197	2217	UGCCAAAGGAGAGUUGCCCUG	.:::..:.:.::.:::::::	AGGGGUGAUUUUCUUUUGGCA	Cleavage	1
ana-miR399c-3p	comp15836_c2_seq41	2.5	-1	1	21	2462	2482	UGCCAAAGGAGAGUUGCCCUG	.:::..:.:.::.:::::::	AGGGGUGAUUUUCUUUUGGCA	Cleavage	1
ana-miR399c-3p	comp15836_c2_seq4	2.5	-1	1	21	2386	2406	UGCCAAAGGAGAGUUGCCCUG	.:::..:.:.::.:::::::	AGGGGUGAUUUUCUUUUGGCA	Cleavage	1
ana-miR399c-3p	comp15836_c2_seq56	2.5	-1	1	21	2462	2482	UGCCAAAGGAGAGUUGCCCUG	.:::..:.:.::.:::::::	AGGGGUGAUUUUCUUUUGGCA	Cleavage	1
ana-miR399c-3p	comp15836_c2_seq50	2.5	-1	1	21	2462	2482	UGCCAAAGGAGAGUUGCCCUG	.:::..:.:.::.:::::::	AGGGGUGAUUUUCUUUUGGCA	Cleavage	1
ana-miR399c-3p	comp15836_c2_seq46	2.5	-1	1	21	2102	2122	UGCCAAAGGAGAGUUGCCCUG	.:::..:.:.::.:::::::	AGGGGUGAUUUUCUUUUGGCA	Cleavage	1
ana-miR399c-3p	comp15836_c2_seq57	2.5	-1	1	21	2102	2122	UGCCAAAGGAGAGUUGCCCUG	.:::..:.:.::.:::::::	AGGGGUGAUUUUCUUUUGGCA	Cleavage	1
ana-miR399c-3p	comp15836_c2_seq51	2.5	-1	1	21	2102	2122	UGCCAAAGGAGAGUUGCCCUG	.:::..:.:.::.:::::::	AGGGGUGAUUUUCUUUUGGCA	Cleavage	1
ana-miR399c-3p	comp15836_c2_seq23	2.5	-1	1	21	2291	2311	UGCCAAAGGAGAGUUGCCCUG	.:::..:.:.::.:::::::	AGGGGUGAUUUUCUUUUGGCA	Cleavage	1
ana-miR399c-3p	comp15836_c2_seq37	2.5	-1	1	21	2291	2311	UGCCAAAGGAGAGUUGCCCUG	.:::..:.:.::.:::::::	AGGGGUGAUUUUCUUUUGGCA	Cleavage	1
ana-miR399c-3p	comp15836_c2_seq14	2.5	-1	1	21	2367	2387	UGCCAAAGGAGAGUUGCCCUG	.:::..:.:.::.:::::::	AGGGGUGAUUUUCUUUUGGCA	Cleavage	1
ana-miR399c-3p	comp15836_c2_seq24	2.5	-1	1	21	2367	2387	UGCCAAAGGAGAGUUGCCCUG	.:::..:.:.::.:::::::	AGGGGUGAUUUUCUUUUGGCA	Cleavage	1
ana-miR399c-3p	comp15836_c2_seq54	2.5	-1	1	21	2291	2311	UGCCAAAGGAGAGUUGCCCUG	.:::..:.:.::.:::::::	AGGGGUGAUUUUCUUUUGGCA	Cleavage	1
ana-miR399c-3p	comp15836_c2_seq35	2.5	-1	1	21	2386	2406	UGCCAAAGGAGAGUUGCCCUG	.:::..:.:.::.:::::::	AGGGGUGAUUUUCUUUUGGCA	Cleavage	1
ana-miR399c-3p	comp15836_c2_seq40	2.5	-1	1	21	2386	2406	UGCCAAAGGAGAGUUGCCCUG	.:::..:.:.::.:::::::	AGGGGUGAUUUUCUUUUGGCA	Cleavage	1
ana-miR399c-3p	comp15836_c2_seq33	2.5	-1	1	21	2367	2387	UGCCAAAGGAGAGUUGCCCUG	.:::..:.:.::.:::::::	AGGGGUGAUUUUCUUUUGGCA	Cleavage	1
ana-miR399c-3p	comp15329_c0_seq2	2.5	-1	1	21	484	504	UGCCAAAGGAGAGUUGCCCUG	:::.:::.::.:::::::	ACUGGCGACUUUCUUUUGGCA	Cleavage	1
ana-miR399c-3p	comp15329_c0_seq1	2.5	-1	1	21	684	704	UGCCAAAGGAGAGUUGCCCUG	:::.:::.::.:::::::	ACUGGCGACUUUCUUUUGGCA	Cleavage	1
ana-miR399c-3p	comp15329_c0_seq3	2.5	-1	1	21	1427	1447	UGCCAAAGGAGAGUUGCCCUG	:::.:::.::.:::::::	ACUGGCGACUUUCUUUUGGCA	Cleavage	1
ana-miR399d-3p	comp15386_c0_seq1	2.5	-1	1	21	750	770	UGCCAAAGGAGAGUUGCCCUA	: :::.:: ::::.:::::::	UUGGGUAAAUCUCUUUUGGCA	Cleavage	5
ana-miR399d-3p	comp15386_c0_seq9	2.5	-1	1	21	750	770	UGCCAAAGGAGAGUUGCCCUA	: :::.:: ::::.:::::::	UUGGGUAAAUCUCUUUUGGCA	Cleavage	5
ana-miR399d-3p	comp15386_c0_seq3	2.5	-1	1	21	750	770	UGCCAAAGGAGAGUUGCCCUA	: :::.:: ::::.:::::::	UUGGGUAAAUCUCUUUUGGCA	Cleavage	5
ana-miR399d-3p	comp15386_c0_seq10	2.5	-1	1	21	750	770	UGCCAAAGGAGAGUUGCCCUA	: :::.:: ::::.:::::::	UUGGGUAAAUCUCUUUUGGCA	Cleavage	5
ana-miR399d-3p	comp15836_c2_seq27	2.5	-1	1	21	761	781	UGCCAAAGGAGAGUUGCCCUA	.:::..:.:.::.:::::::	AGGGGUGAUUUUCUUUUGGCA	Cleavage	1
ana-miR399d-3p	comp15836_c2_seq15	2.5	-1	1	21	761	781	UGCCAAAGGAGAGUUGCCCUA	.:::..:.:.::.:::::::	AGGGGUGAUUUUCUUUUGGCA	Cleavage	1
ana-miR399d-3p	comp15836_c2_seq22	2.5	-1	1	21	761	781	UGCCAAAGGAGAGUUGCCCUA	.:::..:.:.::.:::::::	AGGGGUGAUUUUCUUUUGGCA	Cleavage	1
ana-miR399d-3p	comp15836_c2_seq39	2.5	-1	1	21	1915	1935	UGCCAAAGGAGAGUUGCCCUA	.:::..:.:.::.:::::::	AGGGGUGAUUUUCUUUUGGCA	Cleavage	1
ana-miR399d-3p	comp15836_c2_seq26	2.5	-1	1	21	1915	1935	UGCCAAAGGAGAGUUGCCCUA	.:::..:.:.::.:::::::	AGGGGUGAUUUUCUUUUGGCA	Cleavage	1
ana-miR399d-3p	comp15836_c2_seq19	2.5	-1	1	21	2010	2030	UGCCAAAGGAGAGUUGCCCUA	.:::..:.:.::.:::::::	AGGGGUGAUUUUCUUUUGGCA	Cleavage	1
ana-miR399d-3p	comp15836_c2_seq29	2.5	-1	1	21	2010	2030	UGCCAAAGGAGAGUUGCCCUA	.:::..:.:.::.:::::::	AGGGGUGAUUUUCUUUUGGCA	Cleavage	1
ana-miR399d-3p	comp15836_c2_seq53	2.5	-1	1	21	2197	2217	UGCCAAAGGAGAGUUGCCCUA	.:::..:.:.::.:::::::	AGGGGUGAUUUUCUUUUGGCA	Cleavage	1
ana-miR399d-3p	comp15836_c2_seq11	2.5	-1	1	21	1915	1935	UGCCAAAGGAGAGUUGCCCUA	.:::..:.:.::.:::::::	AGGGGUGAUUUUCUUUUGGCA	Cleavage	1
ana-miR399d-3p	comp15836_c2_seq44	2.5	-1	1	21	2010	2030	UGCCAAAGGAGAGUUGCCCUA	.:::..:.:.::.:::::::	AGGGGUGAUUUUCUUUUGGCA	Cleavage	1
ana-miR399d-3p	comp15836_c2_seq28	2.5	-1	1	21	2197	2217	UGCCAAAGGAGAGUUGCCCUA	.:::..:.:.::.:::::::	AGGGGUGAUUUUCUUUUGGCA	Cleavage	1
ana-miR399d-3p	comp15836_c2_seq17	2.5	-1	1	21	2197	2217	UGCCAAAGGAGAGUUGCCCUA	.:::..:.:.::.:::::::	AGGGGUGAUUUUCUUUUGGCA	Cleavage	1
ana-miR399d-3p	comp15836_c2_seq41	2.5	-1	1	21	2462	2482	UGCCAAAGGAGAGUUGCCCUA	.:::..:.:.::.:::::::	AGGGGUGAUUUUCUUUUGGCA	Cleavage	1
ana-miR399d-3p	comp15836_c2_seq56	2.5	-1	1	21	2462	2482	UGCCAAAGGAGAGUUGCCCUA	.:::..:.:.::.:::::::	AGGGGUGAUUUUCUUUUGGCA	Cleavage	1
ana-miR399d-3p	comp15836_c2_seq4	2.5	-1	1	21	2386	2406	UGCCAAAGGAGAGUUGCCCUA	.:::..:.:.::.:::::::	AGGGGUGAUUUUCUUUUGGCA	Cleavage	1
ana-miR399d-3p	comp15836_c2_seq50	2.5	-1	1	21	2462	2482	UGCCAAAGGAGAGUUGCCCUA	.:::..:.:.::.:::::::	AGGGGUGAUUUUCUUUUGGCA	Cleavage	1
ana-miR399d-3p	comp15836_c2_seq46	2.5	-1	1	21	2102	2122	UGCCAAAGGAGAGUUGCCCUA	.:::..:.:.::.:::::::	AGGGGUGAUUUUCUUUUGGCA	Cleavage	1
ana-miR399d-3p	comp15836_c2_seq57	2.5	-1	1	21	2102	2122	UGCCAAAGGAGAGUUGCCCUA	.:::..:.:.::.:::::::	AGGGGUGAUUUUCUUUUGGCA	Cleavage	1
ana-miR399d-3p	comp15836_c2_seq51	2.5	-1	1	21	2102	2122	UGCCAAAGGAGAGUUGCCCUA	.:::..:.:.::.:::::::	AGGGGUGAUUUUCUUUUGGCA	Cleavage	1
ana-miR399d-3p	comp15836_c2_seq23	2.5	-1	1	21	2291	2311	UGCCAAAGGAGAGUUGCCCUA	.:::..:.:.::.:::::::	AGGGGUGAUUUUCUUUUGGCA	Cleavage	1
ana-miR399d-3p	comp15836_c2_seq37	2.5	-1	1	21	2291	2311	UGCCAAAGGAGAGUUGCCCUA	.:::..:.:.::.:::::::	AGGGGUGAUUUUCUUUUGGCA	Cleavage	1
ana-miR399d-3p	comp15836_c2_seq14	2.5	-1	1	21	2367	2387	UGCCAAAGGAGAGUUGCCCUA	.:::..:.:.::.:::::::	AGGGGUGAUUUUCUUUUGGCA	Cleavage	1
ana-miR399d-3p	comp15836_c2_seq24	2.5	-1	1	21	2367	2387	UGCCAAAGGAGAGUUGCCCUA	.:::..:.:.::.:::::::	AGGGGUGAUUUUCUUUUGGCA	Cleavage	1
ana-miR399d-3p	comp15836_c2_seq54	2.5	-1	1	21	2291	2311	UGCCAAAGGAGAGUUGCCCUA	.:::..:.:.::.:::::::	AGGGGUGAUUUUCUUUUGGCA	Cleavage	1
ana-miR399d-3p	comp15836_c2_seq35	2.5	-1	1	21	2386	2406	UGCCAAAGGAGAGUUGCCCUA	.:::..:.:.::.:::::::	AGGGGUGAUUUUCUUUUGGCA	Cleavage	1
ana-miR399d-3p	comp15836_c2_seq40	2.5	-1	1	21	2386	2406	UGCCAAAGGAGAGUUGCCCUA	.:::..:.:.::.:::::::	AGGGGUGAUUUUCUUUUGGCA	Cleavage	1
ana-miR399d-3p	comp15836_c2_seq33	2.5	-1	1	21	2367	2387	UGCCAAAGGAGAGUUGCCCUA	.:::..:.:.::.:::::::	AGGGGUGAUUUUCUUUUGGCA	Cleavage	1
ana-miR399d-3p	comp15329_c0_seq2	2.5	-1	1	21	484	504	UGCCAAAGGAGAGUUGCCCUA	:::.:::.::.:::::::	ACUGGCGACUUUCUUUUGGCA	Cleavage	1
ana-miR399d-3p	comp15329_c0_seq1	2.5	-1	1	21	684	704	UGCCAAAGGAGAGUUGCCCUA	:::.:::.::.:::::::	ACUGGCGACUUUCUUUUGGCA	Cleavage	1
ana-miR399d-3p	comp15329_c0_seq3	2.5	-1	1	21	1427	1447	UGCCAAAGGAGAGUUGCCCUA	:::.:::.::.:::::::	ACUGGCGACUUUCUUUUGGCA	Cleavage	1
ana-miR399f-3p	comp15386_c0_seq2	2.5	-1	1	21	1063	1083	UGCCAAAGGAGAUCUGCCCUG	::::: ::::: :::::::	UCGGGCAAAUCUCGUUUGGCA	Cleavage	5
ana-miR399f-3p	comp15386_c0_seq7	2.5	-1	1	21	1063	1083	UGCCAAAGGAGAUCUGCCCUG	::::: ::::: :::::::	UCGGGCAAAUCUCGUUUGGCA	Cleavage	5
ana-miR399f-3p	comp15386_c0_seq6	2.5	-1	1	21	1063	1083	UGCCAAAGGAGAUCUGCCCUG	::::: ::::: :::::::	UCGGGCAAAUCUCGUUUGGCA	Cleavage	5
ana-miR399f-3p	comp15386_c0_seq5	2.5	-1	1	21	1063	1083	UGCCAAAGGAGAUCUGCCCUG	::::: ::::: :::::::	UCGGGCAAAUCUCGUUUGGCA	Cleavage	5
ana-miR399f-3p	comp15386_c0_seq1	2.5	-1	1	21	1117	1137	UGCCAAAGGAGAUCUGCCCUG	::::: ::::: :::::::	UCGGGCAAAUCUCGUUUGGCA	Cleavage	5
ana-miR399f-3p	comp15386_c0_seq9	2.5	-1	1	21	1117	1137	UGCCAAAGGAGAUCUGCCCUG	::::: ::::: :::::::	UCGGGCAAAUCUCGUUUGGCA	Cleavage	5
ana-miR399f-3p	comp15386_c0_seq3	2.5	-1	1	21	1117	1137	UGCCAAAGGAGAUCUGCCCUG	::::: ::::: :::::::	UCGGGCAAAUCUCGUUUGGCA	Cleavage	5
ana-miR399f-3p	comp15386_c0_seq10	2.5	-1	1	21	1117	1137	UGCCAAAGGAGAUCUGCCCUG	::::: ::::: :::::::	UCGGGCAAAUCUCGUUUGGCA	Cleavage	5
ana-miR399f-3p	comp7973_c0_seq3	2.5	-1	1	21	1282	1302	UGCCAAAGGAGAUCUGCCCUG	::: :: ::::::::::::	AUGGGAAGUUCUCCUUUGGCA	Cleavage	1
ana-miR399f-3p	comp7973_c0_seq1	2.5	-1	1	21	1444	1464	UGCCAAAGGAGAUCUGCCCUG	::: :: ::::::::::::	AUGGGAAGUUCUCCUUUGGCA	Cleavage	1
ana-miR399f-3p	comp7973_c0_seq4	2.5	-1	1	21	1491	1511	UGCCAAAGGAGAUCUGCCCUG	::: :: ::::::::::::	AUGGGAAGUUCUCCUUUGGCA	Cleavage	1
ana-miR399f-3p	comp7973_c0_seq2	2.5	-1	1	21	1653	1673	UGCCAAAGGAGAUCUGCCCUG	::: :: ::::::::::::	AUGGGAAGUUCUCCUUUGGCA	Cleavage	1
ana-miR408a-3p	comp41083_c0_seq1	2.5	-1	1	21	9	29	AUGCACUGCCUCUUCCCUGGC	:: :::::::::.::::::	CCCUGGGAAGAGGUAGUGCAA	Cleavage	1
ana-miR408a-5p	comp8409_c0_seq2	2.5	-1	1	21	169	189	CUGGGAACAGGCAGAGCAUGG	::::.::::..::::::..:	GCAUGUUCUGUUUGUUCCUGG	Cleavage	1
ana-miR408a-5p	comp8409_c0_seq1	2.5	-1	1	21	169	189	CUGGGAACAGGCAGAGCAUGG	::::.::::..::::::..:	GCAUGUUCUGUUUGUUCCUGG	Cleavage	1
ana-miR408a-5p	comp10867_c0_seq1	2.5	-1	1	21	452	472	CUGGGAACAGGCAGAGCAUGG	: .:::::::::::::::	CACUUUUCUGCCUGUUCCCAG	Cleavage	1
ana-miR414a-3p	comp7823_c3_seq2	2.5	-1	1	21	375	395	UCAUCUUCAUCGUCCUCGUCC	::.:::::.:: ::::::::	AGAUGAGGAUGAAGAAGAUGA	Cleavage	7
ana-miR414a-3p	comp7823_c3_seq2	2.5	-1	1	21	543	563	UCAUCUUCAUCGUCCUCGUCC	::.:::::.::::: :::::	UGAUGAGGAUGAUGAUGAUGA	Cleavage	7
ana-miR414a-3p	comp14423_c1_seq1	2.5	-1	1	21	282	302	UCAUCUUCAUCGUCCUCGUCC	:::.::::: :::::.:::::	GGAUGAGGAGGAUGAGGAUGA	Cleavage	1
ana-miR414a-3p	comp15043_c1_seq1	2.5	-1	1	21	869	889	UCAUCUUCAUCGUCCUCGUCC	:::.:::::::::::.:: ::	GGAUGAGGACGAUGAGGAGGA	Cleavage	3
ana-miR414a-3p	comp15043_c1_seq3	2.5	-1	1	21	1372	1392	UCAUCUUCAUCGUCCUCGUCC	:::.:::::::::::.:: ::	GGAUGAGGACGAUGAGGAGGA	Cleavage	3
ana-miR414a-3p	comp15268_c2_seq1	2.5	-1	1	21	341	361	UCAUCUUCAUCGUCCUCGUCC	:::.::::: :::::.:::::	GGAUGAGGAGGAUGAGGAUGA	Cleavage	1
ana-miR414a-3p	comp14947_c0_seq1	2.5	-1	1	21	7	27	UCAUCUUCAUCGUCCUCGUCC	:::.:::::.::::: :::::	GGAUGAGGAUGAUGAUGAUGA	Cleavage	1
ana-miR414a-3p	comp4253_c0_seq2	2.5	-1	1	21	168	188	UCAUCUUCAUCGUCCUCGUCC	::::::: :::: ::::::::	GGACGAGUACGAAGAAGAUGA	Cleavage	1
ana-miR414a-3p	comp11668_c0_seq2	2.5	-1	1	21	1231	1251	UCAUCUUCAUCGUCCUCGUCC	::: ::::: :::::::::::	GGAAGAGGAGGAUGAAGAUGA	Cleavage	1
ana-miR414a-3p	comp6936_c0_seq3	2.5	-1	1	21	513	533	UCAUCUUCAUCGUCCUCGUCC	::.:::::::::::.:: ::	UGAUGAGGACGAUGAGGAGGA	Cleavage	1
ana-miR414a-3p	comp4099_c0_seq1	2.5	-1	1	21	575	595	UCAUCUUCAUCGUCCUCGUCC	::.:::::.:::::::: ::	UGAUGAGGAUGAUGAAGAAGA	Cleavage	1
ana-miR414a-3p	comp12989_c1_seq1	2.5	-1	1	21	803	823	UCAUCUUCAUCGUCCUCGUCC	::::::::.:: ::.:::::	UGACGAGGAUGAGGAGGAUGA	Cleavage	4
ana-miR414a-3p	comp17379_c0_seq1	2.5	-1	1	21	827	847	UCAUCUUCAUCGUCCUCGUCC	::.::::: :::::.:::::	UGAUGAGGAGGAUGAGGAUGA	Cleavage	2
ana-miR414a-3p	comp14856_c0_seq1	2.5	-1	1	21	805	825	UCAUCUUCAUCGUCCUCGUCC	::.:::::.::::: :::::	AGAUGAGGAUGAUGAUGAUGA	Cleavage	2
ana-miR414a-3p	comp9148_c0_seq2	2.5	-1	1	21	1431	1451	UCAUCUUCAUCGUCCUCGUCC	:.::::::.:: ::::::::	UGGCGAGGAUGAAGAAGAUGA	Cleavage	2
ana-miR414a-3p	comp9148_c0_seq1	2.5	-1	1	21	1528	1548	UCAUCUUCAUCGUCCUCGUCC	:.::::::.:: ::::::::	UGGCGAGGAUGAAGAAGAUGA	Cleavage	2
ana-miR414a-3p	comp11057_c0_seq1	2.5	-1	1	21	1833	1853	UCAUCUUCAUCGUCCUCGUCC	::.::::: :::::.:::::	UGAUGAGGAAGAUGAGGAUGA	Cleavage	1
ana-miR414a-3p	comp4384_c0_seq1	2.5	-1	1	21	1924	1944	UCAUCUUCAUCGUCCUCGUCC	::.:::::.:::: ::::::	AGAUGAGGAUGAUGUAGAUGA	Cleavage	1
ana-miR414a-3p	comp12989_c2_seq1	2.5	-1	1	21	5614	5634	UCAUCUUCAUCGUCCUCGUCC	::.:::::.::::: :::::	AGAUGAGGAUGAUGAUGAUGA	Cleavage	2
ana-miR414a-3p	comp12989_c2_seq4	2.5	-1	1	21	5755	5775	UCAUCUUCAUCGUCCUCGUCC	::.:::::.::::: :::::	AGAUGAGGAUGAUGAUGAUGA	Cleavage	2
ana-miR414a-3p	comp16450_c0_seq1	2.5	-1	1	21	1336	1356	UCAUCUUCAUCGUCCUCGUCC	::.:::::.::::: :::::	CGAUGAGGAUGAUGACGAUGA	Cleavage	1
ana-miR414a-3p	comp11176_c0_seq1	2.5	-1	1	21	1380	1400	UCAUCUUCAUCGUCCUCGUCC	::: :: ::.:::::::::::	GGAGGAUGAUGAUGAAGAUGA	Cleavage	2
ana-miR414a-3p	comp22261_c0_seq1	2.5	-1	1	21	1136	1156	UCAUCUUCAUCGUCCUCGUCC	:::: : ::.:::::::::::	GGACUAUGAUGAUGAAGAUGA	Cleavage	1
ana-miR414a-3p	comp14943_c2_seq36	2.5	-1	1	21	1551	1571	UCAUCUUCAUCGUCCUCGUCC	:::: . ::::::::::::::	GGACAGUGACGAUGAAGAUGA	Cleavage	1
ana-miR414a-3p	comp12345_c0_seq2	2.5	-1	1	21	891	911	UCAUCUUCAUCGUCCUCGUCC	::: :: ::.:::::::::::	GGAAGAUGAUGAUGAAGAUGA	Cleavage	1
ana-miR414a-3p	comp7823_c2_seq1	2.5	-1	1	21	101	121	UCAUCUUCAUCGUCCUCGUCC	::::: ::.::::::::::	UGACGAUGAUGAUGAAGAUGC	Cleavage	2
ana-miR414a-3p	comp7823_c2_seq1	2.5	-1	1	21	200	220	UCAUCUUCAUCGUCCUCGUCC	::::: :::::::: :::::	UGACGAUGACGAUGACGAUGA	Cleavage	2
ana-miR414a-3p	comp15293_c0_seq13	2.5	-1	1	21	3160	3180	UCAUCUUCAUCGUCCUCGUCC	::: :: ::.:::::::::::	GGAGGAUGAUGAUGAAGAUGA	Cleavage	1
ana-miR414a-3p	comp11796_c0_seq1	2.5	-1	1	21	1	21	UCAUCUUCAUCGUCCUCGUCC	::::: ::.::::::::::	CGACGACGAUGAUGAAGAUGU	Cleavage	1
ana-miR414a-3p	comp15912_c0_seq16	2.5	-1	1	21	6797	6817	UCAUCUUCAUCGUCCUCGUCC	::: :: ::.:::::::::::	GGAAGAUGAUGAUGAAGAUGA	Cleavage	2
ana-miR414a-3p	comp15912_c0_seq16	2.5	-1	1	21	6608	6628	UCAUCUUCAUCGUCCUCGUCC	:: :: ::::::::.:::::	UGAAGAUGACGAUGAGGAUGA	Cleavage	2
ana-miR414a-3p	comp15912_c0_seq4	2.5	-1	1	21	6797	6817	UCAUCUUCAUCGUCCUCGUCC	::: :: ::.:::::::::::	GGAAGAUGAUGAUGAAGAUGA	Cleavage	2
ana-miR414a-3p	comp15912_c0_seq4	2.5	-1	1	21	6608	6628	UCAUCUUCAUCGUCCUCGUCC	:: :: ::::::::.:::::	UGAAGAUGACGAUGAGGAUGA	Cleavage	2
ana-miR414a-3p	comp15912_c0_seq14	2.5	-1	1	21	6912	6932	UCAUCUUCAUCGUCCUCGUCC	::: :: ::.:::::::::::	GGAAGAUGAUGAUGAAGAUGA	Cleavage	2
ana-miR414a-3p	comp15912_c0_seq14	2.5	-1	1	21	6723	6743	UCAUCUUCAUCGUCCUCGUCC	:: :: ::::::::.:::::	UGAAGAUGACGAUGAGGAUGA	Cleavage	2
ana-miR414a-3p	comp15912_c0_seq1	2.5	-1	1	21	6912	6932	UCAUCUUCAUCGUCCUCGUCC	::: :: ::.:::::::::::	GGAAGAUGAUGAUGAAGAUGA	Cleavage	2
ana-miR414a-3p	comp15912_c0_seq1	2.5	-1	1	21	6723	6743	UCAUCUUCAUCGUCCUCGUCC	:: :: ::::::::.:::::	UGAAGAUGACGAUGAGGAUGA	Cleavage	2
ana-miR414a-3p	comp11996_c0_seq2	2.5	-1	1	21	3308	3328	UCAUCUUCAUCGUCCUCGUCC	:: ::::.:::::::::::	AGAGGAGGGCGAUGAAGAUGC	Cleavage	1
ana-miR414a-3p	comp11996_c0_seq1	2.5	-1	1	21	3492	3512	UCAUCUUCAUCGUCCUCGUCC	:: ::::.:::::::::::	AGAGGAGGGCGAUGAAGAUGC	Cleavage	1
ana-miR414a-3p	comp7823_c1_seq1	2.5	-1	1	21	1	21	UCAUCUUCAUCGUCCUCGUCC	::::: :::::::: :::::	UGACGAUGACGAUGACGAUGA	Cleavage	1
ana-miR414a-3p	comp10532_c1_seq1	2.5	-1	1	21	460	480	UCAUCUUCAUCGUCCUCGUCC	::.:: ::.:::::.:::::	AGAUGAAGAUGAUGAGGAUGA	Cleavage	2
ana-miR414a-3p	comp52645_c0_seq1	2.5	-1	1	21	56	76	UCAUCUUCAUCGUCCUCGUCC	::::: :::::::: :::::	CGACGACGACGAUGACGAUGA	Cleavage	2
ana-miR414a-3p	comp7823_c1_seq2	2.5	-1	1	21	1	21	UCAUCUUCAUCGUCCUCGUCC	::::: :::::::: :::::	UGACGAUGACGAUGACGAUGA	Cleavage	1
ana-miR414a-3p	comp34866_c0_seq1	2.5	-1	1	21	281	301	UCAUCUUCAUCGUCCUCGUCC	:::::.:::::::::::	AACAGAGGAUGAUGAAGAUGA	Cleavage	4
ana-miR414a-3p	comp15975_c0_seq1	2.5	-1	1	21	177	197	UCAUCUUCAUCGUCCUCGUCC	::::: :::::::: :::::	UGACGAUGACGAUGACGAUGA	Cleavage	1
ana-miR414a-3p	comp13082_c0_seq1	2.5	-1	1	21	539	559	UCAUCUUCAUCGUCCUCGUCC	:: :::::.::::..:::::	UGAAGAGGAUGAUGGGGAUGA	Cleavage	1
ana-miR414a-3p	comp13793_c0_seq1	2.5	-1	1	21	449	469	UCAUCUUCAUCGUCCUCGUCC	::.:: ::.:::::.:::::	UGAUGACGAUGAUGAGGAUGA	Cleavage	1
ana-miR414a-3p	comp13476_c1_seq6	2.5	-1	1	21	13	33	UCAUCUUCAUCGUCCUCGUCC	::::: :::::::: :::::	CGACGACGACGAUGACGAUGA	Cleavage	1
ana-miR414a-3p	comp13572_c0_seq2	2.5	-1	1	21	804	824	UCAUCUUCAUCGUCCUCGUCC	::.:: ::::::::.:.:::	AGAUGAUGACGAUGAGGGUGA	Cleavage	1
ana-miR414a-3p	comp20173_c0_seq1	2.5	-1	1	21	725	745	UCAUCUUCAUCGUCCUCGUCC	:: :::::::::::::: ::	AGAAGAGGACGAUGAAGAGGA	Cleavage	3
ana-miR414a-3p	comp13476_c1_seq7	2.5	-1	1	21	13	33	UCAUCUUCAUCGUCCUCGUCC	::::: :::::::: :::::	CGACGACGACGAUGACGAUGA	Cleavage	1
ana-miR414a-3p	comp15406_c0_seq2	2.5	-1	1	21	88	108	UCAUCUUCAUCGUCCUCGUCC	::::: :::::::: :::::	CGACGAUGACGAUGACGAUGA	Cleavage	2
ana-miR414a-3p	comp20051_c0_seq1	2.5	-1	1	21	586	606	UCAUCUUCAUCGUCCUCGUCC	::::: :::::::: :::::	UGACGACGACGAUGAUGAUGA	Cleavage	1
ana-miR414a-3p	comp13476_c1_seq2	2.5	-1	1	21	13	33	UCAUCUUCAUCGUCCUCGUCC	::::: :::::::: :::::	CGACGACGACGAUGACGAUGA	Cleavage	1
ana-miR414a-3p	comp13476_c1_seq4	2.5	-1	1	21	13	33	UCAUCUUCAUCGUCCUCGUCC	::::: :::::::: :::::	CGACGACGACGAUGACGAUGA	Cleavage	1
ana-miR414a-3p	comp8963_c0_seq3	2.5	-1	1	21	224	244	UCAUCUUCAUCGUCCUCGUCC	::::: :::::::: :::::	AGACGAAGACGAUGAUGAUGA	Cleavage	2
ana-miR414a-3p	comp8963_c0_seq2	2.5	-1	1	21	224	244	UCAUCUUCAUCGUCCUCGUCC	::::: :::::::: :::::	AGACGAAGACGAUGAUGAUGA	Cleavage	2
ana-miR414a-3p	comp15406_c0_seq4	2.5	-1	1	21	88	108	UCAUCUUCAUCGUCCUCGUCC	::::: :::::::: :::::	CGACGAUGACGAUGACGAUGA	Cleavage	2
ana-miR414a-3p	comp3105_c0_seq1	2.5	-1	1	21	4	24	UCAUCUUCAUCGUCCUCGUCC	::::: :::::::: :::::	UGACGAUGACGAUGACGAUGA	Cleavage	1
ana-miR414a-3p	comp3632_c0_seq1	2.5	-1	1	21	721	741	UCAUCUUCAUCGUCCUCGUCC	::.:: :..:::::::::::	AGAUGAAGGUGAUGAAGAUGA	Cleavage	2
ana-miR414a-3p	comp13476_c1_seq8	2.5	-1	1	21	13	33	UCAUCUUCAUCGUCCUCGUCC	::::: :::::::: :::::	CGACGACGACGAUGACGAUGA	Cleavage	1
ana-miR414a-3p	comp13476_c1_seq5	2.5	-1	1	21	13	33	UCAUCUUCAUCGUCCUCGUCC	::::: :::::::: :::::	CGACGACGACGAUGACGAUGA	Cleavage	1
ana-miR414a-3p	comp11135_c0_seq2	2.5	-1	1	21	1952	1972	UCAUCUUCAUCGUCCUCGUCC	:.: ::::.:::::.:::::	AGGCAAGGAUGAUGAGGAUGA	Cleavage	1
ana-miR414a-3p	comp11135_c0_seq3	2.5	-1	1	21	2161	2181	UCAUCUUCAUCGUCCUCGUCC	:.: ::::.:::::.:::::	AGGCAAGGAUGAUGAGGAUGA	Cleavage	1
ana-miR414a-3p	comp15293_c3_seq2	2.5	-1	1	21	31	51	UCAUCUUCAUCGUCCUCGUCC	::::: :::::::: :::::	AGACGACGACGAUGACGAUGA	Cleavage	1
ana-miR414a-3p	comp15868_c1_seq4	2.5	-1	1	21	132	152	UCAUCUUCAUCGUCCUCGUCC	::.:: ::.::::::::::.	UGAUGAUGAUGAUGAAGAUGG	Cleavage	3
ana-miR414a-3p	comp15868_c1_seq2	2.5	-1	1	21	132	152	UCAUCUUCAUCGUCCUCGUCC	::.:: ::.::::::::::.	UGAUGAUGAUGAUGAAGAUGG	Cleavage	3
ana-miR414a-3p	comp15385_c0_seq2	2.5	-1	1	21	3288	3308	UCAUCUUCAUCGUCCUCGUCC	::::: :: :::::::::::	AGACGAUGAAGAUGAAGAUGA	Cleavage	2
ana-miR414a-3p	comp15385_c0_seq1	2.5	-1	1	21	3288	3308	UCAUCUUCAUCGUCCUCGUCC	::::: :: :::::::::::	AGACGAUGAAGAUGAAGAUGA	Cleavage	2
ana-miR414a-3p	comp15385_c0_seq4	2.5	-1	1	21	3288	3308	UCAUCUUCAUCGUCCUCGUCC	::::: :: :::::::::::	AGACGAUGAAGAUGAAGAUGA	Cleavage	2
ana-miR4415a-3p	comp13581_c0_seq2	2.5	-1	1	21	99	119	UUGAUUCUCAUCACAACUUGG	::::::::.::.:.::.:.	UAAAGUUGUGGUGGGGAUUAG	Cleavage	1
ana-miR4415a-3p	comp13581_c0_seq4	2.5	-1	1	21	99	119	UUGAUUCUCAUCACAACUUGG	::::::::.::.:.::.:.	UAAAGUUGUGGUGGGGAUUAG	Cleavage	1
ana-miR4415a-5p	comp421_c1_seq1	2.5	-1	1	21	144	164	AUGUUGUGAUGGGAAUCAAUG	..::: ::.::.::::::.::	UGUUGUUUUCCGUCACAAUAU	Cleavage	1
ana-miR4415a-5p	comp4935_c0_seq2	2.5	-1	1	21	1426	1446	AUGUUGUGAUGGGAAUCAAUG	::::::.::.:..:::.::	UUUUGAUUUCCGUUGCAAUAU	Cleavage	1
ana-miR4415a-5p	comp16064_c0_seq1	2.5	-1	1	21	1309	1329	AUGUUGUGAUGGGAAUCAAUG	::::: .:::::::::..:	UUUUGAUCUCCAUCACAAUGU	Cleavage	2
ana-miR5037a-5p	comp3745_c0_seq2	2.5	-1	1	21	137	157	AACCCUCAGAGGCUUCCACGG	.::::.::.:::::::: ::	GUGUGGGAGUCUCUGAGGUUU	Cleavage	1
ana-miR5211a-5p	comp12855_c0_seq6	2.5	-1	1	22	1105	1126	UGUCGCAGGAGUGAUGGCACCG	::::::::::.:::::..	AAAUGCCAUCACUUCUGCGGUU	Cleavage	1
ana-miR5211a-5p	comp12855_c0_seq3	2.5	-1	1	22	1217	1238	UGUCGCAGGAGUGAUGGCACCG	::::::::::.:::::..	AAAUGCCAUCACUUCUGCGGUU	Cleavage	1
ana-miR5211a-5p	comp12855_c0_seq5	2.5	-1	1	22	1553	1574	UGUCGCAGGAGUGAUGGCACCG	::::::::::.:::::..	AAAUGCCAUCACUUCUGCGGUU	Cleavage	1
ana-miR5211a-5p	comp12855_c0_seq2	2.5	-1	1	22	1665	1686	UGUCGCAGGAGUGAUGGCACCG	::::::::::.:::::..	AAAUGCCAUCACUUCUGCGGUU	Cleavage	1
ana-miR530a-5p	comp1098_c0_seq1	2.5	-1	1	21	13	33	UGCAUUUGCACCUGCACUUUA	:::: ::::::::...:::::	UAAAAUGCAGGUGUGGAUGCA	Cleavage	1
ana-miR530a-5p	comp10919_c0_seq2	2.5	-1	1	21	1463	1483	UGCAUUUGCACCUGCACUUUA	.:::::::::::..::::	GCUGGUGCAGGUGCAGGUGCA	Cleavage	1
ana-miR858a-3p	comp13178_c0_seq2	2.5	-1	1	21	1584	1604	AAGGUCGUACAGGCAGCGAAA	: ::::::::::::::.:	GGUGGCUGCCUGUACGACUUA	Cleavage	1
ana-miR858a-3p	comp13178_c0_seq1	2.5	-1	1	21	1590	1610	AAGGUCGUACAGGCAGCGAAA	: ::::::::::::::.:	GGUGGCUGCCUGUACGACUUA	Cleavage	1
ana-miR858a-5p	comp9069_c0_seq1	2.5	-1	1	21	216	236	CUCGUUGUCUGUUCGACCUUG	: ::: ::.:::::.::.:::	CCAGGACGGACAGAUAAUGAG	Cleavage	1
ana-miR858a-5p	comp50821_c0_seq1	2.5	-1	1	21	31	51	CUCGUUGUCUGUUCGACCUUG	: .:: ::::::::.::.:::	CCGGGACGAACAGAUAAUGAG	Cleavage	1
ana-miR858a-5p	comp4509_c0_seq1	2.5	-1	1	21	306	326	CUCGUUGUCUGUUCGACCUUG	: ::: :.::::::::::::	CCAGGAAGGACAGACAACGAG	Cleavage	1
ana-miR862_2a-3p	comp9475_c1_seq1	2.5	-1	1	21	356	376	GCUGGAGGCUUUUGACGGAAC	::::::: ::::::.:::::	GUUCCGUAAAAAGCUUCCAGA	Cleavage	1
ana-miR862_2a-3p	comp5572_c0_seq2	2.5	-1	1	21	792	812	GCUGGAGGCUUUUGACGGAAC	::::::: ::::::.:::::	GUUCCGUAAAAAGCUUCCAGA	Cleavage	1
ana-miR1507a-3p	comp12535_c2_seq4	3	-1	1	22	616	637	UCUCAUUCCACACAUCGUCUAA	::.:::::::: :::::: :::	UUGGACGAUGUAUGGAAUAAGA	Translation	1
ana-miR1507a-3p	comp13921_c1_seq2	3	-1	1	22	129	150	UCUCAUUCCACACAUCGUCUAA	::.::::::: ::::::::::	UUGGACGAUGAUUGGAAUGAGA	Translation	1
ana-miR1507a-3p	comp14974_c0_seq4	3	-1	1	22	503	524	UCUCAUUCCACACAUCGUCUAA	:::.:: ::::::.:::::	GAAGAUGAAGUGUGGGAUGAGU	Cleavage	1
ana-miR1507a-3p	comp14974_c0_seq3	3	-1	1	22	513	534	UCUCAUUCCACACAUCGUCUAA	:::.:: ::::::.:::::	GAAGAUGAAGUGUGGGAUGAGU	Cleavage	1
ana-miR1507a-3p	comp14974_c0_seq5	3	-1	1	22	1255	1276	UCUCAUUCCACACAUCGUCUAA	:::.:: ::::::.:::::	GAAGAUGAAGUGUGGGAUGAGU	Cleavage	1
ana-miR1507a-3p	comp14974_c0_seq2	3	-1	1	22	2075	2096	UCUCAUUCCACACAUCGUCUAA	:::.:: ::::::.:::::	GAAGAUGAAGUGUGGGAUGAGU	Cleavage	1
ana-miR1507a-3p	comp14974_c0_seq1	3	-1	1	22	2090	2111	UCUCAUUCCACACAUCGUCUAA	:::.:: ::::::.:::::	GAAGAUGAAGUGUGGGAUGAGU	Cleavage	1
ana-miR1507a-3p	comp15058_c2_seq1	3	-1	1	22	322	343	UCUCAUUCCACACAUCGUCUAA	:..:.:: :::::::::::	GGUGGUGGUGAGUGGAAUGAGA	Cleavage	1
ana-miR1507a-3p	comp12599_c0_seq1	3	-1	1	22	273	294	UCUCAUUCCACACAUCGUCUAA	::.::::::::::. :::.	UACGAUGAUGUGUGGAGGGAGG	Cleavage	1
ana-miR1507a-5p	comp15908_c0_seq79	3	-1	1	21	2064	2084	AGAGGUGUUUGGAGUGAGAGA	:::::::::::::: :.:::	UCUCUCACUCCAAAAAUCUCA	Cleavage	1
ana-miR1507a-5p	comp15908_c0_seq58	3	-1	1	21	2064	2084	AGAGGUGUUUGGAGUGAGAGA	:::::::::::::: :.:::	UCUCUCACUCCAAAAAUCUCA	Cleavage	1
ana-miR1507a-5p	comp15908_c0_seq21	3	-1	1	21	2064	2084	AGAGGUGUUUGGAGUGAGAGA	:::::::::::::: :.:::	UCUCUCACUCCAAAAAUCUCA	Cleavage	1
ana-miR1507a-5p	comp15908_c0_seq31	3	-1	1	21	1939	1959	AGAGGUGUUUGGAGUGAGAGA	:::::::::::::: :.:::	UCUCUCACUCCAAAAAUCUCA	Cleavage	1
ana-miR1507a-5p	comp15908_c0_seq82	3	-1	1	21	1975	1995	AGAGGUGUUUGGAGUGAGAGA	:::::::::::::: :.:::	UCUCUCACUCCAAAAAUCUCA	Cleavage	1
ana-miR1507a-5p	comp15908_c0_seq61	3	-1	1	21	1939	1959	AGAGGUGUUUGGAGUGAGAGA	:::::::::::::: :.:::	UCUCUCACUCCAAAAAUCUCA	Cleavage	1
ana-miR1507a-5p	comp15908_c0_seq86	3	-1	1	21	1939	1959	AGAGGUGUUUGGAGUGAGAGA	:::::::::::::: :.:::	UCUCUCACUCCAAAAAUCUCA	Cleavage	1
ana-miR1507a-5p	comp15908_c0_seq47	3	-1	1	21	2064	2084	AGAGGUGUUUGGAGUGAGAGA	:::::::::::::: :.:::	UCUCUCACUCCAAAAAUCUCA	Cleavage	1
ana-miR1507a-5p	comp15908_c0_seq22	3	-1	1	21	1850	1870	AGAGGUGUUUGGAGUGAGAGA	:::::::::::::: :.:::	UCUCUCACUCCAAAAAUCUCA	Cleavage	1
ana-miR1507a-5p	comp15908_c0_seq52	3	-1	1	21	1782	1802	AGAGGUGUUUGGAGUGAGAGA	:::::::::::::: :.:::	UCUCUCACUCCAAAAAUCUCA	Cleavage	1
ana-miR1507a-5p	comp15908_c0_seq28	3	-1	1	21	1824	1844	AGAGGUGUUUGGAGUGAGAGA	:::::::::::::: :.:::	UCUCUCACUCCAAAAAUCUCA	Cleavage	1
ana-miR1507a-5p	comp15908_c0_seq37	3	-1	1	21	1808	1828	AGAGGUGUUUGGAGUGAGAGA	:::::::::::::: :.:::	UCUCUCACUCCAAAAAUCUCA	Cleavage	1
ana-miR1507a-5p	comp15908_c0_seq87	3	-1	1	21	1782	1802	AGAGGUGUUUGGAGUGAGAGA	:::::::::::::: :.:::	UCUCUCACUCCAAAAAUCUCA	Cleavage	1
ana-miR1507a-5p	comp15908_c0_seq16	3	-1	1	21	1939	1959	AGAGGUGUUUGGAGUGAGAGA	:::::::::::::: :.:::	UCUCUCACUCCAAAAAUCUCA	Cleavage	1
ana-miR1507a-5p	comp15908_c0_seq76	3	-1	1	21	1747	1767	AGAGGUGUUUGGAGUGAGAGA	:::::::::::::: :.:::	UCUCUCACUCCAAAAAUCUCA	Cleavage	1
ana-miR1507a-5p	comp15908_c0_seq91	3	-1	1	21	1782	1802	AGAGGUGUUUGGAGUGAGAGA	:::::::::::::: :.:::	UCUCUCACUCCAAAAAUCUCA	Cleavage	1
ana-miR1507a-5p	comp15908_c0_seq45	3	-1	1	21	1657	1677	AGAGGUGUUUGGAGUGAGAGA	:::::::::::::: :.:::	UCUCUCACUCCAAAAAUCUCA	Cleavage	1
ana-miR1507a-5p	comp15908_c0_seq40	3	-1	1	21	1699	1719	AGAGGUGUUUGGAGUGAGAGA	:::::::::::::: :.:::	UCUCUCACUCCAAAAAUCUCA	Cleavage	1
ana-miR1507a-5p	comp15908_c0_seq90	3	-1	1	21	1657	1677	AGAGGUGUUUGGAGUGAGAGA	:::::::::::::: :.:::	UCUCUCACUCCAAAAAUCUCA	Cleavage	1
ana-miR1507a-5p	comp15908_c0_seq84	3	-1	1	21	1638	1658	AGAGGUGUUUGGAGUGAGAGA	:::::::::::::: :.:::	UCUCUCACUCCAAAAAUCUCA	Cleavage	1
ana-miR1507a-5p	comp15908_c0_seq9	3	-1	1	21	1975	1995	AGAGGUGUUUGGAGUGAGAGA	:::::::::::::: :.:::	UCUCUCACUCCAAAAAUCUCA	Cleavage	1
ana-miR1507a-5p	comp15908_c0_seq4	3	-1	1	21	1657	1677	AGAGGUGUUUGGAGUGAGAGA	:::::::::::::: :.:::	UCUCUCACUCCAAAAAUCUCA	Cleavage	1
ana-miR1507a-5p	comp15908_c0_seq92	3	-1	1	21	2064	2084	AGAGGUGUUUGGAGUGAGAGA	:::::::::::::: :.:::	UCUCUCACUCCAAAAAUCUCA	Cleavage	1
ana-miR1507a-5p	comp15908_c0_seq63	3	-1	1	21	1975	1995	AGAGGUGUUUGGAGUGAGAGA	:::::::::::::: :.:::	UCUCUCACUCCAAAAAUCUCA	Cleavage	1
ana-miR1507a-5p	comp15908_c0_seq15	3	-1	1	21	1975	1995	AGAGGUGUUUGGAGUGAGAGA	:::::::::::::: :.:::	UCUCUCACUCCAAAAAUCUCA	Cleavage	1
ana-miR1507a-5p	comp15908_c0_seq34	3	-1	1	21	1975	1995	AGAGGUGUUUGGAGUGAGAGA	:::::::::::::: :.:::	UCUCUCACUCCAAAAAUCUCA	Cleavage	1
ana-miR1507a-5p	comp15908_c0_seq25	3	-1	1	21	1850	1870	AGAGGUGUUUGGAGUGAGAGA	:::::::::::::: :.:::	UCUCUCACUCCAAAAAUCUCA	Cleavage	1
ana-miR1507a-5p	comp15908_c0_seq11	3	-1	1	21	1808	1828	AGAGGUGUUUGGAGUGAGAGA	:::::::::::::: :.:::	UCUCUCACUCCAAAAAUCUCA	Cleavage	1
ana-miR1507a-5p	comp15908_c0_seq6	3	-1	1	21	1939	1959	AGAGGUGUUUGGAGUGAGAGA	:::::::::::::: :.:::	UCUCUCACUCCAAAAAUCUCA	Cleavage	1
ana-miR1507a-5p	comp15908_c0_seq54	3	-1	1	21	1657	1677	AGAGGUGUUUGGAGUGAGAGA	:::::::::::::: :.:::	UCUCUCACUCCAAAAAUCUCA	Cleavage	1
ana-miR1507a-5p	comp15908_c0_seq8	3	-1	1	21	1824	1844	AGAGGUGUUUGGAGUGAGAGA	:::::::::::::: :.:::	UCUCUCACUCCAAAAAUCUCA	Cleavage	1
ana-miR1507a-5p	comp15908_c0_seq48	3	-1	1	21	1699	1719	AGAGGUGUUUGGAGUGAGAGA	:::::::::::::: :.:::	UCUCUCACUCCAAAAAUCUCA	Cleavage	1
ana-miR1507a-5p	comp15908_c0_seq57	3	-1	1	21	1808	1828	AGAGGUGUUUGGAGUGAGAGA	:::::::::::::: :.:::	UCUCUCACUCCAAAAAUCUCA	Cleavage	1
ana-miR1507a-5p	comp15908_c0_seq77	3	-1	1	21	1850	1870	AGAGGUGUUUGGAGUGAGAGA	:::::::::::::: :.:::	UCUCUCACUCCAAAAAUCUCA	Cleavage	1
ana-miR1507a-5p	comp15908_c0_seq32	3	-1	1	21	1850	1870	AGAGGUGUUUGGAGUGAGAGA	:::::::::::::: :.:::	UCUCUCACUCCAAAAAUCUCA	Cleavage	1
ana-miR1507a-5p	comp15908_c0_seq1	3	-1	1	21	1747	1767	AGAGGUGUUUGGAGUGAGAGA	:::::::::::::: :.:::	UCUCUCACUCCAAAAAUCUCA	Cleavage	1
ana-miR1507a-5p	comp15908_c0_seq81	3	-1	1	21	1850	1870	AGAGGUGUUUGGAGUGAGAGA	:::::::::::::: :.:::	UCUCUCACUCCAAAAAUCUCA	Cleavage	1
ana-miR1507a-5p	comp15908_c0_seq43	3	-1	1	21	1824	1844	AGAGGUGUUUGGAGUGAGAGA	:::::::::::::: :.:::	UCUCUCACUCCAAAAAUCUCA	Cleavage	1
ana-miR1507a-5p	comp15908_c0_seq38	3	-1	1	21	1699	1719	AGAGGUGUUUGGAGUGAGAGA	:::::::::::::: :.:::	UCUCUCACUCCAAAAAUCUCA	Cleavage	1
ana-miR1507a-5p	comp15908_c0_seq78	3	-1	1	21	1824	1844	AGAGGUGUUUGGAGUGAGAGA	:::::::::::::: :.:::	UCUCUCACUCCAAAAAUCUCA	Cleavage	1
ana-miR1507a-5p	comp15908_c0_seq69	3	-1	1	21	1824	1844	AGAGGUGUUUGGAGUGAGAGA	:::::::::::::: :.:::	UCUCUCACUCCAAAAAUCUCA	Cleavage	1
ana-miR1507a-5p	comp15908_c0_seq74	3	-1	1	21	1808	1828	AGAGGUGUUUGGAGUGAGAGA	:::::::::::::: :.:::	UCUCUCACUCCAAAAAUCUCA	Cleavage	1
ana-miR1507a-5p	comp15908_c0_seq65	3	-1	1	21	1808	1828	AGAGGUGUUUGGAGUGAGAGA	:::::::::::::: :.:::	UCUCUCACUCCAAAAAUCUCA	Cleavage	1
ana-miR1507a-5p	comp15908_c0_seq53	3	-1	1	21	1782	1802	AGAGGUGUUUGGAGUGAGAGA	:::::::::::::: :.:::	UCUCUCACUCCAAAAAUCUCA	Cleavage	1
ana-miR1507a-5p	comp15908_c0_seq42	3	-1	1	21	1782	1802	AGAGGUGUUUGGAGUGAGAGA	:::::::::::::: :.:::	UCUCUCACUCCAAAAAUCUCA	Cleavage	1
ana-miR1507a-5p	comp15908_c0_seq41	3	-1	1	21	1747	1767	AGAGGUGUUUGGAGUGAGAGA	:::::::::::::: :.:::	UCUCUCACUCCAAAAAUCUCA	Cleavage	1
ana-miR1507a-5p	comp15908_c0_seq80	3	-1	1	21	1747	1767	AGAGGUGUUUGGAGUGAGAGA	:::::::::::::: :.:::	UCUCUCACUCCAAAAAUCUCA	Cleavage	1
ana-miR1507a-5p	comp15908_c0_seq44	3	-1	1	21	1747	1767	AGAGGUGUUUGGAGUGAGAGA	:::::::::::::: :.:::	UCUCUCACUCCAAAAAUCUCA	Cleavage	1
ana-miR1507a-5p	comp15908_c0_seq60	3	-1	1	21	1638	1658	AGAGGUGUUUGGAGUGAGAGA	:::::::::::::: :.:::	UCUCUCACUCCAAAAAUCUCA	Cleavage	1
ana-miR1507a-5p	comp15908_c0_seq26	3	-1	1	21	1699	1719	AGAGGUGUUUGGAGUGAGAGA	:::::::::::::: :.:::	UCUCUCACUCCAAAAAUCUCA	Cleavage	1
ana-miR1507a-5p	comp15908_c0_seq36	3	-1	1	21	1699	1719	AGAGGUGUUUGGAGUGAGAGA	:::::::::::::: :.:::	UCUCUCACUCCAAAAAUCUCA	Cleavage	1
ana-miR1507a-5p	comp15908_c0_seq13	3	-1	1	21	1657	1677	AGAGGUGUUUGGAGUGAGAGA	:::::::::::::: :.:::	UCUCUCACUCCAAAAAUCUCA	Cleavage	1
ana-miR1507a-5p	comp15908_c0_seq83	3	-1	1	21	1638	1658	AGAGGUGUUUGGAGUGAGAGA	:::::::::::::: :.:::	UCUCUCACUCCAAAAAUCUCA	Cleavage	1
ana-miR1507a-5p	comp15908_c0_seq39	3	-1	1	21	1638	1658	AGAGGUGUUUGGAGUGAGAGA	:::::::::::::: :.:::	UCUCUCACUCCAAAAAUCUCA	Cleavage	1
ana-miR1507a-5p	comp15908_c0_seq50	3	-1	1	21	1638	1658	AGAGGUGUUUGGAGUGAGAGA	:::::::::::::: :.:::	UCUCUCACUCCAAAAAUCUCA	Cleavage	1
ana-miR1507a-5p	comp15908_c0_seq59	3	-1	1	21	1842	1862	AGAGGUGUUUGGAGUGAGAGA	:::::::::::::: :.:::	UCUCUCACUCCAAAAAUCUCA	Cleavage	1
ana-miR1507a-5p	comp15908_c0_seq3	3	-1	1	21	1812	1832	AGAGGUGUUUGGAGUGAGAGA	:::::::::::::: :.:::	UCUCUCACUCCAAAAAUCUCA	Cleavage	1
ana-miR1507a-5p	comp15908_c0_seq70	3	-1	1	21	1806	1826	AGAGGUGUUUGGAGUGAGAGA	:::::::::::::: :.:::	UCUCUCACUCCAAAAAUCUCA	Cleavage	1
ana-miR1507a-5p	comp15908_c0_seq10	3	-1	1	21	1717	1737	AGAGGUGUUUGGAGUGAGAGA	:::::::::::::: :.:::	UCUCUCACUCCAAAAAUCUCA	Cleavage	1
ana-miR1507a-5p	comp15908_c0_seq55	3	-1	1	21	1681	1701	AGAGGUGUUUGGAGUGAGAGA	:::::::::::::: :.:::	UCUCUCACUCCAAAAAUCUCA	Cleavage	1
ana-miR1507a-5p	comp15908_c0_seq51	3	-1	1	21	1675	1695	AGAGGUGUUUGGAGUGAGAGA	:::::::::::::: :.:::	UCUCUCACUCCAAAAAUCUCA	Cleavage	1
ana-miR1507a-5p	comp15908_c0_seq14	3	-1	1	21	1620	1640	AGAGGUGUUUGGAGUGAGAGA	:::::::::::::: :.:::	UCUCUCACUCCAAAAAUCUCA	Cleavage	1
ana-miR1507a-5p	comp15908_c0_seq66	3	-1	1	21	1614	1634	AGAGGUGUUUGGAGUGAGAGA	:::::::::::::: :.:::	UCUCUCACUCCAAAAAUCUCA	Cleavage	1
ana-miR1507a-5p	comp15908_c0_seq27	3	-1	1	21	1572	1592	AGAGGUGUUUGGAGUGAGAGA	:::::::::::::: :.:::	UCUCUCACUCCAAAAAUCUCA	Cleavage	1
ana-miR1507a-5p	comp15908_c0_seq71	3	-1	1	21	1566	1586	AGAGGUGUUUGGAGUGAGAGA	:::::::::::::: :.:::	UCUCUCACUCCAAAAAUCUCA	Cleavage	1
ana-miR1507a-5p	comp15908_c0_seq29	3	-1	1	21	1505	1525	AGAGGUGUUUGGAGUGAGAGA	:::::::::::::: :.:::	UCUCUCACUCCAAAAAUCUCA	Cleavage	1
ana-miR1507a-5p	comp23471_c0_seq1	3	-1	1	21	244	264	AGAGGUGUUUGGAGUGAGAGA	:::.::: :::::::::: ::	UCUUUCAAUCCAAACACCACU	Cleavage	1
ana-miR1507a-5p	comp8285_c0_seq2	3	-1	1	21	135	155	AGAGGUGUUUGGAGUGAGAGA	::::..::::::::.:.::	CCUCUUGCUCCAAACGCUUCC	Cleavage	1
ana-miR1507a-5p	comp8285_c0_seq1	3	-1	1	21	135	155	AGAGGUGUUUGGAGUGAGAGA	::::..::::::::.:.::	CCUCUUGCUCCAAACGCUUCC	Cleavage	1
ana-miR1507a-5p	comp17018_c0_seq1	3	-1	1	21	358	378	AGAGGUGUUUGGAGUGAGAGA	::::...::::: :::::::	GCUCUUGUUCCAAUCACCUCU	Cleavage	1
ana-miR1507a-5p	comp10674_c0_seq1	3	-1	1	21	94	114	AGAGGUGUUUGGAGUGAGAGA	::::::.:.::: .::::::	GCUCUCAUUUCAAUUACCUCU	Cleavage	1
ana-miR1507a-5p	comp10674_c0_seq2	3	-1	1	21	94	114	AGAGGUGUUUGGAGUGAGAGA	::::::.:.::: .::::::	GCUCUCAUUUCAAUUACCUCU	Cleavage	1
ana-miR1507a-5p	comp15550_c0_seq7	3	-1	1	21	1128	1148	AGAGGUGUUUGGAGUGAGAGA	:::::: :.:::::::::.:	UCUCUCUAUUCAAACACCUUU	Cleavage	1
ana-miR1507a-5p	comp15550_c0_seq38	3	-1	1	21	1128	1148	AGAGGUGUUUGGAGUGAGAGA	:::::: :.:::::::::.:	UCUCUCUAUUCAAACACCUUU	Cleavage	1
ana-miR1507a-5p	comp15550_c0_seq49	3	-1	1	21	1128	1148	AGAGGUGUUUGGAGUGAGAGA	:::::: :.:::::::::.:	UCUCUCUAUUCAAACACCUUU	Cleavage	1
ana-miR1507a-5p	comp15550_c0_seq12	3	-1	1	21	1128	1148	AGAGGUGUUUGGAGUGAGAGA	:::::: :.:::::::::.:	UCUCUCUAUUCAAACACCUUU	Cleavage	1
ana-miR1507a-5p	comp15550_c0_seq55	3	-1	1	21	1128	1148	AGAGGUGUUUGGAGUGAGAGA	:::::: :.:::::::::.:	UCUCUCUAUUCAAACACCUUU	Cleavage	1
ana-miR1507a-5p	comp15550_c0_seq47	3	-1	1	21	1128	1148	AGAGGUGUUUGGAGUGAGAGA	:::::: :.:::::::::.:	UCUCUCUAUUCAAACACCUUU	Cleavage	1
ana-miR1507a-5p	comp15550_c0_seq25	3	-1	1	21	1128	1148	AGAGGUGUUUGGAGUGAGAGA	:::::: :.:::::::::.:	UCUCUCUAUUCAAACACCUUU	Cleavage	1
ana-miR1507a-5p	comp15550_c0_seq39	3	-1	1	21	1128	1148	AGAGGUGUUUGGAGUGAGAGA	:::::: :.:::::::::.:	UCUCUCUAUUCAAACACCUUU	Cleavage	1
ana-miR1507a-5p	comp15550_c0_seq52	3	-1	1	21	1128	1148	AGAGGUGUUUGGAGUGAGAGA	:::::: :.:::::::::.:	UCUCUCUAUUCAAACACCUUU	Cleavage	1
ana-miR1507a-5p	comp15550_c0_seq30	3	-1	1	21	1128	1148	AGAGGUGUUUGGAGUGAGAGA	:::::: :.:::::::::.:	UCUCUCUAUUCAAACACCUUU	Cleavage	1
ana-miR1507a-5p	comp15550_c0_seq56	3	-1	1	21	1128	1148	AGAGGUGUUUGGAGUGAGAGA	:::::: :.:::::::::.:	UCUCUCUAUUCAAACACCUUU	Cleavage	1
ana-miR1507a-5p	comp15550_c0_seq42	3	-1	1	21	1128	1148	AGAGGUGUUUGGAGUGAGAGA	:::::: :.:::::::::.:	UCUCUCUAUUCAAACACCUUU	Cleavage	1
ana-miR1507a-5p	comp15550_c0_seq22	3	-1	1	21	1128	1148	AGAGGUGUUUGGAGUGAGAGA	:::::: :.:::::::::.:	UCUCUCUAUUCAAACACCUUU	Cleavage	2
ana-miR1507a-5p	comp15550_c0_seq27	3	-1	1	21	1128	1148	AGAGGUGUUUGGAGUGAGAGA	:::::: :.:::::::::.:	UCUCUCUAUUCAAACACCUUU	Cleavage	2
ana-miR1507a-5p	comp15550_c0_seq17	3	-1	1	21	1128	1148	AGAGGUGUUUGGAGUGAGAGA	:::::: :.:::::::::.:	UCUCUCUAUUCAAACACCUUU	Cleavage	2
ana-miR1507a-5p	comp15550_c0_seq18	3	-1	1	21	1128	1148	AGAGGUGUUUGGAGUGAGAGA	:::::: :.:::::::::.:	UCUCUCUAUUCAAACACCUUU	Cleavage	2
ana-miR1507a-5p	comp15550_c0_seq45	3	-1	1	21	1128	1148	AGAGGUGUUUGGAGUGAGAGA	:::::: :.:::::::::.:	UCUCUCUAUUCAAACACCUUU	Cleavage	2
ana-miR1507a-5p	comp15550_c0_seq11	3	-1	1	21	1128	1148	AGAGGUGUUUGGAGUGAGAGA	:::::: :.:::::::::.:	UCUCUCUAUUCAAACACCUUU	Cleavage	2
ana-miR1507a-5p	comp15550_c0_seq24	3	-1	1	21	1128	1148	AGAGGUGUUUGGAGUGAGAGA	:::::: :.:::::::::.:	UCUCUCUAUUCAAACACCUUU	Cleavage	2
ana-miR1507a-5p	comp15550_c0_seq21	3	-1	1	21	1128	1148	AGAGGUGUUUGGAGUGAGAGA	:::::: :.:::::::::.:	UCUCUCUAUUCAAACACCUUU	Cleavage	2
ana-miR1507a-5p	comp15550_c0_seq34	3	-1	1	21	1128	1148	AGAGGUGUUUGGAGUGAGAGA	:::::: :.:::::::::.:	UCUCUCUAUUCAAACACCUUU	Cleavage	2
ana-miR1507a-5p	comp15550_c0_seq60	3	-1	1	21	1128	1148	AGAGGUGUUUGGAGUGAGAGA	:::::: :.:::::::::.:	UCUCUCUAUUCAAACACCUUU	Cleavage	3
ana-miR1507a-5p	comp8048_c0_seq2	3	-1	1	21	174	194	AGAGGUGUUUGGAGUGAGAGA	:.:::: :::::.:..:.:::	UUUCUCUCUCCAGAUGCUUCU	Cleavage	1
ana-miR1507a-5p	comp15768_c0_seq15	3	-1	1	21	88	108	AGAGGUGUUUGGAGUGAGAGA	.:.:.:.:.::::::..:::	GUUUUUAUUUCAAACAUUUCU	Cleavage	1
ana-miR1507a-5p	comp15723_c3_seq9	3	-1	1	21	689	709	AGAGGUGUUUGGAGUGAGAGA	.:.:::::.::::::.:: :	AUUUUCACUUCAAACAUCUAU	Cleavage	1
ana-miR1507a-5p	comp15768_c0_seq10	3	-1	1	21	88	108	AGAGGUGUUUGGAGUGAGAGA	.:.:.:.:.::::::..:::	GUUUUUAUUUCAAACAUUUCU	Cleavage	1
ana-miR1509a-3p	comp12198_c0_seq6	3	-1	1	21	209	229	ACUGUGUUCCCUUGAUUAAAC	:::::.:::::::::. .:::	GUUUAGUCAAGGGAAUUUAGU	Cleavage	1
ana-miR1509a-3p	comp12198_c0_seq4	3	-1	1	21	662	682	ACUGUGUUCCCUUGAUUAAAC	:::::.:::::::::. .:::	GUUUAGUCAAGGGAAUUUAGU	Cleavage	1
ana-miR1509a-3p	comp25941_c0_seq1	3	-1	1	21	169	189	ACUGUGUUCCCUUGAUUAAAC	: ::.::::: ::::.:.:::	GCUUGAUCAAAGGAAUAUAGU	Translation	1
ana-miR1509a-3p	comp13377_c0_seq1	3	-1	1	21	740	760	ACUGUGUUCCCUUGAUUAAAC	:::::::: :::::.:::	CGUUAAUCAACGGAACGCAGC	Translation	1
ana-miR1509a-3p	comp13377_c0_seq4	3	-1	1	21	1221	1241	ACUGUGUUCCCUUGAUUAAAC	:::::::: :::::.:::	CGUUAAUCAACGGAACGCAGC	Translation	1
ana-miR1509a-3p	comp13377_c0_seq5	3	-1	1	21	2877	2897	ACUGUGUUCCCUUGAUUAAAC	:::::::: :::::.:::	CGUUAAUCAACGGAACGCAGC	Translation	1
ana-miR1509a-3p	comp13278_c0_seq4	3	-1	1	21	280	300	ACUGUGUUCCCUUGAUUAAAC	: :::: :.::::::::.::	GGUUAAGCGAGGGAACAUAGA	Cleavage	1
ana-miR1509a-3p	comp13278_c0_seq2	3	-1	1	21	416	436	ACUGUGUUCCCUUGAUUAAAC	: :::: :.::::::::.::	GGUUAAGCGAGGGAACAUAGA	Cleavage	1
ana-miR1509a-3p	comp13278_c0_seq3	3	-1	1	21	998	1018	ACUGUGUUCCCUUGAUUAAAC	: :::: :.::::::::.::	GGUUAAGCGAGGGAACAUAGA	Cleavage	1
ana-miR1509a-3p	comp12705_c0_seq1	3	-1	1	21	1952	1972	ACUGUGUUCCCUUGAUUAAAC	:: .:.:::::.:.:::::	UCUUUGUUAAGGGGAUACAGU	Cleavage	1
ana-miR1509a-3p	comp12705_c0_seq2	3	-1	1	21	1952	1972	ACUGUGUUCCCUUGAUUAAAC	:: .:.:::::.:.:::::	UCUUUGUUAAGGGGAUACAGU	Cleavage	1
ana-miR1509a-5p	comp5247_c0_seq1	3	-1	1	22	1814	1835	UUAAUCAAGGAAAUCACAGUUG	:..: :::::::.:::::::	AAGUUCUGAUUUCUUUGAUUAU	Cleavage	1
ana-miR1509a-5p	comp70381_c0_seq1	3	-1	1	22	214	235	UUAAUCAAGGAAAUCACAGUUG	:::::::::: .::::::..	AUACUGUGAUUUAUUUGAUUGG	Translation	1
ana-miR1509a-5p	comp13117_c0_seq3	3	-1	1	22	43	64	UUAAUCAAGGAAAUCACAGUUG	.: :::::::::.:::: ::..	UAUCUGUGAUUUUCUUGUUUGG	Cleavage	1
ana-miR1509a-5p	comp11970_c0_seq3	3	-1	1	22	954	975	UUAAUCAAGGAAAUCACAGUUG	:.: ::::::: ::::::::	AUAUUAUGAUUUCAUUGAUUAA	Cleavage	1
ana-miR1509a-5p	comp390_c1_seq1	3	-1	1	22	250	271	UUAAUCAAGGAAAUCACAGUUG	.: :: :::::::: ::.::::	UAUCUCUGAUUUCCCUGGUUAA	Cleavage	1
ana-miR1509a-5p	comp28756_c0_seq1	3	-1	1	22	53	74	UUAAUCAAGGAAAUCACAGUUG	.::::. ::::::::::.:	UCUUUGUGGAUUCCUUGAUUGA	Cleavage	1
ana-miR1509b-5p	comp11130_c0_seq1	3	-1	1	22	2005	2026	UUAAUCAAGGGAAUCAUAGUUG	:: .::::::::.::: ::::.	CAUUUAUGAUUCUCUUCAUUAG	Cleavage	1
ana-miR1509b-5p	comp11130_c0_seq2	3	-1	1	22	2097	2118	UUAAUCAAGGGAAUCAUAGUUG	:: .::::::::.::: ::::.	CAUUUAUGAUUCUCUUCAUUAG	Cleavage	1
ana-miR1509b-5p	comp11130_c0_seq3	3	-1	1	22	2337	2358	UUAAUCAAGGGAAUCAUAGUUG	:: .::::::::.::: ::::.	CAUUUAUGAUUCUCUUCAUUAG	Cleavage	1
ana-miR1509b-5p	comp11130_c0_seq4	3	-1	1	22	2429	2450	UUAAUCAAGGGAAUCAUAGUUG	:: .::::::::.::: ::::.	CAUUUAUGAUUCUCUUCAUUAG	Cleavage	1
ana-miR1509b-5p	comp13229_c0_seq1	3	-1	1	22	1437	1458	UUAAUCAAGGGAAUCAUAGUUG	:::.::.::.:::::.:::	AUACUGUGGUUUCCUUGGUUAU	Cleavage	1
ana-miR1509b-5p	comp13229_c0_seq11	3	-1	1	22	1437	1458	UUAAUCAAGGGAAUCAUAGUUG	:::.::.::.:::::.:::	AUACUGUGGUUUCCUUGGUUAU	Cleavage	1
[truncated: 11,395 more rows]
