# Supplementary material for: Small RNA Sequencing Revealed that miR4415, a Legume-Specific miRNA, was Involved in the Cold Acclimation of Ammopiptanthus nanus by Targeting an L-Ascorbate Oxidase Gene and Regulating the Redox State of Apoplast
Source: Front Genet. 2022 Apr 4;13:870446. doi: 10.3389/fgene.2022.870446 (PMC9013972; doi:10.3389/fgene.2022.870446)
Supplement: Supplementary file 5 [file Table5.XLS]

## Sheet: Sheet4
miRNA_Acc.	Target_Acc.	Expectation	UPE$	miRNA_start	miRNA_end	Target_start	Target_end	miRNA_aligned_fragment	Alignment	Target_aligned_fragment	Inhibition	Multiplicity
ana-miRN10-3p	comp15339_c0_seq13	0	-1	1	21	735	755	UAGGGACUAAAUGAAGAAUCU	:::::::::::::::::::::	AGAUUCUUCAUUUAGUCCCUA	Cleavage	1
ana-miRN10-3p	comp15339_c0_seq6	0	-1	1	21	735	755	UAGGGACUAAAUGAAGAAUCU	:::::::::::::::::::::	AGAUUCUUCAUUUAGUCCCUA	Cleavage	2
ana-miRN10-3p	comp6103_c0_seq1	0	-1	1	21	2439	2459	UAGGGACUAAAUGAAGAAUCU	:::::::::::::::::::	GCAUUCUUCAUUUAGUCCCUA	Cleavage	1
ana-miRN10-3p	comp6103_c0_seq2	0	-1	1	21	2282	2302	UAGGGACUAAAUGAAGAAUCU	:::::::::::::::::::	GCAUUCUUCAUUUAGUCCCUA	Cleavage	1
ana-miRN10-3p	comp15339_c0_seq5	0	-1	1	21	253	273	UAGGGACUAAAUGAAGAAUCU	:::::::::::::::::::	GAAUUCUUCAUUUAGUCCCUA	Cleavage	1
ana-miRN10-3p	comp14417_c1_seq7	0.5	-1	1	21	2212	2232	UAGGGACUAAAUGAAGAAUCU	:::::::::::::::.::::	CGAUUCUUCAUUUAGUUCCUA	Cleavage	1
ana-miRN10-3p	comp14417_c1_seq1	0.5	-1	1	21	2184	2204	UAGGGACUAAAUGAAGAAUCU	:::::::::::::::.::::	CGAUUCUUCAUUUAGUUCCUA	Cleavage	1
ana-miRN10-3p	comp14417_c1_seq9	0.5	-1	1	21	2128	2148	UAGGGACUAAAUGAAGAAUCU	:::::::::::::::.::::	CGAUUCUUCAUUUAGUUCCUA	Cleavage	1
ana-miRN10-3p	comp14417_c1_seq3	0.5	-1	1	21	2100	2120	UAGGGACUAAAUGAAGAAUCU	:::::::::::::::.::::	CGAUUCUUCAUUUAGUUCCUA	Cleavage	1
ana-miRN10-3p	comp14417_c1_seq4	0.5	-1	1	21	227	247	UAGGGACUAAAUGAAGAAUCU	:::::::::::::::.::::	CGAUUCUUCAUUUAGUUCCUA	Cleavage	1
ana-miRN10-3p	comp15264_c0_seq31	0.5	-1	1	21	44	64	UAGGGACUAAAUGAAGAAUCU	: :::::::::::::::.:::	AAAUUCUUCAUUUAGUCUCUA	Cleavage	1
ana-miRN10-3p	comp15264_c0_seq11	0.5	-1	1	21	44	64	UAGGGACUAAAUGAAGAAUCU	: :::::::::::::::.:::	AAAUUCUUCAUUUAGUCUCUA	Cleavage	1
ana-miRN10-3p	comp13179_c0_seq2	1	-1	1	21	744	764	UAGGGACUAAAUGAAGAAUCU	: :::::::::::::::..::	ACAUUCUUCAUUUAGUCUUUA	Cleavage	1
ana-miRN10-3p	comp13179_c0_seq1	1	-1	1	21	591	611	UAGGGACUAAAUGAAGAAUCU	: :::::::::::::::..::	ACAUUCUUCAUUUAGUCUUUA	Cleavage	1
ana-miRN10-3p	comp15264_c0_seq28	1.5	-1	1	21	158	178	UAGGGACUAAAUGAAGAAUCU	::::::::::::: ::::::	UGAUUCUUCAUUUAAUCCCUA	Cleavage	1
ana-miRN10-3p	comp15264_c0_seq19	1.5	-1	1	21	158	178	UAGGGACUAAAUGAAGAAUCU	::::::::::::: ::::::	UGAUUCUUCAUUUAAUCCCUA	Cleavage	2
ana-miRN10-3p	comp15264_c0_seq27	2	-1	1	21	2764	2784	UAGGGACUAAAUGAAGAAUCU	::::.:: ::::::::::::	UGAUUUUUAAUUUAGUCCCUA	Cleavage	1
ana-miRN10-3p	comp15264_c0_seq25	2	-1	1	21	2764	2784	UAGGGACUAAAUGAAGAAUCU	::::.:: ::::::::::::	UGAUUUUUAAUUUAGUCCCUA	Cleavage	1
ana-miRN10-3p	comp15264_c0_seq20	2	-1	1	21	2339	2359	UAGGGACUAAAUGAAGAAUCU	::::.:: ::::::::::::	UGAUUUUUAAUUUAGUCCCUA	Cleavage	1
ana-miRN10-3p	comp15264_c0_seq5	2	-1	1	21	2339	2359	UAGGGACUAAAUGAAGAAUCU	::::.:: ::::::::::::	UGAUUUUUAAUUUAGUCCCUA	Cleavage	1
ana-miRN10-3p	comp15264_c0_seq6	2	-1	1	21	1714	1734	UAGGGACUAAAUGAAGAAUCU	::::.:: ::::::::::::	UGAUUUUUAAUUUAGUCCCUA	Cleavage	2
ana-miRN10-3p	comp15264_c0_seq23	2	-1	1	21	1714	1734	UAGGGACUAAAUGAAGAAUCU	::::.:: ::::::::::::	UGAUUUUUAAUUUAGUCCCUA	Cleavage	2
ana-miRN10-3p	comp15264_c0_seq8	2	-1	1	21	428	448	UAGGGACUAAAUGAAGAAUCU	::::.:: ::::::::::::	UGAUUUUUAAUUUAGUCCCUA	Cleavage	1
ana-miRN10-3p	comp8800_c1_seq1	2.5	-1	1	21	39	59	UAGGGACUAAAUGAAGAAUCU	.:::::::: ::::::..:::	GGAUUCUUCUUUUAGUUUCUA	Cleavage	1
ana-miRN10-3p	comp10560_c0_seq1	2.5	-1	1	21	345	365	UAGGGACUAAAUGAAGAAUCU	: :::.:: ::::.:::::::	AAAUUUUUGAUUUGGUCCCUA	Cleavage	2
ana-miRN10-3p	comp12985_c0_seq1	2.5	-1	1	21	309	329	UAGGGACUAAAUGAAGAAUCU	:::.::.::::.::::::	CUAUUUUUUAUUUGGUCCCUU	Cleavage	1
ana-miRN10-3p	comp12837_c0_seq11	2.5	-1	1	21	692	712	UAGGGACUAAAUGAAGAAUCU	:::.: .:::::::.::::	UAAUUUUGUAUUUAGUUCCUA	Cleavage	1
ana-miRN10-3p	comp12132_c0_seq1	2.5	-1	1	21	651	671	UAGGGACUAAAUGAAGAAUCU	:: :::::::::::: :::	CCAUGCUUCAUUUAGUCGCUA	Cleavage	1
ana-miRN10-3p	comp12837_c0_seq5	2.5	-1	1	21	415	435	UAGGGACUAAAUGAAGAAUCU	:::.: .:::::::.::::	UAAUUUUGUAUUUAGUUCCUA	Cleavage	1
ana-miRN10-3p	comp12837_c0_seq9	2.5	-1	1	21	409	429	UAGGGACUAAAUGAAGAAUCU	:::.: .:::::::.::::	UAAUUUUGUAUUUAGUUCCUA	Cleavage	1
ana-miRN10-3p	comp53303_c0_seq1	2.5	-1	1	21	98	118	UAGGGACUAAAUGAAGAAUCU	::::: .:::::::..:::	UCAUUCUCUAUUUAGUUUCUA	Cleavage	1
ana-miRN10-3p	comp6665_c0_seq1	3	-1	1	21	104	124	UAGGGACUAAAUGAAGAAUCU	:::::.:::.::::: :.:::	AGAUUUUUCGUUUAGGCUCUA	Cleavage	1
ana-miRN10-3p	comp10560_c0_seq1	3	-1	1	21	203	223	UAGGGACUAAAUGAAGAAUCU	.:::::::::::::::: ::	GGAUUCUUCAUUUAGUCAAUA	Cleavage	2
ana-miRN10-3p	comp15853_c0_seq34	3	-1	1	21	3429	3449	UAGGGACUAAAUGAAGAAUCU	:::::::::::::::.: :	UGAUUCUUCAUUUAGUUCAUC	Cleavage	1
ana-miRN10-3p	comp15853_c0_seq7	3	-1	1	21	3411	3431	UAGGGACUAAAUGAAGAAUCU	:::::::::::::::.: :	UGAUUCUUCAUUUAGUUCAUC	Cleavage	1
ana-miRN10-3p	comp15853_c0_seq13	3	-1	1	21	3429	3449	UAGGGACUAAAUGAAGAAUCU	:::::::::::::::.: :	UGAUUCUUCAUUUAGUUCAUC	Cleavage	1
ana-miRN10-3p	comp15853_c0_seq16	3	-1	1	21	3411	3431	UAGGGACUAAAUGAAGAAUCU	:::::::::::::::.: :	UGAUUCUUCAUUUAGUUCAUC	Cleavage	1
ana-miRN10-3p	comp15853_c0_seq33	3	-1	1	21	274	294	UAGGGACUAAAUGAAGAAUCU	:::::::::::::::.: :	UGAUUCUUCAUUUAGUUCAUC	Cleavage	1
ana-miRN10-3p	comp15264_c0_seq1	3	-1	1	21	1194	1214	UAGGGACUAAAUGAAGAAUCU	::::::::::::: ::: ::	CGAUUCUUCAUUUAAUCCAUA	Cleavage	1
ana-miRN10-3p	comp15264_c0_seq7	3	-1	1	21	934	954	UAGGGACUAAAUGAAGAAUCU	::::::::::::: ::: ::	CGAUUCUUCAUUUAAUCCAUA	Cleavage	1
ana-miRN10-3p	comp6099_c0_seq1	3	-1	1	21	216	236	UAGGGACUAAAUGAAGAAUCU	:.: :::::::::::.:.:.	UGGUGCUUCAUUUAGUUCUUG	Cleavage	1
ana-miRN10-3p	comp11456_c0_seq4	3	-1	1	21	178	198	UAGGGACUAAAUGAAGAAUCU	.:. ::::.:::::::::::	GGGAGCUUCGUUUAGUCCCUA	Cleavage	1
ana-miRN10-3p	comp11456_c0_seq1	3	-1	1	21	178	198	UAGGGACUAAAUGAAGAAUCU	.:. ::::.:::::::::::	GGGAGCUUCGUUUAGUCCCUA	Cleavage	1
ana-miRN10-3p	comp16550_c0_seq1	3	-1	1	21	533	553	UAGGGACUAAAUGAAGAAUCU	: ::::::.:::: :::..::	AAAUUCUUUAUUUUGUCUUUA	Cleavage	1
ana-miRN10-3p	comp6020_c0_seq1	3	-1	1	21	376	396	UAGGGACUAAAUGAAGAAUCU	:: : ::.:::::::.::::	UGAGUAUUUAUUUAGUUCCUA	Cleavage	1
ana-miRN10-3p	comp13674_c0_seq1	3	-1	1	21	1859	1879	UAGGGACUAAAUGAAGAAUCU	: .: :::::::::::...::	AUGUGCUUCAUUUAGUUUUUA	Cleavage	1
ana-miRN10-3p	comp61912_c0_seq1	3	-1	1	21	313	333	UAGGGACUAAAUGAAGAAUCU	: :::. ::: ::::::::::	AAAUUUAUCAAUUAGUCCCUA	Translation	1
ana-miRN10-3p	comp15264_c0_seq19	3.5	-1	1	21	217	237	UAGGGACUAAAUGAAGAAUCU	: ::: : :::::.::::::	AUAUUAUCCAUUUGGUCCCUC	Cleavage	2
ana-miRN10-3p	comp15452_c0_seq2	3.5	-1	1	21	3497	3517	UAGGGACUAAAUGAAGAAUCU	:::::::::::: :::.:.:	AGAUUCUUCAUUGAGUUCUUC	Cleavage	1
ana-miRN10-3p	comp15452_c0_seq4	3.5	-1	1	21	3485	3505	UAGGGACUAAAUGAAGAAUCU	:::::::::::: :::.:.:	AGAUUCUUCAUUGAGUUCUUC	Cleavage	1
ana-miRN10-3p	comp15452_c0_seq7	3.5	-1	1	21	3429	3449	UAGGGACUAAAUGAAGAAUCU	:::::::::::: :::.:.:	AGAUUCUUCAUUGAGUUCUUC	Cleavage	1
ana-miRN10-3p	comp15452_c0_seq12	3.5	-1	1	21	3417	3437	UAGGGACUAAAUGAAGAAUCU	:::::::::::: :::.:.:	AGAUUCUUCAUUGAGUUCUUC	Cleavage	1
ana-miRN10-3p	comp15452_c0_seq1	3.5	-1	1	21	3192	3212	UAGGGACUAAAUGAAGAAUCU	:::::::::::: :::.:.:	AGAUUCUUCAUUGAGUUCUUC	Cleavage	1
ana-miRN10-3p	comp15452_c0_seq14	3.5	-1	1	21	3163	3183	UAGGGACUAAAUGAAGAAUCU	:::::::::::: :::.:.:	AGAUUCUUCAUUGAGUUCUUC	Cleavage	1
ana-miRN10-3p	comp15452_c0_seq6	3.5	-1	1	21	1687	1707	UAGGGACUAAAUGAAGAAUCU	:::::::::::: :::.:.:	AGAUUCUUCAUUGAGUUCUUC	Cleavage	1
ana-miRN10-3p	comp15452_c0_seq17	3.5	-1	1	21	691	711	UAGGGACUAAAUGAAGAAUCU	:::::::::::: :::.:.:	AGAUUCUUCAUUGAGUUCUUC	Cleavage	1
ana-miRN10-3p	comp15808_c0_seq30	3.5	-1	1	21	1294	1314	UAGGGACUAAAUGAAGAAUCU	.: ::::::::::. :.::::	GGUUUCUUCAUUUGAUUCCUA	Cleavage	1
ana-miRN10-3p	comp15808_c0_seq13	3.5	-1	1	21	1507	1527	UAGGGACUAAAUGAAGAAUCU	.: ::::::::::. :.::::	GGUUUCUUCAUUUGAUUCCUA	Cleavage	1
ana-miRN10-3p	comp15808_c0_seq10	3.5	-1	1	21	1197	1217	UAGGGACUAAAUGAAGAAUCU	.: ::::::::::. :.::::	GGUUUCUUCAUUUGAUUCCUA	Cleavage	1
ana-miRN10-3p	comp15808_c0_seq6	3.5	-1	1	21	1382	1402	UAGGGACUAAAUGAAGAAUCU	.: ::::::::::. :.::::	GGUUUCUUCAUUUGAUUCCUA	Cleavage	1
ana-miRN10-3p	comp15808_c0_seq7	3.5	-1	1	21	1507	1527	UAGGGACUAAAUGAAGAAUCU	.: ::::::::::. :.::::	GGUUUCUUCAUUUGAUUCCUA	Cleavage	1
ana-miRN10-3p	comp15808_c0_seq1	3.5	-1	1	21	1382	1402	UAGGGACUAAAUGAAGAAUCU	.: ::::::::::. :.::::	GGUUUCUUCAUUUGAUUCCUA	Cleavage	1
ana-miRN10-3p	comp15808_c0_seq12	3.5	-1	1	21	1294	1314	UAGGGACUAAAUGAAGAAUCU	.: ::::::::::. :.::::	GGUUUCUUCAUUUGAUUCCUA	Cleavage	1
ana-miRN10-3p	comp15808_c0_seq25	3.5	-1	1	21	1197	1217	UAGGGACUAAAUGAAGAAUCU	.: ::::::::::. :.::::	GGUUUCUUCAUUUGAUUCCUA	Cleavage	1
ana-miRN10-3p	comp15808_c0_seq24	3.5	-1	1	21	1507	1527	UAGGGACUAAAUGAAGAAUCU	.: ::::::::::. :.::::	GGUUUCUUCAUUUGAUUCCUA	Cleavage	1
ana-miRN10-3p	comp15808_c0_seq20	3.5	-1	1	21	1294	1314	UAGGGACUAAAUGAAGAAUCU	.: ::::::::::. :.::::	GGUUUCUUCAUUUGAUUCCUA	Cleavage	1
ana-miRN10-3p	comp15808_c0_seq3	3.5	-1	1	21	1382	1402	UAGGGACUAAAUGAAGAAUCU	.: ::::::::::. :.::::	GGUUUCUUCAUUUGAUUCCUA	Cleavage	1
ana-miRN10-3p	comp15808_c0_seq17	3.5	-1	1	21	1197	1217	UAGGGACUAAAUGAAGAAUCU	.: ::::::::::. :.::::	GGUUUCUUCAUUUGAUUCCUA	Cleavage	1
ana-miRN10-3p	comp15808_c0_seq16	3.5	-1	1	21	1417	1437	UAGGGACUAAAUGAAGAAUCU	.: ::::::::::. :.::::	GGUUUCUUCAUUUGAUUCCUA	Cleavage	1
ana-miRN10-3p	comp15808_c0_seq22	3.5	-1	1	21	740	760	UAGGGACUAAAUGAAGAAUCU	.: ::::::::::. :.::::	GGUUUCUUCAUUUGAUUCCUA	Cleavage	1
ana-miRN10-3p	comp15808_c0_seq18	3.5	-1	1	21	615	635	UAGGGACUAAAUGAAGAAUCU	.: ::::::::::. :.::::	GGUUUCUUCAUUUGAUUCCUA	Cleavage	1
ana-miRN10-3p	comp9384_c0_seq1	3.5	-1	1	21	999	1019	UAGGGACUAAAUGAAGAAUCU	::::.: .::::::::.::	CGAUUUUAUAUUUAGUCUCUU	Cleavage	1
ana-miRN10-3p	comp13984_c0_seq1	3.5	-1	1	21	2626	2646	UAGGGACUAAAUGAAGAAUCU	::::.: :::::::.::::	UGAUUUUAGAUUUAGUUCCUA	Cleavage	1
ana-miRN10-3p	comp16220_c0_seq1	3.5	-1	1	21	139	159	UAGGGACUAAAUGAAGAAUCU	:::::..::::::::.:	CUCUUCUUUGUUUAGUCCUUC	Cleavage	1
ana-miRN10-3p	comp14009_c0_seq2	3.5	-1	1	21	2321	2341	UAGGGACUAAAUGAAGAAUCU	:::::::: ::::::.:.	UUUUUCUUCAUAUAGUCCUUG	Translation	1
ana-miRN10-3p	comp8449_c0_seq2	3.5	-1	1	21	355	375	UAGGGACUAAAUGAAGAAUCU	: ::::::. :::: ::::::	ACAUUCUUUCUUUACUCCCUA	Cleavage	1
ana-miRN10-3p	comp16625_c0_seq1	3.5	-1	1	21	340	360	UAGGGACUAAAUGAAGAAUCU	:::::.::::.::.:.:.	UCCUUCUUUAUUUGGUUCUUG	Cleavage	1
ana-miRN10-3p	comp26204_c0_seq1	3.5	-1	1	21	289	309	UAGGGACUAAAUGAAGAAUCU	.:: ::::::::.::::.:.	GGAAGCUUCAUUUGGUCCUUG	Cleavage	1
ana-miRN10-3p	comp24497_c0_seq1	3.5	-1	1	21	44	64	UAGGGACUAAAUGAAGAAUCU	:::::::::::.: ::.:	CAAUUCUUCAUUUGGACCUUC	Cleavage	1
ana-miRN10-3p	comp3932_c0_seq1	3.5	-1	1	21	5074	5094	UAGGGACUAAAUGAAGAAUCU	:::.::.::::: ::..::	GAAUUUUUUAUUUAUUCUUUA	Cleavage	1
ana-miRN10-3p	comp15413_c0_seq4	3.5	-1	1	21	832	852	UAGGGACUAAAUGAAGAAUCU	.::.:::::::.::...:.	UAGUUUUUCAUUUGGUUUUUG	Cleavage	1
ana-miRN10-3p	comp15413_c0_seq2	3.5	-1	1	21	796	816	UAGGGACUAAAUGAAGAAUCU	.::.:::::::.::...:.	UAGUUUUUCAUUUGGUUUUUG	Cleavage	1
ana-miRN10-3p	comp15264_c0_seq6	4	-1	1	21	1358	1378	UAGGGACUAAAUGAAGAAUCU	:::: ::: ::::.::::::	AGAUCCUUAAUUUGGUCCCUC	Cleavage	2
ana-miRN10-3p	comp15264_c0_seq23	4	-1	1	21	1358	1378	UAGGGACUAAAUGAAGAAUCU	:::: ::: ::::.::::::	AGAUCCUUAAUUUGGUCCCUC	Cleavage	2
ana-miRN10-3p	comp11623_c2_seq4	4	-1	1	21	1604	1624	UAGGGACUAAAUGAAGAAUCU	::::::::.:: : ::::::.	AGAUUCUUUAUAUCGUCCCUG	Translation	1
ana-miRN10-3p	comp11623_c2_seq2	4	-1	1	21	762	782	UAGGGACUAAAUGAAGAAUCU	::::::::.:: : ::::::.	AGAUUCUUUAUAUCGUCCCUG	Translation	1
ana-miRN10-3p	comp9268_c0_seq1	4	-1	1	21	108	128	UAGGGACUAAAUGAAGAAUCU	::: ::::.::: .::::::.	AGACUCUUUAUUAGGUCCCUG	Cleavage	1
ana-miRN10-3p	comp16435_c0_seq1	4	-1	1	21	544	564	UAGGGACUAAAUGAAGAAUCU	: .:::::::::::::.:.	AUGUUCUUCAUUUAGUUCUGC	Cleavage	1
ana-miRN10-3p	comp15947_c0_seq1	4	-1	1	21	488	508	UAGGGACUAAAUGAAGAAUCU	:.::.:::::: .::::::	UGGUUUUUCAUUAGGUCCCUU	Cleavage	1
ana-miRN10-3p	comp12483_c0_seq1	4	-1	1	21	863	883	UAGGGACUAAAUGAAGAAUCU	::::.:::::::: :..::	UGAUUUUUCAUUUAUUUUCUC	Cleavage	1
ana-miRN10-3p	comp45113_c0_seq1	4	-1	1	21	257	277	UAGGGACUAAAUGAAGAAUCU	::::.:::::::: :.: ::	UGAUUUUUCAUUUAAUUCGUA	Cleavage	1
ana-miRN10-3p	comp26069_c0_seq1	4	-1	1	21	804	824	UAGGGACUAAAUGAAGAAUCU	.::: .::::: ::::..:::	GGAUAUUUCAUGUAGUUUCUA	Translation	1
ana-miRN10-3p	comp15853_c0_seq22	4	-1	1	21	3614	3634	UAGGGACUAAAUGAAGAAUCU	:.:::: ::::::::...:	UGGUUCUGCAUUUAGUUUUUC	Cleavage	1
ana-miRN10-3p	comp15853_c0_seq23	4	-1	1	21	3569	3589	UAGGGACUAAAUGAAGAAUCU	:.:::: ::::::::...:	UGGUUCUGCAUUUAGUUUUUC	Cleavage	1
ana-miRN10-3p	comp15853_c0_seq20	4	-1	1	21	3569	3589	UAGGGACUAAAUGAAGAAUCU	:.:::: ::::::::...:	UGGUUCUGCAUUUAGUUUUUC	Cleavage	1
ana-miRN10-3p	comp15853_c0_seq26	4	-1	1	21	3557	3577	UAGGGACUAAAUGAAGAAUCU	:.:::: ::::::::...:	UGGUUCUGCAUUUAGUUUUUC	Cleavage	1
ana-miRN10-3p	comp15853_c0_seq31	4	-1	1	21	3525	3545	UAGGGACUAAAUGAAGAAUCU	:.:::: ::::::::...:	UGGUUCUGCAUUUAGUUUUUC	Cleavage	1
ana-miRN10-3p	comp15853_c0_seq15	4	-1	1	21	3614	3634	UAGGGACUAAAUGAAGAAUCU	:.:::: ::::::::...:	UGGUUCUGCAUUUAGUUUUUC	Cleavage	1
ana-miRN10-3p	comp15853_c0_seq8	4	-1	1	21	3492	3512	UAGGGACUAAAUGAAGAAUCU	:.:::: ::::::::...:	UGGUUCUGCAUUUAGUUUUUC	Cleavage	1
ana-miRN10-3p	comp15853_c0_seq21	4	-1	1	21	3480	3500	UAGGGACUAAAUGAAGAAUCU	:.:::: ::::::::...:	UGGUUCUGCAUUUAGUUUUUC	Cleavage	1
ana-miRN10-3p	comp15853_c0_seq24	4	-1	1	21	3569	3589	UAGGGACUAAAUGAAGAAUCU	:.:::: ::::::::...:	UGGUUCUGCAUUUAGUUUUUC	Cleavage	1
ana-miRN10-3p	comp15853_c0_seq9	4	-1	1	21	3569	3589	UAGGGACUAAAUGAAGAAUCU	:.:::: ::::::::...:	UGGUUCUGCAUUUAGUUUUUC	Cleavage	1
ana-miRN10-3p	comp15853_c0_seq25	4	-1	1	21	3557	3577	UAGGGACUAAAUGAAGAAUCU	:.:::: ::::::::...:	UGGUUCUGCAUUUAGUUUUUC	Cleavage	1
ana-miRN10-3p	comp15853_c0_seq6	4	-1	1	21	3525	3545	UAGGGACUAAAUGAAGAAUCU	:.:::: ::::::::...:	UGGUUCUGCAUUUAGUUUUUC	Cleavage	1
ana-miRN10-3p	comp15853_c0_seq19	4	-1	1	21	3492	3512	UAGGGACUAAAUGAAGAAUCU	:.:::: ::::::::...:	UGGUUCUGCAUUUAGUUUUUC	Cleavage	1
ana-miRN10-3p	comp15853_c0_seq29	4	-1	1	21	3480	3500	UAGGGACUAAAUGAAGAAUCU	:.:::: ::::::::...:	UGGUUCUGCAUUUAGUUUUUC	Cleavage	1
ana-miRN10-3p	comp15853_c0_seq18	4	-1	1	21	3382	3402	UAGGGACUAAAUGAAGAAUCU	:.:::: ::::::::...:	UGGUUCUGCAUUUAGUUUUUC	Cleavage	1
ana-miRN10-3p	comp15853_c0_seq10	4	-1	1	21	3370	3390	UAGGGACUAAAUGAAGAAUCU	:.:::: ::::::::...:	UGGUUCUGCAUUUAGUUUUUC	Cleavage	1
ana-miRN10-3p	comp15853_c0_seq4	4	-1	1	21	3382	3402	UAGGGACUAAAUGAAGAAUCU	:.:::: ::::::::...:	UGGUUCUGCAUUUAGUUUUUC	Cleavage	1
ana-miRN10-3p	comp15853_c0_seq14	4	-1	1	21	3370	3390	UAGGGACUAAAUGAAGAAUCU	:.:::: ::::::::...:	UGGUUCUGCAUUUAGUUUUUC	Cleavage	1
ana-miRN10-3p	comp15853_c0_seq11	4	-1	1	21	3504	3524	UAGGGACUAAAUGAAGAAUCU	:.:::: ::::::::...:	UGGUUCUGCAUUUAGUUUUUC	Cleavage	1
ana-miRN10-3p	comp15853_c0_seq5	4	-1	1	21	3459	3479	UAGGGACUAAAUGAAGAAUCU	:.:::: ::::::::...:	UGGUUCUGCAUUUAGUUUUUC	Cleavage	1
ana-miRN10-3p	comp15092_c2_seq6	4	-1	1	21	3633	3653	UAGGGACUAAAUGAAGAAUCU	:::::::::::::. ::	UUUUUCUUCAUUUAGUUACUC	Cleavage	1
ana-miRN10-3p	comp15092_c2_seq5	4	-1	1	21	3196	3216	UAGGGACUAAAUGAAGAAUCU	:::::::::::::. ::	UUUUUCUUCAUUUAGUUACUC	Cleavage	1
ana-miRN10-3p	comp12320_c0_seq5	4	-1	1	21	2777	2797	UAGGGACUAAAUGAAGAAUCU	::::::::: ::::.::	GUCUUCUUCAUUCAGUCUCUU	Cleavage	1
ana-miRN10-3p	comp12320_c0_seq1	4	-1	1	21	2450	2470	UAGGGACUAAAUGAAGAAUCU	::::::::: ::::.::	GUCUUCUUCAUUCAGUCUCUU	Cleavage	1
ana-miRN10-3p	comp15092_c2_seq2	4	-1	1	21	2660	2680	UAGGGACUAAAUGAAGAAUCU	:::::::::::::. ::	UUUUUCUUCAUUUAGUUACUC	Cleavage	1
ana-miRN10-3p	comp15092_c2_seq4	4	-1	1	21	2657	2677	UAGGGACUAAAUGAAGAAUCU	:::::::::::::. ::	UUUUUCUUCAUUUAGUUACUC	Cleavage	1
ana-miRN10-3p	comp15092_c2_seq1	4	-1	1	21	2647	2667	UAGGGACUAAAUGAAGAAUCU	:::::::::::::. ::	UUUUUCUUCAUUUAGUUACUC	Cleavage	1
ana-miRN10-3p	comp15092_c2_seq3	4	-1	1	21	2210	2230	UAGGGACUAAAUGAAGAAUCU	:::::::::::::. ::	UUUUUCUUCAUUUAGUUACUC	Cleavage	1
ana-miRN10-3p	comp12320_c0_seq2	4	-1	1	21	1780	1800	UAGGGACUAAAUGAAGAAUCU	::::::::: ::::.::	GUCUUCUUCAUUCAGUCUCUU	Cleavage	1
ana-miRN10-3p	comp17564_c0_seq1	4	-1	1	21	120	140	UAGGGACUAAAUGAAGAAUCU	::: ::::.::: ::.:::.	UGAUCCUUCGUUUCGUUCCUG	Cleavage	1
ana-miRN10-3p	comp14617_c1_seq15	4	-1	1	21	779	799	UAGGGACUAAAUGAAGAAUCU	: ::::::.:::: ::..::	AAAUUCUUUAUUUUGUUUCUU	Cleavage	1
ana-miRN10-3p	comp14617_c1_seq16	4	-1	1	21	779	799	UAGGGACUAAAUGAAGAAUCU	: ::::::.:::: ::..::	AAAUUCUUUAUUUUGUUUCUU	Cleavage	1
ana-miRN10-3p	comp15906_c2_seq84	4	-1	1	21	433	453	UAGGGACUAAAUGAAGAAUCU	:::::::::: :.::::	CUUCUCUUCAUUUACUUCCUA	Cleavage	1
ana-miRN10-3p	comp15826_c2_seq19	4	-1	1	21	1790	1810	UAGGGACUAAAUGAAGAAUCU	::::.::::.:::..::	UACAUCUUUAUUUGGUCUUUA	Cleavage	1
ana-miRN10-3p	comp12320_c0_seq3	4	-1	1	21	1453	1473	UAGGGACUAAAUGAAGAAUCU	::::::::: ::::.::	GUCUUCUUCAUUCAGUCUCUU	Cleavage	1
ana-miRN10-3p	comp15092_c2_seq7	4	-1	1	21	1674	1694	UAGGGACUAAAUGAAGAAUCU	:::::::::::::. ::	UUUUUCUUCAUUUAGUUACUC	Cleavage	1
ana-miRN10-3p	comp15092_c2_seq8	4	-1	1	21	1671	1691	UAGGGACUAAAUGAAGAAUCU	:::::::::::::. ::	UUUUUCUUCAUUUAGUUACUC	Cleavage	1
ana-miRN10-3p	comp14141_c0_seq17	4	-1	1	21	1187	1207	UAGGGACUAAAUGAAGAAUCU	:.::. ::::: :::.::::	UGGUUUCUCAUUAAGUUCCUA	Cleavage	1
ana-miRN10-3p	comp14141_c0_seq19	4	-1	1	21	1084	1104	UAGGGACUAAAUGAAGAAUCU	:.::. ::::: :::.::::	UGGUUUCUCAUUAAGUUCCUA	Cleavage	1
ana-miRN10-3p	comp14141_c0_seq23	4	-1	1	21	771	791	UAGGGACUAAAUGAAGAAUCU	:.::. ::::: :::.::::	UGGUUUCUCAUUAAGUUCCUA	Cleavage	1
ana-miRN10-3p	comp14141_c0_seq3	4	-1	1	21	668	688	UAGGGACUAAAUGAAGAAUCU	:.::. ::::: :::.::::	UGGUUUCUCAUUAAGUUCCUA	Cleavage	1
ana-miRN10-3p	comp14141_c0_seq4	4	-1	1	21	646	666	UAGGGACUAAAUGAAGAAUCU	:.::. ::::: :::.::::	UGGUUUCUCAUUAAGUUCCUA	Cleavage	1
ana-miRN10-3p	comp14141_c0_seq29	4	-1	1	21	771	791	UAGGGACUAAAUGAAGAAUCU	:.::. ::::: :::.::::	UGGUUUCUCAUUAAGUUCCUA	Cleavage	1
ana-miRN10-3p	comp14141_c0_seq7	4	-1	1	21	668	688	UAGGGACUAAAUGAAGAAUCU	:.::. ::::: :::.::::	UGGUUUCUCAUUAAGUUCCUA	Cleavage	1
ana-miRN10-3p	comp14141_c0_seq11	4	-1	1	21	646	666	UAGGGACUAAAUGAAGAAUCU	:.::. ::::: :::.::::	UGGUUUCUCAUUAAGUUCCUA	Cleavage	1
ana-miRN10-3p	comp14141_c0_seq20	4	-1	1	21	994	1014	UAGGGACUAAAUGAAGAAUCU	:.::. ::::: :::.::::	UGGUUUCUCAUUAAGUUCCUA	Cleavage	1
ana-miRN10-3p	comp14141_c0_seq32	4	-1	1	21	668	688	UAGGGACUAAAUGAAGAAUCU	:.::. ::::: :::.::::	UGGUUUCUCAUUAAGUUCCUA	Cleavage	1
ana-miRN10-3p	comp14141_c0_seq14	4	-1	1	21	964	984	UAGGGACUAAAUGAAGAAUCU	:.::. ::::: :::.::::	UGGUUUCUCAUUAAGUUCCUA	Cleavage	1
ana-miRN10-3p	comp14141_c0_seq18	4	-1	1	21	646	666	UAGGGACUAAAUGAAGAAUCU	:.::. ::::: :::.::::	UGGUUUCUCAUUAAGUUCCUA	Cleavage	1
ana-miRN10-3p	comp14141_c0_seq10	4	-1	1	21	668	688	UAGGGACUAAAUGAAGAAUCU	:.::. ::::: :::.::::	UGGUUUCUCAUUAAGUUCCUA	Cleavage	1
ana-miRN10-3p	comp10251_c0_seq4	4	-1	1	21	318	338	UAGGGACUAAAUGAAGAAUCU	::::::::: ::::.::	UAUUUCUUCAUUCAGUCUCUC	Cleavage	1
ana-miRN10-3p	comp14141_c0_seq16	4	-1	1	21	646	666	UAGGGACUAAAUGAAGAAUCU	:.::. ::::: :::.::::	UGGUUUCUCAUUAAGUUCCUA	Cleavage	1
ana-miRN10-3p	comp10251_c0_seq2	4	-1	1	21	318	338	UAGGGACUAAAUGAAGAAUCU	::::::::: ::::.::	UAUUUCUUCAUUCAGUCUCUC	Cleavage	1
ana-miRN10-3p	comp14141_c0_seq15	4	-1	1	21	891	911	UAGGGACUAAAUGAAGAAUCU	:.::. ::::: :::.::::	UGGUUUCUCAUUAAGUUCCUA	Cleavage	1
ana-miRN10-3p	comp14141_c0_seq12	4	-1	1	21	869	889	UAGGGACUAAAUGAAGAAUCU	:.::. ::::: :::.::::	UGGUUUCUCAUUAAGUUCCUA	Cleavage	1
ana-miRN10-3p	comp14141_c0_seq28	4	-1	1	21	861	881	UAGGGACUAAAUGAAGAAUCU	:.::. ::::: :::.::::	UGGUUUCUCAUUAAGUUCCUA	Cleavage	1
ana-miRN10-3p	comp14617_c1_seq5	4	-1	1	21	779	799	UAGGGACUAAAUGAAGAAUCU	: ::::::.:::: ::..::	AAAUUCUUUAUUUUGUUUCUU	Cleavage	1
ana-miRN10-3p	comp14141_c0_seq13	4	-1	1	21	771	791	UAGGGACUAAAUGAAGAAUCU	:.::. ::::: :::.::::	UGGUUUCUCAUUAAGUUCCUA	Cleavage	1
ana-miRN10-3p	comp14141_c0_seq34	4	-1	1	21	869	889	UAGGGACUAAAUGAAGAAUCU	:.::. ::::: :::.::::	UGGUUUCUCAUUAAGUUCCUA	Cleavage	1
ana-miRN10-3p	comp14141_c0_seq22	4	-1	1	21	861	881	UAGGGACUAAAUGAAGAAUCU	:.::. ::::: :::.::::	UGGUUUCUCAUUAAGUUCCUA	Cleavage	1
ana-miRN10-3p	comp5503_c0_seq1	4	-1	1	21	1035	1055	UAGGGACUAAAUGAAGAAUCU	:::::.:::::::...:	CUUUUCUUUAUUUAGUUUUUU	Cleavage	1
ana-miRN10-3p	comp5608_c0_seq1	4	-1	1	21	720	740	UAGGGACUAAAUGAAGAAUCU	:::::: ::::: ::::::	UGAUUCUCCAUUUCAUCCCUA	Cleavage	1
ana-miRN10-5p	comp15264_c0_seq11	0.5	-1	1	21	164	184	AUUCUUCAUUUAGUCUCUAUA	:::::.:::::::::::::::	UAUAGGGACUAAAUGAAGAAU	Cleavage	1
ana-miRN10-5p	comp15339_c0_seq5	0.5	-1	1	21	167	187	AUUCUUCAUUUAGUCUCUAUA	:::::.:::::::::::::::	UAUAGGGACUAAAUGAAGAAU	Cleavage	2
ana-miRN10-5p	comp14417_c1_seq4	0.5	-1	1	21	346	366	AUUCUUCAUUUAGUCUCUAUA	:::::.:::::::::::::::	UAUAGGGACUAAAUGAAGAAU	Cleavage	2
ana-miRN10-5p	comp14417_c1_seq4	0.5	-1	1	21	377	397	AUUCUUCAUUUAGUCUCUAUA	:::::.:::::::::::::::	UAUAGGGACUAAAUGAAGAAU	Cleavage	2
ana-miRN10-5p	comp15264_c0_seq7	0.5	-1	1	21	1039	1059	AUUCUUCAUUUAGUCUCUAUA	:::::.:::::::::::::::	UAUAGGGACUAAAUGAAGAAU	Cleavage	1
ana-miRN10-5p	comp15264_c0_seq1	0.5	-1	1	21	1299	1319	AUUCUUCAUUUAGUCUCUAUA	:::::.:::::::::::::::	UAUAGGGACUAAAUGAAGAAU	Cleavage	1
ana-miRN10-5p	comp14417_c1_seq3	0.5	-1	1	21	2219	2239	AUUCUUCAUUUAGUCUCUAUA	:::::.:::::::::::::::	UAUAGGGACUAAAUGAAGAAU	Cleavage	2
ana-miRN10-5p	comp14417_c1_seq3	0.5	-1	1	21	2250	2270	AUUCUUCAUUUAGUCUCUAUA	:::::.:::::::::::::::	UAUAGGGACUAAAUGAAGAAU	Cleavage	2
ana-miRN10-5p	comp14417_c1_seq9	0.5	-1	1	21	2247	2267	AUUCUUCAUUUAGUCUCUAUA	:::::.:::::::::::::::	UAUAGGGACUAAAUGAAGAAU	Cleavage	2
ana-miRN10-5p	comp14417_c1_seq9	0.5	-1	1	21	2278	2298	AUUCUUCAUUUAGUCUCUAUA	:::::.:::::::::::::::	UAUAGGGACUAAAUGAAGAAU	Cleavage	2
ana-miRN10-5p	comp14417_c1_seq1	0.5	-1	1	21	2303	2323	AUUCUUCAUUUAGUCUCUAUA	:::::.:::::::::::::::	UAUAGGGACUAAAUGAAGAAU	Cleavage	2
ana-miRN10-5p	comp14417_c1_seq1	0.5	-1	1	21	2334	2354	AUUCUUCAUUUAGUCUCUAUA	:::::.:::::::::::::::	UAUAGGGACUAAAUGAAGAAU	Cleavage	2
ana-miRN10-5p	comp14417_c1_seq7	0.5	-1	1	21	2331	2351	AUUCUUCAUUUAGUCUCUAUA	:::::.:::::::::::::::	UAUAGGGACUAAAUGAAGAAU	Cleavage	2
ana-miRN10-5p	comp14417_c1_seq7	0.5	-1	1	21	2362	2382	AUUCUUCAUUUAGUCUCUAUA	:::::.:::::::::::::::	UAUAGGGACUAAAUGAAGAAU	Cleavage	2
ana-miRN10-5p	comp15339_c0_seq2	1.5	-1	1	21	167	187	AUUCUUCAUUUAGUCUCUAUA	:: ::.:::::::::::::::	UAGAGGGACUAAAUGAAGAAU	Cleavage	1
ana-miRN10-5p	comp15339_c0_seq14	1.5	-1	1	21	274	294	AUUCUUCAUUUAGUCUCUAUA	:::: .:::::::::::::::	UAUAAGGACUAAAUGAAGAAU	Cleavage	1
ana-miRN10-5p	comp15339_c0_seq6	1.5	-1	1	21	1405	1425	AUUCUUCAUUUAGUCUCUAUA	:::: .:::::::::::::::	UAUAAGGACUAAAUGAAGAAU	Cleavage	1
ana-miRN10-5p	comp15339_c0_seq13	1.5	-1	1	21	1405	1425	AUUCUUCAUUUAGUCUCUAUA	:::: .:::::::::::::::	UAUAAGGACUAAAUGAAGAAU	Cleavage	1
ana-miRN10-5p	comp15264_c0_seq31	2	-1	1	21	164	184	AUUCUUCAUUUAGUCUCUAUA	:::: .::.::::::::::::	UAUAUGGAUUAAAUGAAGAAU	Cleavage	1
ana-miRN10-5p	comp15339_c0_seq10	2	-1	1	21	140	160	AUUCUUCAUUUAGUCUCUAUA	: :::.:::::::: ::::::	UUUAGGGACUAAAUAAAGAAU	Cleavage	1
ana-miRN10-5p	comp14017_c0_seq2	2	-1	1	21	1481	1501	AUUCUUCAUUUAGUCUCUAUA	:::: :::::::::::::	GUUAGAAACUAAAUGAAGAAA	Cleavage	1
ana-miRN10-5p	comp15339_c0_seq5	2.5	-1	1	21	371	391	AUUCUUCAUUUAGUCUCUAUA	:::: : :.::::::::::::	UAUAAAAAUUAAAUGAAGAAU	Cleavage	2
ana-miRN10-5p	comp8406_c0_seq1	2.5	-1	1	21	1554	1574	AUUCUUCAUUUAGUCUCUAUA	: :::.::: :.:::::::::	UCUAGGGACAAGAUGAAGAAU	Cleavage	1
ana-miRN10-5p	comp8406_c0_seq3	2.5	-1	1	21	1815	1835	AUUCUUCAUUUAGUCUCUAUA	: :::.::: :.:::::::::	UCUAGGGACAAGAUGAAGAAU	Cleavage	1
ana-miRN10-5p	comp8406_c0_seq2	2.5	-1	1	21	1839	1859	AUUCUUCAUUUAGUCUCUAUA	: :::.::: :.:::::::::	UCUAGGGACAAGAUGAAGAAU	Cleavage	1
ana-miRN10-5p	comp8406_c0_seq4	2.5	-1	1	21	2100	2120	AUUCUUCAUUUAGUCUCUAUA	: :::.::: :.:::::::::	UCUAGGGACAAGAUGAAGAAU	Cleavage	1
ana-miRN10-5p	comp14586_c0_seq2	2.5	-1	1	21	634	654	AUUCUUCAUUUAGUCUCUAUA	.:. :::::.::::::::.:	AGUGAAGACUGAAUGAAGAGU	Cleavage	1
ana-miRN10-5p	comp14586_c0_seq1	2.5	-1	1	21	1369	1389	AUUCUUCAUUUAGUCUCUAUA	.:. :::::.::::::::.:	AGUGAAGACUGAAUGAAGAGU	Cleavage	1
ana-miRN10-5p	comp11100_c0_seq2	2.5	-1	1	21	205	224	AUUCUUCAUUUAGUCUCUAUA	.::::: :::::::.:::::	GGUAGAG-CUAAAUGGAGAAU	Cleavage	1
ana-miRN10-5p	comp10718_c1_seq2	2.5	-1	1	21	1222	1241	AUUCUUCAUUUAGUCUCUAUA	.:::: :::.::::::::::	GGUAGA-ACUGAAUGAAGAAU	Cleavage	1
ana-miRN10-5p	comp44060_c0_seq1	3	-1	1	21	340	360	AUUCUUCAUUUAGUCUCUAUA	:::::: :.:..::::::.::	UAUAGAUAUUGGAUGAAGGAU	Cleavage	1
ana-miRN10-5p	comp28581_c0_seq1	3	-1	1	21	644	664	AUUCUUCAUUUAGUCUCUAUA	::::: ::::: :::::::.:	UAUAGCGACUACAUGAAGAGU	Translation	1
ana-miRN10-5p	comp11638_c0_seq3	3	-1	1	21	529	549	AUUCUUCAUUUAGUCUCUAUA	::::: ::::: :::::::.:	UAUAGUGACUAUAUGAAGAGU	Translation	1
ana-miRN10-5p	comp15339_c0_seq8	3	-1	1	21	83	103	AUUCUUCAUUUAGUCUCUAUA	:::: .:::::::: ::::::	UAUAAGGACUAAAUAAAGAAU	Cleavage	1
ana-miRN10-5p	comp15339_c0_seq7	3	-1	1	21	83	103	AUUCUUCAUUUAGUCUCUAUA	:::: .:::::::: ::::::	UAUAAGGACUAAAUAAAGAAU	Cleavage	1
ana-miRN10-5p	comp15339_c0_seq9	3	-1	1	21	83	103	AUUCUUCAUUUAGUCUCUAUA	:::: .:::::::: ::::::	UAUAAGGACUAAAUAAAGAAU	Cleavage	1
ana-miRN10-5p	comp15339_c0_seq1	3	-1	1	21	83	103	AUUCUUCAUUUAGUCUCUAUA	:::: .:::::::: ::::::	UAUAAGGACUAAAUAAAGAAU	Cleavage	1
ana-miRN10-5p	comp6103_c0_seq2	3	-1	1	21	2189	2209	AUUCUUCAUUUAGUCUCUAUA	:::::. : ::::::::::::	UAUAGGAAAUAAAUGAAGAAU	Cleavage	2
ana-miRN10-5p	comp6103_c0_seq2	3	-1	1	21	2401	2421	AUUCUUCAUUUAGUCUCUAUA	:: : .::.::::::::::::	UAAAAGGAUUAAAUGAAGAAU	Cleavage	2
ana-miRN10-5p	comp15339_c0_seq4	3	-1	1	21	83	103	AUUCUUCAUUUAGUCUCUAUA	:::: .:::::::: ::::::	UAUAAGGACUAAAUAAAGAAU	Cleavage	1
ana-miRN10-5p	comp15339_c0_seq11	3	-1	1	21	83	103	AUUCUUCAUUUAGUCUCUAUA	:::: .:::::::: ::::::	UAUAAGGACUAAAUAAAGAAU	Cleavage	1
ana-miRN10-5p	comp6103_c0_seq1	3	-1	1	21	2346	2366	AUUCUUCAUUUAGUCUCUAUA	:::::. : ::::::::::::	UAUAGGAAAUAAAUGAAGAAU	Cleavage	2
ana-miRN10-5p	comp6103_c0_seq1	3	-1	1	21	2558	2578	AUUCUUCAUUUAGUCUCUAUA	:: : .::.::::::::::::	UAAAAGGAUUAAAUGAAGAAU	Cleavage	2
ana-miRN10-5p	comp10219_c0_seq1	3	-1	1	21	111	131	AUUCUUCAUUUAGUCUCUAUA	:::: ::::::::::::::	UAUAAUGACUAAAUGAAGAAG	Cleavage	1
ana-miRN10-5p	comp14212_c0_seq11	3	-1	1	21	1771	1791	AUUCUUCAUUUAGUCUCUAUA	::.::::.:::: :.:::::	CAUGGAGAUUAAAAGGAGAAU	Cleavage	1
ana-miRN10-5p	comp14212_c0_seq23	3	-1	1	21	2032	2052	AUUCUUCAUUUAGUCUCUAUA	::.::::.:::: :.:::::	CAUGGAGAUUAAAAGGAGAAU	Cleavage	1
ana-miRN10-5p	comp14212_c0_seq20	3	-1	1	21	2053	2073	AUUCUUCAUUUAGUCUCUAUA	::.::::.:::: :.:::::	CAUGGAGAUUAAAAGGAGAAU	Cleavage	1
ana-miRN10-5p	comp14212_c0_seq16	3	-1	1	21	2127	2147	AUUCUUCAUUUAGUCUCUAUA	::.::::.:::: :.:::::	CAUGGAGAUUAAAAGGAGAAU	Cleavage	1
ana-miRN10-5p	comp14212_c0_seq17	3	-1	1	21	2132	2152	AUUCUUCAUUUAGUCUCUAUA	::.::::.:::: :.:::::	CAUGGAGAUUAAAAGGAGAAU	Cleavage	1
ana-miRN10-5p	comp14212_c0_seq2	3	-1	1	21	2153	2173	AUUCUUCAUUUAGUCUCUAUA	::.::::.:::: :.:::::	CAUGGAGAUUAAAAGGAGAAU	Cleavage	1
ana-miRN10-5p	comp14212_c0_seq6	3	-1	1	21	2227	2247	AUUCUUCAUUUAGUCUCUAUA	::.::::.:::: :.:::::	CAUGGAGAUUAAAAGGAGAAU	Cleavage	1
ana-miRN10-5p	comp14212_c0_seq9	3	-1	1	21	2259	2279	AUUCUUCAUUUAGUCUCUAUA	::.::::.:::: :.:::::	CAUGGAGAUUAAAAGGAGAAU	Cleavage	1
ana-miRN10-5p	comp14212_c0_seq5	3	-1	1	21	2280	2300	AUUCUUCAUUUAGUCUCUAUA	::.::::.:::: :.:::::	CAUGGAGAUUAAAAGGAGAAU	Cleavage	1
ana-miRN10-5p	comp14212_c0_seq24	3	-1	1	21	2354	2374	AUUCUUCAUUUAGUCUCUAUA	::.::::.:::: :.:::::	CAUGGAGAUUAAAAGGAGAAU	Cleavage	1
ana-miRN10-5p	comp14212_c0_seq22	3	-1	1	21	2359	2379	AUUCUUCAUUUAGUCUCUAUA	::.::::.:::: :.:::::	CAUGGAGAUUAAAAGGAGAAU	Cleavage	1
ana-miRN10-5p	comp14212_c0_seq1	3	-1	1	21	2380	2400	AUUCUUCAUUUAGUCUCUAUA	::.::::.:::: :.:::::	CAUGGAGAUUAAAAGGAGAAU	Cleavage	1
ana-miRN10-5p	comp14212_c0_seq14	3	-1	1	21	2454	2474	AUUCUUCAUUUAGUCUCUAUA	::.::::.:::: :.:::::	CAUGGAGAUUAAAAGGAGAAU	Cleavage	1
ana-miRN10-5p	comp8937_c2_seq1	3	-1	1	21	260	280	AUUCUUCAUUUAGUCUCUAUA	::: ::.: :::::::::::	AAUACAGGCCAAAUGAAGAAU	Cleavage	1
ana-miRN10-5p	comp24682_c0_seq1	3	-1	1	21	518	538	AUUCUUCAUUUAGUCUCUAUA	:::::.:::::::.:::	CCAAGAGAUUAAAUGAGGAAC	Cleavage	1
ana-miRN10-5p	comp3073_c0_seq1	3	-1	1	21	1047	1067	AUUCUUCAUUUAGUCUCUAUA	::: ::.: :::::::::::	AAUAUAGGCCAAAUGAAGAAU	Cleavage	1
ana-miRN10-5p	comp11514_c0_seq2	3	-1	1	21	231	251	AUUCUUCAUUUAGUCUCUAUA	::::::::::::.: :::	UUAAGAGACUAAAUGGAUAAU	Cleavage	1
ana-miRN10-5p	comp23283_c0_seq1	3	-1	1	21	501	521	AUUCUUCAUUUAGUCUCUAUA	: :.::::: .:.::::::::	UUUGGAGACAGAGUGAAGAAU	Cleavage	1
ana-miRN10-5p	comp11874_c1_seq1	3	-1	1	21	1255	1275	AUUCUUCAUUUAGUCUCUAUA	: ::::::: :..::.:::::	UUUAGAGACAAGGUGGAGAAU	Cleavage	1
ana-miRN10-5p	comp10181_c0_seq1	3	-1	1	21	1589	1609	AUUCUUCAUUUAGUCUCUAUA	::::..:.::::.:::::	UCCAGAGGUUGAAUGGAGAAU	Cleavage	1
ana-miRN10-5p	comp19241_c0_seq1	3	-1	1	21	640	660	AUUCUUCAUUUAGUCUCUAUA	:::::: :::::::::::	CCUAGAGAAAAAAUGAAGAAU	Cleavage	1
ana-miRN10-5p	comp14292_c1_seq7	3	-1	1	21	235	255	AUUCUUCAUUUAGUCUCUAUA	: :: .:::::: ::::::::	UCUAUGGACUAAUUGAAGAAU	Cleavage	1
ana-miRN10-5p	comp14017_c0_seq1	3	-1	1	21	1498	1518	AUUCUUCAUUUAGUCUCUAUA	:.:: .::::::::::::	ACUGGAAGCUAAAUGAAGAAA	Cleavage	1
ana-miRN10-5p	comp10825_c0_seq1	3.5	-1	1	21	50	70	AUUCUUCAUUUAGUCUCUAUA	:::::::::::::: .: :::	UAUAGAGACUAAAUUGAAAAU	Cleavage	2
ana-miRN10-5p	comp15339_c0_seq12	3.5	-1	1	21	94	113	AUUCUUCAUUUAGUCUCUAUA	:::::.:::::: ::::::::	UAUAGGGACUAA-UGAAGAAU	Cleavage	1
ana-miRN10-5p	comp47062_c0_seq1	3.5	-1	1	21	215	235	AUUCUUCAUUUAGUCUCUAUA	::::: ::.:.:.:::::::	UAUAGUGAUUGAGUGAAGAAC	Cleavage	1
ana-miRN10-5p	comp8905_c0_seq2	3.5	-1	1	21	1097	1117	AUUCUUCAUUUAGUCUCUAUA	:: :::::::: ::::::::	UACAGAGACUACAUGAAGAAA	Translation	1
ana-miRN10-5p	comp8905_c0_seq1	3.5	-1	1	21	1097	1117	AUUCUUCAUUUAGUCUCUAUA	:: :::::::: ::::::::	UACAGAGACUACAUGAAGAAA	Translation	1
ana-miRN10-5p	comp9754_c0_seq1	3.5	-1	1	21	29	49	AUUCUUCAUUUAGUCUCUAUA	::::::: ::.:: ::::::	AAUAGAGAAUAGAUUAAGAAU	Cleavage	1
ana-miRN10-5p	comp11496_c0_seq1	3.5	-1	1	21	1135	1155	AUUCUUCAUUUAGUCUCUAUA	:.::: :: :::::::::::	UGUAGUGAGUAAAUGAAGAAA	Cleavage	1
ana-miRN10-5p	comp14251_c1_seq3	3.5	-1	1	21	808	828	AUUCUUCAUUUAGUCUCUAUA	:. ::::::::.:::: :.::	UGAAGAGACUAGAUGAUGGAU	Cleavage	1
ana-miRN10-5p	comp7797_c0_seq1	3.5	-1	1	21	656	676	AUUCUUCAUUUAGUCUCUAUA	:::::::..:::::::.	GCAAGAGACUGGAUGAAGAGG	Cleavage	1
ana-miRN10-5p	comp7797_c0_seq2	3.5	-1	1	21	973	993	AUUCUUCAUUUAGUCUCUAUA	:::::::..:::::::.	GCAAGAGACUGGAUGAAGAGG	Cleavage	1
ana-miRN10-5p	comp15924_c0_seq18	3.5	-1	1	21	1297	1317	AUUCUUCAUUUAGUCUCUAUA	: :::::::::::::: :..	UUUAGAGACUAAAUGAUGGGA	Cleavage	1
ana-miRN10-5p	comp15924_c0_seq49	3.5	-1	1	21	1297	1317	AUUCUUCAUUUAGUCUCUAUA	: :::::::::::::: :..	UUUAGAGACUAAAUGAUGGGA	Cleavage	1
ana-miRN10-5p	comp16835_c0_seq1	3.5	-1	1	21	1376	1396	AUUCUUCAUUUAGUCUCUAUA	::: .:.::..::::.::::	CAUAUGGGCUGGAUGAGGAAU	Cleavage	1
ana-miRN10-5p	comp15924_c0_seq14	3.5	-1	1	21	2008	2028	AUUCUUCAUUUAGUCUCUAUA	: :::::::::::::: :..	UUUAGAGACUAAAUGAUGGGA	Cleavage	1
ana-miRN10-5p	comp15924_c0_seq50	3.5	-1	1	21	2032	2052	AUUCUUCAUUUAGUCUCUAUA	: :::::::::::::: :..	UUUAGAGACUAAAUGAUGGGA	Cleavage	1
ana-miRN10-5p	comp15924_c0_seq58	3.5	-1	1	21	2134	2154	AUUCUUCAUUUAGUCUCUAUA	: :::::::::::::: :..	UUUAGAGACUAAAUGAUGGGA	Cleavage	1
ana-miRN10-5p	comp15924_c0_seq15	3.5	-1	1	21	2008	2028	AUUCUUCAUUUAGUCUCUAUA	: :::::::::::::: :..	UUUAGAGACUAAAUGAUGGGA	Cleavage	1
ana-miRN10-5p	comp15924_c0_seq4	3.5	-1	1	21	2008	2028	AUUCUUCAUUUAGUCUCUAUA	: :::::::::::::: :..	UUUAGAGACUAAAUGAUGGGA	Cleavage	1
ana-miRN10-5p	comp15924_c0_seq61	3.5	-1	1	21	2158	2178	AUUCUUCAUUUAGUCUCUAUA	: :::::::::::::: :..	UUUAGAGACUAAAUGAUGGGA	Cleavage	1
ana-miRN10-5p	comp15924_c0_seq60	3.5	-1	1	21	2134	2154	AUUCUUCAUUUAGUCUCUAUA	: :::::::::::::: :..	UUUAGAGACUAAAUGAUGGGA	Cleavage	1
ana-miRN10-5p	comp15924_c0_seq21	3.5	-1	1	21	2008	2028	AUUCUUCAUUUAGUCUCUAUA	: :::::::::::::: :..	UUUAGAGACUAAAUGAUGGGA	Cleavage	1
ana-miRN10-5p	comp15924_c0_seq56	3.5	-1	1	21	2032	2052	AUUCUUCAUUUAGUCUCUAUA	: :::::::::::::: :..	UUUAGAGACUAAAUGAUGGGA	Cleavage	1
ana-miRN10-5p	comp15924_c0_seq55	3.5	-1	1	21	2032	2052	AUUCUUCAUUUAGUCUCUAUA	: :::::::::::::: :..	UUUAGAGACUAAAUGAUGGGA	Cleavage	1
ana-miRN10-5p	comp15924_c0_seq3	3.5	-1	1	21	2158	2178	AUUCUUCAUUUAGUCUCUAUA	: :::::::::::::: :..	UUUAGAGACUAAAUGAUGGGA	Cleavage	1
ana-miRN10-5p	comp15924_c0_seq5	3.5	-1	1	21	2032	2052	AUUCUUCAUUUAGUCUCUAUA	: :::::::::::::: :..	UUUAGAGACUAAAUGAUGGGA	Cleavage	1
ana-miRN10-5p	comp15924_c0_seq6	3.5	-1	1	21	2460	2480	AUUCUUCAUUUAGUCUCUAUA	: :::::::::::::: :..	UUUAGAGACUAAAUGAUGGGA	Cleavage	1
ana-miRN10-5p	comp15924_c0_seq41	3.5	-1	1	21	2586	2606	AUUCUUCAUUUAGUCUCUAUA	: :::::::::::::: :..	UUUAGAGACUAAAUGAUGGGA	Cleavage	1
ana-miRN10-5p	comp15924_c0_seq10	3.5	-1	1	21	2460	2480	AUUCUUCAUUUAGUCUCUAUA	: :::::::::::::: :..	UUUAGAGACUAAAUGAUGGGA	Cleavage	1
ana-miRN10-5p	comp15924_c0_seq8	3.5	-1	1	21	2460	2480	AUUCUUCAUUUAGUCUCUAUA	: :::::::::::::: :..	UUUAGAGACUAAAUGAUGGGA	Cleavage	1
ana-miRN10-5p	comp15924_c0_seq36	3.5	-1	1	21	2586	2606	AUUCUUCAUUUAGUCUCUAUA	: :::::::::::::: :..	UUUAGAGACUAAAUGAUGGGA	Cleavage	1
ana-miRN10-5p	comp15924_c0_seq54	3.5	-1	1	21	2615	2635	AUUCUUCAUUUAGUCUCUAUA	: :::::::::::::: :..	UUUAGAGACUAAAUGAUGGGA	Cleavage	1
ana-miRN10-5p	comp15924_c0_seq28	3.5	-1	1	21	2741	2761	AUUCUUCAUUUAGUCUCUAUA	: :::::::::::::: :..	UUUAGAGACUAAAUGAUGGGA	Cleavage	1
ana-miRN10-5p	comp15924_c0_seq51	3.5	-1	1	21	2460	2480	AUUCUUCAUUUAGUCUCUAUA	: :::::::::::::: :..	UUUAGAGACUAAAUGAUGGGA	Cleavage	1
ana-miRN10-5p	comp15924_c0_seq38	3.5	-1	1	21	2586	2606	AUUCUUCAUUUAGUCUCUAUA	: :::::::::::::: :..	UUUAGAGACUAAAUGAUGGGA	Cleavage	1
ana-miRN10-5p	comp15924_c0_seq31	3.5	-1	1	21	2615	2635	AUUCUUCAUUUAGUCUCUAUA	: :::::::::::::: :..	UUUAGAGACUAAAUGAUGGGA	Cleavage	1
ana-miRN10-5p	comp15924_c0_seq20	3.5	-1	1	21	2615	2635	AUUCUUCAUUUAGUCUCUAUA	: :::::::::::::: :..	UUUAGAGACUAAAUGAUGGGA	Cleavage	1
ana-miRN10-5p	comp15924_c0_seq24	3.5	-1	1	21	2741	2761	AUUCUUCAUUUAGUCUCUAUA	: :::::::::::::: :..	UUUAGAGACUAAAUGAUGGGA	Cleavage	1
ana-miRN10-5p	comp15924_c0_seq19	3.5	-1	1	21	2741	2761	AUUCUUCAUUUAGUCUCUAUA	: :::::::::::::: :..	UUUAGAGACUAAAUGAUGGGA	Cleavage	1
ana-miRN10-5p	comp15924_c0_seq59	3.5	-1	1	21	2615	2635	AUUCUUCAUUUAGUCUCUAUA	: :::::::::::::: :..	UUUAGAGACUAAAUGAUGGGA	Cleavage	1
ana-miRN10-5p	comp15924_c0_seq33	3.5	-1	1	21	2741	2761	AUUCUUCAUUUAGUCUCUAUA	: :::::::::::::: :..	UUUAGAGACUAAAUGAUGGGA	Cleavage	1
ana-miRN10-5p	comp3433_c0_seq1	3.5	-1	1	21	955	975	AUUCUUCAUUUAGUCUCUAUA	:.::::..:::::::::	CCAUGGGACUGGAUGAAGAAU	Cleavage	2
ana-miRN10-5p	comp15822_c0_seq1	3.5	-1	1	21	819	839	AUUCUUCAUUUAGUCUCUAUA	:::::.:::.: ::::::	UCCAGAGAUUAAGUAAAGAAU	Cleavage	1
ana-miRN10-5p	comp15790_c1_seq11	3.5	-1	1	21	83	103	AUUCUUCAUUUAGUCUCUAUA	::::.::.:: :::::::	GGCAGAGGCUGAAAGAAGAAU	Cleavage	1
ana-miRN10-5p	comp7008_c0_seq1	3.5	-1	1	21	4681	4701	AUUCUUCAUUUAGUCUCUAUA	:::::.: .:::::::::	GCAAGAGAUUUGAUGAAGAAU	Translation	1
ana-miRN10-5p	comp11296_c1_seq2	4	-1	1	21	23	43	AUUCUUCAUUUAGUCUCUAUA	::::.::::::. ::.:::	GAUAGGGACUAAGAGAGGAAC	Cleavage	1
ana-miRN10-5p	comp14717_c0_seq1	4	-1	1	21	16	36	AUUCUUCAUUUAGUCUCUAUA	::::::: :.:.:::::.:	AAUAGAGAGUGAGUGAAGGAG	Cleavage	1
ana-miRN10-5p	comp11296_c1_seq3	4	-1	1	21	172	192	AUUCUUCAUUUAGUCUCUAUA	::::.::::::. ::.:::	GAUAGGGACUAAGAGAGGAAC	Cleavage	1
ana-miRN10-5p	comp11296_c1_seq1	4	-1	1	21	211	231	AUUCUUCAUUUAGUCUCUAUA	::::.::::::. ::.:::	GAUAGGGACUAAGAGAGGAAC	Cleavage	1
ana-miRN10-5p	comp8493_c0_seq1	4	-1	1	21	243	263	AUUCUUCAUUUAGUCUCUAUA	::::::::: :::::: ::	AAUAGAGACUUAAUGAAAAAG	Translation	1
ana-miRN10-5p	comp8493_c0_seq2	4	-1	1	21	260	280	AUUCUUCAUUUAGUCUCUAUA	::::::::: :::::: ::	AAUAGAGACUUAAUGAAAAAG	Translation	1
ana-miRN10-5p	comp15569_c0_seq4	4	-1	1	21	468	488	AUUCUUCAUUUAGUCUCUAUA	::.:::: :.:::::::::	CAUGGAGAACAGAUGAAGAAU	Cleavage	1
ana-miRN10-5p	comp15569_c0_seq1	4	-1	1	21	1147	1167	AUUCUUCAUUUAGUCUCUAUA	::.:::: :.:::::::::	CAUGGAGAACAGAUGAAGAAU	Cleavage	1
ana-miRN10-5p	comp14074_c0_seq1	4	-1	1	21	624	644	AUUCUUCAUUUAGUCUCUAUA	::.::::.:: :::.::..:	AAUGGAGAUUAUAUGGAGGGU	Translation	1
ana-miRN10-5p	comp4059_c1_seq1	4	-1	1	21	142	162	AUUCUUCAUUUAGUCUCUAUA	::.:::: :...:::::.::	GAUGGAGAAUGGGUGAAGGAU	Cleavage	1
ana-miRN10-5p	comp12619_c0_seq2	4	-1	1	21	493	514	AUUCUUCAUUUAGUCUCU-AUA	::: ::: ..::::::::::::	UAUCAGAAGUUAAAUGAAGAAU	Cleavage	1
ana-miRN10-5p	comp15569_c0_seq5	4	-1	1	21	1573	1593	AUUCUUCAUUUAGUCUCUAUA	::.:::: :.:::::::::	CAUGGAGAACAGAUGAAGAAU	Cleavage	1
ana-miRN10-5p	comp12852_c0_seq3	4	-1	1	21	1831	1851	AUUCUUCAUUUAGUCUCUAUA	:.: :::: ::::::.::::	UGUUGAGAAUAAAUGGAGAAA	Cleavage	1
ana-miRN10-5p	comp12852_c0_seq2	4	-1	1	21	1843	1863	AUUCUUCAUUUAGUCUCUAUA	:.: :::: ::::::.::::	UGUUGAGAAUAAAUGGAGAAA	Cleavage	1
ana-miRN10-5p	comp12852_c0_seq1	4	-1	1	21	2304	2324	AUUCUUCAUUUAGUCUCUAUA	:.: :::: ::::::.::::	UGUUGAGAAUAAAUGGAGAAA	Cleavage	1
ana-miRN10-5p	comp15840_c0_seq18	4	-1	1	21	2084	2104	AUUCUUCAUUUAGUCUCUAUA	::::.::.: :.::.:::.:	GAUAGGGAUUUAGUGGAGAGU	Translation	1
ana-miRN10-5p	comp14292_c0_seq1	4	-1	1	21	96	116	AUUCUUCAUUUAGUCUCUAUA	:: : ::.::::.::.::.::	UACAUAGGCUAAGUGGAGGAU	Cleavage	1
ana-miRN10-5p	comp14053_c1_seq10	4	-1	1	21	397	417	AUUCUUCAUUUAGUCUCUAUA	:.:::: :.::: ::.::.::	UGUAGAAAUUAAUUGGAGGAU	Cleavage	1
ana-miRN10-5p	comp14053_c1_seq7	4	-1	1	21	423	443	AUUCUUCAUUUAGUCUCUAUA	:.:::: :.::: ::.::.::	UGUAGAAAUUAAUUGGAGGAU	Cleavage	1
ana-miRN10-5p	comp14053_c1_seq3	4	-1	1	21	516	536	AUUCUUCAUUUAGUCUCUAUA	:.:::: :.::: ::.::.::	UGUAGAAAUUAAUUGGAGGAU	Cleavage	1
ana-miRN10-5p	comp13536_c1_seq2	4	-1	1	21	229	249	AUUCUUCAUUUAGUCUCUAUA	::::: :.:::::::: :::	UAUAGCAAUUAAAUGAAAAAU	Cleavage	1
ana-miRN10-5p	comp14053_c1_seq1	4	-1	1	21	699	719	AUUCUUCAUUUAGUCUCUAUA	:.:::: :.::: ::.::.::	UGUAGAAAUUAAUUGGAGGAU	Cleavage	1
ana-miRN10-5p	comp14053_c1_seq8	4	-1	1	21	738	758	AUUCUUCAUUUAGUCUCUAUA	:.:::: :.::: ::.::.::	UGUAGAAAUUAAUUGGAGGAU	Cleavage	1
ana-miRN10-5p	comp14053_c1_seq2	4	-1	1	21	792	812	AUUCUUCAUUUAGUCUCUAUA	:.:::: :.::: ::.::.::	UGUAGAAAUUAAUUGGAGGAU	Cleavage	1
ana-miRN10-5p	comp14053_c1_seq11	4	-1	1	21	867	887	AUUCUUCAUUUAGUCUCUAUA	:.:::: :.::: ::.::.::	UGUAGAAAUUAAUUGGAGGAU	Cleavage	1
ana-miRN10-5p	comp14053_c1_seq12	4	-1	1	21	893	913	AUUCUUCAUUUAGUCUCUAUA	:.:::: :.::: ::.::.::	UGUAGAAAUUAAUUGGAGGAU	Cleavage	1
ana-miRN10-5p	comp14053_c1_seq5	4	-1	1	21	986	1006	AUUCUUCAUUUAGUCUCUAUA	:.:::: :.::: ::.::.::	UGUAGAAAUUAAUUGGAGGAU	Cleavage	1
ana-miRN10-5p	comp14053_c1_seq6	4	-1	1	21	1169	1189	AUUCUUCAUUUAGUCUCUAUA	:.:::: :.::: ::.::.::	UGUAGAAAUUAAUUGGAGGAU	Cleavage	1
ana-miRN10-5p	comp14053_c1_seq4	4	-1	1	21	1262	1282	AUUCUUCAUUUAGUCUCUAUA	:.:::: :.::: ::.::.::	UGUAGAAAUUAAUUGGAGGAU	Cleavage	1
ana-miRN10-5p	comp12368_c0_seq4	4	-1	1	21	838	858	AUUCUUCAUUUAGUCUCUAUA	:. :::::::.:. ::::.::	UGAAGAGACUGAGGGAAGGAU	Cleavage	1
ana-miRN10-5p	comp21303_c0_seq1	4	-1	1	21	977	997	AUUCUUCAUUUAGUCUCUAUA	:.:::. :.:: ::::.::::	UGUAGGAAUUACAUGAGGAAU	Translation	1
ana-miRN10-5p	comp15576_c1_seq30	4	-1	1	21	3435	3455	AUUCUUCAUUUAGUCUCUAUA	:.: :::::: :::::::::	UGUUGAGACUUCAUGAAGAAU	Translation	1
ana-miRN10-5p	comp15576_c1_seq17	4	-1	1	21	3469	3489	AUUCUUCAUUUAGUCUCUAUA	:.: :::::: :::::::::	UGUUGAGACUUCAUGAAGAAU	Translation	1
ana-miRN10-5p	comp15576_c1_seq21	4	-1	1	21	3522	3542	AUUCUUCAUUUAGUCUCUAUA	:.: :::::: :::::::::	UGUUGAGACUUCAUGAAGAAU	Translation	1
ana-miRN10-5p	comp15576_c1_seq20	4	-1	1	21	3556	3576	AUUCUUCAUUUAGUCUCUAUA	:.: :::::: :::::::::	UGUUGAGACUUCAUGAAGAAU	Translation	1
ana-miRN10-5p	comp14242_c0_seq2	4	-1	1	21	879	899	AUUCUUCAUUUAGUCUCUAUA	::::: :::.::::: :::	CAUAGAAACUGAAUGAUGAAC	Cleavage	1
ana-miRN11-3p	comp14158_c0_seq2	0.5	-1	1	21	3623	3643	UUUUGGAAUUUCGUUAAUAUC	:::::::.::::::::::::	UAUAUUAAUGAAAUUCCAAAA	Cleavage	1
ana-miRN11-3p	comp2399_c0_seq2	1	-1	1	21	2	22	UUUUGGAAUUUCGUUAAUAUC	:: ::::::::::::::::::	GACAUUAACGAAAUUCCAAAA	Cleavage	1
ana-miRN11-3p	comp15264_c0_seq14	1	-1	1	21	124	144	UUUUGGAAUUUCGUUAAUAUC	:: ::::::::::::::::::	GACAUUAACGAAAUUCCAAAA	Cleavage	1
ana-miRN11-3p	comp15264_c0_seq8	1	-1	1	21	124	144	UUUUGGAAUUUCGUUAAUAUC	:: ::::::::::::::::::	GACAUUAACGAAAUUCCAAAA	Cleavage	1
ana-miRN11-3p	comp15264_c0_seq23	1	-1	1	21	1410	1430	UUUUGGAAUUUCGUUAAUAUC	:: ::::::::::::::::::	GACAUUAACGAAAUUCCAAAA	Cleavage	1
ana-miRN11-3p	comp15264_c0_seq6	1	-1	1	21	1410	1430	UUUUGGAAUUUCGUUAAUAUC	:: ::::::::::::::::::	GACAUUAACGAAAUUCCAAAA	Cleavage	1
ana-miRN11-3p	comp15264_c0_seq16	1	-1	1	21	2035	2055	UUUUGGAAUUUCGUUAAUAUC	:: ::::::::::::::::::	GACAUUAACGAAAUUCCAAAA	Cleavage	1
ana-miRN11-3p	comp15264_c0_seq5	1	-1	1	21	2035	2055	UUUUGGAAUUUCGUUAAUAUC	:: ::::::::::::::::::	GACAUUAACGAAAUUCCAAAA	Cleavage	1
ana-miRN11-3p	comp15264_c0_seq20	1	-1	1	21	2035	2055	UUUUGGAAUUUCGUUAAUAUC	:: ::::::::::::::::::	GACAUUAACGAAAUUCCAAAA	Cleavage	1
ana-miRN11-3p	comp15264_c0_seq10	1	-1	1	21	2460	2480	UUUUGGAAUUUCGUUAAUAUC	:: ::::::::::::::::::	GACAUUAACGAAAUUCCAAAA	Cleavage	1
ana-miRN11-3p	comp15264_c0_seq25	1	-1	1	21	2460	2480	UUUUGGAAUUUCGUUAAUAUC	:: ::::::::::::::::::	GACAUUAACGAAAUUCCAAAA	Cleavage	1
ana-miRN11-3p	comp15264_c0_seq27	1	-1	1	21	2460	2480	UUUUGGAAUUUCGUUAAUAUC	:: ::::::::::::::::::	GACAUUAACGAAAUUCCAAAA	Cleavage	1
ana-miRN11-3p	comp15912_c0_seq16	2	-1	1	21	5839	5859	UUUUGGAAUUUCGUUAAUAUC	::::: :::::::::::::	CAUAUUCUCGAAAUUCCAAAA	Cleavage	1
ana-miRN11-3p	comp15912_c0_seq4	2	-1	1	21	5839	5859	UUUUGGAAUUUCGUUAAUAUC	::::: :::::::::::::	CAUAUUCUCGAAAUUCCAAAA	Cleavage	1
ana-miRN11-3p	comp15912_c0_seq14	2	-1	1	21	5954	5974	UUUUGGAAUUUCGUUAAUAUC	::::: :::::::::::::	CAUAUUCUCGAAAUUCCAAAA	Cleavage	1
ana-miRN11-3p	comp15912_c0_seq1	2	-1	1	21	5954	5974	UUUUGGAAUUUCGUUAAUAUC	::::: :::::::::::::	CAUAUUCUCGAAAUUCCAAAA	Cleavage	1
ana-miRN11-3p	comp14915_c0_seq6	2.5	-1	1	21	506	526	UUUUGGAAUUUCGUUAAUAUC	::::::::.::: ::.:::::	GAUAUUAAUGAACUUUCAAAA	Cleavage	1
ana-miRN11-3p	comp14915_c0_seq7	2.5	-1	1	21	2025	2045	UUUUGGAAUUUCGUUAAUAUC	::::::::.::: ::.:::::	GAUAUUAAUGAACUUUCAAAA	Cleavage	1
ana-miRN11-3p	comp14915_c0_seq2	2.5	-1	1	21	2058	2078	UUUUGGAAUUUCGUUAAUAUC	::::::::.::: ::.:::::	GAUAUUAAUGAACUUUCAAAA	Cleavage	1
ana-miRN11-3p	comp14915_c0_seq9	2.5	-1	1	21	3267	3287	UUUUGGAAUUUCGUUAAUAUC	::::::::.::: ::.:::::	GAUAUUAAUGAACUUUCAAAA	Cleavage	1
ana-miRN11-3p	comp12167_c1_seq2	2.5	-1	1	21	992	1012	UUUUGGAAUUUCGUUAAUAUC	:::::: :.:::.::::::.:	GAUAUUCAUGAAGUUCCAAGA	Cleavage	1
ana-miRN11-3p	comp12167_c1_seq1	2.5	-1	1	21	1020	1040	UUUUGGAAUUUCGUUAAUAUC	:::::: :.:::.::::::.:	GAUAUUCAUGAAGUUCCAAGA	Cleavage	1
ana-miRN11-3p	comp41539_c0_seq1	2.5	-1	1	21	695	715	UUUUGGAAUUUCGUUAAUAUC	::.::...:::::::.::::	UAUGUUGGUGAAAUUCUAAAA	Cleavage	1
ana-miRN11-3p	comp13710_c0_seq1	2.5	-1	1	21	1277	1297	UUUUGGAAUUUCGUUAAUAUC	:::::: .::::::::::::	GAUAUUUUUGAAAUUCCAAAA	Cleavage	1
ana-miRN11-3p	comp4680_c0_seq2	2.5	-1	1	21	95	115	UUUUGGAAUUUCGUUAAUAUC	::::.:.::::::..:.::	AUUAUUGAUGAAAUUUUAGAA	Cleavage	1
ana-miRN11-3p	comp4680_c0_seq1	2.5	-1	1	21	95	115	UUUUGGAAUUUCGUUAAUAUC	::::.:.::::::..:.::	AUUAUUGAUGAAAUUUUAGAA	Cleavage	1
ana-miRN11-3p	comp13131_c0_seq3	2.5	-1	1	21	71	91	UUUUGGAAUUUCGUUAAUAUC	.::::: :::::: ::::::	AGUAUUAUCGAAAUCCCAAAA	Cleavage	1
ana-miRN11-3p	comp13131_c0_seq2	2.5	-1	1	21	71	91	UUUUGGAAUUUCGUUAAUAUC	.::::: :::::: ::::::	AGUAUUAUCGAAAUCCCAAAA	Cleavage	1
ana-miRN11-3p	comp13131_c0_seq10	2.5	-1	1	21	71	91	UUUUGGAAUUUCGUUAAUAUC	.::::: :::::: ::::::	AGUAUUAUCGAAAUCCCAAAA	Cleavage	1
ana-miRN11-3p	comp11049_c0_seq1	3	-1	1	21	347	367	UUUUGGAAUUUCGUUAAUAUC	::::::.:.::::::...:.:	GAUAUUGAUGAAAUUUUGAGA	Cleavage	1
ana-miRN11-3p	comp13475_c0_seq8	3	-1	1	21	1707	1727	UUUUGGAAUUUCGUUAAUAUC	::::::: .::::::.:.::.	GAUAUUAUUGAAAUUUCGAAG	Cleavage	1
ana-miRN11-3p	comp13475_c0_seq7	3	-1	1	21	1981	2001	UUUUGGAAUUUCGUUAAUAUC	::::::: .::::::.:.::.	GAUAUUAUUGAAAUUUCGAAG	Cleavage	1
ana-miRN11-3p	comp13475_c0_seq6	3	-1	1	21	2119	2139	UUUUGGAAUUUCGUUAAUAUC	::::::: .::::::.:.::.	GAUAUUAUUGAAAUUUCGAAG	Cleavage	1
ana-miRN11-3p	comp13475_c0_seq2	3	-1	1	21	2130	2150	UUUUGGAAUUUCGUUAAUAUC	::::::: .::::::.:.::.	GAUAUUAUUGAAAUUUCGAAG	Cleavage	1
ana-miRN11-3p	comp13475_c0_seq4	3	-1	1	21	2157	2177	UUUUGGAAUUUCGUUAAUAUC	::::::: .::::::.:.::.	GAUAUUAUUGAAAUUUCGAAG	Cleavage	1
ana-miRN11-3p	comp13475_c0_seq1	3	-1	1	21	2431	2451	UUUUGGAAUUUCGUUAAUAUC	::::::: .::::::.:.::.	GAUAUUAUUGAAAUUUCGAAG	Cleavage	1
ana-miRN11-3p	comp11633_c0_seq3	3	-1	1	21	1951	1971	UUUUGGAAUUUCGUUAAUAUC	::::::: :::.::: :::::	GAUAUUACCGAGAUUGCAAAA	Cleavage	1
ana-miRN11-3p	comp13475_c0_seq5	3	-1	1	21	2569	2589	UUUUGGAAUUUCGUUAAUAUC	::::::: .::::::.:.::.	GAUAUUAUUGAAAUUUCGAAG	Cleavage	1
ana-miRN11-3p	comp13475_c0_seq3	3	-1	1	21	2580	2600	UUUUGGAAUUUCGUUAAUAUC	::::::: .::::::.:.::.	GAUAUUAUUGAAAUUUCGAAG	Cleavage	1
ana-miRN11-3p	comp11633_c0_seq1	3	-1	1	21	1951	1971	UUUUGGAAUUUCGUUAAUAUC	::::::: :::.::: :::::	GAUAUUACCGAGAUUGCAAAA	Cleavage	1
ana-miRN11-3p	comp11633_c0_seq2	3	-1	1	21	1951	1971	UUUUGGAAUUUCGUUAAUAUC	::::::: :::.::: :::::	GAUAUUACCGAGAUUGCAAAA	Cleavage	1
ana-miRN11-3p	comp4335_c0_seq1	3	-1	1	21	1378	1398	UUUUGGAAUUUCGUUAAUAUC	:::::::.:::: ::::::	AAUAUUAAUGAAACUCCAAAU	Cleavage	1
ana-miRN11-3p	comp31375_c0_seq1	3	-1	1	21	453	473	UUUUGGAAUUUCGUUAAUAUC	:::::::: ::::: :::::	UAUAUUAACUAAAUUGCAAAA	Cleavage	1
ana-miRN11-3p	comp10549_c1_seq2	3	-1	1	21	2078	2098	UUUUGGAAUUUCGUUAAUAUC	.:.::.:.::::::.::::	UGUGUUGAUGAAAUUUCAAAU	Cleavage	1
ana-miRN11-3p	comp10549_c1_seq1	3	-1	1	21	2354	2374	UUUUGGAAUUUCGUUAAUAUC	.:.::.:.::::::.::::	UGUGUUGAUGAAAUUUCAAAU	Cleavage	1
ana-miRN11-3p	comp7511_c2_seq1	3	-1	1	21	166	186	UUUUGGAAUUUCGUUAAUAUC	::.: ::.::::::.:::.:	UAUGUAAAUGAAAUUUCAAGA	Cleavage	1
ana-miRN11-3p	comp4158_c0_seq1	3	-1	1	21	647	667	UUUUGGAAUUUCGUUAAUAUC	: :::::.:::: :::::::	GCUAUUAGCGAACUUCCAAAU	Cleavage	1
ana-miRN11-3p	comp4158_c0_seq2	3	-1	1	21	647	667	UUUUGGAAUUUCGUUAAUAUC	: :::::.:::: :::::::	GCUAUUAGCGAACUUCCAAAU	Cleavage	1
ana-miRN11-3p	comp10243_c0_seq8	3	-1	1	21	166	186	UUUUGGAAUUUCGUUAAUAUC	:::: ::.:.::::.:::.:	AAUAUAAAUGGAAUUUCAAGA	Cleavage	1
ana-miRN11-3p	comp10243_c0_seq1	3	-1	1	21	166	186	UUUUGGAAUUUCGUUAAUAUC	:::: ::.:.::::.:::.:	AAUAUAAAUGGAAUUUCAAGA	Cleavage	1
ana-miRN11-3p	comp10243_c0_seq4	3	-1	1	21	166	186	UUUUGGAAUUUCGUUAAUAUC	:::: ::.:.::::.:::.:	AAUAUAAAUGGAAUUUCAAGA	Cleavage	1
ana-miRN11-3p	comp10243_c0_seq5	3	-1	1	21	166	186	UUUUGGAAUUUCGUUAAUAUC	:::: ::.:.::::.:::.:	AAUAUAAAUGGAAUUUCAAGA	Cleavage	1
ana-miRN11-3p	comp11057_c0_seq1	3	-1	1	21	2817	2837	UUUUGGAAUUUCGUUAAUAUC	::: ::: :::.::::::::	CAUAGUAAAGAAGUUCCAAAA	Cleavage	1
ana-miRN11-3p	comp25230_c0_seq1	3	-1	1	21	486	506	UUUUGGAAUUUCGUUAAUAUC	:: ::: :::::::::::::	GACAUUUUCGAAAUUCCAAAA	Cleavage	1
ana-miRN11-3p	comp7018_c1_seq2	3	-1	1	21	590	610	UUUUGGAAUUUCGUUAAUAUC	:::.:.::.::::.::::	CUCAUUGAUGAGAUUCUAAAA	Cleavage	1
ana-miRN11-3p	comp4696_c0_seq1	3	-1	1	21	487	507	UUUUGGAAUUUCGUUAAUAUC	: :::::: :::::::..::.	GUUAUUAAAGAAAUUCUGAAG	Cleavage	1
ana-miRN11-3p	comp7018_c1_seq1	3	-1	1	21	2006	2026	UUUUGGAAUUUCGUUAAUAUC	:::.:.::.::::.::::	CUCAUUGAUGAGAUUCUAAAA	Cleavage	1
ana-miRN11-3p	comp7075_c0_seq1	3	-1	1	21	122	142	UUUUGGAAUUUCGUUAAUAUC	::::::.:::: ::..:::	AUUAUUAAUGAAAAUCUGAAA	Cleavage	2
ana-miRN11-3p	comp14984_c0_seq38	3	-1	1	21	1030	1050	UUUUGGAAUUUCGUUAAUAUC	::::::::::.: :..:::	UUUAUUAACGAAGUACUGAAA	Cleavage	1
ana-miRN11-3p	comp14984_c0_seq6	3	-1	1	21	1210	1230	UUUUGGAAUUUCGUUAAUAUC	::::::::::.: :..:::	UUUAUUAACGAAGUACUGAAA	Cleavage	1
ana-miRN11-3p	comp14984_c0_seq2	3	-1	1	21	1239	1259	UUUUGGAAUUUCGUUAAUAUC	::::::::::.: :..:::	UUUAUUAACGAAGUACUGAAA	Cleavage	1
ana-miRN11-3p	comp14984_c0_seq46	3	-1	1	21	1291	1311	UUUUGGAAUUUCGUUAAUAUC	::::::::::.: :..:::	UUUAUUAACGAAGUACUGAAA	Cleavage	1
ana-miRN11-3p	comp14984_c0_seq32	3	-1	1	21	1471	1491	UUUUGGAAUUUCGUUAAUAUC	::::::::::.: :..:::	UUUAUUAACGAAGUACUGAAA	Cleavage	1
ana-miRN11-3p	comp14984_c0_seq7	3	-1	1	21	1542	1562	UUUUGGAAUUUCGUUAAUAUC	::::::::::.: :..:::	UUUAUUAACGAAGUACUGAAA	Cleavage	1
ana-miRN11-3p	comp14984_c0_seq39	3	-1	1	21	1722	1742	UUUUGGAAUUUCGUUAAUAUC	::::::::::.: :..:::	UUUAUUAACGAAGUACUGAAA	Cleavage	1
ana-miRN11-3p	comp14984_c0_seq23	3	-1	1	21	1751	1771	UUUUGGAAUUUCGUUAAUAUC	::::::::::.: :..:::	UUUAUUAACGAAGUACUGAAA	Cleavage	1
ana-miRN11-3p	comp14984_c0_seq16	3	-1	1	21	1803	1823	UUUUGGAAUUUCGUUAAUAUC	::::::::::.: :..:::	UUUAUUAACGAAGUACUGAAA	Cleavage	1
ana-miRN11-3p	comp14984_c0_seq24	3	-1	1	21	1837	1857	UUUUGGAAUUUCGUUAAUAUC	::::::::::.: :..:::	UUUAUUAACGAAGUACUGAAA	Cleavage	1
ana-miRN11-3p	comp14984_c0_seq3	3	-1	1	21	1983	2003	UUUUGGAAUUUCGUUAAUAUC	::::::::::.: :..:::	UUUAUUAACGAAGUACUGAAA	Cleavage	1
ana-miRN11-3p	comp19885_c0_seq1	3	-1	1	21	2252	2272	UUUUGGAAUUUCGUUAAUAUC	::::.: ::::::.::.::	CUUAUUGAAGAAAUUUCAGAA	Cleavage	1
ana-miRN11-3p	comp14272_c1_seq1	3.5	-1	1	21	68	88	UUUUGGAAUUUCGUUAAUAUC	:::.::: :::::::.::::	GAUGUUAUGGAAAUUCUAAAA	Cleavage	1
ana-miRN11-3p	comp15307_c1_seq6	3.5	-1	1	21	484	504	UUUUGGAAUUUCGUUAAUAUC	:::::.:.:..::::::: :	UAUAUUGAUGGGAUUCCAAUA	Cleavage	1
ana-miRN11-3p	comp15307_c1_seq4	3.5	-1	1	21	484	504	UUUUGGAAUUUCGUUAAUAUC	:::::.:.:..::::::: :	UAUAUUGAUGGGAUUCCAAUA	Cleavage	1
ana-miRN11-3p	comp15307_c1_seq1	3.5	-1	1	21	922	942	UUUUGGAAUUUCGUUAAUAUC	:::::.:.:..::::::: :	UAUAUUGAUGGGAUUCCAAUA	Cleavage	1
ana-miRN11-3p	comp15307_c1_seq3	3.5	-1	1	21	990	1010	UUUUGGAAUUUCGUUAAUAUC	:::::.:.:..::::::: :	UAUAUUGAUGGGAUUCCAAUA	Cleavage	1
ana-miRN11-3p	comp15670_c1_seq51	3.5	-1	1	21	77	97	UUUUGGAAUUUCGUUAAUAUC	:: ::::::::::: :::::	GAAUUUAACGAAAUUGCAAAA	Cleavage	1
ana-miRN11-3p	comp15670_c1_seq22	3.5	-1	1	21	77	97	UUUUGGAAUUUCGUUAAUAUC	:: ::::::::::: :::::	GAAUUUAACGAAAUUGCAAAA	Cleavage	1
ana-miRN11-3p	comp7404_c0_seq3	3.5	-1	1	21	1171	1191	UUUUGGAAUUUCGUUAAUAUC	:.:::: :.::::::....::	GGUAUUCAUGAAAUUUUGGAA	Cleavage	1
ana-miRN11-3p	comp12807_c0_seq1	3.5	-1	1	21	1342	1362	UUUUGGAAUUUCGUUAAUAUC	:::.:: .::::::.:::::	GAUGUUUUUGAAAUUUCAAAA	Cleavage	1
ana-miRN11-3p	comp7404_c0_seq2	3.5	-1	1	21	2624	2644	UUUUGGAAUUUCGUUAAUAUC	:.:::: :.::::::....::	GGUAUUCAUGAAAUUUUGGAA	Cleavage	1
ana-miRN11-3p	comp1513_c0_seq1	3.5	-1	1	21	118	138	UUUUGGAAUUUCGUUAAUAUC	:::.:.:.:::::::::	UUCAUUGAUGGAAUUCCAAAU	Cleavage	1
ana-miRN11-3p	comp5598_c0_seq1	3.5	-1	1	21	1154	1174	UUUUGGAAUUUCGUUAAUAUC	:::::: ::: :::..::::	UAUAUUAUCGAUAUUUUAAAA	Translation	1
ana-miRN11-3p	comp5598_c0_seq2	3.5	-1	1	21	1257	1277	UUUUGGAAUUUCGUUAAUAUC	:::::: ::: :::..::::	UAUAUUAUCGAUAUUUUAAAA	Translation	1
ana-miRN11-3p	comp23570_c0_seq1	3.5	-1	1	21	1757	1777	UUUUGGAAUUUCGUUAAUAUC	::::: : :::.::::::.:	AAUAUUCAGGAAGUUCCAAGA	Cleavage	1
ana-miRN11-3p	comp9338_c4_seq1	4	-1	1	21	402	422	UUUUGGAAUUUCGUUAAUAUC	:::::::.:: ::::..:.:.	GAUAUUAGCGUAAUUUUAGAG	Translation	1
ana-miRN11-3p	comp488_c0_seq1	4	-1	1	21	71	91	UUUUGGAAUUUCGUUAAUAUC	:::.::.. ::::::.::.::	GAUGUUGGGGAAAUUUCAGAA	Cleavage	1
ana-miRN11-3p	comp15747_c0_seq38	4	-1	1	21	616	636	UUUUGGAAUUUCGUUAAUAUC	::::::.: :::: :.:::::	GAUAUUGAAGAAAAUUCAAAA	Cleavage	1
ana-miRN11-3p	comp15747_c0_seq44	4	-1	1	21	616	636	UUUUGGAAUUUCGUUAAUAUC	::::::.: :::: :.:::::	GAUAUUGAAGAAAAUUCAAAA	Cleavage	1
ana-miRN11-3p	comp15747_c0_seq6	4	-1	1	21	764	784	UUUUGGAAUUUCGUUAAUAUC	::::::.: :::: :.:::::	GAUAUUGAAGAAAAUUCAAAA	Cleavage	1
ana-miRN11-3p	comp15747_c0_seq4	4	-1	1	21	764	784	UUUUGGAAUUUCGUUAAUAUC	::::::.: :::: :.:::::	GAUAUUGAAGAAAAUUCAAAA	Cleavage	1
ana-miRN11-3p	comp15747_c0_seq34	4	-1	1	21	764	784	UUUUGGAAUUUCGUUAAUAUC	::::::.: :::: :.:::::	GAUAUUGAAGAAAAUUCAAAA	Cleavage	1
ana-miRN11-3p	comp15747_c0_seq45	4	-1	1	21	531	551	UUUUGGAAUUUCGUUAAUAUC	::::::.: :::: :.:::::	GAUAUUGAAGAAAAUUCAAAA	Cleavage	1
ana-miRN11-3p	comp15747_c0_seq17	4	-1	1	21	531	551	UUUUGGAAUUUCGUUAAUAUC	::::::.: :::: :.:::::	GAUAUUGAAGAAAAUUCAAAA	Cleavage	1
ana-miRN11-3p	comp15747_c0_seq37	4	-1	1	21	764	784	UUUUGGAAUUUCGUUAAUAUC	::::::.: :::: :.:::::	GAUAUUGAAGAAAAUUCAAAA	Cleavage	1
ana-miRN11-3p	comp15747_c0_seq19	4	-1	1	21	616	636	UUUUGGAAUUUCGUUAAUAUC	::::::.: :::: :.:::::	GAUAUUGAAGAAAAUUCAAAA	Cleavage	1
ana-miRN11-3p	comp15747_c0_seq7	4	-1	1	21	616	636	UUUUGGAAUUUCGUUAAUAUC	::::::.: :::: :.:::::	GAUAUUGAAGAAAAUUCAAAA	Cleavage	1
ana-miRN11-3p	comp15747_c0_seq1	4	-1	1	21	616	636	UUUUGGAAUUUCGUUAAUAUC	::::::.: :::: :.:::::	GAUAUUGAAGAAAAUUCAAAA	Cleavage	1
ana-miRN11-3p	comp15747_c0_seq11	4	-1	1	21	679	699	UUUUGGAAUUUCGUUAAUAUC	::::::.: :::: :.:::::	GAUAUUGAAGAAAAUUCAAAA	Cleavage	1
ana-miRN11-3p	comp15747_c0_seq18	4	-1	1	21	531	551	UUUUGGAAUUUCGUUAAUAUC	::::::.: :::: :.:::::	GAUAUUGAAGAAAAUUCAAAA	Cleavage	1
ana-miRN11-3p	comp15747_c0_seq40	4	-1	1	21	764	784	UUUUGGAAUUUCGUUAAUAUC	::::::.: :::: :.:::::	GAUAUUGAAGAAAAUUCAAAA	Cleavage	1
ana-miRN11-3p	comp15747_c0_seq47	4	-1	1	21	679	699	UUUUGGAAUUUCGUUAAUAUC	::::::.: :::: :.:::::	GAUAUUGAAGAAAAUUCAAAA	Cleavage	1
ana-miRN11-3p	comp15747_c0_seq53	4	-1	1	21	764	784	UUUUGGAAUUUCGUUAAUAUC	::::::.: :::: :.:::::	GAUAUUGAAGAAAAUUCAAAA	Cleavage	1
ana-miRN11-3p	comp15747_c0_seq51	4	-1	1	21	764	784	UUUUGGAAUUUCGUUAAUAUC	::::::.: :::: :.:::::	GAUAUUGAAGAAAAUUCAAAA	Cleavage	1
ana-miRN11-3p	comp15747_c0_seq9	4	-1	1	21	531	551	UUUUGGAAUUUCGUUAAUAUC	::::::.: :::: :.:::::	GAUAUUGAAGAAAAUUCAAAA	Cleavage	1
ana-miRN11-3p	comp15747_c0_seq43	4	-1	1	21	531	551	UUUUGGAAUUUCGUUAAUAUC	::::::.: :::: :.:::::	GAUAUUGAAGAAAAUUCAAAA	Cleavage	1
ana-miRN11-3p	comp15747_c0_seq41	4	-1	1	21	531	551	UUUUGGAAUUUCGUUAAUAUC	::::::.: :::: :.:::::	GAUAUUGAAGAAAAUUCAAAA	Cleavage	1
ana-miRN11-3p	comp15747_c0_seq31	4	-1	1	21	531	551	UUUUGGAAUUUCGUUAAUAUC	::::::.: :::: :.:::::	GAUAUUGAAGAAAAUUCAAAA	Cleavage	1
ana-miRN11-3p	comp15747_c0_seq35	4	-1	1	21	616	636	UUUUGGAAUUUCGUUAAUAUC	::::::.: :::: :.:::::	GAUAUUGAAGAAAAUUCAAAA	Cleavage	1
ana-miRN11-3p	comp15747_c0_seq25	4	-1	1	21	679	699	UUUUGGAAUUUCGUUAAUAUC	::::::.: :::: :.:::::	GAUAUUGAAGAAAAUUCAAAA	Cleavage	1
ana-miRN11-3p	comp15747_c0_seq22	4	-1	1	21	679	699	UUUUGGAAUUUCGUUAAUAUC	::::::.: :::: :.:::::	GAUAUUGAAGAAAAUUCAAAA	Cleavage	1
ana-miRN11-3p	comp15747_c0_seq32	4	-1	1	21	531	551	UUUUGGAAUUUCGUUAAUAUC	::::::.: :::: :.:::::	GAUAUUGAAGAAAAUUCAAAA	Cleavage	1
ana-miRN11-3p	comp15747_c0_seq49	4	-1	1	21	531	551	UUUUGGAAUUUCGUUAAUAUC	::::::.: :::: :.:::::	GAUAUUGAAGAAAAUUCAAAA	Cleavage	1
ana-miRN11-3p	comp15747_c0_seq29	4	-1	1	21	616	636	UUUUGGAAUUUCGUUAAUAUC	::::::.: :::: :.:::::	GAUAUUGAAGAAAAUUCAAAA	Cleavage	1
ana-miRN11-3p	comp15747_c0_seq42	4	-1	1	21	679	699	UUUUGGAAUUUCGUUAAUAUC	::::::.: :::: :.:::::	GAUAUUGAAGAAAAUUCAAAA	Cleavage	1
ana-miRN11-3p	comp15747_c0_seq21	4	-1	1	21	679	699	UUUUGGAAUUUCGUUAAUAUC	::::::.: :::: :.:::::	GAUAUUGAAGAAAAUUCAAAA	Cleavage	1
ana-miRN11-3p	comp15747_c0_seq56	4	-1	1	21	764	784	UUUUGGAAUUUCGUUAAUAUC	::::::.: :::: :.:::::	GAUAUUGAAGAAAAUUCAAAA	Cleavage	1
ana-miRN11-3p	comp15747_c0_seq14	4	-1	1	21	764	784	UUUUGGAAUUUCGUUAAUAUC	::::::.: :::: :.:::::	GAUAUUGAAGAAAAUUCAAAA	Cleavage	1
ana-miRN11-3p	comp15747_c0_seq36	4	-1	1	21	764	784	UUUUGGAAUUUCGUUAAUAUC	::::::.: :::: :.:::::	GAUAUUGAAGAAAAUUCAAAA	Cleavage	1
ana-miRN11-3p	comp15747_c0_seq33	4	-1	1	21	531	551	UUUUGGAAUUUCGUUAAUAUC	::::::.: :::: :.:::::	GAUAUUGAAGAAAAUUCAAAA	Cleavage	1
ana-miRN11-3p	comp15747_c0_seq24	4	-1	1	21	531	551	UUUUGGAAUUUCGUUAAUAUC	::::::.: :::: :.:::::	GAUAUUGAAGAAAAUUCAAAA	Cleavage	1
ana-miRN11-3p	comp15747_c0_seq13	4	-1	1	21	616	636	UUUUGGAAUUUCGUUAAUAUC	::::::.: :::: :.:::::	GAUAUUGAAGAAAAUUCAAAA	Cleavage	1
ana-miRN11-3p	comp15747_c0_seq55	4	-1	1	21	531	551	UUUUGGAAUUUCGUUAAUAUC	::::::.: :::: :.:::::	GAUAUUGAAGAAAAUUCAAAA	Cleavage	1
ana-miRN11-3p	comp15747_c0_seq20	4	-1	1	21	531	551	UUUUGGAAUUUCGUUAAUAUC	::::::.: :::: :.:::::	GAUAUUGAAGAAAAUUCAAAA	Cleavage	1
ana-miRN11-3p	comp15747_c0_seq27	4	-1	1	21	616	636	UUUUGGAAUUUCGUUAAUAUC	::::::.: :::: :.:::::	GAUAUUGAAGAAAAUUCAAAA	Cleavage	1
ana-miRN11-3p	comp15747_c0_seq39	4	-1	1	21	679	699	UUUUGGAAUUUCGUUAAUAUC	::::::.: :::: :.:::::	GAUAUUGAAGAAAAUUCAAAA	Cleavage	1
ana-miRN11-3p	comp15747_c0_seq2	4	-1	1	21	679	699	UUUUGGAAUUUCGUUAAUAUC	::::::.: :::: :.:::::	GAUAUUGAAGAAAAUUCAAAA	Cleavage	1
ana-miRN11-3p	comp15747_c0_seq26	4	-1	1	21	531	551	UUUUGGAAUUUCGUUAAUAUC	::::::.: :::: :.:::::	GAUAUUGAAGAAAAUUCAAAA	Cleavage	1
ana-miRN11-3p	comp15747_c0_seq50	4	-1	1	21	679	699	UUUUGGAAUUUCGUUAAUAUC	::::::.: :::: :.:::::	GAUAUUGAAGAAAAUUCAAAA	Cleavage	1
ana-miRN11-3p	comp21086_c0_seq1	4	-1	1	21	1194	1214	UUUUGGAAUUUCGUUAAUAUC	::::::.:.::::::.: ..:	GAUAUUGAUGAAAUUUCCGGA	Cleavage	1
ana-miRN11-3p	comp15747_c0_seq30	4	-1	1	21	531	551	UUUUGGAAUUUCGUUAAUAUC	::::::.: :::: :.:::::	GAUAUUGAAGAAAAUUCAAAA	Cleavage	1
ana-miRN11-3p	comp15747_c0_seq52	4	-1	1	21	616	636	UUUUGGAAUUUCGUUAAUAUC	::::::.: :::: :.:::::	GAUAUUGAAGAAAAUUCAAAA	Cleavage	1
ana-miRN11-3p	comp15747_c0_seq57	4	-1	1	21	531	551	UUUUGGAAUUUCGUUAAUAUC	::::::.: :::: :.:::::	GAUAUUGAAGAAAAUUCAAAA	Cleavage	1
ana-miRN11-3p	comp15747_c0_seq28	4	-1	1	21	531	551	UUUUGGAAUUUCGUUAAUAUC	::::::.: :::: :.:::::	GAUAUUGAAGAAAAUUCAAAA	Cleavage	1
ana-miRN11-3p	comp15747_c0_seq5	4	-1	1	21	679	699	UUUUGGAAUUUCGUUAAUAUC	::::::.: :::: :.:::::	GAUAUUGAAGAAAAUUCAAAA	Cleavage	1
ana-miRN11-3p	comp15747_c0_seq46	4	-1	1	21	531	551	UUUUGGAAUUUCGUUAAUAUC	::::::.: :::: :.:::::	GAUAUUGAAGAAAAUUCAAAA	Cleavage	1
ana-miRN11-3p	comp15747_c0_seq15	4	-1	1	21	679	699	UUUUGGAAUUUCGUUAAUAUC	::::::.: :::: :.:::::	GAUAUUGAAGAAAAUUCAAAA	Cleavage	1
ana-miRN11-3p	comp15747_c0_seq23	4	-1	1	21	679	699	UUUUGGAAUUUCGUUAAUAUC	::::::.: :::: :.:::::	GAUAUUGAAGAAAAUUCAAAA	Cleavage	1
ana-miRN11-3p	comp15747_c0_seq12	4	-1	1	21	616	636	UUUUGGAAUUUCGUUAAUAUC	::::::.: :::: :.:::::	GAUAUUGAAGAAAAUUCAAAA	Cleavage	1
ana-miRN11-3p	comp15747_c0_seq8	4	-1	1	21	679	699	UUUUGGAAUUUCGUUAAUAUC	::::::.: :::: :.:::::	GAUAUUGAAGAAAAUUCAAAA	Cleavage	1
ana-miRN11-3p	comp15747_c0_seq54	4	-1	1	21	531	551	UUUUGGAAUUUCGUUAAUAUC	::::::.: :::: :.:::::	GAUAUUGAAGAAAAUUCAAAA	Cleavage	1
ana-miRN11-3p	comp15747_c0_seq3	4	-1	1	21	679	699	UUUUGGAAUUUCGUUAAUAUC	::::::.: :::: :.:::::	GAUAUUGAAGAAAAUUCAAAA	Cleavage	1
ana-miRN11-3p	comp15747_c0_seq16	4	-1	1	21	531	551	UUUUGGAAUUUCGUUAAUAUC	::::::.: :::: :.:::::	GAUAUUGAAGAAAAUUCAAAA	Cleavage	1
ana-miRN11-3p	comp15747_c0_seq10	4	-1	1	21	679	699	UUUUGGAAUUUCGUUAAUAUC	::::::.: :::: :.:::::	GAUAUUGAAGAAAAUUCAAAA	Cleavage	1
ana-miRN11-3p	comp7750_c0_seq1	4	-1	1	21	46	66	UUUUGGAAUUUCGUUAAUAUC	:::. :.:.::.::::::::	GAUGAUGAUGAGAUUCCAAAU	Cleavage	1
ana-miRN11-3p	comp20601_c0_seq1	4	-1	1	21	963	983	UUUUGGAAUUUCGUUAAUAUC	:::::: :.::::::::: :	GAUAUUCAUGAAAUUCCAUAU	Cleavage	1
ana-miRN11-3p	comp13343_c5_seq1	4	-1	1	21	35	55	UUUUGGAAUUUCGUUAAUAUC	::::: ::.::::: ::::..	GAUAUAAAUGAAAUCCCAAGG	Cleavage	1
ana-miRN11-3p	comp14263_c0_seq1	4	-1	1	21	727	747	UUUUGGAAUUUCGUUAAUAUC	:: :::::::::::: .:::	GAAAUUAACGAAAUUGUAAAU	Cleavage	1
ana-miRN11-3p	comp11787_c0_seq1	4	-1	1	21	330	350	UUUUGGAAUUUCGUUAAUAUC	::: ::.:.:..:::.::::.	GAUCUUGAUGGGAUUUCAAAG	Cleavage	1
ana-miRN11-3p	comp16473_c0_seq1	4	-1	1	21	79	99	UUUUGGAAUUUCGUUAAUAUC	.::::...::::::::::	AGUAUUGGUGAAAUUCCAAUU	Cleavage	1
ana-miRN11-3p	comp11787_c0_seq2	4	-1	1	21	330	350	UUUUGGAAUUUCGUUAAUAUC	::: ::.:.:..:::.::::.	GAUCUUGAUGGGAUUUCAAAG	Cleavage	1
ana-miRN11-3p	comp16115_c0_seq1	4	-1	1	21	325	345	UUUUGGAAUUUCGUUAAUAUC	:: :::::.:::: ::::.:.	GAGAUUAAUGAAAAUCCAGAG	Cleavage	1
ana-miRN11-3p	comp19873_c0_seq1	4	-1	1	21	300	320	UUUUGGAAUUUCGUUAAUAUC	::::::. .::::::...:.:	GAUAUUGUUGAAAUUUUGAGA	Cleavage	1
ana-miRN11-3p	comp6253_c0_seq1	4	-1	1	21	90	110	UUUUGGAAUUUCGUUAAUAUC	::: ::..:: .:::::::::	GAUCUUGGCGCGAUUCCAAAA	Translation	1
ana-miRN11-3p	comp15013_c1_seq6	4	-1	1	21	1449	1469	UUUUGGAAUUUCGUUAAUAUC	:::: :::.:.:: ::::::.	GAUAAUAAUGGAAGUCCAAAG	Cleavage	1
ana-miRN11-3p	comp7366_c0_seq2	4	-1	1	21	1207	1227	UUUUGGAAUUUCGUUAAUAUC	:.:.::.:.::..::..:::.	GGUGUUGAUGAGGUUUUAAAG	Cleavage	1
ana-miRN11-3p	comp15013_c1_seq10	4	-1	1	21	1877	1897	UUUUGGAAUUUCGUUAAUAUC	:::: :::.:.:: ::::::.	GAUAAUAAUGGAAGUCCAAAG	Cleavage	1
ana-miRN11-3p	comp15013_c1_seq20	4	-1	1	21	1946	1966	UUUUGGAAUUUCGUUAAUAUC	:::: :::.:.:: ::::::.	GAUAAUAAUGGAAGUCCAAAG	Cleavage	1
ana-miRN11-3p	comp11406_c0_seq3	4	-1	1	21	2099	2119	UUUUGGAAUUUCGUUAAUAUC	:: .::::::. ::::::.::	GAAGUUAACGGCAUUCCAGAA	Translation	1
ana-miRN11-3p	comp11406_c0_seq2	4	-1	1	21	2099	2119	UUUUGGAAUUUCGUUAAUAUC	:: .::::::. ::::::.::	GAAGUUAACGGCAUUCCAGAA	Translation	1
ana-miRN11-3p	comp11774_c1_seq1	4	-1	1	21	1893	1913	UUUUGGAAUUUCGUUAAUAUC	:: :::::.:::. ::.::::	GAAAUUAAUGAAGGUCUAAAA	Cleavage	1
ana-miRN11-3p	comp13721_c1_seq2	4	-1	1	21	200	220	UUUUGGAAUUUCGUUAAUAUC	::.::.:.:::.::..:::	UAUGUUGAUGAAGUUUUAAAU	Cleavage	1
ana-miRN11-3p	comp13721_c1_seq1	4	-1	1	21	283	303	UUUUGGAAUUUCGUUAAUAUC	::.::.:.:::.::..:::	UAUGUUGAUGAAGUUUUAAAU	Cleavage	1
ana-miRN11-3p	comp15782_c5_seq1	4	-1	1	21	248	268	UUUUGGAAUUUCGUUAAUAUC	::.::::.: :::::.:.:.	UAUGUUAAUGCAAUUCUAGAG	Translation	1
ana-miRN11-3p	comp15782_c5_seq7	4	-1	1	21	386	406	UUUUGGAAUUUCGUUAAUAUC	::.::::.: :::::.:.:.	UAUGUUAAUGCAAUUCUAGAG	Translation	1
ana-miRN11-3p	comp15782_c5_seq6	4	-1	1	21	436	456	UUUUGGAAUUUCGUUAAUAUC	::.::::.: :::::.:.:.	UAUGUUAAUGCAAUUCUAGAG	Translation	1
ana-miRN11-3p	comp563_c0_seq1	4	-1	1	21	625	645	UUUUGGAAUUUCGUUAAUAUC	:::::.:.:::: :...:::	AAUAUUGAUGAAAGUUUGAAA	Cleavage	1
ana-miRN11-3p	comp12023_c0_seq1	4	-1	1	21	567	587	UUUUGGAAUUUCGUUAAUAUC	::::::: :::::..::::	AAUAUUAAGAAAAUUUUAAAA	Cleavage	1
ana-miRN11-3p	comp12023_c0_seq3	4	-1	1	21	567	587	UUUUGGAAUUUCGUUAAUAUC	::::::: :::::..::::	AAUAUUAAGAAAAUUUUAAAA	Cleavage	1
ana-miRN11-3p	comp15904_c0_seq13	4	-1	1	21	818	838	UUUUGGAAUUUCGUUAAUAUC	::.::.:.:::::::.. ::	UAUGUUGAUGAAAUUCUGCAA	Cleavage	1
ana-miRN11-3p	comp15782_c5_seq4	4	-1	1	21	248	268	UUUUGGAAUUUCGUUAAUAUC	::.::::.: :::::.:.:.	UAUGUUAAUGCAAUUCUAGAG	Translation	2
ana-miRN11-3p	comp15782_c5_seq10	4	-1	1	21	386	406	UUUUGGAAUUUCGUUAAUAUC	::.::::.: :::::.:.:.	UAUGUUAAUGCAAUUCUAGAG	Translation	2
ana-miRN11-3p	comp12023_c0_seq2	4	-1	1	21	567	587	UUUUGGAAUUUCGUUAAUAUC	::::::: :::::..::::	AAUAUUAAGAAAAUUUUAAAA	Cleavage	1
ana-miRN11-3p	comp15782_c5_seq12	4	-1	1	21	436	456	UUUUGGAAUUUCGUUAAUAUC	::.::::.: :::::.:.:.	UAUGUUAAUGCAAUUCUAGAG	Translation	2
ana-miRN11-3p	comp3704_c0_seq2	4	-1	1	21	609	630	UUUUGGAAUUUCGUU-AAUAUC	:: ::: :::::.::::.::::	GAGAUUCAACGAGAUUCUAAAA	Cleavage	1
ana-miRN11-3p	comp3704_c0_seq1	4	-1	1	21	724	745	UUUUGGAAUUUCGUU-AAUAUC	:: ::: :::::.::::.::::	GAGAUUCAACGAGAUUCUAAAA	Cleavage	1
ana-miRN11-3p	comp5056_c0_seq1	4	-1	1	21	616	636	UUUUGGAAUUUCGUUAAUAUC	::.::.:: : :::::::::	UAUGUUGACCACAUUCCAAAA	Translation	1
ana-miRN11-3p	comp14786_c0_seq35	4	-1	1	21	1861	1881	UUUUGGAAUUUCGUUAAUAUC	::.::...::.: :::::::	UAUGUUGGUGAGAAUCCAAAA	Cleavage	2
ana-miRN11-5p	comp2399_c0_seq2	0	-1	1	21	133	153	CAUUAACGAAAUUCCAAAAAC	:::::::::::::::::::::	GUUUUUGGAAUUUCGUUAAUG	Cleavage	1
ana-miRN11-5p	comp14158_c0_seq2	1	-1	1	21	3758	3778	CAUUAACGAAAUUCCAAAAAC	::::::: :::::::::::::	GUUUUUGAAAUUUCGUUAAUG	Cleavage	1
ana-miRN11-5p	comp15264_c0_seq27	1.5	-1	1	21	2596	2616	CAUUAACGAAAUUCCAAAAAC	::::::::::::::::: :::	GUUUUUGGAAUUUCGUUUAUG	Cleavage	1
ana-miRN11-5p	comp15264_c0_seq25	1.5	-1	1	21	2596	2616	CAUUAACGAAAUUCCAAAAAC	::::::::::::::::: :::	GUUUUUGGAAUUUCGUUUAUG	Cleavage	1
ana-miRN11-5p	comp15264_c0_seq20	1.5	-1	1	21	2171	2191	CAUUAACGAAAUUCCAAAAAC	::::::::::::::::: :::	GUUUUUGGAAUUUCGUUUAUG	Cleavage	1
ana-miRN11-5p	comp15264_c0_seq5	1.5	-1	1	21	2171	2191	CAUUAACGAAAUUCCAAAAAC	::::::::::::::::: :::	GUUUUUGGAAUUUCGUUUAUG	Cleavage	1
ana-miRN11-5p	comp15264_c0_seq6	1.5	-1	1	21	1546	1566	CAUUAACGAAAUUCCAAAAAC	::::::::::::::::: :::	GUUUUUGGAAUUUCGUUUAUG	Cleavage	1
ana-miRN11-5p	comp15264_c0_seq23	1.5	-1	1	21	1546	1566	CAUUAACGAAAUUCCAAAAAC	::::::::::::::::: :::	GUUUUUGGAAUUUCGUUUAUG	Cleavage	1
ana-miRN11-5p	comp15264_c0_seq8	1.5	-1	1	21	260	280	CAUUAACGAAAUUCCAAAAAC	::::::::::::::::: :::	GUUUUUGGAAUUUCGUUUAUG	Cleavage	1
ana-miRN11-5p	comp15542_c2_seq4	2	-1	1	21	1	21	CAUUAACGAAAUUCCAAAAAC	:::::::.::::.::::::	UUUUUUGGGAUUUUGUUAAUA	Cleavage	1
ana-miRN11-5p	comp15542_c2_seq2	2	-1	1	21	1	21	CAUUAACGAAAUUCCAAAAAC	:::::::.::::.::::::	UUUUUUGGGAUUUUGUUAAUA	Cleavage	1
ana-miRN11-5p	comp15264_c0_seq10	2.5	-1	1	21	2536	2556	CAUUAACGAAAUUCCAAAAAC	:::::::::::::: :::::	GUUUUUGGAAUUUCAUUAAUU	Cleavage	1
ana-miRN11-5p	comp15264_c0_seq16	2.5	-1	1	21	2111	2131	CAUUAACGAAAUUCCAAAAAC	:::::::::::::: :::::	GUUUUUGGAAUUUCAUUAAUU	Cleavage	1
ana-miRN11-5p	comp15264_c0_seq14	2.5	-1	1	21	200	220	CAUUAACGAAAUUCCAAAAAC	:::::::::::::: :::::	GUUUUUGGAAUUUCAUUAAUU	Cleavage	1
ana-miRN11-5p	comp22772_c0_seq1	2.5	-1	1	21	3197	3217	CAUUAACGAAAUUCCAAAAAC	:::::::::: .:::.:::	AGUUUUGGAAUUAUGUUGAUG	Cleavage	1
ana-miRN11-5p	comp26858_c0_seq1	2.5	-1	1	21	611	631	CAUUAACGAAAUUCCAAAAAC	::::: .:::::::::::	UAUUUUGAGAUUUCGUUAAUU	Cleavage	1
ana-miRN11-5p	comp13911_c0_seq15	3	-1	1	21	3963	3983	CAUUAACGAAAUUCCAAAAAC	::::::::::::::: ::::	GUUUUUGGAAUUUCGAAAAUG	Cleavage	1
ana-miRN11-5p	comp13911_c0_seq27	3	-1	1	21	3867	3887	CAUUAACGAAAUUCCAAAAAC	::::::::::::::: ::::	GUUUUUGGAAUUUCGAAAAUG	Cleavage	1
ana-miRN11-5p	comp13911_c0_seq25	3	-1	1	21	3680	3700	CAUUAACGAAAUUCCAAAAAC	::::::::::::::: ::::	GUUUUUGGAAUUUCGAAAAUG	Cleavage	1
ana-miRN11-5p	comp13911_c0_seq14	3	-1	1	21	3591	3611	CAUUAACGAAAUUCCAAAAAC	::::::::::::::: ::::	GUUUUUGGAAUUUCGAAAAUG	Cleavage	1
ana-miRN11-5p	comp13911_c0_seq22	3	-1	1	21	3584	3604	CAUUAACGAAAUUCCAAAAAC	::::::::::::::: ::::	GUUUUUGGAAUUUCGAAAAUG	Cleavage	1
ana-miRN11-5p	comp13911_c0_seq26	3	-1	1	21	3510	3530	CAUUAACGAAAUUCCAAAAAC	::::::::::::::: ::::	GUUUUUGGAAUUUCGAAAAUG	Cleavage	1
ana-miRN11-5p	comp13911_c0_seq6	3	-1	1	21	3495	3515	CAUUAACGAAAUUCCAAAAAC	::::::::::::::: ::::	GUUUUUGGAAUUUCGAAAAUG	Cleavage	1
ana-miRN11-5p	comp13911_c0_seq21	3	-1	1	21	3421	3441	CAUUAACGAAAUUCCAAAAAC	::::::::::::::: ::::	GUUUUUGGAAUUUCGAAAAUG	Cleavage	1
ana-miRN11-5p	comp13911_c0_seq7	3	-1	1	21	3414	3434	CAUUAACGAAAUUCCAAAAAC	::::::::::::::: ::::	GUUUUUGGAAUUUCGAAAAUG	Cleavage	1
ana-miRN11-5p	comp13911_c0_seq13	3	-1	1	21	3325	3345	CAUUAACGAAAUUCCAAAAAC	::::::::::::::: ::::	GUUUUUGGAAUUUCGAAAAUG	Cleavage	1
ana-miRN11-5p	comp13911_c0_seq11	3	-1	1	21	3180	3200	CAUUAACGAAAUUCCAAAAAC	::::::::::::::: ::::	GUUUUUGGAAUUUCGAAAAUG	Cleavage	1
ana-miRN11-5p	comp13911_c0_seq8	3	-1	1	21	3138	3158	CAUUAACGAAAUUCCAAAAAC	::::::::::::::: ::::	GUUUUUGGAAUUUCGAAAAUG	Cleavage	1
ana-miRN11-5p	comp13911_c0_seq3	3	-1	1	21	3084	3104	CAUUAACGAAAUUCCAAAAAC	::::::::::::::: ::::	GUUUUUGGAAUUUCGAAAAUG	Cleavage	1
ana-miRN11-5p	comp13911_c0_seq10	3	-1	1	21	3049	3069	CAUUAACGAAAUUCCAAAAAC	::::::::::::::: ::::	GUUUUUGGAAUUUCGAAAAUG	Cleavage	1
ana-miRN11-5p	comp13911_c0_seq5	3	-1	1	21	3042	3062	CAUUAACGAAAUUCCAAAAAC	::::::::::::::: ::::	GUUUUUGGAAUUUCGAAAAUG	Cleavage	1
ana-miRN11-5p	comp13911_c0_seq18	3	-1	1	21	2953	2973	CAUUAACGAAAUUCCAAAAAC	::::::::::::::: ::::	GUUUUUGGAAUUUCGAAAAUG	Cleavage	1
ana-miRN11-5p	comp13911_c0_seq9	3	-1	1	21	2808	2828	CAUUAACGAAAUUCCAAAAAC	::::::::::::::: ::::	GUUUUUGGAAUUUCGAAAAUG	Cleavage	1
ana-miRN11-5p	comp13911_c0_seq19	3	-1	1	21	2712	2732	CAUUAACGAAAUUCCAAAAAC	::::::::::::::: ::::	GUUUUUGGAAUUUCGAAAAUG	Cleavage	1
ana-miRN11-5p	comp13911_c0_seq2	3	-1	1	21	2638	2658	CAUUAACGAAAUUCCAAAAAC	::::::::::::::: ::::	GUUUUUGGAAUUUCGAAAAUG	Cleavage	1
ana-miRN11-5p	comp13911_c0_seq4	3	-1	1	21	2542	2562	CAUUAACGAAAUUCCAAAAAC	::::::::::::::: ::::	GUUUUUGGAAUUUCGAAAAUG	Cleavage	1
ana-miRN11-5p	comp13911_c0_seq1	3	-1	1	21	2266	2286	CAUUAACGAAAUUCCAAAAAC	::::::::::::::: ::::	GUUUUUGGAAUUUCGAAAAUG	Cleavage	1
ana-miRN11-5p	comp13911_c0_seq17	3	-1	1	21	2170	2190	CAUUAACGAAAUUCCAAAAAC	::::::::::::::: ::::	GUUUUUGGAAUUUCGAAAAUG	Cleavage	1
ana-miRN11-5p	comp12807_c0_seq2	3	-1	1	21	830	850	CAUUAACGAAAUUCCAAAAAC	:::::::::::::: ::::	AUUUUUGGAAUUUCGAAAAUG	Cleavage	1
ana-miRN11-5p	comp4462_c0_seq1	3	-1	1	21	3831	3851	CAUUAACGAAAUUCCAAAAAC	: :::::::::::.::: ::	GGUUUUGGAAUUUUGUUUAUU	Cleavage	1
ana-miRN11-5p	comp9018_c0_seq1	3	-1	1	21	17	37	CAUUAACGAAAUUCCAAAAAC	:::::::: :.:::::::	AGCUUUGGAAUGUUGUUAAUG	Translation	1
ana-miRN11-5p	comp1394_c0_seq1	3	-1	1	21	291	311	CAUUAACGAAAUUCCAAAAAC	: ::::::::: : :::::::	GAUUUUGGAAUGUAGUUAAUG	Translation	1
ana-miRN11-5p	comp23325_c0_seq1	3	-1	1	21	881	901	CAUUAACGAAAUUCCAAAAAC	::::::.::::.:::. ::	AGUUUUGGGAUUUUGUUGUUG	Cleavage	1
ana-miRN11-5p	comp13173_c0_seq2	3	-1	1	21	1587	1607	CAUUAACGAAAUUCCAAAAAC	: :::: :::::.:::.:::	UUGUUUGCAAUUUUGUUGAUG	Cleavage	1
ana-miRN11-5p	comp12854_c2_seq2	3	-1	1	21	64	84	CAUUAACGAAAUUCCAAAAAC	: ::::: ..:::.:::.:::	GGUUUUGAGGUUUUGUUGAUG	Cleavage	1
ana-miRN11-5p	comp12586_c1_seq2	3	-1	1	21	292	312	CAUUAACGAAAUUCCAAAAAC	::: :::::::: :::.::	CCUUUGGGAAUUUCUUUAGUG	Cleavage	1
ana-miRN11-5p	comp14486_c1_seq8	3	-1	1	21	1236	1256	CAUUAACGAAAUUCCAAAAAC	:::: :::: ::::::.::	UGUUUUUGAAUGUCGUUAGUG	Translation	1
ana-miRN11-5p	comp14486_c1_seq18	3	-1	1	21	1056	1076	CAUUAACGAAAUUCCAAAAAC	:::: :::: ::::::.::	UGUUUUUGAAUGUCGUUAGUG	Translation	1
ana-miRN11-5p	comp14486_c1_seq15	3	-1	1	21	1019	1039	CAUUAACGAAAUUCCAAAAAC	:::: :::: ::::::.::	UGUUUUUGAAUGUCGUUAGUG	Translation	1
ana-miRN11-5p	comp14486_c1_seq20	3	-1	1	21	832	852	CAUUAACGAAAUUCCAAAAAC	:::: :::: ::::::.::	UGUUUUUGAAUGUCGUUAGUG	Translation	1
ana-miRN11-5p	comp14486_c1_seq9	3	-1	1	21	795	815	CAUUAACGAAAUUCCAAAAAC	:::: :::: ::::::.::	UGUUUUUGAAUGUCGUUAGUG	Translation	1
ana-miRN11-5p	comp14486_c1_seq7	3	-1	1	21	765	785	CAUUAACGAAAUUCCAAAAAC	:::: :::: ::::::.::	UGUUUUUGAAUGUCGUUAGUG	Translation	1
ana-miRN11-5p	comp14486_c1_seq2	3	-1	1	21	653	673	CAUUAACGAAAUUCCAAAAAC	:::: :::: ::::::.::	UGUUUUUGAAUGUCGUUAGUG	Translation	1
ana-miRN11-5p	comp14486_c1_seq6	3	-1	1	21	636	656	CAUUAACGAAAUUCCAAAAAC	:::: :::: ::::::.::	UGUUUUUGAAUGUCGUUAGUG	Translation	1
ana-miRN11-5p	comp14486_c1_seq14	3	-1	1	21	606	626	CAUUAACGAAAUUCCAAAAAC	:::: :::: ::::::.::	UGUUUUUGAAUGUCGUUAGUG	Translation	1
ana-miRN11-5p	comp14486_c1_seq16	3	-1	1	21	599	619	CAUUAACGAAAUUCCAAAAAC	:::: :::: ::::::.::	UGUUUUUGAAUGUCGUUAGUG	Translation	1
ana-miRN11-5p	comp8367_c0_seq1	3	-1	1	21	857	877	CAUUAACGAAAUUCCAAAAAC	: :::: ::::::::::::	GGUUUUUAAAUUUCGUUAAUU	Cleavage	1
ana-miRN11-5p	comp14512_c0_seq9	3.5	-1	1	21	312	332	CAUUAACGAAAUUCCAAAAAC	::::::::: ::.::: :::	UUUUUUGGAAGUUUGUUUAUG	Translation	1
ana-miRN11-5p	comp14512_c0_seq11	3.5	-1	1	21	312	332	CAUUAACGAAAUUCCAAAAAC	::::::::: ::.::: :::	UUUUUUGGAAGUUUGUUUAUG	Translation	1
ana-miRN11-5p	comp14512_c0_seq8	3.5	-1	1	21	312	332	CAUUAACGAAAUUCCAAAAAC	::::::::: ::.::: :::	UUUUUUGGAAGUUUGUUUAUG	Translation	1
ana-miRN11-5p	comp14512_c0_seq1	3.5	-1	1	21	312	332	CAUUAACGAAAUUCCAAAAAC	::::::::: ::.::: :::	UUUUUUGGAAGUUUGUUUAUG	Translation	1
ana-miRN11-5p	comp12131_c0_seq2	3.5	-1	1	21	691	711	CAUUAACGAAAUUCCAAAAAC	::::::::::::.: ::::	UUUUUUGGAAUUUUGAAAAUG	Cleavage	1
ana-miRN11-5p	comp12260_c0_seq5	3.5	-1	1	21	2217	2237	CAUUAACGAAAUUCCAAAAAC	:: ::::::::: ::::::	UUUAUUGGAAUUUAGUUAAUU	Cleavage	1
ana-miRN11-5p	comp12260_c0_seq4	3.5	-1	1	21	1353	1373	CAUUAACGAAAUUCCAAAAAC	:: ::::::::: ::::::	UUUAUUGGAAUUUAGUUAAUU	Cleavage	1
ana-miRN11-5p	comp15904_c0_seq5	3.5	-1	1	21	382	402	CAUUAACGAAAUUCCAAAAAC	:::::: :::::: :::::	AUUUUUGAAAUUUCAUUAAUA	Cleavage	1
ana-miRN11-5p	comp4965_c1_seq1	3.5	-1	1	21	589	609	CAUUAACGAAAUUCCAAAAAC	:: :::::::::: :::::	CUUAUUGGAAUUUCUUUAAUA	Cleavage	1
ana-miRN11-5p	comp15904_c0_seq4	3.5	-1	1	21	289	309	CAUUAACGAAAUUCCAAAAAC	:::::: :::::: :::::	AUUUUUGAAAUUUCAUUAAUA	Cleavage	1
ana-miRN11-5p	comp15904_c0_seq9	3.5	-1	1	21	273	293	CAUUAACGAAAUUCCAAAAAC	:::::: :::::: :::::	AUUUUUGAAAUUUCAUUAAUA	Cleavage	1
ana-miRN11-5p	comp12532_c3_seq2	3.5	-1	1	21	206	226	CAUUAACGAAAUUCCAAAAAC	:::::: :::::.:::.: :	UUUUUUGUAAUUUUGUUGAAG	Cleavage	1
ana-miRN11-5p	comp7217_c0_seq1	3.5	-1	1	21	63	83	CAUUAACGAAAUUCCAAAAAC	: :::::::: ::: :::.::	GCUUUUGGAAAUUCUUUAGUG	Translation	1
ana-miRN11-5p	comp20626_c0_seq1	3.5	-1	1	21	518	538	CAUUAACGAAAUUCCAAAAAC	::::::.::::.::: ::	UGUUUUGGGAUUUUGUUUAUA	Cleavage	1
ana-miRN11-5p	comp5898_c0_seq1	3.5	-1	1	21	58	78	CAUUAACGAAAUUCCAAAAAC	::::::.:::.:::: ::	AGCUUUGGAGUUUUGUUACUG	Cleavage	1
ana-miRN11-5p	comp14993_c0_seq4	3.5	-1	1	21	2324	2344	CAUUAACGAAAUUCCAAAAAC	::::::::: :.: :::::	CAUUUUGGAAUAUUGAUAAUG	Translation	1
ana-miRN11-5p	comp14993_c0_seq1	3.5	-1	1	21	2072	2092	CAUUAACGAAAUUCCAAAAAC	::::::::: :.: :::::	CAUUUUGGAAUAUUGAUAAUG	Translation	1
ana-miRN11-5p	comp15547_c1_seq1	3.5	-1	1	21	1387	1407	CAUUAACGAAAUUCCAAAAAC	::::::::: :.: :::::	CAUUUUGGAAUAUUGAUAAUG	Translation	1
ana-miRN11-5p	comp15547_c1_seq24	3.5	-1	1	21	586	606	CAUUAACGAAAUUCCAAAAAC	::::::::: :.: :::::	CAUUUUGGAAUAUUGAUAAUG	Translation	1
ana-miRN11-5p	comp15547_c1_seq29	3.5	-1	1	21	441	461	CAUUAACGAAAUUCCAAAAAC	::::::::: :.: :::::	CAUUUUGGAAUAUUGAUAAUG	Translation	1
ana-miRN11-5p	comp15547_c1_seq8	3.5	-1	1	21	133	153	CAUUAACGAAAUUCCAAAAAC	::::::::: :.: :::::	CAUUUUGGAAUAUUGAUAAUG	Translation	1
ana-miRN11-5p	comp587_c0_seq1	3.5	-1	1	21	143	163	CAUUAACGAAAUUCCAAAAAC	:::::::::::.:: :: :	UGUUUUGGAAUUUUGUGAAGG	Cleavage	1
ana-miRN11-5p	comp6568_c0_seq3	3.5	-1	1	21	1374	1394	CAUUAACGAAAUUCCAAAAAC	: ::: :::: :::::::::	UUAUUUUGAAUCUCGUUAAUG	Translation	1
ana-miRN11-5p	comp6568_c0_seq2	3.5	-1	1	21	1270	1290	CAUUAACGAAAUUCCAAAAAC	: ::: :::: :::::::::	UUAUUUUGAAUCUCGUUAAUG	Translation	1
ana-miRN11-5p	comp6568_c0_seq1	3.5	-1	1	21	1186	1206	CAUUAACGAAAUUCCAAAAAC	: ::: :::: :::::::::	UUAUUUUGAAUCUCGUUAAUG	Translation	1
ana-miRN11-5p	comp14224_c1_seq1	3.5	-1	1	21	185	205	CAUUAACGAAAUUCCAAAAAC	::: :: .::::.::::.::	CUUUCUGUGAUUUUGUUAGUG	Cleavage	1
ana-miRN11-5p	comp15188_c0_seq14	3.5	-1	1	21	621	641	CAUUAACGAAAUUCCAAAAAC	: :::::::::: :::::	CAUAUUGGAAUUUCUUUAAUA	Cleavage	1
ana-miRN11-5p	comp15188_c0_seq22	3.5	-1	1	21	621	641	CAUUAACGAAAUUCCAAAAAC	: :::::::::: :::::	CAUAUUGGAAUUUCUUUAAUA	Cleavage	1
ana-miRN11-5p	comp4079_c0_seq2	4	-1	1	21	1284	1304	CAUUAACGAAAUUCCAAAAAC	:::::: ::::::.: ::::	GUUUUUAGAAUUUUGAUAAUU	Cleavage	1
ana-miRN11-5p	comp4079_c0_seq1	4	-1	1	21	1268	1288	CAUUAACGAAAUUCCAAAAAC	:::::: ::::::.: ::::	GUUUUUAGAAUUUUGAUAAUU	Cleavage	1
ana-miRN11-5p	comp12137_c1_seq1	4	-1	1	21	391	411	CAUUAACGAAAUUCCAAAAAC	::: ::::.::::::: :::	GUUGUUGGGAUUUCGUGAAUU	Cleavage	1
ana-miRN11-5p	comp12137_c1_seq4	4	-1	1	21	391	411	CAUUAACGAAAUUCCAAAAAC	::: ::::.::::::: :::	GUUGUUGGGAUUUCGUGAAUU	Cleavage	1
ana-miRN11-5p	comp4978_c0_seq1	4	-1	1	21	854	874	CAUUAACGAAAUUCCAAAAAC	::::::: ::::: ::::::	GUUUUUGAAAUUUGAUUAAUG	Cleavage	1
ana-miRN11-5p	comp14088_c0_seq8	4	-1	1	21	1026	1046	CAUUAACGAAAUUCCAAAAAC	:::::::.::::. :::.:	UUUUUUGGGAUUUUAUUAGUU	Cleavage	1
ana-miRN11-5p	comp14088_c0_seq7	4	-1	1	21	583	603	CAUUAACGAAAUUCCAAAAAC	:::::::.::::. :::.:	UUUUUUGGGAUUUUAUUAGUU	Cleavage	1
ana-miRN11-5p	comp5536_c0_seq2	4	-1	1	21	675	695	CAUUAACGAAAUUCCAAAAAC	::::::::.:::. ::: ::	UUUUUUGGAGUUUUCUUAUUG	Cleavage	1
ana-miRN11-5p	comp16668_c0_seq1	4	-1	1	21	1074	1094	CAUUAACGAAAUUCCAAAAAC	:: ::: ::::::: ::.:::	GUCUUUUGAAUUUCAUUGAUG	Cleavage	1
ana-miRN11-5p	comp15259_c2_seq5	4	-1	1	21	2089	2109	CAUUAACGAAAUUCCAAAAAC	:: :::::::::.: ::::	UUUAUUGGAAUUUUGAUAAUA	Cleavage	1
ana-miRN11-5p	comp47540_c0_seq1	4	-1	1	21	40	60	CAUUAACGAAAUUCCAAAAAC	:::::::::.::::.:	UGCAUUGGAAUUUUGUUAGUU	Cleavage	1
ana-miRN11-5p	comp14171_c1_seq29	4	-1	1	21	2915	2935	CAUUAACGAAAUUCCAAAAAC	::::::::::.:: :::	AGAUUUGGAAUUUUGUAAAUC	Cleavage	1
ana-miRN11-5p	comp14171_c1_seq16	4	-1	1	21	2868	2888	CAUUAACGAAAUUCCAAAAAC	::::::::::.:: :::	AGAUUUGGAAUUUUGUAAAUC	Cleavage	1
ana-miRN11-5p	comp14171_c1_seq19	4	-1	1	21	2146	2166	CAUUAACGAAAUUCCAAAAAC	::::::::::.:: :::	AGAUUUGGAAUUUUGUAAAUC	Cleavage	1
ana-miRN11-5p	comp14171_c1_seq4	4	-1	1	21	2099	2119	CAUUAACGAAAUUCCAAAAAC	::::::::::.:: :::	AGAUUUGGAAUUUUGUAAAUC	Cleavage	1
ana-miRN11-5p	comp13215_c0_seq1	4	-1	1	21	630	650	CAUUAACGAAAUUCCAAAAAC	: :::::..:::.: :::::	UUGUUUGGGGUUUUGAUAAUG	Cleavage	1
ana-miRN11-5p	comp7490_c0_seq1	4	-1	1	21	1950	1970	CAUUAACGAAAUUCCAAAAAC	:::::::::.::: :::	CAGGUUGGAAUUUUGUUUAUG	Cleavage	1
ana-miRN11-5p	comp7490_c0_seq3	4	-1	1	21	1886	1906	CAUUAACGAAAUUCCAAAAAC	:::::::::.::: :::	CAGGUUGGAAUUUUGUUUAUG	Cleavage	1
ana-miRN11-5p	comp13215_c0_seq3	4	-1	1	21	630	650	CAUUAACGAAAUUCCAAAAAC	: :::::..:::.: :::::	UUGUUUGGGGUUUUGAUAAUG	Cleavage	1
ana-miRN11-5p	comp15522_c0_seq1	4	-1	1	21	419	439	CAUUAACGAAAUUCCAAAAAC	:::::: :.:::.:::. ::	UUUUUUGAAGUUUUGUUGUUG	Cleavage	1
ana-miRN11-5p	comp11397_c0_seq2	4	-1	1	21	724	744	CAUUAACGAAAUUCCAAAAAC	: ::::::: ::: ::::::	UUAUUUGGAAAUUCCUUAAUG	Translation	1
ana-miRN11-5p	comp7300_c0_seq1	4	-1	1	21	54	74	CAUUAACGAAAUUCCAAAAAC	::::: :::::.:::::	CAUUUUGAAAUUUUGUUAAAC	Cleavage	1
ana-miRN11-5p	comp11650_c0_seq1	4	-1	1	21	344	364	CAUUAACGAAAUUCCAAAAAC	::::::.:::.:::..:	GAAUUUGGAGUUUUGUUGGUU	Cleavage	1
ana-miRN11-5p	comp11650_c0_seq2	4	-1	1	21	242	262	CAUUAACGAAAUUCCAAAAAC	::::::.:::.:::..:	GAAUUUGGAGUUUUGUUGGUU	Cleavage	1
ana-miRN11-5p	comp4792_c0_seq1	4	-1	1	21	435	455	CAUUAACGAAAUUCCAAAAAC	::: : : :::::.:::.:::	GUUAUGGUAAUUUUGUUGAUG	Cleavage	1
ana-miRN12-3p	comp15790_c1_seq15	1	-1	1	21	435	455	CAGACGGGUCAUGGCAGACGA	::::::::..:::::::::::	UCGUCUGCUGUGACCCGUCUG	Cleavage	1
ana-miRN12-3p	comp15790_c1_seq5	1	-1	1	21	2989	3009	CAGACGGGUCAUGGCAGACGA	::::::::..:::::::::::	UCGUCUGCUGUGACCCGUCUG	Cleavage	1
ana-miRN12-3p	comp9660_c0_seq1	1.5	-1	1	21	203	223	CAGACGGGUCAUGGCAGACGA	:.::::::..::::.::::::	UUGUCUGCUGUGACUCGUCUG	Cleavage	5
ana-miRN12-3p	comp34296_c0_seq1	1.5	-1	1	21	442	462	CAGACGGGUCAUGGCAGACGA	:::::::..::::.::::::	CCGUCUGCUGUGACUCGUCUG	Cleavage	3
ana-miRN12-3p	comp15790_c1_seq6	2	-1	1	21	123	143	CAGACGGGUCAUGGCAGACGA	::::::...:::.:::::::	CCGUCUGUUGUGAUCCGUCUG	Cleavage	2
ana-miRN12-3p	comp14054_c0_seq1	2.5	-1	1	21	203	223	CAGACGGGUCAUGGCAGACGA	:.::::::.: :::.::::::	UUGUCUGCUAAGACUCGUCUG	Translation	2
ana-miRN12-3p	comp9660_c0_seq1	3	-1	1	21	144	164	CAGACGGGUCAUGGCAGACGA	::::::::..:::::. ::::	UCGUCUGCUGUGACCUAUCUG	Cleavage	5
ana-miRN12-3p	comp34296_c0_seq1	3	-1	1	21	355	375	CAGACGGGUCAUGGCAGACGA	::::::::..:::.:.::::	UCGUCUGCUGUGAUCUGUCUA	Cleavage	3
ana-miRN12-3p	comp14563_c0_seq1	3	-1	1	21	808	828	CAGACGGGUCAUGGCAGACGA	.:: : :.:::::.::::::	AUGUAUUCUAUGACUCGUCUG	Cleavage	1
ana-miRN12-3p	comp9660_c0_seq1	3.5	-1	1	21	173	193	CAGACGGGUCAUGGCAGACGA	:.::: ::.: :::.::::::	UUGUCCGCUAAGACUCGUCUG	Translation	5
ana-miRN12-3p	comp14187_c4_seq2	3.5	-1	1	21	713	733	CAGACGGGUCAUGGCAGACGA	::::::. :: :::::::::	CCGUCUGUGAUCACCCGUCUG	Translation	2
ana-miRN12-3p	comp15664_c0_seq3	3.5	-1	1	21	1724	1744	CAGACGGGUCAUGGCAGACGA	:::::. :::::.:::::	AAGUCUGUAAUGACUCGUCUU	Cleavage	1
ana-miRN12-3p	comp15664_c0_seq2	3.5	-1	1	21	1735	1755	CAGACGGGUCAUGGCAGACGA	:::::. :::::.:::::	AAGUCUGUAAUGACUCGUCUU	Cleavage	1
ana-miRN12-3p	comp16403_c0_seq1	3.5	-1	1	21	1387	1407	CAGACGGGUCAUGGCAGACGA	:::::.: :::.:.::.::	GGGUCUGUCUUGAUCUGUUUG	Cleavage	1
ana-miRN12-3p	comp15059_c0_seq1	3.5	-1	1	21	668	688	CAGACGGGUCAUGGCAGACGA	.::. ::::::::.::.::	CUGUUGCCCAUGACCUGUUUG	Cleavage	1
ana-miRN12-3p	comp34296_c0_seq1	4	-1	1	21	399	419	CAGACGGGUCAUGGCAGACGA	:::::::...: ::::::::	UCGUCUGUUGUAACCCGUCUC	Translation	3
ana-miRN12-3p	comp15790_c1_seq6	4	-1	1	21	152	172	CAGACGGGUCAUGGCAGACGA	:.::: ::.. :::.::::::	UUGUCCGCUGAGACUCGUCUG	Translation	2
ana-miRN12-3p	comp14054_c0_seq1	4	-1	1	21	174	194	CAGACGGGUCAUGGCAGACGA	:.:::::: . :::.::::::	UUGUCUGCGGAGACUCGUCUG	Translation	2
ana-miRN12-3p	comp15790_c1_seq4	4	-1	1	21	2989	3008	CAGACGGGUCAUGGCAGACGA	::::::::..::::: :::::	UCGUCUGCUGUGACC-GUCUG	Cleavage	2
ana-miRN12-3p	comp15790_c1_seq4	4	-1	1	21	3033	3053	CAGACGGGUCAUGGCAGACGA	:.::: ::.. :::.::::::	UUGUCCGCUGAGACUCGUCUG	Translation	2
ana-miRN12-3p	comp10885_c0_seq4	4	-1	1	21	467	487	CAGACGGGUCAUGGCAGACGA	: :.:::..::::::: :::	GCUUUUGCUGUGACCCGGCUG	Cleavage	1
ana-miRN12-3p	comp10885_c0_seq3	4	-1	1	21	612	632	CAGACGGGUCAUGGCAGACGA	: :.:::..::::::: :::	GCUUUUGCUGUGACCCGGCUG	Cleavage	1
ana-miRN12-3p	comp14815_c0_seq1	4	-1	1	21	566	586	CAGACGGGUCAUGGCAGACGA	::::::::::. :::::	GGAGCUGCCAUGACUGGUCUG	Cleavage	1
ana-miRN12-3p	comp14169_c1_seq7	4	-1	1	21	947	967	CAGACGGGUCAUGGCAGACGA	: ::::.:::::..:: :::	ACAUCUGUCAUGAUUCGCCUG	Cleavage	2
ana-miRN12-3p	comp1348_c0_seq1	4	-1	1	21	279	299	CAGACGGGUCAUGGCAGACGA	:: :: ::::::::.::.::	UCUCCUUCCAUGACCUGUUUG	Cleavage	1
ana-miRN12-3p	comp16739_c0_seq1	4	-1	1	21	292	312	CAGACGGGUCAUGGCAGACGA	:::::..:::.:: ::::	CAAUCUGCUGUGAUCCCUCUG	Cleavage	1
ana-miRN12-3p	comp15569_c1_seq9	4	-1	1	21	257	277	CAGACGGGUCAUGGCAGACGA	:: :: ::::::::.::.:	GCGGCUACCAUGACCUGUUUC	Cleavage	1
ana-miRN12-3p	comp15569_c1_seq20	4	-1	1	21	257	277	CAGACGGGUCAUGGCAGACGA	:: :: ::::::::.::.:	GCGGCUACCAUGACCUGUUUC	Cleavage	1
ana-miRN12-3p	comp15569_c1_seq6	4	-1	1	21	257	277	CAGACGGGUCAUGGCAGACGA	:: :: ::::::::.::.:	GCGGCUACCAUGACCUGUUUC	Cleavage	1
ana-miRN12-3p	comp14791_c0_seq1	4	-1	1	21	447	467	CAGACGGGUCAUGGCAGACGA	::.::. :: :::::::::	AAGUUUGUAAUCACCCGUCUG	Translation	1
ana-miRN12-3p	comp14791_c0_seq3	4	-1	1	21	1130	1150	CAGACGGGUCAUGGCAGACGA	::.::. :: :::::::::	AAGUUUGUAAUCACCCGUCUG	Translation	1
ana-miRN12-3p	comp9627_c0_seq1	4	-1	1	21	427	447	CAGACGGGUCAUGGCAGACGA	.:::: ::::::: .::::	AUGUCUCCCAUGACAUGUCUC	Cleavage	1
ana-miRN12-3p	comp18965_c0_seq1	4	-1	1	21	1736	1756	CAGACGGGUCAUGGCAGACGA	:: ::..:::::::::::	GCGAGUGUUAUGACCCGUCUC	Cleavage	1
ana-miRN12-3p	comp11570_c0_seq1	4	-1	1	21	2066	2086	CAGACGGGUCAUGGCAGACGA	::.: ::.::.::: ::::	CAGUUUCCCGUGGCCCUUCUG	Cleavage	1
ana-miRN12-5p	comp10165_c0_seq1	2	-1	1	20	1069	1088	UCCGCCGAGACUCGUCUGCA	:::::. :::::::::.:::	UGCAGGGGAGUCUCGGUGGA	Cleavage	1
ana-miRN12-5p	comp10165_c0_seq2	2.5	-1	1	20	945	964	UCCGCCGAGACUCGUCUGCA	::::. ::::.::::.:::	AGCAGGGGAGUUUCGGUGGA	Cleavage	1
ana-miRN12-5p	comp7701_c0_seq1	3	-1	1	20	146	165	UCCGCCGAGACUCGUCUGCA	::::::::::::: :: ::	AGCAGACGAGUCUCAGCAGA	Cleavage	1
ana-miRN12-5p	comp14041_c0_seq1	3	-1	1	20	197	216	UCCGCCGAGACUCGUCUGCA	::::::::: :: ::::::	AGCAGACGAGCCUGGGCGGA	Translation	1
ana-miRN12-5p	comp14041_c0_seq2	3	-1	1	20	317	336	UCCGCCGAGACUCGUCUGCA	::::::::: :: ::::::	AGCAGACGAGCCUGGGCGGA	Translation	1
ana-miRN12-5p	comp61898_c0_seq1	3.5	-1	1	20	9	27	UCCGCCGAGACUCGUCUGCA	::::::. ::::::::::::	UGCAGAU-AGUCUCGGCGGA	Cleavage	1
ana-miRN12-5p	comp13406_c0_seq1	4	-1	1	20	990	1009	UCCGCCGAGACUCGUCUGCA	::::::: :::.:.:: :::	UGCAGACAAGUUUUGGGGGA	Cleavage	2
ana-miRN12-5p	comp14852_c2_seq2	4	-1	1	20	2405	2424	UCCGCCGAGACUCGUCUGCA	:::::: ::: ::::: :::	UGCAGAAGAGGCUCGGAGGA	Translation	1
ana-miRN12-5p	comp14852_c2_seq21	4	-1	1	20	2483	2502	UCCGCCGAGACUCGUCUGCA	:::::: ::: ::::: :::	UGCAGAAGAGGCUCGGAGGA	Translation	1
ana-miRN12-5p	comp14852_c2_seq19	4	-1	1	20	2405	2424	UCCGCCGAGACUCGUCUGCA	:::::: ::: ::::: :::	UGCAGAAGAGGCUCGGAGGA	Translation	1
ana-miRN12-5p	comp14852_c2_seq6	4	-1	1	20	2483	2502	UCCGCCGAGACUCGUCUGCA	:::::: ::: ::::: :::	UGCAGAAGAGGCUCGGAGGA	Translation	1
ana-miRN12-5p	comp14852_c2_seq1	4	-1	1	20	2665	2684	UCCGCCGAGACUCGUCUGCA	:::::: ::: ::::: :::	UGCAGAAGAGGCUCGGAGGA	Translation	1
ana-miRN12-5p	comp14852_c2_seq14	4	-1	1	20	2691	2710	UCCGCCGAGACUCGUCUGCA	:::::: ::: ::::: :::	UGCAGAAGAGGCUCGGAGGA	Translation	1
ana-miRN12-5p	comp14852_c2_seq3	4	-1	1	20	2743	2762	UCCGCCGAGACUCGUCUGCA	:::::: ::: ::::: :::	UGCAGAAGAGGCUCGGAGGA	Translation	1
ana-miRN12-5p	comp14852_c2_seq10	4	-1	1	20	2665	2684	UCCGCCGAGACUCGUCUGCA	:::::: ::: ::::: :::	UGCAGAAGAGGCUCGGAGGA	Translation	1
ana-miRN12-5p	comp14852_c2_seq16	4	-1	1	20	2769	2788	UCCGCCGAGACUCGUCUGCA	:::::: ::: ::::: :::	UGCAGAAGAGGCUCGGAGGA	Translation	1
ana-miRN12-5p	comp14852_c2_seq25	4	-1	1	20	2691	2710	UCCGCCGAGACUCGUCUGCA	:::::: ::: ::::: :::	UGCAGAAGAGGCUCGGAGGA	Translation	1
ana-miRN12-5p	comp14852_c2_seq20	4	-1	1	20	2743	2762	UCCGCCGAGACUCGUCUGCA	:::::: ::: ::::: :::	UGCAGAAGAGGCUCGGAGGA	Translation	1
ana-miRN12-5p	comp14852_c2_seq18	4	-1	1	20	2769	2788	UCCGCCGAGACUCGUCUGCA	:::::: ::: ::::: :::	UGCAGAAGAGGCUCGGAGGA	Translation	1
ana-miRN12-5p	comp14852_c2_seq13	4	-1	1	20	2951	2970	UCCGCCGAGACUCGUCUGCA	:::::: ::: ::::: :::	UGCAGAAGAGGCUCGGAGGA	Translation	1
ana-miRN12-5p	comp14852_c2_seq15	4	-1	1	20	3029	3048	UCCGCCGAGACUCGUCUGCA	:::::: ::: ::::: :::	UGCAGAAGAGGCUCGGAGGA	Translation	1
ana-miRN12-5p	comp14852_c2_seq4	4	-1	1	20	2951	2970	UCCGCCGAGACUCGUCUGCA	:::::: ::: ::::: :::	UGCAGAAGAGGCUCGGAGGA	Translation	1
ana-miRN12-5p	comp14852_c2_seq17	4	-1	1	20	3029	3048	UCCGCCGAGACUCGUCUGCA	:::::: ::: ::::: :::	UGCAGAAGAGGCUCGGAGGA	Translation	1
ana-miRN12-5p	comp12833_c0_seq11	4	-1	1	20	38	57	UCCGCCGAGACUCGUCUGCA	:.::::.::.:::: :::	AUCGGACGGGUUUCGGAGGA	Cleavage	1
ana-miRN12-5p	comp12833_c0_seq6	4	-1	1	20	38	57	UCCGCCGAGACUCGUCUGCA	:.::::.::.:::: :::	AUCGGACGGGUUUCGGAGGA	Cleavage	1
ana-miRN12-5p	comp12833_c0_seq10	4	-1	1	20	38	57	UCCGCCGAGACUCGUCUGCA	:.::::.::.:::: :::	AUCGGACGGGUUUCGGAGGA	Cleavage	1
ana-miRN12-5p	comp12833_c0_seq7	4	-1	1	20	38	57	UCCGCCGAGACUCGUCUGCA	:.::::.::.:::: :::	AUCGGACGGGUUUCGGAGGA	Cleavage	1
ana-miRN12-5p	comp12833_c0_seq2	4	-1	1	20	38	57	UCCGCCGAGACUCGUCUGCA	:.::::.::.:::: :::	AUCGGACGGGUUUCGGAGGA	Cleavage	1
ana-miRN12-5p	comp6678_c0_seq1	4	-1	1	20	1516	1535	UCCGCCGAGACUCGUCUGCA	:::::::::.:.:: ::.	ACCAGACGAGUUUUGGGGGG	Cleavage	1
ana-miRN12-5p	comp15597_c6_seq22	4	-1	1	20	169	188	UCCGCCGAGACUCGUCUGCA	: :: ::::::::. :::::	UUCAAACGAGUCUUAGCGGA	Cleavage	1
ana-miRN12-5p	comp15597_c6_seq52	4	-1	1	20	178	197	UCCGCCGAGACUCGUCUGCA	: :: ::::::::. :::::	UUCAAACGAGUCUUAGCGGA	Cleavage	1
ana-miRN12-5p	comp15597_c6_seq80	4	-1	1	20	169	188	UCCGCCGAGACUCGUCUGCA	: :: ::::::::. :::::	UUCAAACGAGUCUUAGCGGA	Cleavage	1
ana-miRN12-5p	comp15597_c6_seq17	4	-1	1	20	178	197	UCCGCCGAGACUCGUCUGCA	: :: ::::::::. :::::	UUCAAACGAGUCUUAGCGGA	Cleavage	1
ana-miRN12-5p	comp15597_c6_seq88	4	-1	1	20	178	197	UCCGCCGAGACUCGUCUGCA	: :: ::::::::. :::::	UUCAAACGAGUCUUAGCGGA	Cleavage	1
ana-miRN12-5p	comp15597_c6_seq82	4	-1	1	20	169	188	UCCGCCGAGACUCGUCUGCA	: :: ::::::::. :::::	UUCAAACGAGUCUUAGCGGA	Cleavage	1
ana-miRN12-5p	comp15597_c6_seq72	4	-1	1	20	169	188	UCCGCCGAGACUCGUCUGCA	: :: ::::::::. :::::	UUCAAACGAGUCUUAGCGGA	Cleavage	1
ana-miRN12-5p	comp15597_c6_seq32	4	-1	1	20	178	197	UCCGCCGAGACUCGUCUGCA	: :: ::::::::. :::::	UUCAAACGAGUCUUAGCGGA	Cleavage	1
ana-miRN12-5p	comp15597_c6_seq76	4	-1	1	20	178	197	UCCGCCGAGACUCGUCUGCA	: :: ::::::::. :::::	UUCAAACGAGUCUUAGCGGA	Cleavage	1
ana-miRN12-5p	comp15597_c6_seq53	4	-1	1	20	169	188	UCCGCCGAGACUCGUCUGCA	: :: ::::::::. :::::	UUCAAACGAGUCUUAGCGGA	Cleavage	1
ana-miRN12-5p	comp15597_c6_seq45	4	-1	1	20	178	197	UCCGCCGAGACUCGUCUGCA	: :: ::::::::. :::::	UUCAAACGAGUCUUAGCGGA	Cleavage	1
ana-miRN12-5p	comp15597_c6_seq47	4	-1	1	20	169	188	UCCGCCGAGACUCGUCUGCA	: :: ::::::::. :::::	UUCAAACGAGUCUUAGCGGA	Cleavage	1
ana-miRN12-5p	comp15597_c6_seq4	4	-1	1	20	178	197	UCCGCCGAGACUCGUCUGCA	: :: ::::::::. :::::	UUCAAACGAGUCUUAGCGGA	Cleavage	1
ana-miRN12-5p	comp15597_c6_seq5	4	-1	1	20	169	188	UCCGCCGAGACUCGUCUGCA	: :: ::::::::. :::::	UUCAAACGAGUCUUAGCGGA	Cleavage	1
ana-miRN12-5p	comp15597_c6_seq75	4	-1	1	20	178	197	UCCGCCGAGACUCGUCUGCA	: :: ::::::::. :::::	UUCAAACGAGUCUUAGCGGA	Cleavage	1
ana-miRN12-5p	comp4423_c0_seq1	4	-1	1	20	877	896	UCCGCCGAGACUCGUCUGCA	:: ::: :.::::::::: :	UGAAGAGGGGUCUCGGCGCA	Cleavage	1
ana-miRN13-3p	comp12307_c0_seq15	0	-1	1	22	2686	2707	CAGAGAAUGUGACAGGAAAGUG	::::::::::::::::::::::	CACUUUCCUGUCACAUUCUCUG	Cleavage	1
ana-miRN13-3p	comp12307_c0_seq14	0	-1	1	22	2616	2637	CAGAGAAUGUGACAGGAAAGUG	::::::::::::::::::::::	CACUUUCCUGUCACAUUCUCUG	Cleavage	1
ana-miRN13-3p	comp12307_c0_seq2	0	-1	1	22	2056	2077	CAGAGAAUGUGACAGGAAAGUG	::::::::::::::::::::::	CACUUUCCUGUCACAUUCUCUG	Cleavage	1
ana-miRN13-3p	comp12307_c0_seq7	0	-1	1	22	1986	2007	CAGAGAAUGUGACAGGAAAGUG	::::::::::::::::::::::	CACUUUCCUGUCACAUUCUCUG	Cleavage	1
ana-miRN13-3p	comp12307_c0_seq20	0	-1	1	22	1981	2002	CAGAGAAUGUGACAGGAAAGUG	::::::::::::::::::::::	CACUUUCCUGUCACAUUCUCUG	Cleavage	1
ana-miRN13-3p	comp12307_c0_seq9	0	-1	1	22	1911	1932	CAGAGAAUGUGACAGGAAAGUG	::::::::::::::::::::::	CACUUUCCUGUCACAUUCUCUG	Cleavage	1
ana-miRN13-3p	comp12307_c0_seq19	0	-1	1	22	1867	1888	CAGAGAAUGUGACAGGAAAGUG	::::::::::::::::::::::	CACUUUCCUGUCACAUUCUCUG	Cleavage	1
ana-miRN13-3p	comp12307_c0_seq23	0	-1	1	22	1848	1869	CAGAGAAUGUGACAGGAAAGUG	::::::::::::::::::::::	CACUUUCCUGUCACAUUCUCUG	Cleavage	1
ana-miRN13-3p	comp12307_c0_seq6	0	-1	1	22	1778	1799	CAGAGAAUGUGACAGGAAAGUG	::::::::::::::::::::::	CACUUUCCUGUCACAUUCUCUG	Cleavage	1
ana-miRN13-3p	comp12307_c0_seq8	0	-1	1	22	1307	1328	CAGAGAAUGUGACAGGAAAGUG	::::::::::::::::::::::	CACUUUCCUGUCACAUUCUCUG	Cleavage	1
ana-miRN13-3p	comp12307_c0_seq3	0	-1	1	22	1237	1258	CAGAGAAUGUGACAGGAAAGUG	::::::::::::::::::::::	CACUUUCCUGUCACAUUCUCUG	Cleavage	1
ana-miRN13-3p	comp12307_c0_seq1	0	-1	1	22	1232	1253	CAGAGAAUGUGACAGGAAAGUG	::::::::::::::::::::::	CACUUUCCUGUCACAUUCUCUG	Cleavage	1
ana-miRN13-3p	comp12307_c0_seq5	0	-1	1	22	1218	1239	CAGAGAAUGUGACAGGAAAGUG	::::::::::::::::::::::	CACUUUCCUGUCACAUUCUCUG	Cleavage	1
ana-miRN13-3p	comp12307_c0_seq24	0	-1	1	22	1162	1183	CAGAGAAUGUGACAGGAAAGUG	::::::::::::::::::::::	CACUUUCCUGUCACAUUCUCUG	Cleavage	1
ana-miRN13-3p	comp12307_c0_seq11	0	-1	1	22	1148	1169	CAGAGAAUGUGACAGGAAAGUG	::::::::::::::::::::::	CACUUUCCUGUCACAUUCUCUG	Cleavage	1
ana-miRN13-3p	comp12307_c0_seq22	0	-1	1	22	1143	1164	CAGAGAAUGUGACAGGAAAGUG	::::::::::::::::::::::	CACUUUCCUGUCACAUUCUCUG	Cleavage	1
ana-miRN13-3p	comp12307_c0_seq10	0	-1	1	22	1073	1094	CAGAGAAUGUGACAGGAAAGUG	::::::::::::::::::::::	CACUUUCCUGUCACAUUCUCUG	Cleavage	1
ana-miRN13-3p	comp5438_c0_seq1	2	-1	1	22	1854	1875	CAGAGAAUGUGACAGGAAAGUG	::.::::::::::.:::.:::	CAUUUUCCUGUCAUAUUUUCUA	Cleavage	1
ana-miRN13-3p	comp12596_c2_seq1	2	-1	1	22	239	260	CAGAGAAUGUGACAGGAAAGUG	::.:::.: ::.::::::::::	CAUUUUUCAGUUACAUUCUCUG	Cleavage	1
ana-miRN13-3p	comp12596_c2_seq3	2	-1	1	22	239	260	CAGAGAAUGUGACAGGAAAGUG	::.:::.: ::.::::::::::	CAUUUUUCAGUUACAUUCUCUG	Cleavage	1
ana-miRN13-3p	comp16709_c0_seq1	2	-1	1	22	86	107	CAGAGAAUGUGACAGGAAAGUG	.::::.:::::.:::::::	UUUUUUCUUGUCAUAUUCUCUU	Cleavage	1
ana-miRN13-3p	comp15392_c1_seq7	2	-1	1	22	201	222	CAGAGAAUGUGACAGGAAAGUG	::..::::::::::::::	UCUGUUUUUGUCACAUUCUCUG	Cleavage	1
ana-miRN13-3p	comp15392_c1_seq3	2	-1	1	22	201	222	CAGAGAAUGUGACAGGAAAGUG	::..::::::::::::::	UCUGUUUUUGUCACAUUCUCUG	Cleavage	1
ana-miRN13-3p	comp4245_c0_seq1	2.5	-1	1	22	3203	3224	CAGAGAAUGUGACAGGAAAGUG	: .: :.:::::.::::::.::	CCUUCUUCUGUCGCAUUCUUUG	Cleavage	1
ana-miRN13-3p	comp4245_c0_seq2	2.5	-1	1	22	3157	3178	CAGAGAAUGUGACAGGAAAGUG	: .: :.:::::.::::::.::	CCUUCUUCUGUCGCAUUCUUUG	Cleavage	1
ana-miRN13-3p	comp15859_c0_seq1	3	-1	1	22	1317	1338	CAGAGAAUGUGACAGGAAAGUG	::.:::.::::.:.:::::.:	CAUUUUUCUGUUAUAUUCUUUA	Cleavage	1
ana-miRN13-3p	comp22925_c0_seq1	3	-1	1	22	1409	1430	CAGAGAAUGUGACAGGAAAGUG	:: :::.:::::::::::::	CAAUUUUCUGUCACAUUCUCCC	Cleavage	1
ana-miRN13-3p	comp14667_c0_seq4	3	-1	1	22	202	223	CAGAGAAUGUGACAGGAAAGUG	: ::::.:::::::.::: .::	CUCUUUUCUGUCACGUUCGUUG	Cleavage	1
ana-miRN13-3p	comp14667_c0_seq9	3	-1	1	22	202	223	CAGAGAAUGUGACAGGAAAGUG	: ::::.:::::::.::: .::	CUCUUUUCUGUCACGUUCGUUG	Cleavage	1
ana-miRN13-3p	comp13351_c0_seq3	3	-1	1	22	404	425	CAGAGAAUGUGACAGGAAAGUG	:: :: ..:::::::::::::	CAAUUCUUUGUCACAUUCUCUC	Cleavage	1
ana-miRN13-3p	comp13351_c0_seq2	3	-1	1	22	404	425	CAGAGAAUGUGACAGGAAAGUG	:: :: ..:::::::::::::	CAAUUCUUUGUCACAUUCUCUC	Cleavage	1
ana-miRN13-3p	comp13351_c0_seq1	3	-1	1	22	404	425	CAGAGAAUGUGACAGGAAAGUG	:: :: ..:::::::::::::	CAAUUCUUUGUCACAUUCUCUC	Cleavage	1
ana-miRN13-3p	comp11113_c0_seq6	3	-1	1	22	771	792	CAGAGAAUGUGACAGGAAAGUG	..::::.:::.. ::::::::	AGUUUUCUUGUUGAAUUCUCUG	Cleavage	1
ana-miRN13-3p	comp11113_c0_seq8	3	-1	1	22	762	783	CAGAGAAUGUGACAGGAAAGUG	..::::.:::.. ::::::::	AGUUUUCUUGUUGAAUUCUCUG	Cleavage	1
ana-miRN13-3p	comp11113_c0_seq4	3	-1	1	22	620	641	CAGAGAAUGUGACAGGAAAGUG	..::::.:::.. ::::::::	AGUUUUCUUGUUGAAUUCUCUG	Cleavage	1
ana-miRN13-3p	comp11113_c0_seq9	3	-1	1	22	611	632	CAGAGAAUGUGACAGGAAAGUG	..::::.:::.. ::::::::	AGUUUUCUUGUUGAAUUCUCUG	Cleavage	1
ana-miRN13-3p	comp19494_c0_seq1	3	-1	1	22	2927	2948	CAGAGAAUGUGACAGGAAAGUG	.: :::.::::::. ::::.::	UAAUUUUCUGUCAUCUUCUUUG	Cleavage	1
ana-miRN13-3p	comp43654_c0_seq1	3	-1	1	22	108	129	CAGAGAAUGUGACAGGAAAGUG	:: ::: .:::::: :::::::	CAAUUUAUUGUCACUUUCUCUG	Cleavage	1
ana-miRN13-3p	comp16703_c0_seq1	3	-1	1	22	110	131	CAGAGAAUGUGACAGGAAAGUG	:: ::.: ::::::::::::	UUCUCUCUUUUCACAUUCUCUG	Cleavage	1
ana-miRN13-3p	comp14382_c0_seq3	3	-1	1	22	163	184	CAGAGAAUGUGACAGGAAAGUG	::..:::::::::.:.::	UUGAUUUUUGUCACAUUUUUUG	Cleavage	1
ana-miRN13-3p	comp16521_c0_seq1	3	-1	1	22	1573	1594	CAGAGAAUGUGACAGGAAAGUG	: ::::.:::.:::::.: ::	AAAUUUCUUGUUACAUUUUAUG	Cleavage	1
ana-miRN13-3p	comp9128_c1_seq1	3	-1	1	22	723	744	CAGAGAAUGUGACAGGAAAGUG	:::..:::.:.:::::::	UUAUUUUUUGUUAUAUUCUCUA	Cleavage	1
ana-miRN13-3p	comp15859_c1_seq4	3.5	-1	1	22	504	525	CAGAGAAUGUGACAGGAAAGUG	::.:::.::::::::::.::	CAUUUUUCUGUCACAUUUUCAA	Cleavage	1
ana-miRN13-3p	comp15859_c1_seq8	3.5	-1	1	22	504	525	CAGAGAAUGUGACAGGAAAGUG	::.:::.::::::::::.::	CAUUUUUCUGUCACAUUUUCAA	Cleavage	1
ana-miRN13-3p	comp15859_c1_seq10	3.5	-1	1	22	504	525	CAGAGAAUGUGACAGGAAAGUG	::.:::.::::::::::.::	CAUUUUUCUGUCACAUUUUCAA	Cleavage	1
ana-miRN13-3p	comp8755_c0_seq1	3.5	-1	1	22	595	616	CAGAGAAUGUGACAGGAAAGUG	::: :.:::: :::::.::::	AACUCUUCUGUAACAUUUUCUG	Translation	1
ana-miRN13-3p	comp43374_c0_seq1	3.5	-1	1	22	185	206	CAGAGAAUGUGACAGGAAAGUG	:::: ..:::::.:::.:.::	AACUUAUUUGUCAUAUUUUUUG	Cleavage	1
ana-miRN13-3p	comp11990_c0_seq1	3.5	-1	1	22	471	492	CAGAGAAUGUGACAGGAAAGUG	::::.::::::::::: .:	UUCUUUUCUGUCACAUUCAUUA	Cleavage	1
ana-miRN13-3p	comp14514_c0_seq10	3.5	-1	1	22	92	113	CAGAGAAUGUGACAGGAAAGUG	:.::: ::::...:::.:.::	GAUUUUACUGUUGUAUUUUUUG	Cleavage	1
ana-miRN13-3p	comp14514_c0_seq3	3.5	-1	1	22	92	113	CAGAGAAUGUGACAGGAAAGUG	:.::: ::::...:::.:.::	GAUUUUACUGUUGUAUUUUUUG	Cleavage	1
ana-miRN13-3p	comp6801_c0_seq1	3.5	-1	1	22	64	85	CAGAGAAUGUGACAGGAAAGUG	: .:::.::::: ::::::.:	CUUUUUUCUGUCUCAUUCUUUC	Translation	1
ana-miRN13-3p	comp19687_c0_seq1	3.5	-1	1	22	185	206	CAGAGAAUGUGACAGGAAAGUG	:::: .:::.:.:::::::	UUCUUUGUUGUUAUAUUCUCUU	Cleavage	1
ana-miRN13-3p	comp24235_c0_seq1	3.5	-1	1	22	1453	1474	CAGAGAAUGUGACAGGAAAGUG	.:::.::::...:::.:::	UUUUUUUCUGUUGUAUUUUCUU	Cleavage	1
ana-miRN13-3p	comp12207_c0_seq1	3.5	-1	1	22	569	590	CAGAGAAUGUGACAGGAAAGUG	::.:::::.:::.::::	GAUGCUCUUGUCAUAUUUUCUG	Cleavage	1
ana-miRN13-3p	comp12207_c0_seq6	3.5	-1	1	22	569	590	CAGAGAAUGUGACAGGAAAGUG	::.:::::.:::.::::	GAUGCUCUUGUCAUAUUUUCUG	Cleavage	1
ana-miRN13-3p	comp17509_c0_seq1	3.5	-1	1	22	2051	2072	CAGAGAAUGUGACAGGAAAGUG	.:: ::. ::..:::::::::	GGCUCUCUGGUUGCAUUCUCUG	Cleavage	1
ana-miRN13-3p	comp15173_c0_seq6	3.5	-1	1	22	3	24	CAGAGAAUGUGACAGGAAAGUG	:::::: :::::::.:.:	ACAUUUCCUCUCACAUUUUUUC	Cleavage	1
ana-miRN13-3p	comp14602_c0_seq6	4	-1	1	22	1259	1281	CAGAGAAUGUGACAGGAA-AGUG	:::: :::::::::.:::::.:	CACUAUUCCUGUCAUAUUCUUUC	Cleavage	1
ana-miRN13-3p	comp14602_c0_seq4	4	-1	1	22	1240	1262	CAGAGAAUGUGACAGGAA-AGUG	:::: :::::::::.:::::.:	CACUAUUCCUGUCAUAUUCUUUC	Cleavage	1
ana-miRN13-3p	comp14602_c0_seq3	4	-1	1	22	1145	1167	CAGAGAAUGUGACAGGAA-AGUG	:::: :::::::::.:::::.:	CACUAUUCCUGUCAUAUUCUUUC	Cleavage	1
ana-miRN13-3p	comp14602_c0_seq2	4	-1	1	22	1126	1148	CAGAGAAUGUGACAGGAA-AGUG	:::: :::::::::.:::::.:	CACUAUUCCUGUCAUAUUCUUUC	Cleavage	1
ana-miRN13-3p	comp14585_c0_seq3	4	-1	1	22	2148	2169	CAGAGAAUGUGACAGGAAAGUG	::: ::.:::: :.:::.::::	CACCUUUCUGUAAUAUUUUCUG	Translation	1
ana-miRN13-3p	comp14585_c0_seq1	4	-1	1	22	1796	1817	CAGAGAAUGUGACAGGAAAGUG	::: ::.:::: :.:::.::::	CACCUUUCUGUAAUAUUUUCUG	Translation	1
ana-miRN13-3p	comp8867_c0_seq1	4	-1	1	22	953	974	CAGAGAAUGUGACAGGAAAGUG	.:. :::::::::::: .:::	UAUGUUCCUGUCACAUAUUCUU	Cleavage	1
ana-miRN13-3p	comp15733_c1_seq40	4	-1	1	22	875	896	CAGAGAAUGUGACAGGAAAGUG	:.::::::::.:::: :.::	GAUUUUCCUGUUACAUCAUUUG	Cleavage	1
ana-miRN13-3p	comp11109_c0_seq2	4	-1	1	22	405	426	CAGAGAAUGUGACAGGAAAGUG	:::: .::::.:::::: .::	GACUUCUCUGUUACAUUCCUUG	Cleavage	1
ana-miRN13-3p	comp11109_c0_seq1	4	-1	1	22	405	426	CAGAGAAUGUGACAGGAAAGUG	:::: .::::.:::::: .::	GACUUCUCUGUUACAUUCCUUG	Cleavage	1
ana-miRN13-3p	comp15733_c1_seq49	4	-1	1	22	275	296	CAGAGAAUGUGACAGGAAAGUG	:.::::::::.:::: :.::	GAUUUUCCUGUUACAUCAUUUG	Cleavage	1
ana-miRN13-3p	comp15544_c1_seq1	4	-1	1	22	347	368	CAGAGAAUGUGACAGGAAAGUG	:.::::.:::: ::::::. :	AAUUUUCUUGUCUCAUUCUUAG	Translation	1
ana-miRN13-3p	comp11816_c0_seq4	4	-1	1	22	1765	1786	CAGAGAAUGUGACAGGAAAGUG	.:.:::.. ::::::::.:: :	UAUUUUUUGGUCACAUUUUCAG	Cleavage	1
ana-miRN13-3p	comp11816_c0_seq6	4	-1	1	22	1683	1704	CAGAGAAUGUGACAGGAAAGUG	.:.:::.. ::::::::.:: :	UAUUUUUUGGUCACAUUUUCAG	Cleavage	1
ana-miRN13-3p	comp11816_c0_seq5	4	-1	1	22	1234	1255	CAGAGAAUGUGACAGGAAAGUG	.:.:::.. ::::::::.:: :	UAUUUUUUGGUCACAUUUUCAG	Cleavage	1
ana-miRN13-3p	comp11816_c0_seq2	4	-1	1	22	1152	1173	CAGAGAAUGUGACAGGAAAGUG	.:.:::.. ::::::::.:: :	UAUUUUUUGGUCACAUUUUCAG	Cleavage	1
ana-miRN13-3p	comp8203_c0_seq4	4	-1	1	22	1143	1164	CAGAGAAUGUGACAGGAAAGUG	::::.::::...:::.:.:	AUCUUUUCUGUUGUAUUUUUUU	Cleavage	1
ana-miRN13-3p	comp8203_c0_seq2	4	-1	1	22	1093	1114	CAGAGAAUGUGACAGGAAAGUG	::::.::::...:::.:.:	AUCUUUUCUGUUGUAUUUUUUU	Cleavage	1
ana-miRN13-3p	comp16894_c0_seq1	4	-1	1	22	987	1008	CAGAGAAUGUGACAGGAAAGUG	::.: :: ::::: :::.::::	CAUUCUCGUGUCAAAUUUUCUG	Cleavage	1
ana-miRN13-3p	comp6350_c0_seq1	4	-1	1	22	656	677	CAGAGAAUGUGACAGGAAAGUG	.:.:: :::::.:.:: ::.::	UAUUUCCCUGUUAUAUACUUUG	Cleavage	1
ana-miRN13-3p	comp13074_c3_seq2	4	-1	1	22	46	67	CAGAGAAUGUGACAGGAAAGUG	:: :::.:: :: .::::::::	CAAUUUUCUCUCUUAUUCUCUG	Translation	1
ana-miRN13-3p	comp13074_c3_seq1	4	-1	1	22	46	67	CAGAGAAUGUGACAGGAAAGUG	:: :::.:: :: .::::::::	CAAUUUUCUCUCUUAUUCUCUG	Translation	1
ana-miRN13-3p	comp16448_c0_seq1	4	-1	1	22	907	928	CAGAGAAUGUGACAGGAAAGUG	::::..:::.:.: :.::::	UUCUUUUUUGUUAUAAUUUCUG	Cleavage	1
ana-miRN13-3p	comp14172_c2_seq2	4	-1	1	22	79	100	CAGAGAAUGUGACAGGAAAGUG	::::.::::::. : :::::	UUCUUUUCUGUCAUUUGCUCUG	Cleavage	1
ana-miRN13-3p	comp960_c0_seq1	4	-1	1	22	202	223	CAGAGAAUGUGACAGGAAAGUG	::::..:::: ::::: :::	UUCUUUUUUGUCCCAUUCCCUG	Translation	1
ana-miRN13-3p	comp13342_c0_seq6	4	-1	1	22	2766	2787	CAGAGAAUGUGACAGGAAAGUG	: .::::::::. .:::::.:	CCUUUUCCUGUUUUAUUCUUUC	Translation	1
ana-miRN13-3p	comp13342_c0_seq5	4	-1	1	22	2684	2705	CAGAGAAUGUGACAGGAAAGUG	: .::::::::. .:::::.:	CCUUUUCCUGUUUUAUUCUUUC	Translation	1
ana-miRN13-3p	comp12507_c0_seq1	4	-1	1	22	2098	2119	CAGAGAAUGUGACAGGAAAGUG	: .::::.: :::::::.:.:	CCUUUUCUUCUCACAUUUUUUC	Cleavage	1
ana-miRN13-3p	comp12507_c0_seq3	4	-1	1	22	2073	2094	CAGAGAAUGUGACAGGAAAGUG	: .::::.: :::::::.:.:	CCUUUUCUUCUCACAUUUUUUC	Cleavage	1
ana-miRN13-3p	comp12507_c0_seq4	4	-1	1	22	2052	2073	CAGAGAAUGUGACAGGAAAGUG	: .::::.: :::::::.:.:	CCUUUUCUUCUCACAUUUUUUC	Cleavage	1
ana-miRN13-3p	comp12507_c0_seq2	4	-1	1	22	2027	2048	CAGAGAAUGUGACAGGAAAGUG	: .::::.: :::::::.:.:	CCUUUUCUUCUCACAUUUUUUC	Cleavage	1
ana-miRN13-3p	comp13342_c0_seq8	4	-1	1	22	1848	1869	CAGAGAAUGUGACAGGAAAGUG	: .::::::::. .:::::.:	CCUUUUCCUGUUUUAUUCUUUC	Translation	1
ana-miRN13-5p	comp9139_c0_seq1	0	-1	1	21	344	364	UUUCCUGUCACAUUCUCUGUC	:::::::::::::::::::::	GACAGAGAAUGUGACAGGAAA	Cleavage	1
ana-miRN13-5p	comp13242_c1_seq3	1	-1	1	21	605	625	UUUCCUGUCACAUUCUCUGUC	:::: ::::::::::::::::	GACAAAGAAUGUGACAGGAAA	Cleavage	1
ana-miRN13-5p	comp13242_c1_seq1	1	-1	1	21	697	717	UUUCCUGUCACAUUCUCUGUC	:::: ::::::::::::::::	GACAAAGAAUGUGACAGGAAA	Cleavage	1
ana-miRN13-5p	comp14590_c1_seq13	1.5	-1	1	21	256	276	UUUCCUGUCACAUUCUCUGUC	::::::::::::::::: :::	GACAGAGAAUGUGACAGAAAA	Cleavage	1
ana-miRN13-5p	comp15175_c0_seq2	2	-1	1	21	16	36	UUUCCUGUCACAUUCUCUGUC	::.:::::: :::::::::::	GAUAGAGAAGGUGACAGGAAA	Cleavage	1
ana-miRN13-5p	comp15175_c0_seq1	2	-1	1	21	16	36	UUUCCUGUCACAUUCUCUGUC	::.:::::: :::::::::::	GAUAGAGAAGGUGACAGGAAA	Cleavage	1
ana-miRN13-5p	comp39096_c0_seq1	2	-1	1	21	36	56	UUUCCUGUCACAUUCUCUGUC	:::::::::::::.:: :::	AACAGAGAAUGUGAUAGAAAA	Cleavage	1
ana-miRN13-5p	comp35263_c0_seq1	2.5	-1	1	21	32	52	UUUCCUGUCACAUUCUCUGUC	::.:::::::: ::.::::::	GAUAGAGAAUGGGAUAGGAAA	Translation	1
ana-miRN13-5p	comp15661_c0_seq12	2.5	-1	1	21	314	334	UUUCCUGUCACAUUCUCUGUC	:::: ::::::: ::::::	AUCAGAAAAUGUGAAAGGAAA	Cleavage	1
ana-miRN13-5p	comp15661_c0_seq14	2.5	-1	1	21	314	334	UUUCCUGUCACAUUCUCUGUC	:::: ::::::: ::::::	AUCAGAAAAUGUGAAAGGAAA	Cleavage	1
ana-miRN13-5p	comp33599_c0_seq1	2.5	-1	1	21	1062	1082	UUUCCUGUCACAUUCUCUGUC	:::: :::: :::::::::	CCCAGAAAAUGAGACAGGAAA	Translation	1
ana-miRN13-5p	comp14357_c1_seq1	3	-1	1	21	46	66	UUUCCUGUCACAUUCUCUGUC	:::::::::: : ::::::::	GACAGAGAAUAUAACAGGAAA	Translation	1
ana-miRN13-5p	comp15640_c2_seq1	3	-1	1	21	175	195	UUUCCUGUCACAUUCUCUGUC	:::::::.::::::::: ::	GACAGAGGAUGUGACAGCAAC	Cleavage	1
ana-miRN13-5p	comp15640_c2_seq2	3	-1	1	21	175	195	UUUCCUGUCACAUUCUCUGUC	:::::::.::::::::: ::	GACAGAGGAUGUGACAGCAAC	Cleavage	1
ana-miRN13-5p	comp8499_c0_seq3	3	-1	1	21	490	510	UUUCCUGUCACAUUCUCUGUC	:::::::::::: :::: :::	GACAGAGAAUGUAACAGAAAA	Cleavage	1
ana-miRN13-5p	comp13334_c0_seq8	3	-1	1	21	113	133	UUUCCUGUCACAUUCUCUGUC	:::::::::::::::: :::	GACAGAGAAUGUGACAAAAAA	Cleavage	1
ana-miRN13-5p	comp13334_c0_seq1	3	-1	1	21	113	133	UUUCCUGUCACAUUCUCUGUC	:::::::::::::::: :::	GACAGAGAAUGUGACAAAAAA	Cleavage	1
ana-miRN13-5p	comp14122_c0_seq4	3	-1	1	21	507	527	UUUCCUGUCACAUUCUCUGUC	::::::::: ::::::: :::	GACAGAGAAGGUGACAGUAAA	Cleavage	1
ana-miRN13-5p	comp14122_c0_seq49	3	-1	1	21	510	530	UUUCCUGUCACAUUCUCUGUC	::::::::: ::::::: :::	GACAGAGAAGGUGACAGUAAA	Cleavage	1
ana-miRN13-5p	comp14122_c0_seq12	3	-1	1	21	507	527	UUUCCUGUCACAUUCUCUGUC	::::::::: ::::::: :::	GACAGAGAAGGUGACAGUAAA	Cleavage	1
ana-miRN13-5p	comp14122_c0_seq15	3	-1	1	21	510	530	UUUCCUGUCACAUUCUCUGUC	::::::::: ::::::: :::	GACAGAGAAGGUGACAGUAAA	Cleavage	1
ana-miRN13-5p	comp14122_c0_seq23	3	-1	1	21	924	944	UUUCCUGUCACAUUCUCUGUC	::::::::: ::::::: :::	GACAGAGAAGGUGACAGUAAA	Cleavage	1
ana-miRN13-5p	comp14122_c0_seq43	3	-1	1	21	924	944	UUUCCUGUCACAUUCUCUGUC	::::::::: ::::::: :::	GACAGAGAAGGUGACAGUAAA	Cleavage	1
ana-miRN13-5p	comp12810_c1_seq1	3	-1	1	21	1722	1742	UUUCCUGUCACAUUCUCUGUC	::.: :::::::::::: :::	GAUAAAGAAUGUGACAGAAAA	Cleavage	1
ana-miRN13-5p	comp15017_c0_seq1	3	-1	1	21	1753	1773	UUUCCUGUCACAUUCUCUGUC	:.::::::.:: :.:::::.:	GGCAGAGAGUGAGGCAGGAGA	Translation	1
ana-miRN13-5p	comp8319_c1_seq1	3	-1	1	21	592	612	UUUCCUGUCACAUUCUCUGUC	:.:::::.:::::.:::: :	CAUAGAGAGUGUGAUAGGAUA	Cleavage	1
ana-miRN13-5p	comp13502_c0_seq1	3	-1	1	21	453	473	UUUCCUGUCACAUUCUCUGUC	:::::::: :::: ::::::	AACAGAGAAGGUGAAAGGAAA	Cleavage	1
ana-miRN13-5p	comp15924_c0_seq34	3	-1	1	21	4	24	UUUCCUGUCACAUUCUCUGUC	: ..:::::: ::::::::.:	GCUGGAGAAUAUGACAGGAGA	Translation	1
ana-miRN13-5p	comp14564_c2_seq9	3	-1	1	21	71	91	UUUCCUGUCACAUUCUCUGUC	: ..:::::: ::::::::.:	GCUGGAGAAUAUGACAGGAGA	Translation	1
ana-miRN13-5p	comp14564_c2_seq5	3	-1	1	21	71	91	UUUCCUGUCACAUUCUCUGUC	: ..:::::: ::::::::.:	GCUGGAGAAUAUGACAGGAGA	Translation	1
ana-miRN13-5p	comp12377_c0_seq1	3	-1	1	21	1838	1858	UUUCCUGUCACAUUCUCUGUC	:. ::::::: :::::::::	AAUUGAGAAUGGGACAGGAAA	Translation	1
ana-miRN13-5p	comp14683_c1_seq1	3	-1	1	21	1884	1904	UUUCCUGUCACAUUCUCUGUC	..::::::::::::. ::.:	AGUAGAGAAUGUGACGAGAGA	Cleavage	1
ana-miRN13-5p	comp14564_c2_seq6	3	-1	1	21	71	91	UUUCCUGUCACAUUCUCUGUC	: ..:::::: ::::::::.:	GCUGGAGAAUAUGACAGGAGA	Translation	1
ana-miRN13-5p	comp14683_c1_seq2	3	-1	1	21	2126	2146	UUUCCUGUCACAUUCUCUGUC	..::::::::::::. ::.:	AGUAGAGAAUGUGACGAGAGA	Cleavage	1
ana-miRN13-5p	comp14564_c2_seq8	3	-1	1	21	71	91	UUUCCUGUCACAUUCUCUGUC	: ..:::::: ::::::::.:	GCUGGAGAAUAUGACAGGAGA	Translation	1
ana-miRN13-5p	comp14564_c2_seq10	3	-1	1	21	71	91	UUUCCUGUCACAUUCUCUGUC	: ..:::::: ::::::::.:	GCUGGAGAAUAUGACAGGAGA	Translation	1
ana-miRN13-5p	comp14564_c2_seq1	3	-1	1	21	71	91	UUUCCUGUCACAUUCUCUGUC	: ..:::::: ::::::::.:	GCUGGAGAAUAUGACAGGAGA	Translation	1
ana-miRN13-5p	comp14564_c2_seq2	3	-1	1	21	71	91	UUUCCUGUCACAUUCUCUGUC	: ..:::::: ::::::::.:	GCUGGAGAAUAUGACAGGAGA	Translation	1
ana-miRN13-5p	comp26356_c0_seq1	3	-1	1	21	679	699	UUUCCUGUCACAUUCUCUGUC	..:::.::::::..:::.:	CCUGGAGGAUGUGAUGGGAGA	Cleavage	1
ana-miRN13-5p	comp15587_c0_seq3	3	-1	1	21	278	298	UUUCCUGUCACAUUCUCUGUC	.:::: ::::::: .:::::	UGCAGAAAAUGUGAGGGGAAA	Cleavage	1
ana-miRN13-5p	comp15587_c0_seq5	3	-1	1	21	382	402	UUUCCUGUCACAUUCUCUGUC	.:::: ::::::: .:::::	UGCAGAAAAUGUGAGGGGAAA	Cleavage	1
ana-miRN13-5p	comp15587_c0_seq8	3	-1	1	21	790	810	UUUCCUGUCACAUUCUCUGUC	.:::: ::::::: .:::::	UGCAGAAAAUGUGAGGGGAAA	Cleavage	1
ana-miRN13-5p	comp15587_c0_seq27	3	-1	1	21	894	914	UUUCCUGUCACAUUCUCUGUC	.:::: ::::::: .:::::	UGCAGAAAAUGUGAGGGGAAA	Cleavage	1
ana-miRN13-5p	comp15587_c0_seq18	3	-1	1	21	974	994	UUUCCUGUCACAUUCUCUGUC	.:::: ::::::: .:::::	UGCAGAAAAUGUGAGGGGAAA	Cleavage	1
ana-miRN13-5p	comp15587_c0_seq28	3	-1	1	21	1078	1098	UUUCCUGUCACAUUCUCUGUC	.:::: ::::::: .:::::	UGCAGAAAAUGUGAGGGGAAA	Cleavage	1
ana-miRN13-5p	comp15587_c0_seq25	3	-1	1	21	1115	1135	UUUCCUGUCACAUUCUCUGUC	.:::: ::::::: .:::::	UGCAGAAAAUGUGAGGGGAAA	Cleavage	1
ana-miRN13-5p	comp15587_c0_seq17	3	-1	1	21	1219	1239	UUUCCUGUCACAUUCUCUGUC	.:::: ::::::: .:::::	UGCAGAAAAUGUGAGGGGAAA	Cleavage	1
ana-miRN13-5p	comp15587_c0_seq10	3	-1	1	21	1240	1260	UUUCCUGUCACAUUCUCUGUC	.:::: ::::::: .:::::	UGCAGAAAAUGUGAGGGGAAA	Cleavage	1
ana-miRN13-5p	comp15587_c0_seq19	3	-1	1	21	1299	1319	UUUCCUGUCACAUUCUCUGUC	.:::: ::::::: .:::::	UGCAGAAAAUGUGAGGGGAAA	Cleavage	1
ana-miRN13-5p	comp15587_c0_seq14	3	-1	1	21	1344	1364	UUUCCUGUCACAUUCUCUGUC	.:::: ::::::: .:::::	UGCAGAAAAUGUGAGGGGAAA	Cleavage	1
ana-miRN13-5p	comp15587_c0_seq29	3	-1	1	21	1403	1423	UUUCCUGUCACAUUCUCUGUC	.:::: ::::::: .:::::	UGCAGAAAAUGUGAGGGGAAA	Cleavage	1
ana-miRN13-5p	comp15587_c0_seq12	3	-1	1	21	1424	1444	UUUCCUGUCACAUUCUCUGUC	.:::: ::::::: .:::::	UGCAGAAAAUGUGAGGGGAAA	Cleavage	1
ana-miRN13-5p	comp15587_c0_seq32	3	-1	1	21	1528	1548	UUUCCUGUCACAUUCUCUGUC	.:::: ::::::: .:::::	UGCAGAAAAUGUGAGGGGAAA	Cleavage	1
ana-miRN13-5p	comp15587_c0_seq11	3	-1	1	21	894	914	UUUCCUGUCACAUUCUCUGUC	.:::: ::::::: .:::::	UGCAGAAAAUGUGAGGGGAAA	Cleavage	1
ana-miRN13-5p	comp15587_c0_seq33	3	-1	1	21	974	994	UUUCCUGUCACAUUCUCUGUC	.:::: ::::::: .:::::	UGCAGAAAAUGUGAGGGGAAA	Cleavage	1
ana-miRN13-5p	comp15587_c0_seq15	3	-1	1	21	1078	1098	UUUCCUGUCACAUUCUCUGUC	.:::: ::::::: .:::::	UGCAGAAAAUGUGAGGGGAAA	Cleavage	1
ana-miRN13-5p	comp15587_c0_seq13	3	-1	1	21	1115	1135	UUUCCUGUCACAUUCUCUGUC	.:::: ::::::: .:::::	UGCAGAAAAUGUGAGGGGAAA	Cleavage	1
ana-miRN13-5p	comp15587_c0_seq6	3	-1	1	21	1219	1239	UUUCCUGUCACAUUCUCUGUC	.:::: ::::::: .:::::	UGCAGAAAAUGUGAGGGGAAA	Cleavage	1
ana-miRN13-5p	comp15587_c0_seq9	3	-1	1	21	1240	1260	UUUCCUGUCACAUUCUCUGUC	.:::: ::::::: .:::::	UGCAGAAAAUGUGAGGGGAAA	Cleavage	1
ana-miRN13-5p	comp15587_c0_seq22	3	-1	1	21	1299	1319	UUUCCUGUCACAUUCUCUGUC	.:::: ::::::: .:::::	UGCAGAAAAUGUGAGGGGAAA	Cleavage	1
ana-miRN13-5p	comp15587_c0_seq24	3	-1	1	21	1344	1364	UUUCCUGUCACAUUCUCUGUC	.:::: ::::::: .:::::	UGCAGAAAAUGUGAGGGGAAA	Cleavage	1
ana-miRN13-5p	comp15587_c0_seq30	3	-1	1	21	1403	1423	UUUCCUGUCACAUUCUCUGUC	.:::: ::::::: .:::::	UGCAGAAAAUGUGAGGGGAAA	Cleavage	1
ana-miRN13-5p	comp15587_c0_seq20	3	-1	1	21	1424	1444	UUUCCUGUCACAUUCUCUGUC	.:::: ::::::: .:::::	UGCAGAAAAUGUGAGGGGAAA	Cleavage	1
ana-miRN13-5p	comp15587_c0_seq2	3	-1	1	21	1528	1548	UUUCCUGUCACAUUCUCUGUC	.:::: ::::::: .:::::	UGCAGAAAAUGUGAGGGGAAA	Cleavage	1
ana-miRN13-5p	comp14708_c0_seq2	3	-1	1	21	1623	1643	UUUCCUGUCACAUUCUCUGUC	::: :::::::.:::::.	UGAAGAUAAUGUGAUAGGAAG	Cleavage	1
ana-miRN13-5p	comp14708_c0_seq1	3	-1	1	21	1706	1726	UUUCCUGUCACAUUCUCUGUC	::: :::::::.:::::.	UGAAGAUAAUGUGAUAGGAAG	Cleavage	1
ana-miRN13-5p	comp34169_c0_seq1	3	-1	1	21	437	457	UUUCCUGUCACAUUCUCUGUC	: ::::.::::: ::::::	AUCUGAGAGUGUGAAAGGAAA	Cleavage	1
ana-miRN13-5p	comp36779_c0_seq1	3.5	-1	1	21	32	52	UUUCCUGUCACAUUCUCUGUC	::.::::::::::::: :::	GAUAGAGAAUGUGACAAAAAA	Cleavage	1
ana-miRN13-5p	comp27276_c0_seq1	3.5	-1	1	21	1543	1563	UUUCCUGUCACAUUCUCUGUC	:::.:::::::::: : ::::	GACGGAGAAUGUGAGAAGAAA	Cleavage	1
ana-miRN13-5p	comp13853_c0_seq6	3.5	-1	1	21	752	772	UUUCCUGUCACAUUCUCUGUC	:..::::::::::.:: :.:	AAUGGAGAAUGUGAUAGAAGA	Cleavage	1
ana-miRN13-5p	comp13853_c0_seq14	3.5	-1	1	21	798	818	UUUCCUGUCACAUUCUCUGUC	:..::::::::::.:: :.:	AAUGGAGAAUGUGAUAGAAGA	Cleavage	1
ana-miRN13-5p	comp13853_c0_seq3	3.5	-1	1	21	866	886	UUUCCUGUCACAUUCUCUGUC	:..::::::::::.:: :.:	AAUGGAGAAUGUGAUAGAAGA	Cleavage	1
ana-miRN13-5p	comp13853_c0_seq12	3.5	-1	1	21	912	932	UUUCCUGUCACAUUCUCUGUC	:..::::::::::.:: :.:	AAUGGAGAAUGUGAUAGAAGA	Cleavage	1
ana-miRN13-5p	comp13853_c0_seq2	3.5	-1	1	21	752	772	UUUCCUGUCACAUUCUCUGUC	:..::::::::::.:: :.:	AAUGGAGAAUGUGAUAGAAGA	Cleavage	1
ana-miRN13-5p	comp13853_c0_seq9	3.5	-1	1	21	798	818	UUUCCUGUCACAUUCUCUGUC	:..::::::::::.:: :.:	AAUGGAGAAUGUGAUAGAAGA	Cleavage	1
ana-miRN13-5p	comp13853_c0_seq5	3.5	-1	1	21	866	886	UUUCCUGUCACAUUCUCUGUC	:..::::::::::.:: :.:	AAUGGAGAAUGUGAUAGAAGA	Cleavage	1
ana-miRN13-5p	comp13853_c0_seq13	3.5	-1	1	21	912	932	UUUCCUGUCACAUUCUCUGUC	:..::::::::::.:: :.:	AAUGGAGAAUGUGAUAGAAGA	Cleavage	1
ana-miRN13-5p	comp13853_c0_seq8	3.5	-1	1	21	752	772	UUUCCUGUCACAUUCUCUGUC	:..::::::::::.:: :.:	AAUGGAGAAUGUGAUAGAAGA	Cleavage	1
ana-miRN13-5p	comp13853_c0_seq7	3.5	-1	1	21	798	818	UUUCCUGUCACAUUCUCUGUC	:..::::::::::.:: :.:	AAUGGAGAAUGUGAUAGAAGA	Cleavage	1
ana-miRN13-5p	comp13853_c0_seq4	3.5	-1	1	21	866	886	UUUCCUGUCACAUUCUCUGUC	:..::::::::::.:: :.:	AAUGGAGAAUGUGAUAGAAGA	Cleavage	1
ana-miRN13-5p	comp13853_c0_seq11	3.5	-1	1	21	912	932	UUUCCUGUCACAUUCUCUGUC	:..::::::::::.:: :.:	AAUGGAGAAUGUGAUAGAAGA	Cleavage	1
ana-miRN13-5p	comp23401_c0_seq1	3.5	-1	1	21	404	424	UUUCCUGUCACAUUCUCUGUC	:.: ::::::::::.:: ::.	GGCUGAGAAUGUGAUAGUAAG	Cleavage	1
ana-miRN13-5p	comp2922_c0_seq1	3.5	-1	1	21	77	97	UUUCCUGUCACAUUCUCUGUC	: ::::.: ::::::::::.	AAAAGAGGAAGUGACAGGAAG	Cleavage	1
ana-miRN13-5p	comp15576_c1_seq6	3.5	-1	1	21	148	168	UUUCCUGUCACAUUCUCUGUC	.:::::..:::::.: ::.:	AGCAGAGGGUGUGAUAAGAGA	Cleavage	2
ana-miRN13-5p	comp15576_c1_seq13	3.5	-1	1	21	148	168	UUUCCUGUCACAUUCUCUGUC	.:::::..:::::.: ::.:	AGCAGAGGGUGUGAUAAGAGA	Cleavage	1
ana-miRN13-5p	comp11726_c0_seq1	3.5	-1	1	21	225	245	UUUCCUGUCACAUUCUCUGUC	.:.:::::::::::: ::	UUGGGGGAAUGUGACAGGCAA	Cleavage	1
ana-miRN13-5p	comp4884_c0_seq1	3.5	-1	1	21	540	560	UUUCCUGUCACAUUCUCUGUC	: :::::..::::...::.:.	GUCAGAGGGUGUGGUGGGGAG	Cleavage	1
ana-miRN13-5p	comp4884_c0_seq2	3.5	-1	1	21	540	560	UUUCCUGUCACAUUCUCUGUC	: :::::..::::...::.:.	GUCAGAGGGUGUGGUGGGGAG	Cleavage	1
ana-miRN13-5p	comp15650_c1_seq1	4	-1	1	21	373	393	UUUCCUGUCACAUUCUCUGUC	::..::::::: :.:::::..	GAUGGAGAAUGAGGCAGGAGG	Translation	1
ana-miRN13-5p	comp15803_c1_seq31	4	-1	1	21	430	450	UUUCCUGUCACAUUCUCUGUC	:::: :::::: ::::: :::	GACAAAGAAUGGGACAGAAAA	Translation	1
ana-miRN13-5p	comp28472_c0_seq1	4	-1	1	21	698	718	UUUCCUGUCACAUUCUCUGUC	:...:::: :::::::::::	GGUGGAGAUGGUGACAGGAAA	Cleavage	1
ana-miRN13-5p	comp16393_c0_seq1	4	-1	1	21	799	819	UUUCCUGUCACAUUCUCUGUC	:.:.::::: :::.:: ::::	GGCGGAGAAGGUGGCAAGAAA	Cleavage	1
ana-miRN13-5p	comp12631_c0_seq1	4	-1	1	21	269	289	UUUCCUGUCACAUUCUCUGUC	:.:::::. ::::...:::.:	GGCAGAGGUUGUGGUGGGAGA	Cleavage	1
ana-miRN13-5p	comp12631_c0_seq2	4	-1	1	21	269	289	UUUCCUGUCACAUUCUCUGUC	:.:::::. ::::...:::.:	GGCAGAGGUUGUGGUGGGAGA	Cleavage	1
ana-miRN13-5p	comp47338_c0_seq1	4	-1	1	21	51	71	UUUCCUGUCACAUUCUCUGUC	:..:.::::::::.. ::::	AAUGGGGAAUGUGAUGAGAAA	Cleavage	1
ana-miRN13-5p	comp15464_c2_seq36	4	-1	1	21	316	336	UUUCCUGUCACAUUCUCUGUC	:::::::::: ::::: :..	UACAGAGAAUGCGACAGAAGG	Translation	1
ana-miRN13-5p	comp15464_c2_seq30	4	-1	1	21	316	336	UUUCCUGUCACAUUCUCUGUC	:::::::::: ::::: :..	UACAGAGAAUGCGACAGAAGG	Translation	1
ana-miRN13-5p	comp15464_c2_seq83	4	-1	1	21	316	336	UUUCCUGUCACAUUCUCUGUC	:::::::::: ::::: :..	UACAGAGAAUGCGACAGAAGG	Translation	1
ana-miRN13-5p	comp15464_c2_seq16	4	-1	1	21	316	336	UUUCCUGUCACAUUCUCUGUC	:::::::::: ::::: :..	UACAGAGAAUGCGACAGAAGG	Translation	1
ana-miRN13-5p	comp15464_c2_seq73	4	-1	1	21	316	336	UUUCCUGUCACAUUCUCUGUC	:::::::::: ::::: :..	UACAGAGAAUGCGACAGAAGG	Translation	1
ana-miRN13-5p	comp15464_c2_seq51	4	-1	1	21	316	336	UUUCCUGUCACAUUCUCUGUC	:::::::::: ::::: :..	UACAGAGAAUGCGACAGAAGG	Translation	1
ana-miRN13-5p	comp15464_c2_seq29	4	-1	1	21	316	336	UUUCCUGUCACAUUCUCUGUC	:::::::::: ::::: :..	UACAGAGAAUGCGACAGAAGG	Translation	1
ana-miRN13-5p	comp15464_c2_seq13	4	-1	1	21	528	548	UUUCCUGUCACAUUCUCUGUC	:::::::::: ::::: :..	UACAGAGAAUGCGACAGAAGG	Translation	1
ana-miRN13-5p	comp15464_c2_seq99	4	-1	1	21	316	336	UUUCCUGUCACAUUCUCUGUC	:::::::::: ::::: :..	UACAGAGAAUGCGACAGAAGG	Translation	1
ana-miRN13-5p	comp15464_c2_seq3	4	-1	1	21	316	336	UUUCCUGUCACAUUCUCUGUC	:::::::::: ::::: :..	UACAGAGAAUGCGACAGAAGG	Translation	1
ana-miRN13-5p	comp15464_c2_seq47	4	-1	1	21	528	548	UUUCCUGUCACAUUCUCUGUC	:::::::::: ::::: :..	UACAGAGAAUGCGACAGAAGG	Translation	1
ana-miRN13-5p	comp15464_c2_seq22	4	-1	1	21	528	548	UUUCCUGUCACAUUCUCUGUC	:::::::::: ::::: :..	UACAGAGAAUGCGACAGAAGG	Translation	1
ana-miRN13-5p	comp15464_c2_seq69	4	-1	1	21	528	548	UUUCCUGUCACAUUCUCUGUC	:::::::::: ::::: :..	UACAGAGAAUGCGACAGAAGG	Translation	1
ana-miRN13-5p	comp14565_c0_seq1	4	-1	1	21	664	684	UUUCCUGUCACAUUCUCUGUC	:.: ::::: ::::::::.:	GGCCGAGAACGUGACAGGGAU	Cleavage	1
ana-miRN13-5p	comp15464_c2_seq55	4	-1	1	21	528	548	UUUCCUGUCACAUUCUCUGUC	:::::::::: ::::: :..	UACAGAGAAUGCGACAGAAGG	Translation	1
ana-miRN13-5p	comp15464_c2_seq91	4	-1	1	21	528	548	UUUCCUGUCACAUUCUCUGUC	:::::::::: ::::: :..	UACAGAGAAUGCGACAGAAGG	Translation	1
ana-miRN13-5p	comp15464_c2_seq45	4	-1	1	21	528	548	UUUCCUGUCACAUUCUCUGUC	:::::::::: ::::: :..	UACAGAGAAUGCGACAGAAGG	Translation	1
ana-miRN13-5p	comp15464_c2_seq11	4	-1	1	21	528	548	UUUCCUGUCACAUUCUCUGUC	:::::::::: ::::: :..	UACAGAGAAUGCGACAGAAGG	Translation	1
ana-miRN13-5p	comp15464_c2_seq61	4	-1	1	21	316	336	UUUCCUGUCACAUUCUCUGUC	:::::::::: ::::: :..	UACAGAGAAUGCGACAGAAGG	Translation	1
ana-miRN13-5p	comp15464_c2_seq74	4	-1	1	21	528	548	UUUCCUGUCACAUUCUCUGUC	:::::::::: ::::: :..	UACAGAGAAUGCGACAGAAGG	Translation	1
ana-miRN13-5p	comp15464_c2_seq77	4	-1	1	21	528	548	UUUCCUGUCACAUUCUCUGUC	:::::::::: ::::: :..	UACAGAGAAUGCGACAGAAGG	Translation	1
ana-miRN13-5p	comp15464_c2_seq78	4	-1	1	21	528	548	UUUCCUGUCACAUUCUCUGUC	:::::::::: ::::: :..	UACAGAGAAUGCGACAGAAGG	Translation	1
ana-miRN13-5p	comp15464_c2_seq88	4	-1	1	21	528	548	UUUCCUGUCACAUUCUCUGUC	:::::::::: ::::: :..	UACAGAGAAUGCGACAGAAGG	Translation	1
ana-miRN13-5p	comp15464_c2_seq93	4	-1	1	21	528	548	UUUCCUGUCACAUUCUCUGUC	:::::::::: ::::: :..	UACAGAGAAUGCGACAGAAGG	Translation	1
ana-miRN13-5p	comp15464_c2_seq92	4	-1	1	21	528	548	UUUCCUGUCACAUUCUCUGUC	:::::::::: ::::: :..	UACAGAGAAUGCGACAGAAGG	Translation	1
ana-miRN13-5p	comp15464_c2_seq52	4	-1	1	21	528	548	UUUCCUGUCACAUUCUCUGUC	:::::::::: ::::: :..	UACAGAGAAUGCGACAGAAGG	Translation	1
ana-miRN13-5p	comp15464_c2_seq101	4	-1	1	21	528	548	UUUCCUGUCACAUUCUCUGUC	:::::::::: ::::: :..	UACAGAGAAUGCGACAGAAGG	Translation	1
ana-miRN13-5p	comp15464_c2_seq28	4	-1	1	21	528	548	UUUCCUGUCACAUUCUCUGUC	:::::::::: ::::: :..	UACAGAGAAUGCGACAGAAGG	Translation	1
ana-miRN13-5p	comp15464_c2_seq35	4	-1	1	21	528	548	UUUCCUGUCACAUUCUCUGUC	:::::::::: ::::: :..	UACAGAGAAUGCGACAGAAGG	Translation	1
ana-miRN13-5p	comp15464_c2_seq38	4	-1	1	21	528	548	UUUCCUGUCACAUUCUCUGUC	:::::::::: ::::: :..	UACAGAGAAUGCGACAGAAGG	Translation	1
ana-miRN13-5p	comp15464_c2_seq96	4	-1	1	21	528	548	UUUCCUGUCACAUUCUCUGUC	:::::::::: ::::: :..	UACAGAGAAUGCGACAGAAGG	Translation	1
ana-miRN13-5p	comp15464_c2_seq14	4	-1	1	21	528	548	UUUCCUGUCACAUUCUCUGUC	:::::::::: ::::: :..	UACAGAGAAUGCGACAGAAGG	Translation	1
ana-miRN13-5p	comp15464_c2_seq9	4	-1	1	21	316	336	UUUCCUGUCACAUUCUCUGUC	:::::::::: ::::: :..	UACAGAGAAUGCGACAGAAGG	Translation	1
ana-miRN13-5p	comp15464_c2_seq75	4	-1	1	21	316	336	UUUCCUGUCACAUUCUCUGUC	:::::::::: ::::: :..	UACAGAGAAUGCGACAGAAGG	Translation	1
ana-miRN13-5p	comp15464_c2_seq48	4	-1	1	21	528	548	UUUCCUGUCACAUUCUCUGUC	:::::::::: ::::: :..	UACAGAGAAUGCGACAGAAGG	Translation	1
ana-miRN13-5p	comp15464_c2_seq4	4	-1	1	21	528	548	UUUCCUGUCACAUUCUCUGUC	:::::::::: ::::: :..	UACAGAGAAUGCGACAGAAGG	Translation	1
ana-miRN13-5p	comp15464_c2_seq57	4	-1	1	21	528	548	UUUCCUGUCACAUUCUCUGUC	:::::::::: ::::: :..	UACAGAGAAUGCGACAGAAGG	Translation	1
ana-miRN13-5p	comp15464_c2_seq59	4	-1	1	21	528	548	UUUCCUGUCACAUUCUCUGUC	:::::::::: ::::: :..	UACAGAGAAUGCGACAGAAGG	Translation	1
ana-miRN13-5p	comp15464_c2_seq23	4	-1	1	21	528	548	UUUCCUGUCACAUUCUCUGUC	:::::::::: ::::: :..	UACAGAGAAUGCGACAGAAGG	Translation	1
ana-miRN13-5p	comp15464_c2_seq43	4	-1	1	21	528	548	UUUCCUGUCACAUUCUCUGUC	:::::::::: ::::: :..	UACAGAGAAUGCGACAGAAGG	Translation	1
ana-miRN13-5p	comp15464_c2_seq58	4	-1	1	21	528	548	UUUCCUGUCACAUUCUCUGUC	:::::::::: ::::: :..	UACAGAGAAUGCGACAGAAGG	Translation	1
ana-miRN13-5p	comp15464_c2_seq56	4	-1	1	21	528	548	UUUCCUGUCACAUUCUCUGUC	:::::::::: ::::: :..	UACAGAGAAUGCGACAGAAGG	Translation	1
ana-miRN13-5p	comp15464_c2_seq27	4	-1	1	21	528	548	UUUCCUGUCACAUUCUCUGUC	:::::::::: ::::: :..	UACAGAGAAUGCGACAGAAGG	Translation	1
ana-miRN13-5p	comp15464_c2_seq7	4	-1	1	21	528	548	UUUCCUGUCACAUUCUCUGUC	:::::::::: ::::: :..	UACAGAGAAUGCGACAGAAGG	Translation	1
ana-miRN13-5p	comp15464_c2_seq42	4	-1	1	21	528	548	UUUCCUGUCACAUUCUCUGUC	:::::::::: ::::: :..	UACAGAGAAUGCGACAGAAGG	Translation	1
ana-miRN13-5p	comp15464_c2_seq97	4	-1	1	21	528	548	UUUCCUGUCACAUUCUCUGUC	:::::::::: ::::: :..	UACAGAGAAUGCGACAGAAGG	Translation	1
ana-miRN13-5p	comp15464_c2_seq71	4	-1	1	21	528	548	UUUCCUGUCACAUUCUCUGUC	:::::::::: ::::: :..	UACAGAGAAUGCGACAGAAGG	Translation	1
ana-miRN13-5p	comp15464_c2_seq54	4	-1	1	21	528	548	UUUCCUGUCACAUUCUCUGUC	:::::::::: ::::: :..	UACAGAGAAUGCGACAGAAGG	Translation	1
ana-miRN13-5p	comp15464_c2_seq76	4	-1	1	21	528	548	UUUCCUGUCACAUUCUCUGUC	:::::::::: ::::: :..	UACAGAGAAUGCGACAGAAGG	Translation	1
ana-miRN13-5p	comp15464_c2_seq62	4	-1	1	21	528	548	UUUCCUGUCACAUUCUCUGUC	:::::::::: ::::: :..	UACAGAGAAUGCGACAGAAGG	Translation	1
ana-miRN13-5p	comp12317_c0_seq2	4	-1	1	21	709	729	UUUCCUGUCACAUUCUCUGUC	::.:.::.::::.::: .::	CACGGGGAGUGUGGCAGAGAA	Cleavage	1
ana-miRN13-5p	comp12317_c0_seq3	4	-1	1	21	709	729	UUUCCUGUCACAUUCUCUGUC	::.:.::.::::.::: .::	CACGGGGAGUGUGGCAGAGAA	Cleavage	1
ana-miRN13-5p	comp10093_c0_seq1	4	-1	1	21	943	963	UUUCCUGUCACAUUCUCUGUC	:::: : :::::::::: :.:	GACAAAAAAUGUGACAGAAGA	Cleavage	1
ana-miRN13-5p	comp4059_c1_seq1	4	-1	1	21	862	882	UUUCCUGUCACAUUCUCUGUC	:...::: ::::::::: .::	GGUGGAGCAUGUGACAGUGAA	Cleavage	1
ana-miRN13-5p	comp15146_c2_seq2	4	-1	1	21	669	689	UUUCCUGUCACAUUCUCUGUC	::: ::::::::: :::.::	GACUCAGAAUGUGAAAGGGAA	Cleavage	1
ana-miRN13-5p	comp15146_c2_seq4	4	-1	1	21	1651	1671	UUUCCUGUCACAUUCUCUGUC	::: ::::::::: :::.::	GACUCAGAAUGUGAAAGGGAA	Cleavage	1
ana-miRN13-5p	comp15146_c2_seq6	4	-1	1	21	1665	1685	UUUCCUGUCACAUUCUCUGUC	::: ::::::::: :::.::	GACUCAGAAUGUGAAAGGGAA	Cleavage	1
ana-miRN13-5p	comp15146_c2_seq7	4	-1	1	21	1651	1671	UUUCCUGUCACAUUCUCUGUC	::: ::::::::: :::.::	GACUCAGAAUGUGAAAGGGAA	Cleavage	1
ana-miRN13-5p	comp15146_c2_seq8	4	-1	1	21	1665	1685	UUUCCUGUCACAUUCUCUGUC	::: ::::::::: :::.::	GACUCAGAAUGUGAAAGGGAA	Cleavage	1
ana-miRN13-5p	comp3575_c0_seq1	4	-1	1	21	297	317	UUUCCUGUCACAUUCUCUGUC	:..:: ::::::::..: :::	GGUAGUGAAUGUGAUGGCAAA	Cleavage	1
ana-miRN13-5p	comp13560_c1_seq14	4	-1	1	21	43	63	UUUCCUGUCACAUUCUCUGUC	..:::::.:::::..: ::.	AGUAGAGAGUGUGAUGGAAAG	Cleavage	1
ana-miRN13-5p	comp14072_c0_seq3	4	-1	1	21	1267	1287	UUUCCUGUCACAUUCUCUGUC	.:::.:: ::::..:::::	AGCAGGGAUUGUGGUAGGAAU	Cleavage	1
ana-miRN1-3p	comp15647_c0_seq50	2.5	-1	1	22	557	578	AUUGCCUACAGUUAGAUCCUUA	::: ::.:::::::::::	AUGUGAUGUAGCUGUAGGCAAU	Cleavage	1
ana-miRN1-3p	comp15647_c0_seq7	2.5	-1	1	22	599	620	AUUGCCUACAGUUAGAUCCUUA	::: ::.:::::::::::	AUGUGAUGUAGCUGUAGGCAAU	Cleavage	1
ana-miRN1-3p	comp15647_c0_seq70	2.5	-1	1	22	557	578	AUUGCCUACAGUUAGAUCCUUA	::: ::.:::::::::::	AUGUGAUGUAGCUGUAGGCAAU	Cleavage	1
ana-miRN1-3p	comp15647_c0_seq17	2.5	-1	1	22	599	620	AUUGCCUACAGUUAGAUCCUUA	::: ::.:::::::::::	AUGUGAUGUAGCUGUAGGCAAU	Cleavage	1
ana-miRN1-3p	comp15647_c0_seq23	2.5	-1	1	22	557	578	AUUGCCUACAGUUAGAUCCUUA	::: ::.:::::::::::	AUGUGAUGUAGCUGUAGGCAAU	Cleavage	1
ana-miRN1-3p	comp15647_c0_seq55	2.5	-1	1	22	599	620	AUUGCCUACAGUUAGAUCCUUA	::: ::.:::::::::::	AUGUGAUGUAGCUGUAGGCAAU	Cleavage	1
ana-miRN1-3p	comp11155_c1_seq1	3.5	-1	1	22	545	567	AUUGCCUACAGUUA-GAUCCUUA	.:::::: ::..::::::::.:	AGAGGAUCAUAGUUGUAGGCAGU	Cleavage	1
ana-miRN1-3p	comp11155_c1_seq2	3.5	-1	1	22	1472	1494	AUUGCCUACAGUUA-GAUCCUUA	.:::::: ::..::::::::.:	AGAGGAUCAUAGUUGUAGGCAGU	Cleavage	1
ana-miRN1-3p	comp9644_c0_seq1	3.5	-1	1	22	2258	2279	AUUGCCUACAGUUAGAUCCUUA	::::: :::.:::::::::	CAAGGAAAUAAUUGUAGGCAAC	Cleavage	1
ana-miRN1-3p	comp11549_c0_seq1	3.5	-1	1	22	1402	1423	AUUGCCUACAGUUAGAUCCUUA	.::::.::: ::::::::.	ACGGGAUUUAAAUGUAGGCAGG	Translation	1
ana-miRN1-3p	comp11549_c0_seq3	3.5	-1	1	22	1471	1492	AUUGCCUACAGUUAGAUCCUUA	.::::.::: ::::::::.	ACGGGAUUUAAAUGUAGGCAGG	Translation	1
ana-miRN1-3p	comp9029_c0_seq2	3.5	-1	1	22	963	984	AUUGCCUACAGUUAGAUCCUUA	:. :::: : :::::.::::.:	UGUGGAUGUUACUGUGGGCAGU	Cleavage	1
ana-miRN1-3p	comp9029_c0_seq1	3.5	-1	1	22	1008	1029	AUUGCCUACAGUUAGAUCCUUA	:. :::: : :::::.::::.:	UGUGGAUGUUACUGUGGGCAGU	Cleavage	1
ana-miRN1-3p	comp15253_c3_seq2	3.5	-1	1	22	754	775	AUUGCCUACAGUUAGAUCCUUA	:: :::. ::::::::.::	GUUGGUUCUGUCUGUAGGCGAU	Cleavage	1
ana-miRN1-3p	comp26845_c0_seq1	4	-1	1	22	237	258	AUUGCCUACAGUUAGAUCCUUA	::::::.::::::::: :.:	AAAGGAUUUAACUGUAGUAAGU	Cleavage	1
ana-miRN1-3p	comp24447_c0_seq1	4	-1	1	22	649	670	AUUGCCUACAGUUAGAUCCUUA	:::: :.:.:.::::: ::::	GAAGGUUUUGAUUGUAGCCAAU	Cleavage	1
ana-miRN1-3p	comp6101_c0_seq1	4	-1	1	22	213	234	AUUGCCUACAGUUAGAUCCUUA	:::::.::..: :::::::	AUAGGAUUUAGUUUUAGGCAAA	Cleavage	1
ana-miRN1-3p	comp12478_c0_seq2	4	-1	1	22	571	592	AUUGCCUACAGUUAGAUCCUUA	::::: ::::::::.: ..::	AAAGGAGCUAACUGUGGAUGAU	Cleavage	1
ana-miRN1-3p	comp15006_c1_seq1	4	-1	1	22	49	69	AUUGCCUACAGUUAGAUCCUUA	.:::::::::::: :::..::	GGAGGAUCUAACUG-AGGUGAU	Cleavage	1
ana-miRN1-3p	comp15006_c1_seq7	4	-1	1	22	49	69	AUUGCCUACAGUUAGAUCCUUA	.:::::::::::: :::..::	GGAGGAUCUAACUG-AGGUGAU	Cleavage	1
ana-miRN1-3p	comp34394_c0_seq1	4	-1	1	22	367	388	AUUGCCUACAGUUAGAUCCUUA	:.:::: :.:::::.::..:	CAGGGAUGUGACUGUGGGUGAC	Cleavage	1
ana-miRN1-3p	comp19136_c0_seq1	4	-1	1	22	149	170	AUUGCCUACAGUUAGAUCCUUA	:..:::: :.::::.:::::	UGGGGAUGGAGCUGUGGGCAAA	Cleavage	1
ana-miRN1-3p	comp13488_c1_seq4	4	-1	1	22	435	456	AUUGCCUACAGUUAGAUCCUUA	:: ::.:::::::::: :::	AAAAAAUUUAACUGUAGGAAAU	Cleavage	1
ana-miRN1-3p	comp10538_c0_seq1	4	-1	1	22	926	947	AUUGCCUACAGUUAGAUCCUUA	.: :::.:::.::: ::.:::	CGAUGAUUUAAUUGUUGGUAAU	Cleavage	1
ana-miRN1-3p	comp19398_c0_seq1	4	-1	1	22	504	525	AUUGCCUACAGUUAGAUCCUUA	.:::::: ::: : :::::::	GGAGGAUCAAACAGGAGGCAAU	Translation	1
ana-miRN1-3p	comp8376_c0_seq2	4	-1	1	22	488	509	AUUGCCUACAGUUAGAUCCUUA	: .::.:.:: ::::: :::::	UCGGGGUUUAUCUGUACGCAAU	Cleavage	1
ana-miRN1-3p	comp4898_c0_seq2	4	-1	1	22	478	499	AUUGCCUACAGUUAGAUCCUUA	: .::::.:::.: ::: ::::	UUGGGAUUUAAUUUUAGACAAU	Cleavage	1
ana-miRN1-3p	comp4898_c0_seq1	4	-1	1	22	478	499	AUUGCCUACAGUUAGAUCCUUA	: .::::.:::.: ::: ::::	UUGGGAUUUAAUUUUAGACAAU	Cleavage	1
ana-miRN1-3p	comp9669_c0_seq1	4	-1	1	22	940	961	AUUGCCUACAGUUAGAUCCUUA	::.:::::: :::::::	UUCCUAUUUAACUGGAGGCAAU	Cleavage	1
ana-miRN1-3p	comp9072_c0_seq3	4	-1	1	22	1855	1876	AUUGCCUACAGUUAGAUCCUUA	:::.:: :::::: ::..::	GCAGGGUCCAACUGUUGGUGAU	Cleavage	1
ana-miRN1-3p	comp9072_c0_seq4	4	-1	1	22	1871	1892	AUUGCCUACAGUUAGAUCCUUA	:::.:: :::::: ::..::	GCAGGGUCCAACUGUUGGUGAU	Cleavage	1
ana-miRN1-3p	comp9072_c0_seq2	4	-1	1	22	1954	1975	AUUGCCUACAGUUAGAUCCUUA	:::.:: :::::: ::..::	GCAGGGUCCAACUGUUGGUGAU	Cleavage	1
ana-miRN1-3p	comp9072_c0_seq1	4	-1	1	22	1970	1991	AUUGCCUACAGUUAGAUCCUUA	:::.:: :::::: ::..::	GCAGGGUCCAACUGUUGGUGAU	Cleavage	1
ana-miRN1-3p	comp8963_c0_seq1	4	-1	1	22	1440	1461	AUUGCCUACAGUUAGAUCCUUA	:.:.::::::: :::.::	GCCUGGUUUAACUGUUGGCGAU	Cleavage	1
ana-miRN1-3p	comp8963_c0_seq3	4	-1	1	22	1482	1503	AUUGCCUACAGUUAGAUCCUUA	:.:.::::::: :::.::	GCCUGGUUUAACUGUUGGCGAU	Cleavage	1
ana-miRN1-3p	comp19305_c0_seq1	4	-1	1	22	1242	1263	AUUGCCUACAGUUAGAUCCUUA	:. :: :::.::::.::..::	GAGAGAGCUAGCUGUGGGUGAU	Cleavage	1
ana-miRN1-3p	comp15222_c0_seq4	4	-1	1	22	1057	1078	AUUGCCUACAGUUAGAUCCUUA	..::::: : ::::::::::	GGGGGAUCCUAAUGUAGGCAAU	Translation	1
ana-miRN1-3p	comp10286_c0_seq1	4	-1	1	22	164	185	AUUGCCUACAGUUAGAUCCUUA	::::: :.::::.:::::	ACAGGAUGAAGCUGUGGGCAAC	Cleavage	1
ana-miRN1-3p	comp14279_c0_seq1	4	-1	1	22	630	651	AUUGCCUACAGUUAGAUCCUUA	::.:.:..::::: :::.:	UCCGGGUUUGGCUGUAAGCAGU	Cleavage	1
ana-miRN1-3p	comp14249_c0_seq2	4	-1	1	22	1476	1497	AUUGCCUACAGUUAGAUCCUUA	::::.::: : :.::::::	CCUGGAUUUAAGUUUGGGCAAU	Translation	1
ana-miRN1-3p	comp14249_c0_seq10	4	-1	1	22	1592	1613	AUUGCCUACAGUUAGAUCCUUA	::::.::: : :.::::::	CCUGGAUUUAAGUUUGGGCAAU	Translation	1
ana-miRN1-3p	comp14249_c0_seq1	4	-1	1	22	1476	1497	AUUGCCUACAGUUAGAUCCUUA	::::.::: : :.::::::	CCUGGAUUUAAGUUUGGGCAAU	Translation	1
ana-miRN1-3p	comp14249_c0_seq7	4	-1	1	22	1592	1613	AUUGCCUACAGUUAGAUCCUUA	::::.::: : :.::::::	CCUGGAUUUAAGUUUGGGCAAU	Translation	1
ana-miRN1-3p	comp14249_c0_seq8	4	-1	1	22	1564	1585	AUUGCCUACAGUUAGAUCCUUA	::::.::: : :.::::::	UCUGGAUUUAAGUUUGGGCAAU	Translation	1
ana-miRN1-3p	comp14249_c0_seq3	4	-1	1	22	1476	1497	AUUGCCUACAGUUAGAUCCUUA	::::.::: : :.::::::	CCUGGAUUUAAGUUUGGGCAAU	Translation	1
ana-miRN1-3p	comp14249_c0_seq9	4	-1	1	22	1665	1686	AUUGCCUACAGUUAGAUCCUUA	::::.::: : :.::::::	UCUGGAUUUAAGUUUGGGCAAU	Translation	1
ana-miRN1-3p	comp14249_c0_seq4	4	-1	1	22	1592	1613	AUUGCCUACAGUUAGAUCCUUA	::::.::: : :.::::::	CCUGGAUUUAAGUUUGGGCAAU	Translation	1
ana-miRN1-3p	comp14249_c0_seq5	4	-1	1	22	1476	1497	AUUGCCUACAGUUAGAUCCUUA	::::.::: : :.::::::	CCUGGAUUUAAGUUUGGGCAAU	Translation	1
ana-miRN14-3p	comp6488_c0_seq1	1.5	-1	1	22	6	27	UGAGGGACCAAAAUUACACAAU	:::::: ::::::::::::::.	AUUGUGCAAUUUUGGUCCCUCG	Cleavage	2
ana-miRN14-3p	comp15649_c1_seq1	2	-1	1	22	2519	2540	UGAGGGACCAAAAUUACACAAU	::::: :::::::::..:::	GCUGUGUCAUUUUGGUCUUUCA	Cleavage	1
ana-miRN14-3p	comp15649_c1_seq4	2	-1	1	22	2519	2540	UGAGGGACCAAAAUUACACAAU	::::: :::::::::..:::	GCUGUGUCAUUUUGGUCUUUCA	Cleavage	1
ana-miRN14-3p	comp15064_c0_seq9	2.5	-1	1	22	269	290	UGAGGGACCAAAAUUACACAAU	::::::::::::::::::::	AUUGUGUAAUUUUGGUCCCUGU	Cleavage	2
ana-miRN14-3p	comp15064_c0_seq16	2.5	-1	1	22	269	290	UGAGGGACCAAAAUUACACAAU	::::::::::::::::::::	AUUGUGUAAUUUUGGUCCCUGU	Cleavage	2
ana-miRN14-3p	comp11882_c1_seq4	2.5	-1	1	22	988	1009	UGAGGGACCAAAAUUACACAAU	:::::: :::::::::::: ::	AUUGUGCAAUUUUGGUCCCCCA	Cleavage	1
ana-miRN14-3p	comp11882_c1_seq6	2.5	-1	1	22	868	889	UGAGGGACCAAAAUUACACAAU	:::::: :::::::::::: ::	AUUGUGCAAUUUUGGUCCCCCA	Cleavage	1
ana-miRN14-3p	comp14109_c0_seq3	2.5	-1	1	22	394	415	UGAGGGACCAAAAUUACACAAU	:::::: ::::::: :::::::	AUUGUGCAAUUUUGAUCCCUCA	Cleavage	4
ana-miRN14-3p	comp14109_c0_seq3	2.5	-1	1	22	303	324	UGAGGGACCAAAAUUACACAAU	:::: ::::::::.::::	UAAUUGUAUUUUUGGUCUCUCA	Cleavage	4
ana-miRN14-3p	comp11882_c1_seq3	2.5	-1	1	22	5	26	UGAGGGACCAAAAUUACACAAU	:::::: :::::: ::::::::	AUUGUGCAAUUUUAGUCCCUCA	Cleavage	2
ana-miRN14-3p	comp11882_c1_seq5	2.5	-1	1	22	141	162	UGAGGGACCAAAAUUACACAAU	:::::: :::::: ::::::::	AUUGUGCAAUUUUAGUCCCUCA	Cleavage	3
ana-miRN14-3p	comp11882_c1_seq5	2.5	-1	1	22	201	222	UGAGGGACCAAAAUUACACAAU	:::::: :::::::::::: ::	AUUGUGCAAUUUUGGUCCCCCA	Cleavage	3
ana-miRN14-3p	comp15703_c1_seq6	2.5	-1	1	22	1410	1431	UGAGGGACCAAAAUUACACAAU	:::::.:::::::::.:: :	CAUGUGUGAUUUUGGUCUCUGA	Cleavage	1
ana-miRN14-3p	comp15703_c1_seq2	2.5	-1	1	22	471	492	UGAGGGACCAAAAUUACACAAU	:::::.:::::::::.:: :	CAUGUGUGAUUUUGGUCUCUGA	Cleavage	1
ana-miRN14-3p	comp14109_c0_seq3	3	-1	1	22	334	355	UGAGGGACCAAAAUUACACAAU	::::: .::::::::::.:::	AUUGUUCGAUUUUGGUCCUUCA	Cleavage	4
ana-miRN14-3p	comp45101_c0_seq1	3	-1	1	22	196	217	UGAGGGACCAAAAUUACACAAU	:::::: :::::: :::::::.	AUUGUGCAAUUUUAGUCCCUCG	Cleavage	2
ana-miRN14-3p	comp13848_c0_seq1	3	-1	1	22	540	561	UGAGGGACCAAAAUUACACAAU	.:: :::::::::::: :.:::	GUUUUGUAAUUUUGGUACUUCA	Cleavage	1
ana-miRN14-3p	comp12041_c0_seq3	3	-1	1	22	3328	3349	UGAGGGACCAAAAUUACACAAU	: ::::::::::::: :.::..	AAUGUGUAAUUUUGGCCUCUUG	Cleavage	1
ana-miRN14-3p	comp12041_c0_seq2	3	-1	1	22	3205	3226	UGAGGGACCAAAAUUACACAAU	: ::::::::::::: :.::..	AAUGUGUAAUUUUGGCCUCUUG	Cleavage	1
ana-miRN14-3p	comp12041_c0_seq1	3	-1	1	22	722	743	UGAGGGACCAAAAUUACACAAU	: ::::::::::::: :.::..	AAUGUGUAAUUUUGGCCUCUUG	Cleavage	1
ana-miRN14-3p	comp10383_c0_seq1	3	-1	1	22	3792	3813	UGAGGGACCAAAAUUACACAAU	::: :.:::::::::.::::	UUUGGCUGAUUUUGGUCUCUCA	Cleavage	1
ana-miRN14-3p	comp20339_c0_seq1	3	-1	1	22	737	758	UGAGGGACCAAAAUUACACAAU	:: :: ::.:::::: ::::::	AUAGUCUAGUUUUGGACCCUCA	Cleavage	1
ana-miRN14-3p	comp6825_c0_seq4	3	-1	1	22	63	84	UGAGGGACCAAAAUUACACAAU	:: :::::::::: :::.:::	AUCUUGUAAUUUUGUUCCUUCA	Cleavage	1
ana-miRN14-3p	comp6825_c0_seq1	3	-1	1	22	63	84	UGAGGGACCAAAAUUACACAAU	:: :::::::::: :::.:::	AUCUUGUAAUUUUGUUCCUUCA	Cleavage	1
ana-miRN14-3p	comp6825_c0_seq3	3	-1	1	22	63	84	UGAGGGACCAAAAUUACACAAU	:: :::::::::: :::.:::	AUCUUGUAAUUUUGUUCCUUCA	Cleavage	1
ana-miRN14-3p	comp6825_c0_seq2	3	-1	1	22	63	84	UGAGGGACCAAAAUUACACAAU	:: :::::::::: :::.:::	AUCUUGUAAUUUUGUUCCUUCA	Cleavage	1
ana-miRN14-3p	comp4123_c0_seq1	3	-1	1	22	1317	1338	UGAGGGACCAAAAUUACACAAU	: : ::::.:::::::.:.::.	AGUUUGUAGUUUUGGUUCUUCG	Cleavage	1
ana-miRN14-3p	comp4123_c0_seq2	3	-1	1	22	1222	1243	UGAGGGACCAAAAUUACACAAU	: : ::::.:::::::.:.::.	AGUUUGUAGUUUUGGUUCUUCG	Cleavage	1
ana-miRN14-3p	comp24094_c0_seq1	3	-1	1	22	1348	1369	UGAGGGACCAAAAUUACACAAU	::::.:::::: ::::::	UUCUUGUAGUUUUGGACCCUCA	Cleavage	1
ana-miRN14-3p	comp13211_c1_seq1	3	-1	1	22	569	590	UGAGGGACCAAAAUUACACAAU	:::::.:::: :::::::	AAGGUGUAGUUUUUGUCCCUCC	Cleavage	1
ana-miRN14-3p	comp968_c0_seq1	3	-1	1	22	27	48	UGAGGGACCAAAAUUACACAAU	:::::::::: ::.::::	UGAAUGUAAUUUUGUUCUCUCA	Cleavage	1
ana-miRN14-3p	comp10159_c0_seq1	3	-1	1	22	82	103	UGAGGGACCAAAAUUACACAAU	::: ::::: :::.:::::	GCCGUGGAAUUUCGGUUCCUCA	Translation	1
ana-miRN14-3p	comp13691_c1_seq3	3	-1	1	22	53	74	UGAGGGACCAAAAUUACACAAU	::: .:::::::::::: :	CAAGUGCGAUUUUGGUCCCUAA	Cleavage	1
ana-miRN14-3p	comp15064_c0_seq9	3.5	-1	1	22	329	350	UGAGGGACCAAAAUUACACAAU	:::::: :::::::::.:. ::	AUUGUGCAAUUUUGGUUCUGCA	Cleavage	2
ana-miRN14-3p	comp15064_c0_seq16	3.5	-1	1	22	329	350	UGAGGGACCAAAAUUACACAAU	:::::: :::::::::.:. ::	AUUGUGCAAUUUUGGUUCUGCA	Cleavage	2
ana-miRN14-3p	comp32187_c0_seq1	3.5	-1	1	22	376	397	UGAGGGACCAAAAUUACACAAU	:::::::::::::: ::.: ::	AUUGUGUAAUUUUGAUCUCCCA	Cleavage	3
ana-miRN14-3p	comp14263_c0_seq2	3.5	-1	1	22	1178	1199	UGAGGGACCAAAAUUACACAAU	:::::::.:::::: .:.:.:	UUUGUGUAGUUUUGGGUCUUUA	Cleavage	1
ana-miRN14-3p	comp14938_c0_seq10	3.5	-1	1	22	2263	2283	UGAGGGACCAAAAUUACACAAU	.::: ::.:::::::::..:::	GUUG-GUGAUUUUGGUCUUUCA	Cleavage	1
ana-miRN14-3p	comp14938_c0_seq8	3.5	-1	1	22	2263	2283	UGAGGGACCAAAAUUACACAAU	.::: ::.:::::::::..:::	GUUG-GUGAUUUUGGUCUUUCA	Cleavage	1
ana-miRN14-3p	comp14938_c0_seq1	3.5	-1	1	22	2263	2283	UGAGGGACCAAAAUUACACAAU	.::: ::.:::::::::..:::	GUUG-GUGAUUUUGGUCUUUCA	Cleavage	1
ana-miRN14-3p	comp14938_c0_seq4	3.5	-1	1	22	2263	2283	UGAGGGACCAAAAUUACACAAU	.::: ::.:::::::::..:::	GUUG-GUGAUUUUGGUCUUUCA	Cleavage	1
ana-miRN14-3p	comp14938_c0_seq7	3.5	-1	1	22	1998	2018	UGAGGGACCAAAAUUACACAAU	.::: ::.:::::::::..:::	GUUG-GUGAUUUUGGUCUUUCA	Cleavage	1
ana-miRN14-3p	comp14938_c0_seq6	3.5	-1	1	22	1991	2011	UGAGGGACCAAAAUUACACAAU	.::: ::.:::::::::..:::	GUUG-GUGAUUUUGGUCUUUCA	Cleavage	1
ana-miRN14-3p	comp14938_c0_seq11	3.5	-1	1	22	1998	2018	UGAGGGACCAAAAUUACACAAU	.::: ::.:::::::::..:::	GUUG-GUGAUUUUGGUCUUUCA	Cleavage	1
ana-miRN14-3p	comp14938_c0_seq2	3.5	-1	1	22	1998	2018	UGAGGGACCAAAAUUACACAAU	.::: ::.:::::::::..:::	GUUG-GUGAUUUUGGUCUUUCA	Cleavage	1
ana-miRN14-3p	comp14938_c0_seq12	3.5	-1	1	22	1991	2011	UGAGGGACCAAAAUUACACAAU	.::: ::.:::::::::..:::	GUUG-GUGAUUUUGGUCUUUCA	Cleavage	1
ana-miRN14-3p	comp14938_c0_seq9	3.5	-1	1	22	1991	2011	UGAGGGACCAAAAUUACACAAU	.::: ::.:::::::::..:::	GUUG-GUGAUUUUGGUCUUUCA	Cleavage	1
ana-miRN14-3p	comp14938_c0_seq5	3.5	-1	1	22	1998	2018	UGAGGGACCAAAAUUACACAAU	.::: ::.:::::::::..:::	GUUG-GUGAUUUUGGUCUUUCA	Cleavage	1
ana-miRN14-3p	comp14938_c0_seq3	3.5	-1	1	22	1991	2011	UGAGGGACCAAAAUUACACAAU	.::: ::.:::::::::..:::	GUUG-GUGAUUUUGGUCUUUCA	Cleavage	1
ana-miRN14-3p	comp4847_c1_seq1	3.5	-1	1	22	2585	2606	UGAGGGACCAAAAUUACACAAU	: :::.:::::::::. :::	GGUCUGUGAUUUUGGUCUGUCA	Cleavage	1
ana-miRN14-3p	comp64041_c0_seq1	3.5	-1	1	22	313	334	UGAGGGACCAAAAUUACACAAU	::: :.:::: :::::.:::	GGUGUUUGAUUUGGGUCCUUCA	Translation	1
ana-miRN14-3p	comp3945_c1_seq1	3.5	-1	1	22	1284	1305	UGAGGGACCAAAAUUACACAAU	:::::::::::: .:.::	GAAGUGUAAUUUUGGGUCUUCC	Cleavage	1
ana-miRN14-3p	comp15284_c0_seq17	3.5	-1	1	22	1650	1671	UGAGGGACCAAAAUUACACAAU	: :::::.:: ::::..::.:	CUAGUGUAGUUAUGGUUUCUUA	Translation	2
ana-miRN14-3p	comp15284_c0_seq12	3.5	-1	1	22	1650	1671	UGAGGGACCAAAAUUACACAAU	: :::::.:: ::::..::.:	CUAGUGUAGUUAUGGUUUCUUA	Translation	2
ana-miRN14-3p	comp15284_c0_seq44	3.5	-1	1	22	1650	1671	UGAGGGACCAAAAUUACACAAU	: :::::.:: ::::..::.:	CUAGUGUAGUUAUGGUUUCUUA	Translation	2
ana-miRN14-3p	comp15284_c0_seq31	3.5	-1	1	22	1147	1168	UGAGGGACCAAAAUUACACAAU	: :::::.:: ::::..::.:	CUAGUGUAGUUAUGGUUUCUUA	Translation	2
ana-miRN14-3p	comp15284_c0_seq27	3.5	-1	1	22	1650	1671	UGAGGGACCAAAAUUACACAAU	: :::::.:: ::::..::.:	CUAGUGUAGUUAUGGUUUCUUA	Translation	2
ana-miRN14-3p	comp15284_c0_seq25	3.5	-1	1	22	1179	1200	UGAGGGACCAAAAUUACACAAU	: :::::.:: ::::..::.:	CUAGUGUAGUUAUGGUUUCUUA	Translation	2
ana-miRN14-3p	comp15284_c0_seq45	3.5	-1	1	22	1147	1168	UGAGGGACCAAAAUUACACAAU	: :::::.:: ::::..::.:	CUAGUGUAGUUAUGGUUUCUUA	Translation	2
ana-miRN14-3p	comp15284_c0_seq2	3.5	-1	1	22	1147	1168	UGAGGGACCAAAAUUACACAAU	: :::::.:: ::::..::.:	CUAGUGUAGUUAUGGUUUCUUA	Translation	2
ana-miRN14-3p	comp15284_c0_seq32	3.5	-1	1	22	1179	1200	UGAGGGACCAAAAUUACACAAU	: :::::.:: ::::..::.:	CUAGUGUAGUUAUGGUUUCUUA	Translation	2
ana-miRN14-3p	comp15284_c0_seq30	3.5	-1	1	22	1179	1200	UGAGGGACCAAAAUUACACAAU	: :::::.:: ::::..::.:	CUAGUGUAGUUAUGGUUUCUUA	Translation	2
ana-miRN14-3p	comp15284_c0_seq33	3.5	-1	1	22	1147	1168	UGAGGGACCAAAAUUACACAAU	: :::::.:: ::::..::.:	CUAGUGUAGUUAUGGUUUCUUA	Translation	2
ana-miRN14-3p	comp20590_c0_seq1	3.5	-1	1	22	1019	1040	UGAGGGACCAAAAUUACACAAU	:::::.::::: :::::.	AGAGUGUAGUUUUGUUCCCUUC	Cleavage	1
ana-miRN14-3p	comp11661_c0_seq3	3.5	-1	1	22	2375	2396	UGAGGGACCAAAAUUACACAAU	.: :: :::: :::::.:::.:	GUAGUAUAAUGUUGGUUCCUUA	Cleavage	1
ana-miRN14-3p	comp11661_c0_seq1	3.5	-1	1	22	2291	2312	UGAGGGACCAAAAUUACACAAU	.: :: :::: :::::.:::.:	GUAGUAUAAUGUUGGUUCCUUA	Cleavage	1
ana-miRN14-3p	comp11956_c0_seq3	3.5	-1	1	22	1941	1962	UGAGGGACCAAAAUUACACAAU	:: : :.::::::::.:.:::	AUGGCAUGAUUUUGGUUCUUCA	Cleavage	1
ana-miRN14-3p	comp11956_c0_seq1	3.5	-1	1	22	1930	1951	UGAGGGACCAAAAUUACACAAU	:: : :.::::::::.:.:::	AUGGCAUGAUUUUGGUUCUUCA	Cleavage	1
ana-miRN14-3p	comp11661_c0_seq2	3.5	-1	1	22	1350	1371	UGAGGGACCAAAAUUACACAAU	.: :: :::: :::::.:::.:	GUAGUAUAAUGUUGGUUCCUUA	Cleavage	1
ana-miRN14-3p	comp11661_c0_seq4	3.5	-1	1	22	1266	1287	UGAGGGACCAAAAUUACACAAU	.: :: :::: :::::.:::.:	GUAGUAUAAUGUUGGUUCCUUA	Cleavage	1
ana-miRN14-3p	comp9498_c0_seq2	3.5	-1	1	22	587	607	UGAGGGACCAAAAUUACACAAU	:::: : ::::::::::::.:	UUUGU-UCAUUUUGGUCCCUUA	Cleavage	1
ana-miRN14-3p	comp9498_c0_seq1	3.5	-1	1	22	382	402	UGAGGGACCAAAAUUACACAAU	:::: : ::::::::::::.:	UUUGU-UCAUUUUGGUCCCUUA	Cleavage	1
ana-miRN14-3p	comp15597_c6_seq75	3.5	-1	1	22	628	649	UGAGGGACCAAAAUUACACAAU	: : :::::::::::..:.:	CAUUUUUAAUUUUGGUCUUUUA	Cleavage	1
ana-miRN14-3p	comp15597_c6_seq5	3.5	-1	1	22	619	640	UGAGGGACCAAAAUUACACAAU	: : :::::::::::..:.:	CAUUUUUAAUUUUGGUCUUUUA	Cleavage	1
ana-miRN14-3p	comp35141_c0_seq1	3.5	-1	1	22	423	444	UGAGGGACCAAAAUUACACAAU	:::: ::::: :::::::	UAAUUGUAUUUUUGAUCCCUCA	Cleavage	2
ana-miRN14-3p	comp6488_c0_seq1	4	-1	1	22	66	87	UGAGGGACCAAAAUUACACAAU	::::: :::::: :::.::::	AUUGUACAAUUUUAGUCUCUCA	Cleavage	2
ana-miRN14-3p	comp11882_c1_seq3	4	-1	1	22	65	86	UGAGGGACCAAAAUUACACAAU	:::::: ::::::::: :: ::	AUUGUGCAAUUUUGGUACCACA	Cleavage	2
ana-miRN14-3p	comp32187_c0_seq1	4	-1	1	22	405	426	UGAGGGACCAAAAUUACACAAU	::::::: : :: :::::::::	AUUGUGUCAAUUGGGUCCCUCA	Translation	3
ana-miRN14-3p	comp15175_c0_seq7	4	-1	1	22	1360	1381	UGAGGGACCAAAAUUACACAAU	::::: .::::::: ::::::	AUUGUUCGAUUUUGGGCCCUCA	Cleavage	2
ana-miRN14-3p	comp18620_c0_seq1	4	-1	1	22	925	946	UGAGGGACCAAAAUUACACAAU	:::::::..::::: :..::.:	AUUGUGUGGUUUUGUUUUCUUA	Cleavage	1
ana-miRN14-3p	comp13748_c0_seq3	4	-1	1	22	278	299	UGAGGGACCAAAAUUACACAAU	::::::::::::: :..:: :	UUUGUGUAAUUUUGCUUUCUGA	Cleavage	1
ana-miRN14-3p	comp13748_c0_seq4	4	-1	1	22	278	299	UGAGGGACCAAAAUUACACAAU	::::::::::::: :..:: :	UUUGUGUAAUUUUGCUUUCUGA	Cleavage	1
ana-miRN14-3p	comp13748_c0_seq1	4	-1	1	22	278	299	UGAGGGACCAAAAUUACACAAU	::::::::::::: :..:: :	UUUGUGUAAUUUUGCUUUCUGA	Cleavage	1
ana-miRN14-3p	comp15175_c0_seq6	4	-1	1	22	1360	1381	UGAGGGACCAAAAUUACACAAU	::::: .::::::: ::::::	AUUGUUCGAUUUUGGGCCCUCA	Cleavage	2
ana-miRN14-3p	comp15175_c0_seq1	4	-1	1	22	116	137	UGAGGGACCAAAAUUACACAAU	::::: .::::::: ::::::	AUUGUUCGAUUUUGGGCCCUCA	Cleavage	3
ana-miRN14-3p	comp71603_c0_seq1	4	-1	1	22	185	206	UGAGGGACCAAAAUUACACAAU	::::.:::::::::::	AAAUUGUAGUUUUGGUCCCUAU	Cleavage	1
ana-miRN14-3p	comp10241_c0_seq3	4	-1	1	22	333	354	UGAGGGACCAAAAUUACACAAU	:::::: :::::::.:.::	UUUGUGUUCUUUUGGUUCUUCU	Cleavage	1
ana-miRN14-3p	comp10241_c0_seq1	4	-1	1	22	333	354	UGAGGGACCAAAAUUACACAAU	:::::: :::::::.:.::	UUUGUGUUCUUUUGGUUCUUCU	Cleavage	1
ana-miRN14-3p	comp10241_c0_seq2	4	-1	1	22	333	354	UGAGGGACCAAAAUUACACAAU	:::::: :::::::.:.::	UUUGUGUUCUUUUGGUUCUUCU	Cleavage	1
ana-miRN14-3p	comp21949_c0_seq1	4	-1	1	22	21	42	UGAGGGACCAAAAUUACACAAU	::: :..:::::::::::..	UUUGAUUGGUUUUGGUCCCUUG	Cleavage	1
ana-miRN14-3p	comp15836_c2_seq6	4	-1	1	22	462	483	UGAGGGACCAAAAUUACACAAU	: :::::: : :::::::.::	AGUGUGUACUAUUGGUCCUUCU	Cleavage	1
ana-miRN14-3p	comp12087_c0_seq1	4	-1	1	22	4481	4502	UGAGGGACCAAAAUUACACAAU	: ::: :.:::: :::..::::	AAUGUUUGAUUUCGGUUUCUCA	Translation	1
ana-miRN14-3p	comp12087_c0_seq2	4	-1	1	22	4481	4502	UGAGGGACCAAAAUUACACAAU	: ::: :.:::: :::..::::	AAUGUUUGAUUUCGGUUUCUCA	Translation	1
ana-miRN14-3p	comp9197_c0_seq1	4	-1	1	22	490	511	UGAGGGACCAAAAUUACACAAU	::::: :::: ::::.:::	UCUGUGUCAUUUGGGUCUCUCU	Translation	1
ana-miRN14-3p	comp14731_c0_seq4	4	-1	1	22	2411	2432	UGAGGGACCAAAAUUACACAAU	: : :::.::::::: :..:::	AAUAUGUGAUUUUGGGCUUUCA	Cleavage	1
ana-miRN14-3p	comp14604_c1_seq3	4	-1	1	22	1432	1453	UGAGGGACCAAAAUUACACAAU	:.:::::::::.::::	GGUUGCUGAUUUUGGUCUCUCA	Cleavage	1
ana-miRN14-3p	comp14604_c1_seq4	4	-1	1	22	1296	1317	UGAGGGACCAAAAUUACACAAU	:.:::::::::.::::	GGUUGCUGAUUUUGGUCUCUCA	Cleavage	1
ana-miRN14-3p	comp10931_c0_seq1	4	-1	1	22	557	578	UGAGGGACCAAAAUUACACAAU	:.:::::::::.::::	GAUAGCUGAUUUUGGUCUCUCA	Cleavage	1
ana-miRN14-3p	comp10931_c0_seq2	4	-1	1	22	557	578	UGAGGGACCAAAAUUACACAAU	:.:::::::::.::::	GAUAGCUGAUUUUGGUCUCUCA	Cleavage	1
ana-miRN14-3p	comp14604_c1_seq5	4	-1	1	22	776	797	UGAGGGACCAAAAUUACACAAU	:.:::::::::.::::	GGUUGCUGAUUUUGGUCUCUCA	Cleavage	1
ana-miRN14-3p	comp14604_c1_seq1	4	-1	1	22	402	423	UGAGGGACCAAAAUUACACAAU	:.:::::::::.::::	GGUUGCUGAUUUUGGUCUCUCA	Cleavage	1
ana-miRN14-3p	comp15452_c0_seq2	4	-1	1	22	3924	3945	UGAGGGACCAAAAUUACACAAU	: :::::::::: :.:.:.:	UAUAUGUAAUUUUGUUUCUUUA	Cleavage	1
ana-miRN14-3p	comp15452_c0_seq4	4	-1	1	22	3912	3933	UGAGGGACCAAAAUUACACAAU	: :::::::::: :.:.:.:	UAUAUGUAAUUUUGUUUCUUUA	Cleavage	1
ana-miRN14-3p	comp15452_c0_seq7	4	-1	1	22	3856	3877	UGAGGGACCAAAAUUACACAAU	: :::::::::: :.:.:.:	UAUAUGUAAUUUUGUUUCUUUA	Cleavage	1
ana-miRN14-3p	comp15452_c0_seq12	4	-1	1	22	3844	3865	UGAGGGACCAAAAUUACACAAU	: :::::::::: :.:.:.:	UAUAUGUAAUUUUGUUUCUUUA	Cleavage	1
ana-miRN14-3p	comp15452_c0_seq1	4	-1	1	22	3619	3640	UGAGGGACCAAAAUUACACAAU	: :::::::::: :.:.:.:	UAUAUGUAAUUUUGUUUCUUUA	Cleavage	1
ana-miRN14-3p	comp15452_c0_seq14	4	-1	1	22	3590	3611	UGAGGGACCAAAAUUACACAAU	: :::::::::: :.:.:.:	UAUAUGUAAUUUUGUUUCUUUA	Cleavage	1
ana-miRN14-3p	comp7560_c0_seq2	4	-1	1	22	605	626	UGAGGGACCAAAAUUACACAAU	::::: : :::::::::: :	UAUGUGUCAAUUUGGUCCCUGA	Cleavage	1
ana-miRN14-3p	comp7560_c0_seq4	4	-1	1	22	605	626	UGAGGGACCAAAAUUACACAAU	::::: : :::::::::: :	UAUGUGUCAAUUUGGUCCCUGA	Cleavage	1
ana-miRN14-3p	comp15452_c0_seq6	4	-1	1	22	2114	2135	UGAGGGACCAAAAUUACACAAU	: :::::::::: :.:.:.:	UAUAUGUAAUUUUGUUUCUUUA	Cleavage	1
ana-miRN14-3p	comp6580_c0_seq1	4	-1	1	22	570	591	UGAGGGACCAAAAUUACACAAU	:: ::..:::::::. ::::	GAUGGGUGGUUUUGGUUACUCA	Cleavage	1
ana-miRN14-3p	comp15452_c0_seq17	4	-1	1	22	1118	1139	UGAGGGACCAAAAUUACACAAU	: :::::::::: :.:.:.:	UAUAUGUAAUUUUGUUUCUUUA	Cleavage	1
ana-miRN14-3p	comp46202_c0_seq1	4	-1	1	22	76	97	UGAGGGACCAAAAUUACACAAU	: ::::.::: :::.:::.:	UGUCUGUAGUUUAGGUUCCUUA	Translation	1
ana-miRN14-3p	comp15581_c0_seq5	4	-1	1	22	4840	4861	UGAGGGACCAAAAUUACACAAU	:::::::::: :...:::	UAACUGUAAUUUUGUUUUUUCA	Cleavage	1
ana-miRN14-3p	comp15581_c0_seq2	4	-1	1	22	4774	4795	UGAGGGACCAAAAUUACACAAU	:::::::::: :...:::	UAACUGUAAUUUUGUUUUUUCA	Cleavage	1
ana-miRN14-5p	comp15064_c0_seq15	1	-1	1	21	248	268	UUGUACGAUUUUGGUCCCUCA	: ::::::.:::::.::::::	UAAGGGACUAAAAUUGUACAA	Cleavage	1
ana-miRN14-5p	comp15064_c0_seq9	1	-1	1	21	626	646	UUGUACGAUUUUGGUCCCUCA	: ::::::.:::::.::::::	UAAGGGACUAAAAUUGUACAA	Cleavage	2
ana-miRN14-5p	comp15175_c0_seq2	1	-1	1	21	208	228	UUGUACGAUUUUGGUCCCUCA	::: :::::::::::::::	CAAGGAACCAAAAUCGUACAA	Cleavage	1
ana-miRN14-5p	comp15175_c0_seq1	1	-1	1	21	268	288	UUGUACGAUUUUGGUCCCUCA	::: :::::::::::::::	CAAGGAACCAAAAUCGUACAA	Cleavage	1
ana-miRN14-5p	comp15175_c0_seq6	1	-1	1	21	1512	1532	UUGUACGAUUUUGGUCCCUCA	::: :::::::::::::::	CAAGGAACCAAAAUCGUACAA	Cleavage	1
ana-miRN14-5p	comp15703_c1_seq17	2	-1	1	21	58	78	UUGUACGAUUUUGGUCCCUCA	::::::::::::::.: ::::	UGAGGGACCAAAAUUGCACAA	Cleavage	4
ana-miRN14-5p	comp15703_c1_seq11	2	-1	1	21	284	304	UUGUACGAUUUUGGUCCCUCA	::::::::::::::.: ::::	UGAGGGACCAAAAUUGCACAA	Cleavage	3
ana-miRN14-5p	comp15703_c1_seq23	2	-1	1	21	58	78	UUGUACGAUUUUGGUCCCUCA	::::::::::::::.: ::::	UGAGGGACCAAAAUUGCACAA	Cleavage	4
ana-miRN14-5p	comp15703_c1_seq29	2	-1	1	21	284	304	UUGUACGAUUUUGGUCCCUCA	::::::::::::::.: ::::	UGAGGGACCAAAAUUGCACAA	Cleavage	3
ana-miRN14-5p	comp45555_c0_seq1	2	-1	1	21	302	322	UUGUACGAUUUUGGUCCCUCA	::::::::::::.: ::::	AAAGGGACCAAAAUUGCACAA	Cleavage	3
ana-miRN14-5p	comp15703_c1_seq17	2.5	-1	1	21	118	138	UUGUACGAUUUUGGUCCCUCA	::.:::::::::::.: ::::	UGGGGGACCAAAAUUGCACAA	Cleavage	4
ana-miRN14-5p	comp15703_c1_seq23	2.5	-1	1	21	118	138	UUGUACGAUUUUGGUCCCUCA	::.:::::::::::.: ::::	UGGGGGACCAAAAUUGCACAA	Cleavage	4
ana-miRN14-5p	comp45555_c0_seq1	2.5	-1	1	21	242	262	UUGUACGAUUUUGGUCCCUCA	:::::::...::::.:::.::	UGAGGGAUUGAAAUUGUAUAA	Cleavage	3
ana-miRN14-5p	comp45555_c0_seq1	2.5	-1	1	21	182	202	UUGUACGAUUUUGGUCCCUCA	:::::::::::::.: :.::	CGAGGGACCAAAAUUGCAUAA	Cleavage	3
ana-miRN14-5p	comp15703_c1_seq38	2.5	-1	1	21	25	45	UUGUACGAUUUUGGUCCCUCA	::.:::::::::::.: ::::	UGGGGGACCAAAAUUGCACAA	Cleavage	3
ana-miRN14-5p	comp15703_c1_seq18	2.5	-1	1	21	25	45	UUGUACGAUUUUGGUCCCUCA	::.:::::::::::.: ::::	UGGGGGACCAAAAUUGCACAA	Cleavage	3
ana-miRN14-5p	comp15703_c1_seq32	2.5	-1	1	21	87	107	UUGUACGAUUUUGGUCCCUCA	::::::::::::::: :::	AGAGGGACCAAAAUCGCACAU	Cleavage	1
ana-miRN14-5p	comp15703_c1_seq35	2.5	-1	1	21	87	107	UUGUACGAUUUUGGUCCCUCA	::::::::::::::: :::	AGAGGGACCAAAAUCGCACAU	Cleavage	1
ana-miRN14-5p	comp464_c0_seq1	2.5	-1	1	21	301	321	UUGUACGAUUUUGGUCCCUCA	: :::::::::::::: :::	UUAGGGACCAAAAUCGCACAU	Cleavage	1
ana-miRN14-5p	comp15277_c0_seq2	2.5	-1	1	21	2372	2392	UUGUACGAUUUUGGUCCCUCA	: :::.:.:::::.::::::	AGUGGGGCUAAAAUUGUACAA	Cleavage	1
ana-miRN14-5p	comp15277_c0_seq4	2.5	-1	1	21	2538	2558	UUGUACGAUUUUGGUCCCUCA	: :::.:.:::::.::::::	AGUGGGGCUAAAAUUGUACAA	Cleavage	1
ana-miRN14-5p	comp6054_c0_seq2	2.5	-1	1	21	74	94	UUGUACGAUUUUGGUCCCUCA	:::::::::::::::. .:	AUAGGGACCAAAAUCGUGAGA	Cleavage	1
ana-miRN14-5p	comp15703_c1_seq17	3	-1	1	21	177	197	UUGUACGAUUUUGGUCCCUCA	::. :::.::::::.:::.::	UGGCGGAUCAAAAUUGUAUAA	Cleavage	4
ana-miRN14-5p	comp15703_c1_seq11	3	-1	1	21	343	363	UUGUACGAUUUUGGUCCCUCA	::. :::.::::::.:::.::	UGGCGGAUCAAAAUUGUAUAA	Cleavage	3
ana-miRN14-5p	comp15703_c1_seq23	3	-1	1	21	177	197	UUGUACGAUUUUGGUCCCUCA	::. :::.::::::.:::.::	UGGCGGAUCAAAAUUGUAUAA	Cleavage	4
ana-miRN14-5p	comp15703_c1_seq29	3	-1	1	21	343	363	UUGUACGAUUUUGGUCCCUCA	::. :::.::::::.:::.::	UGGCGGAUCAAAAUUGUAUAA	Cleavage	3
ana-miRN14-5p	comp15703_c1_seq38	3	-1	1	21	84	104	UUGUACGAUUUUGGUCCCUCA	::. :::.::::::.:::.::	UGGCGGAUCAAAAUUGUAUAA	Cleavage	3
ana-miRN14-5p	comp15703_c1_seq18	3	-1	1	21	84	104	UUGUACGAUUUUGGUCCCUCA	::. :::.::::::.:::.::	UGGCGGAUCAAAAUUGUAUAA	Cleavage	3
ana-miRN14-5p	comp11882_c1_seq2	3	-1	1	21	385	405	UUGUACGAUUUUGGUCCCUCA	::.::::.::::::.: ::::	UGGGGGAUCAAAAUUGCACAA	Cleavage	3
ana-miRN14-5p	comp11882_c1_seq3	3	-1	1	21	465	485	UUGUACGAUUUUGGUCCCUCA	::.::::.::::::.: ::::	UGGGGGAUCAAAAUUGCACAA	Cleavage	3
ana-miRN14-5p	comp6488_c1_seq1	3	-1	1	21	55	75	UUGUACGAUUUUGGUCCCUCA	:.:::::.:::::.: ::::	CGGGGGACUAAAAUUGCACAA	Cleavage	1
ana-miRN14-5p	comp5951_c0_seq1	3	-1	1	21	124	144	UUGUACGAUUUUGGUCCCUCA	:::::.::::::.::: :.	AAAGGGAUCAAAAUUGUAAAG	Cleavage	1
ana-miRN14-5p	comp14293_c1_seq26	3	-1	1	21	786	806	UUGUACGAUUUUGGUCCCUCA	: ::: .:::::.:.::.:::	UUAGGAGCCAAAGUUGUGCAA	Cleavage	1
ana-miRN14-5p	comp14293_c1_seq23	3	-1	1	21	786	806	UUGUACGAUUUUGGUCCCUCA	: ::: .:::::.:.::.:::	UUAGGAGCCAAAGUUGUGCAA	Cleavage	1
ana-miRN14-5p	comp14293_c1_seq1	3	-1	1	21	641	661	UUGUACGAUUUUGGUCCCUCA	: ::: .:::::.:.::.:::	UUAGGAGCCAAAGUUGUGCAA	Cleavage	1
ana-miRN14-5p	comp14293_c1_seq12	3	-1	1	21	814	834	UUGUACGAUUUUGGUCCCUCA	: ::: .:::::.:.::.:::	UUAGGAGCCAAAGUUGUGCAA	Cleavage	1
ana-miRN14-5p	comp14293_c1_seq5	3	-1	1	21	786	806	UUGUACGAUUUUGGUCCCUCA	: ::: .:::::.:.::.:::	UUAGGAGCCAAAGUUGUGCAA	Cleavage	1
ana-miRN14-5p	comp14293_c1_seq8	3	-1	1	21	959	979	UUGUACGAUUUUGGUCCCUCA	: ::: .:::::.:.::.:::	UUAGGAGCCAAAGUUGUGCAA	Cleavage	1
ana-miRN14-5p	comp14293_c1_seq16	3	-1	1	21	814	834	UUGUACGAUUUUGGUCCCUCA	: ::: .:::::.:.::.:::	UUAGGAGCCAAAGUUGUGCAA	Cleavage	1
ana-miRN14-5p	comp14293_c1_seq24	3	-1	1	21	959	979	UUGUACGAUUUUGGUCCCUCA	: ::: .:::::.:.::.:::	UUAGGAGCCAAAGUUGUGCAA	Cleavage	1
ana-miRN14-5p	comp14293_c1_seq27	3	-1	1	21	959	979	UUGUACGAUUUUGGUCCCUCA	: ::: .:::::.:.::.:::	UUAGGAGCCAAAGUUGUGCAA	Cleavage	1
ana-miRN14-5p	comp14293_c1_seq15	3	-1	1	21	641	661	UUGUACGAUUUUGGUCCCUCA	: ::: .:::::.:.::.:::	UUAGGAGCCAAAGUUGUGCAA	Cleavage	1
ana-miRN14-5p	comp14293_c1_seq9	3	-1	1	21	641	661	UUGUACGAUUUUGGUCCCUCA	: ::: .:::::.:.::.:::	UUAGGAGCCAAAGUUGUGCAA	Cleavage	1
ana-miRN14-5p	comp14293_c1_seq4	3	-1	1	21	786	806	UUGUACGAUUUUGGUCCCUCA	: ::: .:::::.:.::.:::	UUAGGAGCCAAAGUUGUGCAA	Cleavage	1
ana-miRN14-5p	comp14293_c1_seq10	3	-1	1	21	641	661	UUGUACGAUUUUGGUCCCUCA	: ::: .:::::.:.::.:::	UUAGGAGCCAAAGUUGUGCAA	Cleavage	1
ana-miRN14-5p	comp14293_c1_seq14	3	-1	1	21	641	661	UUGUACGAUUUUGGUCCCUCA	: ::: .:::::.:.::.:::	UUAGGAGCCAAAGUUGUGCAA	Cleavage	1
ana-miRN14-5p	comp14293_c1_seq28	3	-1	1	21	814	834	UUGUACGAUUUUGGUCCCUCA	: ::: .:::::.:.::.:::	UUAGGAGCCAAAGUUGUGCAA	Cleavage	1
ana-miRN14-5p	comp14293_c1_seq17	3	-1	1	21	786	806	UUGUACGAUUUUGGUCCCUCA	: ::: .:::::.:.::.:::	UUAGGAGCCAAAGUUGUGCAA	Cleavage	1
ana-miRN14-5p	comp14293_c1_seq6	3	-1	1	21	641	661	UUGUACGAUUUUGGUCCCUCA	: ::: .:::::.:.::.:::	UUAGGAGCCAAAGUUGUGCAA	Cleavage	1
ana-miRN14-5p	comp14293_c1_seq20	3	-1	1	21	641	661	UUGUACGAUUUUGGUCCCUCA	: ::: .:::::.:.::.:::	UUAGGAGCCAAAGUUGUGCAA	Cleavage	1
ana-miRN14-5p	comp14293_c1_seq22	3	-1	1	21	814	834	UUGUACGAUUUUGGUCCCUCA	: ::: .:::::.:.::.:::	UUAGGAGCCAAAGUUGUGCAA	Cleavage	1
ana-miRN14-5p	comp14293_c1_seq7	3	-1	1	21	786	806	UUGUACGAUUUUGGUCCCUCA	: ::: .:::::.:.::.:::	UUAGGAGCCAAAGUUGUGCAA	Cleavage	1
ana-miRN14-5p	comp14293_c1_seq19	3	-1	1	21	959	979	UUGUACGAUUUUGGUCCCUCA	: ::: .:::::.:.::.:::	UUAGGAGCCAAAGUUGUGCAA	Cleavage	1
ana-miRN14-5p	comp14293_c1_seq25	3	-1	1	21	641	661	UUGUACGAUUUUGGUCCCUCA	: ::: .:::::.:.::.:::	UUAGGAGCCAAAGUUGUGCAA	Cleavage	1
ana-miRN14-5p	comp14293_c1_seq11	3	-1	1	21	814	834	UUGUACGAUUUUGGUCCCUCA	: ::: .:::::.:.::.:::	UUAGGAGCCAAAGUUGUGCAA	Cleavage	1
ana-miRN14-5p	comp14293_c1_seq2	3	-1	1	21	814	834	UUGUACGAUUUUGGUCCCUCA	: ::: .:::::.:.::.:::	UUAGGAGCCAAAGUUGUGCAA	Cleavage	1
ana-miRN14-5p	comp14293_c1_seq3	3	-1	1	21	959	979	UUGUACGAUUUUGGUCCCUCA	: ::: .:::::.:.::.:::	UUAGGAGCCAAAGUUGUGCAA	Cleavage	1
ana-miRN14-5p	comp14293_c1_seq21	3	-1	1	21	814	834	UUGUACGAUUUUGGUCCCUCA	: ::: .:::::.:.::.:::	UUAGGAGCCAAAGUUGUGCAA	Cleavage	1
ana-miRN14-5p	comp14293_c1_seq13	3	-1	1	21	959	979	UUGUACGAUUUUGGUCCCUCA	: ::: .:::::.:.::.:::	UUAGGAGCCAAAGUUGUGCAA	Cleavage	1
ana-miRN14-5p	comp15922_c0_seq10	3	-1	1	21	179	199	UUGUACGAUUUUGGUCCCUCA	: :: ::::::::.::.:::	UAAGAAACCAAAAUUGUGCAA	Cleavage	1
ana-miRN14-5p	comp15703_c1_seq27	3.5	-1	1	21	286	306	UUGUACGAUUUUGGUCCCUCA	::.: :::::::::.: ::::	UGGGUGACCAAAAUUGAACAA	Cleavage	2
ana-miRN14-5p	comp15703_c1_seq27	3.5	-1	1	21	346	366	UUGUACGAUUUUGGUCCCUCA	::.: :::::::::.: ::::	UGGGAGACCAAAAUUGCACAA	Cleavage	2
ana-miRN14-5p	comp15703_c1_seq5	3.5	-1	1	21	286	306	UUGUACGAUUUUGGUCCCUCA	::.: :::::::::.: ::::	UGGGUGACCAAAAUUGAACAA	Cleavage	3
ana-miRN14-5p	comp15703_c1_seq5	3.5	-1	1	21	346	366	UUGUACGAUUUUGGUCCCUCA	::.: :::::::::.: ::::	UGGGAGACCAAAAUUGCACAA	Cleavage	3
ana-miRN14-5p	comp15703_c1_seq5	3.5	-1	1	21	405	425	UUGUACGAUUUUGGUCCCUCA	::.:: :::::::::: :.::	UGGGGCACCAAAAUCGAAUAA	Cleavage	3
ana-miRN14-5p	comp10355_c0_seq2	3.5	-1	1	21	1278	1298	UUGUACGAUUUUGGUCCCUCA	::: ::::..::::.:::..:	UGAUGGACUGAAAUUGUAUGA	Cleavage	1
ana-miRN14-5p	comp12753_c0_seq3	3.5	-1	1	21	3577	3597	UUGUACGAUUUUGGUCCCUCA	:::::::::::::.: .::	AGAGGGACCAAAAUUGCGCAU	Cleavage	1
ana-miRN14-5p	comp12753_c0_seq6	3.5	-1	1	21	3605	3625	UUGUACGAUUUUGGUCCCUCA	:::::::::::::.: .::	AGAGGGACCAAAAUUGCGCAU	Cleavage	1
ana-miRN14-5p	comp12753_c0_seq1	3.5	-1	1	21	3577	3597	UUGUACGAUUUUGGUCCCUCA	:::::::::::::.: .::	AGAGGGACCAAAAUUGCGCAU	Cleavage	1
ana-miRN14-5p	comp12753_c0_seq2	3.5	-1	1	21	3605	3625	UUGUACGAUUUUGGUCCCUCA	:::::::::::::.: .::	AGAGGGACCAAAAUUGCGCAU	Cleavage	1
ana-miRN14-5p	comp22401_c0_seq1	3.5	-1	1	21	828	848	UUGUACGAUUUUGGUCCCUCA	::: ::: :::::::: ::::	UGAAGGAACAAAAUCGAACAA	Cleavage	1
ana-miRN14-5p	comp13841_c0_seq3	3.5	-1	1	21	564	584	UUGUACGAUUUUGGUCCCUCA	: ::::...::::: ::.:::	UUAGGGGUUAAAAUAGUGCAA	Cleavage	1
ana-miRN14-5p	comp13841_c0_seq24	3.5	-1	1	21	564	584	UUGUACGAUUUUGGUCCCUCA	: ::::...::::: ::.:::	UUAGGGGUUAAAAUAGUGCAA	Cleavage	1
ana-miRN14-5p	comp13841_c0_seq32	3.5	-1	1	21	564	584	UUGUACGAUUUUGGUCCCUCA	: ::::...::::: ::.:::	UUAGGGGUUAAAAUAGUGCAA	Cleavage	1
ana-miRN14-5p	comp13841_c0_seq13	3.5	-1	1	21	564	584	UUGUACGAUUUUGGUCCCUCA	: ::::...::::: ::.:::	UUAGGGGUUAAAAUAGUGCAA	Cleavage	1
ana-miRN14-5p	comp13841_c0_seq22	3.5	-1	1	21	564	584	UUGUACGAUUUUGGUCCCUCA	: ::::...::::: ::.:::	UUAGGGGUUAAAAUAGUGCAA	Cleavage	1
ana-miRN14-5p	comp13841_c0_seq19	3.5	-1	1	21	564	584	UUGUACGAUUUUGGUCCCUCA	: ::::...::::: ::.:::	UUAGGGGUUAAAAUAGUGCAA	Cleavage	1
ana-miRN14-5p	comp13841_c0_seq23	3.5	-1	1	21	723	743	UUGUACGAUUUUGGUCCCUCA	: ::::...::::: ::.:::	UUAGGGGUUAAAAUAGUGCAA	Cleavage	1
ana-miRN14-5p	comp13841_c0_seq29	3.5	-1	1	21	723	743	UUGUACGAUUUUGGUCCCUCA	: ::::...::::: ::.:::	UUAGGGGUUAAAAUAGUGCAA	Cleavage	1
ana-miRN14-5p	comp13841_c0_seq20	3.5	-1	1	21	564	584	UUGUACGAUUUUGGUCCCUCA	: ::::...::::: ::.:::	UUAGGGGUUAAAAUAGUGCAA	Cleavage	1
ana-miRN14-5p	comp13841_c0_seq35	3.5	-1	1	21	723	743	UUGUACGAUUUUGGUCCCUCA	: ::::...::::: ::.:::	UUAGGGGUUAAAAUAGUGCAA	Cleavage	1
ana-miRN14-5p	comp13841_c0_seq4	3.5	-1	1	21	723	743	UUGUACGAUUUUGGUCCCUCA	: ::::...::::: ::.:::	UUAGGGGUUAAAAUAGUGCAA	Cleavage	1
ana-miRN14-5p	comp13841_c0_seq7	3.5	-1	1	21	723	743	UUGUACGAUUUUGGUCCCUCA	: ::::...::::: ::.:::	UUAGGGGUUAAAAUAGUGCAA	Cleavage	1
ana-miRN14-5p	comp13841_c0_seq30	3.5	-1	1	21	1013	1033	UUGUACGAUUUUGGUCCCUCA	: ::::...::::: ::.:::	UUAGGGGUUAAAAUAGUGCAA	Cleavage	1
ana-miRN14-5p	comp13841_c0_seq11	3.5	-1	1	21	1013	1033	UUGUACGAUUUUGGUCCCUCA	: ::::...::::: ::.:::	UUAGGGGUUAAAAUAGUGCAA	Cleavage	1
ana-miRN14-5p	comp13841_c0_seq14	3.5	-1	1	21	723	743	UUGUACGAUUUUGGUCCCUCA	: ::::...::::: ::.:::	UUAGGGGUUAAAAUAGUGCAA	Cleavage	1
ana-miRN14-5p	comp13841_c0_seq27	3.5	-1	1	21	1013	1033	UUGUACGAUUUUGGUCCCUCA	: ::::...::::: ::.:::	UUAGGGGUUAAAAUAGUGCAA	Cleavage	1
ana-miRN14-5p	comp13841_c0_seq34	3.5	-1	1	21	723	743	UUGUACGAUUUUGGUCCCUCA	: ::::...::::: ::.:::	UUAGGGGUUAAAAUAGUGCAA	Cleavage	1
ana-miRN14-5p	comp13841_c0_seq10	3.5	-1	1	21	1013	1033	UUGUACGAUUUUGGUCCCUCA	: ::::...::::: ::.:::	UUAGGGGUUAAAAUAGUGCAA	Cleavage	1
ana-miRN14-5p	comp13841_c0_seq5	3.5	-1	1	21	723	743	UUGUACGAUUUUGGUCCCUCA	: ::::...::::: ::.:::	UUAGGGGUUAAAAUAGUGCAA	Cleavage	1
ana-miRN14-5p	comp13841_c0_seq17	3.5	-1	1	21	1013	1033	UUGUACGAUUUUGGUCCCUCA	: ::::...::::: ::.:::	UUAGGGGUUAAAAUAGUGCAA	Cleavage	1
ana-miRN14-5p	comp13841_c0_seq36	3.5	-1	1	21	564	584	UUGUACGAUUUUGGUCCCUCA	: ::::...::::: ::.:::	UUAGGGGUUAAAAUAGUGCAA	Cleavage	1
ana-miRN14-5p	comp13841_c0_seq15	3.5	-1	1	21	1013	1033	UUGUACGAUUUUGGUCCCUCA	: ::::...::::: ::.:::	UUAGGGGUUAAAAUAGUGCAA	Cleavage	1
ana-miRN14-5p	comp13841_c0_seq26	3.5	-1	1	21	1013	1033	UUGUACGAUUUUGGUCCCUCA	: ::::...::::: ::.:::	UUAGGGGUUAAAAUAGUGCAA	Cleavage	1
ana-miRN14-5p	comp13841_c0_seq31	3.5	-1	1	21	1013	1033	UUGUACGAUUUUGGUCCCUCA	: ::::...::::: ::.:::	UUAGGGGUUAAAAUAGUGCAA	Cleavage	1
ana-miRN14-5p	comp13841_c0_seq9	3.5	-1	1	21	723	743	UUGUACGAUUUUGGUCCCUCA	: ::::...::::: ::.:::	UUAGGGGUUAAAAUAGUGCAA	Cleavage	1
ana-miRN14-5p	comp13841_c0_seq25	3.5	-1	1	21	723	743	UUGUACGAUUUUGGUCCCUCA	: ::::...::::: ::.:::	UUAGGGGUUAAAAUAGUGCAA	Cleavage	1
ana-miRN14-5p	comp13841_c0_seq16	3.5	-1	1	21	723	743	UUGUACGAUUUUGGUCCCUCA	: ::::...::::: ::.:::	UUAGGGGUUAAAAUAGUGCAA	Cleavage	1
ana-miRN14-5p	comp13841_c0_seq12	3.5	-1	1	21	723	743	UUGUACGAUUUUGGUCCCUCA	: ::::...::::: ::.:::	UUAGGGGUUAAAAUAGUGCAA	Cleavage	1
ana-miRN14-5p	comp13841_c0_seq2	3.5	-1	1	21	723	743	UUGUACGAUUUUGGUCCCUCA	: ::::...::::: ::.:::	UUAGGGGUUAAAAUAGUGCAA	Cleavage	1
ana-miRN14-5p	comp13841_c0_seq6	3.5	-1	1	21	1013	1033	UUGUACGAUUUUGGUCCCUCA	: ::::...::::: ::.:::	UUAGGGGUUAAAAUAGUGCAA	Cleavage	1
ana-miRN14-5p	comp13841_c0_seq8	3.5	-1	1	21	723	743	UUGUACGAUUUUGGUCCCUCA	: ::::...::::: ::.:::	UUAGGGGUUAAAAUAGUGCAA	Cleavage	1
ana-miRN14-5p	comp13841_c0_seq33	3.5	-1	1	21	1013	1033	UUGUACGAUUUUGGUCCCUCA	: ::::...::::: ::.:::	UUAGGGGUUAAAAUAGUGCAA	Cleavage	1
ana-miRN14-5p	comp13841_c0_seq28	3.5	-1	1	21	723	743	UUGUACGAUUUUGGUCCCUCA	: ::::...::::: ::.:::	UUAGGGGUUAAAAUAGUGCAA	Cleavage	1
ana-miRN14-5p	comp13841_c0_seq1	3.5	-1	1	21	1013	1033	UUGUACGAUUUUGGUCCCUCA	: ::::...::::: ::.:::	UUAGGGGUUAAAAUAGUGCAA	Cleavage	1
ana-miRN14-5p	comp17032_c0_seq1	3.5	-1	1	21	1945	1965	UUGUACGAUUUUGGUCCCUCA	::::..::.::.::.:::	ACUGGGAUUAAGAUUGUGCAA	Cleavage	1
ana-miRN14-5p	comp4775_c0_seq1	3.5	-1	1	21	2812	2832	UUGUACGAUUUUGGUCCCUCA	::::.:..::::::: :.:	GAAGGGGCUGAAAUCGUCCGA	Cleavage	1
ana-miRN14-5p	comp9581_c0_seq2	3.5	-1	1	21	22	42	UUGUACGAUUUUGGUCCCUCA	.:::..::.:.::::.:.:	AAGGGGGUCAGAGUCGUGCGA	Cleavage	1
ana-miRN14-5p	comp9581_c0_seq1	3.5	-1	1	21	22	42	UUGUACGAUUUUGGUCCCUCA	.:::..::.:.::::.:.:	AAGGGGGUCAGAGUCGUGCGA	Cleavage	1
ana-miRN14-5p	comp12919_c0_seq3	3.5	-1	1	21	158	177	UUGUACGAUUUUGGUCCCUCA	::::::::::.::: ::::	ACAGGGACCAAAGUCG-ACAA	Cleavage	1
ana-miRN14-5p	comp15420_c0_seq2	3.5	-1	1	21	1313	1333	UUGUACGAUUUUGGUCCCUCA	:::: : :::::: ::::::	GGAGGCAACAAAAUGGUACAA	Cleavage	1
ana-miRN14-5p	comp15703_c1_seq17	4	-1	1	21	237	257	UUGUACGAUUUUGGUCCCUCA	::::::::.:::::.: :: :	UGAGGGACUAAAAUUGCACUA	Cleavage	4
ana-miRN14-5p	comp15703_c1_seq11	4	-1	1	21	403	423	UUGUACGAUUUUGGUCCCUCA	::::::::.:::::.: :: :	UGAGGGACUAAAAUUGCACUA	Cleavage	3
ana-miRN14-5p	comp15703_c1_seq23	4	-1	1	21	237	257	UUGUACGAUUUUGGUCCCUCA	::::::::.:::::.: :: :	UGAGGGACUAAAAUUGCACUA	Cleavage	4
ana-miRN14-5p	comp15703_c1_seq29	4	-1	1	21	403	423	UUGUACGAUUUUGGUCCCUCA	::::::::.:::::.: :: :	UGAGGGACUAAAAUUGCACUA	Cleavage	3
ana-miRN14-5p	comp15703_c1_seq38	4	-1	1	21	144	164	UUGUACGAUUUUGGUCCCUCA	::::::::.:::::.: :: :	UGAGGGACUAAAAUUGCACUA	Cleavage	3
ana-miRN14-5p	comp15703_c1_seq18	4	-1	1	21	144	164	UUGUACGAUUUUGGUCCCUCA	::::::::.:::::.: :: :	UGAGGGACUAAAAUUGCACUA	Cleavage	3
ana-miRN14-5p	comp14109_c0_seq1	4	-1	1	21	70	90	UUGUACGAUUUUGGUCCCUCA	::.:::::::::::. ::::	UGGGGGACCAAAAUUACACAA	Cleavage	2
ana-miRN14-5p	comp19889_c0_seq1	4	-1	1	21	12	32	UUGUACGAUUUUGGUCCCUCA	::::::::.:::::: :.::	UGAGGGACUAAAAUCAAAUAA	Cleavage	1
ana-miRN14-5p	comp970_c0_seq1	4	-1	1	21	3	23	UUGUACGAUUUUGGUCCCUCA	::. ::::::::::.: :.::	UGGAGGACCAAAAUUGCAUAA	Cleavage	2
ana-miRN14-5p	comp12904_c1_seq1	4	-1	1	21	57	77	UUGUACGAUUUUGGUCCCUCA	:::: :::..:.::: :::::	UGAGAGACUGAGAUCCUACAA	Cleavage	1
ana-miRN14-5p	comp12904_c1_seq2	4	-1	1	21	57	77	UUGUACGAUUUUGGUCCCUCA	:::: :::..:.::: :::::	UGAGAGACUGAGAUCCUACAA	Cleavage	1
ana-miRN14-5p	comp15874_c0_seq44	4	-1	1	21	516	536	UUGUACGAUUUUGGUCCCUCA	:.::::: ::::::::. ::	GGGGGGACAAAAAUCGUGAAA	Cleavage	1
ana-miRN14-5p	comp15874_c0_seq19	4	-1	1	21	498	518	UUGUACGAUUUUGGUCCCUCA	:.::::: ::::::::. ::	GGGGGGACAAAAAUCGUGAAA	Cleavage	1
ana-miRN14-5p	comp15874_c0_seq16	4	-1	1	21	516	536	UUGUACGAUUUUGGUCCCUCA	:.::::: ::::::::. ::	GGGGGGACAAAAAUCGUGAAA	Cleavage	1
ana-miRN14-5p	comp15874_c0_seq32	4	-1	1	21	498	518	UUGUACGAUUUUGGUCCCUCA	:.::::: ::::::::. ::	GGGGGGACAAAAAUCGUGAAA	Cleavage	1
ana-miRN14-5p	comp15874_c0_seq41	4	-1	1	21	516	536	UUGUACGAUUUUGGUCCCUCA	:.::::: ::::::::. ::	GGGGGGACAAAAAUCGUGAAA	Cleavage	1
ana-miRN14-5p	comp15874_c0_seq35	4	-1	1	21	498	518	UUGUACGAUUUUGGUCCCUCA	:.::::: ::::::::. ::	GGGGGGACAAAAAUCGUGAAA	Cleavage	1
ana-miRN14-5p	comp15874_c0_seq36	4	-1	1	21	760	780	UUGUACGAUUUUGGUCCCUCA	:.::::: ::::::::. ::	GGGGGGACAAAAAUCGUGAAA	Cleavage	1
ana-miRN14-5p	comp15874_c0_seq8	4	-1	1	21	760	780	UUGUACGAUUUUGGUCCCUCA	:.::::: ::::::::. ::	GGGGGGACAAAAAUCGUGAAA	Cleavage	1
ana-miRN14-5p	comp15874_c0_seq30	4	-1	1	21	760	780	UUGUACGAUUUUGGUCCCUCA	:.::::: ::::::::. ::	GGGGGGACAAAAAUCGUGAAA	Cleavage	1
ana-miRN14-5p	comp15874_c0_seq18	4	-1	1	21	498	518	UUGUACGAUUUUGGUCCCUCA	:.::::: ::::::::. ::	GGGGGGACAAAAAUCGUGAAA	Cleavage	1
ana-miRN14-5p	comp15874_c0_seq40	4	-1	1	21	516	536	UUGUACGAUUUUGGUCCCUCA	:.::::: ::::::::. ::	GGGGGGACAAAAAUCGUGAAA	Cleavage	1
ana-miRN14-5p	comp15874_c0_seq4	4	-1	1	21	760	780	UUGUACGAUUUUGGUCCCUCA	:.::::: ::::::::. ::	GGGGGGACAAAAAUCGUGAAA	Cleavage	1
ana-miRN14-5p	comp6488_c0_seq1	4	-1	1	21	354	373	UUGUACGAUUUUGGUCCCUCA	::::: ::::::::.: ::::	UGAGG-ACCAAAAUUGCACAA	Cleavage	2
ana-miRN14-5p	comp13047_c0_seq4	4	-1	1	21	185	205	UUGUACGAUUUUGGUCCCUCA	::: ::.:::.:: :::.::	CGAGAGAUCAAGAUGGUAUAA	Cleavage	1
ana-miRN14-5p	comp13047_c0_seq6	4	-1	1	21	402	422	UUGUACGAUUUUGGUCCCUCA	::: ::.:::.:: :::.::	CGAGAGAUCAAGAUGGUAUAA	Cleavage	1
ana-miRN14-5p	comp13047_c0_seq1	4	-1	1	21	524	544	UUGUACGAUUUUGGUCCCUCA	::: ::.:::.:: :::.::	CGAGAGAUCAAGAUGGUAUAA	Cleavage	1
ana-miRN14-5p	comp13047_c0_seq5	4	-1	1	21	558	578	UUGUACGAUUUUGGUCCCUCA	::: ::.:::.:: :::.::	CGAGAGAUCAAGAUGGUAUAA	Cleavage	1
ana-miRN14-5p	comp13047_c0_seq2	4	-1	1	21	680	700	UUGUACGAUUUUGGUCCCUCA	::: ::.:::.:: :::.::	CGAGAGAUCAAGAUGGUAUAA	Cleavage	1
ana-miRN14-5p	comp8701_c0_seq1	4	-1	1	21	690	710	UUGUACGAUUUUGGUCCCUCA	:::: :....:::.:::.::	GGAGGCAUUGGAAUUGUAUAA	Cleavage	1
ana-miRN14-5p	comp13691_c1_seq3	4	-1	1	21	457	477	UUGUACGAUUUUGGUCCCUCA	::::::::::::: :::	AUAGGGACCAAAAUCUCACAU	Cleavage	1
ana-miRN14-5p	comp12689_c0_seq3	4	-1	1	21	229	249	UUGUACGAUUUUGGUCCCUCA	:::::::.:::.::. ::	AUUGGGACCAGAAUUGUGGAA	Cleavage	1
ana-miRN14-5p	comp12689_c0_seq2	4	-1	1	21	229	249	UUGUACGAUUUUGGUCCCUCA	:::::::.:::.::. ::	AUUGGGACCAGAAUUGUGGAA	Cleavage	1
ana-miRN15-3p	comp57450_c0_seq1	3.5	-1	1	21	128	148	AGAGAACCCCUGUAAUCCCAG	.:::::::.: ::::: ::::	UUGGGAUUGCUGGGGUACUCU	Translation	1
ana-miRN15-3p	comp10355_c0_seq2	3.5	-1	1	21	1734	1754	AGAGAACCCCUGUAAUCCCAG	:::::::.::::: ::::	UGGGGAUUAUAGGGGCACUCU	Cleavage	1
ana-miRN15-3p	comp10390_c0_seq1	3.5	-1	1	21	132	152	AGAGAACCCCUGUAAUCCCAG	::: :::::::: ::::::	AUGGAUUUACAGGGUUUCUCU	Cleavage	1
ana-miRN15-3p	comp17317_c0_seq1	3.5	-1	1	21	299	319	AGAGAACCCCUGUAAUCCCAG	:: :::. :::::::::.:	AGGGCAUUGGAGGGGUUCUUU	Cleavage	1
ana-miRN15-3p	comp15839_c0_seq74	4	-1	1	21	1406	1426	AGAGAACCCCUGUAAUCCCAG	::::::::.::::: : ::.:	CUGGGAUUGCAGGGAUGCUUU	Cleavage	1
ana-miRN15-3p	comp15839_c0_seq59	4	-1	1	21	1406	1426	AGAGAACCCCUGUAAUCCCAG	::::::::.::::: : ::.:	CUGGGAUUGCAGGGAUGCUUU	Cleavage	1
ana-miRN15-3p	comp15839_c0_seq70	4	-1	1	21	1406	1426	AGAGAACCCCUGUAAUCCCAG	::::::::.::::: : ::.:	CUGGGAUUGCAGGGAUGCUUU	Cleavage	1
ana-miRN15-3p	comp15839_c0_seq36	4	-1	1	21	1406	1426	AGAGAACCCCUGUAAUCCCAG	::::::::.::::: : ::.:	CUGGGAUUGCAGGGAUGCUUU	Cleavage	1
ana-miRN15-3p	comp15839_c0_seq33	4	-1	1	21	1406	1426	AGAGAACCCCUGUAAUCCCAG	::::::::.::::: : ::.:	CUGGGAUUGCAGGGAUGCUUU	Cleavage	1
ana-miRN15-3p	comp15839_c0_seq53	4	-1	1	21	1406	1426	AGAGAACCCCUGUAAUCCCAG	::::::::.::::: : ::.:	CUGGGAUUGCAGGGAUGCUUU	Cleavage	1
ana-miRN15-3p	comp15839_c0_seq73	4	-1	1	21	1406	1426	AGAGAACCCCUGUAAUCCCAG	::::::::.::::: : ::.:	CUGGGAUUGCAGGGAUGCUUU	Cleavage	1
ana-miRN15-3p	comp15839_c0_seq47	4	-1	1	21	1406	1426	AGAGAACCCCUGUAAUCCCAG	::::::::.::::: : ::.:	CUGGGAUUGCAGGGAUGCUUU	Cleavage	1
ana-miRN15-3p	comp15839_c0_seq14	4	-1	1	21	1406	1426	AGAGAACCCCUGUAAUCCCAG	::::::::.::::: : ::.:	CUGGGAUUGCAGGGAUGCUUU	Cleavage	1
ana-miRN15-3p	comp15839_c0_seq49	4	-1	1	21	1406	1426	AGAGAACCCCUGUAAUCCCAG	::::::::.::::: : ::.:	CUGGGAUUGCAGGGAUGCUUU	Cleavage	1
ana-miRN15-3p	comp15839_c0_seq39	4	-1	1	21	1406	1426	AGAGAACCCCUGUAAUCCCAG	::::::::.::::: : ::.:	CUGGGAUUGCAGGGAUGCUUU	Cleavage	1
ana-miRN15-3p	comp15839_c0_seq28	4	-1	1	21	1406	1426	AGAGAACCCCUGUAAUCCCAG	::::::::.::::: : ::.:	CUGGGAUUGCAGGGAUGCUUU	Cleavage	1
ana-miRN15-3p	comp15839_c0_seq31	4	-1	1	21	1406	1426	AGAGAACCCCUGUAAUCCCAG	::::::::.::::: : ::.:	CUGGGAUUGCAGGGAUGCUUU	Cleavage	1
ana-miRN15-3p	comp15839_c0_seq41	4	-1	1	21	1406	1426	AGAGAACCCCUGUAAUCCCAG	::::::::.::::: : ::.:	CUGGGAUUGCAGGGAUGCUUU	Cleavage	1
ana-miRN15-3p	comp15839_c0_seq60	4	-1	1	21	1406	1426	AGAGAACCCCUGUAAUCCCAG	::::::::.::::: : ::.:	CUGGGAUUGCAGGGAUGCUUU	Cleavage	1
ana-miRN15-3p	comp15839_c0_seq56	4	-1	1	21	1406	1426	AGAGAACCCCUGUAAUCCCAG	::::::::.::::: : ::.:	CUGGGAUUGCAGGGAUGCUUU	Cleavage	1
ana-miRN15-3p	comp15839_c0_seq67	4	-1	1	21	1406	1426	AGAGAACCCCUGUAAUCCCAG	::::::::.::::: : ::.:	CUGGGAUUGCAGGGAUGCUUU	Cleavage	1
ana-miRN15-3p	comp15839_c0_seq22	4	-1	1	21	1406	1426	AGAGAACCCCUGUAAUCCCAG	::::::::.::::: : ::.:	CUGGGAUUGCAGGGAUGCUUU	Cleavage	1
ana-miRN15-3p	comp15839_c0_seq30	4	-1	1	21	1406	1426	AGAGAACCCCUGUAAUCCCAG	::::::::.::::: : ::.:	CUGGGAUUGCAGGGAUGCUUU	Cleavage	1
ana-miRN15-3p	comp15839_c0_seq50	4	-1	1	21	1406	1426	AGAGAACCCCUGUAAUCCCAG	::::::::.::::: : ::.:	CUGGGAUUGCAGGGAUGCUUU	Cleavage	1
ana-miRN15-3p	comp15839_c0_seq2	4	-1	1	21	1406	1426	AGAGAACCCCUGUAAUCCCAG	::::::::.::::: : ::.:	CUGGGAUUGCAGGGAUGCUUU	Cleavage	1
ana-miRN15-3p	comp15839_c0_seq16	4	-1	1	21	1406	1426	AGAGAACCCCUGUAAUCCCAG	::::::::.::::: : ::.:	CUGGGAUUGCAGGGAUGCUUU	Cleavage	1
ana-miRN15-3p	comp15839_c0_seq8	4	-1	1	21	1406	1426	AGAGAACCCCUGUAAUCCCAG	::::::::.::::: : ::.:	CUGGGAUUGCAGGGAUGCUUU	Cleavage	1
ana-miRN15-3p	comp15839_c0_seq40	4	-1	1	21	1406	1426	AGAGAACCCCUGUAAUCCCAG	::::::::.::::: : ::.:	CUGGGAUUGCAGGGAUGCUUU	Cleavage	1
ana-miRN15-3p	comp15839_c0_seq12	4	-1	1	21	1406	1426	AGAGAACCCCUGUAAUCCCAG	::::::::.::::: : ::.:	CUGGGAUUGCAGGGAUGCUUU	Cleavage	1
ana-miRN15-3p	comp15839_c0_seq75	4	-1	1	21	1406	1426	AGAGAACCCCUGUAAUCCCAG	::::::::.::::: : ::.:	CUGGGAUUGCAGGGAUGCUUU	Cleavage	1
ana-miRN15-3p	comp15839_c0_seq55	4	-1	1	21	1406	1426	AGAGAACCCCUGUAAUCCCAG	::::::::.::::: : ::.:	CUGGGAUUGCAGGGAUGCUUU	Cleavage	1
ana-miRN15-3p	comp15839_c0_seq19	4	-1	1	21	1406	1426	AGAGAACCCCUGUAAUCCCAG	::::::::.::::: : ::.:	CUGGGAUUGCAGGGAUGCUUU	Cleavage	1
ana-miRN15-3p	comp15839_c0_seq42	4	-1	1	21	1406	1426	AGAGAACCCCUGUAAUCCCAG	::::::::.::::: : ::.:	CUGGGAUUGCAGGGAUGCUUU	Cleavage	1
ana-miRN15-3p	comp15839_c0_seq25	4	-1	1	21	1406	1426	AGAGAACCCCUGUAAUCCCAG	::::::::.::::: : ::.:	CUGGGAUUGCAGGGAUGCUUU	Cleavage	1
ana-miRN15-3p	comp15839_c0_seq18	4	-1	1	21	1406	1426	AGAGAACCCCUGUAAUCCCAG	::::::::.::::: : ::.:	CUGGGAUUGCAGGGAUGCUUU	Cleavage	1
ana-miRN15-3p	comp15839_c0_seq71	4	-1	1	21	1406	1426	AGAGAACCCCUGUAAUCCCAG	::::::::.::::: : ::.:	CUGGGAUUGCAGGGAUGCUUU	Cleavage	1
ana-miRN15-3p	comp15839_c0_seq38	4	-1	1	21	1406	1426	AGAGAACCCCUGUAAUCCCAG	::::::::.::::: : ::.:	CUGGGAUUGCAGGGAUGCUUU	Cleavage	1
ana-miRN15-3p	comp14398_c0_seq16	4	-1	1	21	34	54	AGAGAACCCCUGUAAUCCCAG	.:::::::..:: ::::.::	UUGGGAUUGUAGCGGUUUUCG	Cleavage	1
ana-miRN15-3p	comp14398_c0_seq36	4	-1	1	21	34	54	AGAGAACCCCUGUAAUCCCAG	.:::::::..:: ::::.::	UUGGGAUUGUAGCGGUUUUCG	Cleavage	1
ana-miRN15-3p	comp14398_c0_seq24	4	-1	1	21	34	54	AGAGAACCCCUGUAAUCCCAG	.:::::::..:: ::::.::	UUGGGAUUGUAGCGGUUUUCG	Cleavage	1
ana-miRN15-3p	comp14398_c0_seq5	4	-1	1	21	34	54	AGAGAACCCCUGUAAUCCCAG	.:::::::..:: ::::.::	UUGGGAUUGUAGCGGUUUUCG	Cleavage	1
ana-miRN15-3p	comp14398_c0_seq6	4	-1	1	21	34	54	AGAGAACCCCUGUAAUCCCAG	.:::::::..:: ::::.::	UUGGGAUUGUAGCGGUUUUCG	Cleavage	1
ana-miRN15-3p	comp14398_c0_seq28	4	-1	1	21	34	54	AGAGAACCCCUGUAAUCCCAG	.:::::::..:: ::::.::	UUGGGAUUGUAGCGGUUUUCG	Cleavage	1
ana-miRN15-3p	comp14398_c0_seq32	4	-1	1	21	34	54	AGAGAACCCCUGUAAUCCCAG	.:::::::..:: ::::.::	UUGGGAUUGUAGCGGUUUUCG	Cleavage	1
ana-miRN15-3p	comp14398_c0_seq7	4	-1	1	21	34	54	AGAGAACCCCUGUAAUCCCAG	.:::::::..:: ::::.::	UUGGGAUUGUAGCGGUUUUCG	Cleavage	1
ana-miRN15-3p	comp14398_c0_seq8	4	-1	1	21	34	54	AGAGAACCCCUGUAAUCCCAG	.:::::::..:: ::::.::	UUGGGAUUGUAGCGGUUUUCG	Cleavage	1
ana-miRN15-3p	comp14398_c0_seq25	4	-1	1	21	34	54	AGAGAACCCCUGUAAUCCCAG	.:::::::..:: ::::.::	UUGGGAUUGUAGCGGUUUUCG	Cleavage	1
ana-miRN15-3p	comp14398_c0_seq27	4	-1	1	21	34	54	AGAGAACCCCUGUAAUCCCAG	.:::::::..:: ::::.::	UUGGGAUUGUAGCGGUUUUCG	Cleavage	1
ana-miRN15-3p	comp14398_c0_seq22	4	-1	1	21	34	54	AGAGAACCCCUGUAAUCCCAG	.:::::::..:: ::::.::	UUGGGAUUGUAGCGGUUUUCG	Cleavage	1
ana-miRN15-3p	comp14398_c0_seq31	4	-1	1	21	34	54	AGAGAACCCCUGUAAUCCCAG	.:::::::..:: ::::.::	UUGGGAUUGUAGCGGUUUUCG	Cleavage	1
ana-miRN15-3p	comp14398_c0_seq34	4	-1	1	21	34	54	AGAGAACCCCUGUAAUCCCAG	.:::::::..:: ::::.::	UUGGGAUUGUAGCGGUUUUCG	Cleavage	1
ana-miRN15-3p	comp14398_c0_seq1	4	-1	1	21	34	54	AGAGAACCCCUGUAAUCCCAG	.:::::::..:: ::::.::	UUGGGAUUGUAGCGGUUUUCG	Cleavage	1
ana-miRN15-3p	comp14398_c0_seq3	4	-1	1	21	34	54	AGAGAACCCCUGUAAUCCCAG	.:::::::..:: ::::.::	UUGGGAUUGUAGCGGUUUUCG	Cleavage	1
ana-miRN15-3p	comp14398_c0_seq14	4	-1	1	21	34	54	AGAGAACCCCUGUAAUCCCAG	.:::::::..:: ::::.::	UUGGGAUUGUAGCGGUUUUCG	Cleavage	1
ana-miRN15-3p	comp14398_c0_seq23	4	-1	1	21	34	54	AGAGAACCCCUGUAAUCCCAG	.:::::::..:: ::::.::	UUGGGAUUGUAGCGGUUUUCG	Cleavage	1
ana-miRN15-3p	comp14398_c0_seq17	4	-1	1	21	34	54	AGAGAACCCCUGUAAUCCCAG	.:::::::..:: ::::.::	UUGGGAUUGUAGCGGUUUUCG	Cleavage	1
ana-miRN15-3p	comp14398_c0_seq2	4	-1	1	21	34	54	AGAGAACCCCUGUAAUCCCAG	.:::::::..:: ::::.::	UUGGGAUUGUAGCGGUUUUCG	Cleavage	1
ana-miRN15-3p	comp14398_c0_seq12	4	-1	1	21	34	54	AGAGAACCCCUGUAAUCCCAG	.:::::::..:: ::::.::	UUGGGAUUGUAGCGGUUUUCG	Cleavage	1
ana-miRN15-3p	comp14398_c0_seq9	4	-1	1	21	34	54	AGAGAACCCCUGUAAUCCCAG	.:::::::..:: ::::.::	UUGGGAUUGUAGCGGUUUUCG	Cleavage	1
ana-miRN15-3p	comp14398_c0_seq19	4	-1	1	21	34	54	AGAGAACCCCUGUAAUCCCAG	.:::::::..:: ::::.::	UUGGGAUUGUAGCGGUUUUCG	Cleavage	1
ana-miRN15-3p	comp14398_c0_seq21	4	-1	1	21	34	54	AGAGAACCCCUGUAAUCCCAG	.:::::::..:: ::::.::	UUGGGAUUGUAGCGGUUUUCG	Cleavage	1
ana-miRN15-3p	comp11757_c0_seq2	4	-1	1	21	78	98	AGAGAACCCCUGUAAUCCCAG	::: ::::.:. :::::.:::	CUGCGAUUGCGAGGGUUUUCU	Translation	1
ana-miRN15-3p	comp16125_c0_seq1	4	-1	1	21	266	286	AGAGAACCCCUGUAAUCCCAG	::::...::::::.:::	AGAAGAUUGUGGGGGUUUUCU	Cleavage	1
ana-miRN15-3p	comp16542_c0_seq1	4	-1	1	21	285	305	AGAGAACCCCUGUAAUCCCAG	:::.::. ::::::::: :	AGGGGGUUGGAGGGGUUCUAU	Cleavage	1
ana-miRN15-3p	comp15248_c0_seq64	4	-1	1	21	120	140	AGAGAACCCCUGUAAUCCCAG	::: :::::: ::::.::	GAGGGUUUACAGAGGUUUUCC	Cleavage	1
ana-miRN15-3p	comp14496_c0_seq2	4	-1	1	21	1599	1619	AGAGAACCCCUGUAAUCCCAG	:: ::::::: ::::::.	UAGGAAUUACAGAGGUUCUUA	Cleavage	1
ana-miRN15-3p	comp14496_c0_seq9	4	-1	1	21	1646	1666	AGAGAACCCCUGUAAUCCCAG	:: ::::::: ::::::.	UAGGAAUUACAGAGGUUCUUA	Cleavage	1
ana-miRN15-3p	comp14496_c0_seq5	4	-1	1	21	1683	1703	AGAGAACCCCUGUAAUCCCAG	:: ::::::: ::::::.	UAGGAAUUACAGAGGUUCUUA	Cleavage	1
ana-miRN15-3p	comp14496_c0_seq6	4	-1	1	21	1730	1750	AGAGAACCCCUGUAAUCCCAG	:: ::::::: ::::::.	UAGGAAUUACAGAGGUUCUUA	Cleavage	1
ana-miRN15-3p	comp14496_c0_seq10	4	-1	1	21	1599	1619	AGAGAACCCCUGUAAUCCCAG	:: ::::::: ::::::.	UAGGAAUUACAGAGGUUCUUA	Cleavage	1
ana-miRN15-5p	comp15826_c2_seq14	2.5	-1	1	21	1846	1866	UGGGAUUACAGGGGUUCUCUU	: ::::.::..:::::::..:	AUGAGAGCCUUUGUAAUCUUA	Cleavage	1
ana-miRN15-5p	comp15826_c2_seq22	2.5	-1	1	21	2331	2351	UGGGAUUACAGGGGUUCUCUU	: ::::.::..:::::::..:	AUGAGAGCCUUUGUAAUCUUA	Cleavage	1
ana-miRN15-5p	comp15826_c2_seq24	2.5	-1	1	21	5111	5131	UGGGAUUACAGGGGUUCUCUU	: ::::.::..:::::::..:	AUGAGAGCCUUUGUAAUCUUA	Cleavage	1
ana-miRN15-5p	comp15417_c1_seq7	3	-1	1	21	1236	1256	UGGGAUUACAGGGGUUCUCUU	:.:: ::::.::: :::::::	AGGAAAACCUCUGGAAUCCCA	Cleavage	1
ana-miRN15-5p	comp15417_c1_seq9	3	-1	1	21	2952	2972	UGGGAUUACAGGGGUUCUCUU	:.:: ::::.::: :::::::	AGGAAAACCUCUGGAAUCCCA	Cleavage	1
ana-miRN15-5p	comp15417_c1_seq11	3	-1	1	21	3009	3029	UGGGAUUACAGGGGUUCUCUU	:.:: ::::.::: :::::::	AGGAAAACCUCUGGAAUCCCA	Cleavage	1
ana-miRN15-5p	comp11849_c0_seq1	3.5	-1	1	21	779	799	UGGGAUUACAGGGGUUCUCUU	:::. ::..::::::::..::	AAGGAAAUUCCUGUAAUUUCA	Cleavage	1
ana-miRN15-5p	comp13136_c0_seq3	3.5	-1	1	21	1982	2002	UGGGAUUACAGGGGUUCUCUU	::::::.:::: ::.::::	CAGAGAAUCCCUUUAGUCCCU	Cleavage	1
ana-miRN15-5p	comp13136_c0_seq1	3.5	-1	1	21	1982	2002	UGGGAUUACAGGGGUUCUCUU	::::::.:::: ::.::::	CAGAGAAUCCCUUUAGUCCCU	Cleavage	1
ana-miRN15-5p	comp34689_c0_seq1	3.5	-1	1	21	84	104	UGGGAUUACAGGGGUUCUCUU	::::::..:.:::. :::::	UAGAGAAUUCUUGUGCUCCCA	Cleavage	1
ana-miRN15-5p	comp7346_c0_seq2	3.5	-1	1	21	2256	2276	UGGGAUUACAGGGGUUCUCUU	: ::::..:.::::.::.::	AUGAGAGUCUCUGUGAUUCCU	Cleavage	1
ana-miRN15-5p	comp7346_c0_seq1	3.5	-1	1	21	2278	2298	UGGGAUUACAGGGGUUCUCUU	: ::::..:.::::.::.::	AUGAGAGUCUCUGUGAUUCCU	Cleavage	1
ana-miRN15-5p	comp12277_c0_seq4	3.5	-1	1	21	8905	8925	UGGGAUUACAGGGGUUCUCUU	..:: :..:::::::.::.:.	GGGAUAGUCCCUGUAGUCUCG	Cleavage	1
ana-miRN15-5p	comp12277_c0_seq3	3.5	-1	1	21	8916	8936	UGGGAUUACAGGGGUUCUCUU	..:: :..:::::::.::.:.	GGGAUAGUCCCUGUAGUCUCG	Cleavage	1
ana-miRN15-5p	comp12277_c0_seq1	3.5	-1	1	21	8917	8937	UGGGAUUACAGGGGUUCUCUU	..:: :..:::::::.::.:.	GGGAUAGUCCCUGUAGUCUCG	Cleavage	1
ana-miRN15-5p	comp12277_c0_seq2	3.5	-1	1	21	8928	8948	UGGGAUUACAGGGGUUCUCUU	..:: :..:::::::.::.:.	GGGAUAGUCCCUGUAGUCUCG	Cleavage	1
ana-miRN15-5p	comp18053_c0_seq1	3.5	-1	1	21	894	914	UGGGAUUACAGGGGUUCUCUU	: ::. :.:::::::::::.	CACAGGUCUCCUGUAAUCCCG	Cleavage	1
ana-miRN15-5p	comp13541_c1_seq5	3.5	-1	1	21	1136	1156	UGGGAUUACAGGGGUUCUCUU	::: ::.:.::::::::.:	CAGAACACUCUUGUAAUCCUA	Cleavage	1
ana-miRN15-5p	comp13541_c1_seq4	3.5	-1	1	21	1136	1156	UGGGAUUACAGGGGUUCUCUU	::: ::.:.::::::::.:	CAGAACACUCUUGUAAUCCUA	Cleavage	1
ana-miRN15-5p	comp13541_c1_seq1	3.5	-1	1	21	1136	1156	UGGGAUUACAGGGGUUCUCUU	::: ::.:.::::::::.:	CAGAACACUCUUGUAAUCCUA	Cleavage	1
ana-miRN15-5p	comp13541_c1_seq2	3.5	-1	1	21	1136	1156	UGGGAUUACAGGGGUUCUCUU	::: ::.:.::::::::.:	CAGAACACUCUUGUAAUCCUA	Cleavage	1
ana-miRN15-5p	comp5963_c0_seq1	4	-1	1	21	1795	1815	UGGGAUUACAGGGGUUCUCUU	::::::::...: ::.:.:::	AAGAGAACUUUUUUAGUUCCA	Cleavage	1
ana-miRN15-5p	comp14003_c1_seq5	4	-1	1	21	129	149	UGGGAUUACAGGGGUUCUCUU	.:::::.:.:::: :.:..::	GAGAGAGCUCCUGAAGUUUCA	Cleavage	1
ana-miRN15-5p	comp14003_c1_seq4	4	-1	1	21	129	149	UGGGAUUACAGGGGUUCUCUU	.:::::.:.:::: :.:..::	GAGAGAGCUCCUGAAGUUUCA	Cleavage	1
ana-miRN15-5p	comp14003_c1_seq2	4	-1	1	21	129	149	UGGGAUUACAGGGGUUCUCUU	.:::::.:.:::: :.:..::	GAGAGAGCUCCUGAAGUUUCA	Cleavage	1
ana-miRN15-5p	comp14003_c1_seq3	4	-1	1	21	129	149	UGGGAUUACAGGGGUUCUCUU	.:::::.:.:::: :.:..::	GAGAGAGCUCCUGAAGUUUCA	Cleavage	1
ana-miRN15-5p	comp15330_c0_seq5	4	-1	1	21	438	458	UGGGAUUACAGGGGUUCUCUU	.::.:.:.::::: ::::.:.	GAGGGGAUCCCUGGAAUCUCG	Cleavage	1
ana-miRN15-5p	comp15330_c0_seq10	4	-1	1	21	438	458	UGGGAUUACAGGGGUUCUCUU	.::.:.:.::::: ::::.:.	GAGGGGAUCCCUGGAAUCUCG	Cleavage	1
ana-miRN15-5p	comp15330_c0_seq14	4	-1	1	21	438	458	UGGGAUUACAGGGGUUCUCUU	.::.:.:.::::: ::::.:.	GAGGGGAUCCCUGGAAUCUCG	Cleavage	1
ana-miRN15-5p	comp15330_c0_seq20	4	-1	1	21	438	458	UGGGAUUACAGGGGUUCUCUU	.::.:.:.::::: ::::.:.	GAGGGGAUCCCUGGAAUCUCG	Cleavage	1
ana-miRN15-5p	comp15330_c0_seq8	4	-1	1	21	438	458	UGGGAUUACAGGGGUUCUCUU	.::.:.:.::::: ::::.:.	GAGGGGAUCCCUGGAAUCUCG	Cleavage	1
ana-miRN15-5p	comp15330_c0_seq13	4	-1	1	21	438	458	UGGGAUUACAGGGGUUCUCUU	.::.:.:.::::: ::::.:.	GAGGGGAUCCCUGGAAUCUCG	Cleavage	1
ana-miRN15-5p	comp15330_c0_seq22	4	-1	1	21	438	458	UGGGAUUACAGGGGUUCUCUU	.::.:.:.::::: ::::.:.	GAGGGGAUCCCUGGAAUCUCG	Cleavage	1
ana-miRN15-5p	comp15330_c0_seq4	4	-1	1	21	438	458	UGGGAUUACAGGGGUUCUCUU	.::.:.:.::::: ::::.:.	GAGGGGAUCCCUGGAAUCUCG	Cleavage	1
ana-miRN15-5p	comp15640_c1_seq12	4	-1	1	21	696	716	UGGGAUUACAGGGGUUCUCUU	.::.:::..:::::.: .:::	GAGGGAAUUCCUGUGAGUCCA	Cleavage	1
ana-miRN15-5p	comp15640_c1_seq9	4	-1	1	21	696	716	UGGGAUUACAGGGGUUCUCUU	.::.:::..:::::.: .:::	GAGGGAAUUCCUGUGAGUCCA	Cleavage	1
ana-miRN15-5p	comp55502_c0_seq1	4	-1	1	21	195	215	UGGGAUUACAGGGGUUCUCUU	::.:::...:::::: :.::	UAGGGAAUUUCUGUAAACUCA	Cleavage	1
ana-miRN15-5p	comp3299_c0_seq1	4	-1	1	21	179	199	UGGGAUUACAGGGGUUCUCUU	:.::::: :.:::::: ::..	AGGAGAAGCUCUGUAACCCUG	Cleavage	1
ana-miRN15-5p	comp3299_c0_seq2	4	-1	1	21	179	199	UGGGAUUACAGGGGUUCUCUU	:.::::: :.:::::: ::..	AGGAGAAGCUCUGUAACCCUG	Cleavage	1
ana-miRN15-5p	comp16147_c0_seq1	4	-1	1	21	551	571	UGGGAUUACAGGGGUUCUCUU	:: . :::.:.:::.::::::	AAUGCAACUCUUGUGAUCCCA	Cleavage	1
ana-miRN15-5p	comp15330_c0_seq6	4	-1	1	21	459	479	UGGGAUUACAGGGGUUCUCUU	..:.:::.::::: ::::...	GGGGGAAUCCCUGGAAUCUUG	Cleavage	1
ana-miRN15-5p	comp15330_c0_seq3	4	-1	1	21	477	497	UGGGAUUACAGGGGUUCUCUU	..:.:::.::::: ::::...	GGGGGAAUCCCUGGAAUCUUG	Cleavage	1
ana-miRN15-5p	comp15330_c0_seq9	4	-1	1	21	459	479	UGGGAUUACAGGGGUUCUCUU	..:.:::.::::: ::::...	GGGGGAAUCCCUGGAAUCUUG	Cleavage	1
ana-miRN15-5p	comp15330_c0_seq16	4	-1	1	21	477	497	UGGGAUUACAGGGGUUCUCUU	..:.:::.::::: ::::...	GGGGGAAUCCCUGGAAUCUUG	Cleavage	1
ana-miRN15-5p	comp10229_c0_seq2	4	-1	1	21	2517	2537	UGGGAUUACAGGGGUUCUCUU	:.:: ::: :::: :::::::	AGGACAACACCUGGAAUCCCA	Cleavage	1
ana-miRN15-5p	comp11645_c1_seq1	4	-1	1	21	590	610	UGGGAUUACAGGGGUUCUCUU	.::: :::::.: :.:::.::	GAGAUAACCCUUUUGAUCUCA	Cleavage	1
ana-miRN15-5p	comp10229_c0_seq4	4	-1	1	21	2622	2642	UGGGAUUACAGGGGUUCUCUU	:.:: ::: :::: :::::::	AGGACAACACCUGGAAUCCCA	Cleavage	1
ana-miRN15-5p	comp15330_c0_seq17	4	-1	1	21	459	479	UGGGAUUACAGGGGUUCUCUU	..:.:::.::::: ::::...	GGGGGAAUCCCUGGAAUCUUG	Cleavage	1
ana-miRN15-5p	comp15330_c0_seq19	4	-1	1	21	477	497	UGGGAUUACAGGGGUUCUCUU	..:.:::.::::: ::::...	GGGGGAAUCCCUGGAAUCUUG	Cleavage	1
ana-miRN15-5p	comp15330_c0_seq1	4	-1	1	21	459	479	UGGGAUUACAGGGGUUCUCUU	..:.:::.::::: ::::...	GGGGGAAUCCCUGGAAUCUUG	Cleavage	1
ana-miRN15-5p	comp15330_c0_seq2	4	-1	1	21	477	497	UGGGAUUACAGGGGUUCUCUU	..:.:::.::::: ::::...	GGGGGAAUCCCUGGAAUCUUG	Cleavage	1
ana-miRN15-5p	comp10229_c0_seq3	4	-1	1	21	2945	2965	UGGGAUUACAGGGGUUCUCUU	:.:: ::: :::: :::::::	AGGACAACACCUGGAAUCCCA	Cleavage	1
ana-miRN15-5p	comp10229_c0_seq1	4	-1	1	21	3050	3070	UGGGAUUACAGGGGUUCUCUU	:.:: ::: :::: :::::::	AGGACAACACCUGGAAUCCCA	Cleavage	1
ana-miRN15-5p	comp16803_c0_seq1	4	-1	1	21	2239	2259	UGGGAUUACAGGGGUUCUCUU	:.:: .:.:::::::.:: ::	AGGAAGAUCCCUGUAGUCACA	Cleavage	1
ana-miRN15-5p	comp15006_c0_seq3	4	-1	1	21	745	765	UGGGAUUACAGGGGUUCUCUU	: :::::...::::.::::	CAAAGAACUUUUGUAGUCCCC	Cleavage	1
ana-miRN15-5p	comp15006_c0_seq5	4	-1	1	21	782	802	UGGGAUUACAGGGGUUCUCUU	: :::::...::::.::::	CAAAGAACUUUUGUAGUCCCC	Cleavage	1
ana-miRN15-5p	comp15006_c0_seq2	4	-1	1	21	849	869	UGGGAUUACAGGGGUUCUCUU	: :::::...::::.::::	CAAAGAACUUUUGUAGUCCCC	Cleavage	1
ana-miRN15-5p	comp14315_c0_seq3	4	-1	1	21	1141	1161	UGGGAUUACAGGGGUUCUCUU	:::::: :..:::.:::.:	UAGAGAAACUUUGUGAUCUCU	Cleavage	1
ana-miRN15-5p	comp14315_c0_seq2	4	-1	1	21	1170	1190	UGGGAUUACAGGGGUUCUCUU	:::::: :..:::.:::.:	UAGAGAAACUUUGUGAUCUCU	Cleavage	1
ana-miRN15-5p	comp9142_c1_seq1	4	-1	1	21	196	216	UGGGAUUACAGGGGUUCUCUU	.: :::: ..::::::::::	GAAAGAAAUUCUGUAAUCCCU	Cleavage	1
ana-miRN15-5p	comp13828_c2_seq3	4	-1	1	21	299	319	UGGGAUUACAGGGGUUCUCUU	: :::::.::::: .::.::	UAUAGAACUCCUGUUGUCUCA	Cleavage	1
ana-miRN15-5p	comp14641_c1_seq6	4	-1	1	21	1061	1081	UGGGAUUACAGGGGUUCUCUU	: ::::::...::::::...	AUGAGAACUUUUGUAAUUUUU	Cleavage	1
ana-miRN15-5p	comp14641_c1_seq8	4	-1	1	21	1119	1139	UGGGAUUACAGGGGUUCUCUU	: ::::::...::::::...	AUGAGAACUUUUGUAAUUUUU	Cleavage	1
ana-miRN15-5p	comp14641_c1_seq10	4	-1	1	21	1190	1210	UGGGAUUACAGGGGUUCUCUU	: ::::::...::::::...	AUGAGAACUUUUGUAAUUUUU	Cleavage	1
ana-miRN15-5p	comp13828_c2_seq6	4	-1	1	21	302	322	UGGGAUUACAGGGGUUCUCUU	: :::::.::::: .::.::	UAUAGAACUCCUGUUGUCUCA	Cleavage	1
ana-miRN15-5p	comp3803_c0_seq1	4	-1	1	21	871	891	UGGGAUUACAGGGGUUCUCUU	.:::::..:.:: :::.:.:	UGGAGAAUUCUUGCAAUUCUA	Cleavage	1
ana-miRN15-5p	comp3527_c0_seq1	4	-1	1	21	178	198	UGGGAUUACAGGGGUUCUCUU	: .:::.::::::.:::...	CAAGGAAUCCCUGUGAUCUUG	Cleavage	1
ana-miRN15-5p	comp15859_c3_seq3	4	-1	1	21	2891	2911	UGGGAUUACAGGGGUUCUCUU	::.::::.::::::.:.	CCAAGGACCCUUGUAAUUCUU	Cleavage	1
ana-miRN15-5p	comp15859_c3_seq4	4	-1	1	21	2891	2911	UGGGAUUACAGGGGUUCUCUU	::.::::.::::::.:.	CCAAGGACCCUUGUAAUUCUU	Cleavage	1
ana-miRN15-5p	comp63939_c0_seq1	4	-1	1	21	201	221	UGGGAUUACAGGGGUUCUCUU	:::::..:: :::::.::	CCUAGAACUUCUAUAAUCUCA	Cleavage	1
ana-miRN15-5p	comp15859_c3_seq5	4	-1	1	21	3679	3699	UGGGAUUACAGGGGUUCUCUU	::.::::.::::::.:.	CCAAGGACCCUUGUAAUUCUU	Cleavage	1
ana-miRN15-5p	comp15859_c3_seq6	4	-1	1	21	3679	3699	UGGGAUUACAGGGGUUCUCUU	::.::::.::::::.:.	CCAAGGACCCUUGUAAUUCUU	Cleavage	1
ana-miRN15-5p	comp8900_c0_seq1	4	-1	1	21	1499	1519	UGGGAUUACAGGGGUUCUCUU	::. ::::: ::::::..::	UAGGAAACCCAUGUAAUUUCA	Translation	1
ana-miRN15-5p	comp13476_c0_seq1	4	-1	1	21	621	641	UGGGAUUACAGGGGUUCUCUU	:. : :::.::::::: ::::	AGCACAACUCCUGUAACCCCA	Cleavage	1
ana-miRN15-5p	comp15265_c0_seq3	4	-1	1	21	1242	1262	UGGGAUUACAGGGGUUCUCUU	:::.:...::::::.:.:	UGUAGAGCUUUUGUAAUUCUA	Cleavage	1
ana-miRN1-5p	comp15814_c2_seq11	2.5	-1	1	21	469	489	AAGCUCUUGCUAGGUUGAUUG	:: :::::.:..:::::::	GCAUGAACCUGGUGAGAGCUU	Cleavage	1
ana-miRN1-5p	comp14174_c1_seq1	3	-1	1	21	1131	1151	AAGCUCUUGCUAGGUUGAUUG	:: :::::.:::..::::.::	CACUCAACUUAGUGAGAGUUU	Cleavage	1
ana-miRN1-5p	comp57789_c0_seq1	3	-1	1	21	216	236	AAGCUCUUGCUAGGUUGAUUG	: ::....::::.:::.::::	CCAUUGGUCUAGUAAGGGCUU	Cleavage	1
ana-miRN1-5p	comp18002_c0_seq1	3	-1	1	21	735	755	AAGCUCUUGCUAGGUUGAUUG	:::::.. ::::::.::::	GCAUCAAUUAAGCAAGGGCUU	Cleavage	1
ana-miRN1-5p	comp726_c0_seq1	3	-1	1	21	592	612	AAGCUCUUGCUAGGUUGAUUG	.:::: :::: :.:::::::	AGAUCACCCUAACGAGAGCUU	Translation	1
ana-miRN1-5p	comp7683_c0_seq2	3.5	-1	1	21	2124	2144	AAGCUCUUGCUAGGUUGAUUG	::::: :.::.:..::.::::	CAAUCCAUCUGGUGAGGGCUU	Cleavage	1
ana-miRN1-5p	comp7683_c0_seq1	3.5	-1	1	21	2124	2144	AAGCUCUUGCUAGGUUGAUUG	::::: :.::.:..::.::::	CAAUCCAUCUGGUGAGGGCUU	Cleavage	1
ana-miRN1-5p	comp13746_c0_seq2	3.5	-1	1	21	2597	2617	AAGCUCUUGCUAGGUUGAUUG	:::::.:::::::: ::.:	AAAUCAGCCUAGCAACAGUUG	Cleavage	1
ana-miRN1-5p	comp13746_c0_seq3	3.5	-1	1	21	2634	2654	AAGCUCUUGCUAGGUUGAUUG	:::::.:::::::: ::.:	AAAUCAGCCUAGCAACAGUUG	Cleavage	1
ana-miRN1-5p	comp17772_c0_seq1	3.5	-1	1	21	584	604	AAGCUCUUGCUAGGUUGAUUG	.:.:: ::.:.:.:.::::::	UAGUCCACUUGGUAGGAGCUU	Cleavage	1
ana-miRN1-5p	comp13026_c1_seq6	3.5	-1	1	21	469	489	AAGCUCUUGCUAGGUUGAUUG	..:::::..:::::. ::.::	UGAUCAAUUUAGCAGUAGUUU	Cleavage	1
ana-miRN1-5p	comp5274_c0_seq2	3.5	-1	1	21	2512	2532	AAGCUCUUGCUAGGUUGAUUG	..::.::.:: :.:.::::::	UGAUUAAUCUUGUAGGAGCUU	Translation	1
ana-miRN1-5p	comp5274_c0_seq1	3.5	-1	1	21	2603	2623	AAGCUCUUGCUAGGUUGAUUG	..::.::.:: :.:.::::::	UGAUUAAUCUUGUAGGAGCUU	Translation	1
ana-miRN1-5p	comp13026_c1_seq5	3.5	-1	1	21	469	489	AAGCUCUUGCUAGGUUGAUUG	..:::::..:::::. ::.::	UGAUCAAUUUAGCAGUAGUUU	Cleavage	2
ana-miRN1-5p	comp13026_c1_seq2	3.5	-1	1	21	469	489	AAGCUCUUGCUAGGUUGAUUG	..:::::..:::::. ::.::	UGAUCAAUUUAGCAGUAGUUU	Cleavage	2
ana-miRN1-5p	comp60915_c0_seq1	3.5	-1	1	21	196	216	AAGCUCUUGCUAGGUUGAUUG	:::::: :: :..:::::::	GAAUCAAACUCGUGAGAGCUU	Translation	1
ana-miRN1-5p	comp13388_c0_seq5	3.5	-1	1	21	693	713	AAGCUCUUGCUAGGUUGAUUG	::: ::.:::: :.::::::	AAAUGAAUCUAGGAGGAGCUU	Cleavage	1
ana-miRN1-5p	comp13388_c0_seq6	3.5	-1	1	21	693	713	AAGCUCUUGCUAGGUUGAUUG	::: ::.:::: :.::::::	AAAUGAAUCUAGGAGGAGCUU	Cleavage	1
ana-miRN1-5p	comp15321_c0_seq4	3.5	-1	1	21	104	124	AAGCUCUUGCUAGGUUGAUUG	: .:::::: ::::: :::::	CUGUCAACCGAGCAACAGCUU	Cleavage	1
ana-miRN1-5p	comp7866_c0_seq1	3.5	-1	1	21	3591	3611	AAGCUCUUGCUAGGUUGAUUG	::::::::::. .:::::	GUAUCAACCUAGUUGGAGCUG	Cleavage	1
ana-miRN1-5p	comp13431_c0_seq4	3.5	-1	1	21	54	74	AAGCUCUUGCUAGGUUGAUUG	..:. :::::::::::: ::	AGGUUUACCUAGCAAGAGAUU	Cleavage	1
ana-miRN1-5p	comp13431_c0_seq3	3.5	-1	1	21	644	664	AAGCUCUUGCUAGGUUGAUUG	..:. :::::::::::: ::	AGGUUUACCUAGCAAGAGAUU	Cleavage	1
ana-miRN1-5p	comp13249_c0_seq1	3.5	-1	1	21	1853	1873	AAGCUCUUGCUAGGUUGAUUG	..:: :. ::.:::::.::::	UGAUGAGACUGGCAAGGGCUU	Cleavage	1
ana-miRN1-5p	comp52989_c0_seq1	4	-1	1	21	311	331	AAGCUCUUGCUAGGUUGAUUG	::.:..:: :::::::::::	CAGUUGACAUAGCAAGAGCUG	Cleavage	1
ana-miRN1-5p	comp6943_c0_seq1	4	-1	1	21	71	91	AAGCUCUUGCUAGGUUGAUUG	::.:::: ::.:::: ::.::	CAGUCAAGCUGGCAAAAGUUU	Cleavage	1
ana-miRN1-5p	comp5300_c0_seq1	4	-1	1	21	4641	4661	AAGCUCUUGCUAGGUUGAUUG	:::::..::::: ::::.:	AAAUCAGUCUAGCCAGAGUUC	Cleavage	1
ana-miRN1-5p	comp12453_c0_seq1	4	-1	1	21	310	330	AAGCUCUUGCUAGGUUGAUUG	::: :.: ::.:::::::::	CAAACGAACUGGCAAGAGCUG	Cleavage	1
ana-miRN1-5p	comp9431_c0_seq1	4	-1	1	21	33	53	AAGCUCUUGCUAGGUUGAUUG	:::::::..:::::::	ACAAAAACCUAGUGAGAGCUU	Cleavage	1
ana-miRN1-5p	comp14799_c0_seq1	4	-1	1	21	967	987	AAGCUCUUGCUAGGUUGAUUG	::::::::.:::::.:	GACGCAACCUAGUAAGAGUUG	Cleavage	1
ana-miRN1-5p	comp78002_c0_seq1	4	-1	1	21	201	221	AAGCUCUUGCUAGGUUGAUUG	.:::::.::.:.:. .::::	AGAUCAAUCUGGUAGAGGCUU	Cleavage	1
ana-miRN1-5p	comp15042_c0_seq3	4	-1	1	21	143	163	AAGCUCUUGCUAGGUUGAUUG	:::::: :: :::::::.:	AAAUCAAACUUGCAAGAGUUC	Translation	1
ana-miRN1-5p	comp15042_c0_seq8	4	-1	1	21	143	163	AAGCUCUUGCUAGGUUGAUUG	:::::: :: :::::::.:	AAAUCAAACUUGCAAGAGUUC	Translation	1
ana-miRN1-5p	comp19622_c0_seq1	4	-1	1	21	647	667	AAGCUCUUGCUAGGUUGAUUG	:.:: ::::::::.:. :::	AAGUCCACCUAGCAGGGUCUU	Cleavage	1
ana-miRN1-5p	comp22274_c0_seq1	4	-1	1	21	962	982	AAGCUCUUGCUAGGUUGAUUG	.::::.:.:: .:::.:.::	GGAUCAGCUUAAUAAGGGUUU	Translation	1
ana-miRN1-5p	comp8392_c1_seq1	4	-1	1	21	1552	1572	AAGCUCUUGCUAGGUUGAUUG	:::. ::::::::::::	CCCGCAAUGUAGCAAGAGCUU	Cleavage	1
ana-miRN1-5p	comp17822_c0_seq1	4	-1	1	21	695	715	AAGCUCUUGCUAGGUUGAUUG	:::....:.:::::::.:	UCAUCGGUUUGGCAAGAGUUG	Cleavage	1
ana-miRN1-5p	comp15147_c0_seq2	4	-1	1	21	1008	1028	AAGCUCUUGCUAGGUUGAUUG	.::::: ::.:..::::.::	UAAUCAUGCUGGUGAGAGUUU	Cleavage	1
ana-miRN1-5p	comp1755_c0_seq1	4	-1	1	21	252	272	AAGCUCUUGCUAGGUUGAUUG	.:..:.:::: :::::.::	AUGUUGAUCUAGGAAGAGUUU	Cleavage	1
ana-miRN1-5p	comp15324_c2_seq2	4	-1	1	21	1711	1731	AAGCUCUUGCUAGGUUGAUUG	..::::: :::::: :: :::	UGAUCAAGCUAGCAUGAACUU	Cleavage	1
ana-miRN1-5p	comp15324_c2_seq8	4	-1	1	21	1797	1817	AAGCUCUUGCUAGGUUGAUUG	..::::: :::::: :: :::	UGAUCAAGCUAGCAUGAACUU	Cleavage	2
ana-miRN1-5p	comp11556_c0_seq1	4	-1	1	21	150	170	AAGCUCUUGCUAGGUUGAUUG	::::.: :: ::.::::::	GCAUCAGCAUACCAGGAGCUU	Translation	1
ana-miRN1-5p	comp11614_c1_seq2	4	-1	1	21	58	78	AAGCUCUUGCUAGGUUGAUUG	::::..::: .:::::::	AUAUCAGUCUACUAAGAGCUG	Translation	1
ana-miRN1-5p	comp12352_c0_seq5	4	-1	1	21	555	575	AAGCUCUUGCUAGGUUGAUUG	:::.:::.::.::: :::	GCUUCAGCCUGGCGAGACCUU	Cleavage	1
ana-miRN1-5p	comp12352_c0_seq3	4	-1	1	21	579	599	AAGCUCUUGCUAGGUUGAUUG	:::.:::.::.::: :::	GCUUCAGCCUGGCGAGACCUU	Cleavage	1
ana-miRN1-5p	comp12352_c0_seq6	4	-1	1	21	643	663	AAGCUCUUGCUAGGUUGAUUG	:::.:::.::.::: :::	GCUUCAGCCUGGCGAGACCUU	Cleavage	1
ana-miRN1-5p	comp12352_c0_seq7	4	-1	1	21	667	687	AAGCUCUUGCUAGGUUGAUUG	:::.:::.::.::: :::	GCUUCAGCCUGGCGAGACCUU	Cleavage	1
ana-miRN1-5p	comp12352_c0_seq2	4	-1	1	21	790	810	AAGCUCUUGCUAGGUUGAUUG	:::.:::.::.::: :::	GCUUCAGCCUGGCGAGACCUU	Cleavage	1
ana-miRN1-5p	comp12352_c0_seq4	4	-1	1	21	814	834	AAGCUCUUGCUAGGUUGAUUG	:::.:::.::.::: :::	GCUUCAGCCUGGCGAGACCUU	Cleavage	1
ana-miRN16-3p	comp6488_c0_seq1	0	-1	1	23	172	194	CACAUAGGAAUGACACGUAAGCU	:::::::::::::::::::::::	AGCUUACGUGUCAUUCCUAUGUG	Cleavage	1
ana-miRN16-3p	comp15703_c1_seq28	0.5	-1	1	23	48	70	CACAUAGGAAUGACACGUAAGCU	::::::::::::::::.::::::	AGCUUACGUGUCAUUCUUAUGUG	Cleavage	1
ana-miRN16-3p	comp15703_c1_seq29	1	-1	1	23	103	125	CACAUAGGAAUGACACGUAAGCU	.:::::::::::::::::::::	GGCUUACGUGUCAUUCCUAUGUA	Cleavage	1
ana-miRN16-3p	comp15703_c1_seq11	1	-1	1	23	103	125	CACAUAGGAAUGACACGUAAGCU	.:::::::::::::::::::::	GGCUUACGUGUCAUUCCUAUGUA	Cleavage	1
ana-miRN16-3p	comp15703_c1_seq5	1.5	-1	1	23	103	125	CACAUAGGAAUGACACGUAAGCU	::::::: ::::::::.::::::	AGCUUACAUGUCAUUCUUAUGUG	Cleavage	1
ana-miRN16-3p	comp15703_c1_seq27	1.5	-1	1	23	103	125	CACAUAGGAAUGACACGUAAGCU	::::::: ::::::::.::::::	AGCUUACAUGUCAUUCUUAUGUG	Cleavage	1
ana-miRN16-3p	comp15703_c1_seq34	1.5	-1	1	23	103	125	CACAUAGGAAUGACACGUAAGCU	::::::: ::::::::.::::::	AGCUUACAUGUCAUUCUUAUGUG	Cleavage	1
ana-miRN16-3p	comp9905_c0_seq1	1.5	-1	1	23	70	92	CACAUAGGAAUGACACGUAAGCU	: :::: :::::::.:::::::	UGAUUACAUGUCAUUUCUAUGUG	Cleavage	1
ana-miRN16-3p	comp12946_c0_seq2	2	-1	1	23	910	932	CACAUAGGAAUGACACGUAAGCU	: : ::.:: :.:::::::::::	AUCCUAUGUUUUAUUCCUAUGUG	Cleavage	1
ana-miRN16-3p	comp12946_c0_seq5	2	-1	1	23	890	912	CACAUAGGAAUGACACGUAAGCU	: : ::.:: :.:::::::::::	AUCCUAUGUUUUAUUCCUAUGUG	Cleavage	1
ana-miRN16-3p	comp12946_c0_seq1	2	-1	1	23	910	932	CACAUAGGAAUGACACGUAAGCU	: : ::.:: :.:::::::::::	AUCCUAUGUUUUAUUCCUAUGUG	Cleavage	1
ana-miRN16-3p	comp12946_c0_seq6	2	-1	1	23	890	912	CACAUAGGAAUGACACGUAAGCU	: : ::.:: :.:::::::::::	AUCCUAUGUUUUAUUCCUAUGUG	Cleavage	1
ana-miRN16-3p	comp45555_c0_seq1	2.5	-1	1	23	15	37	CACAUAGGAAUGACACGUAAGCU	: :::::::: :::::::::::	AACUUACGUGACAUUCCUAUGUA	Cleavage	1
ana-miRN16-3p	comp15064_c0_seq16	2.5	-1	1	23	436	458	CACAUAGGAAUGACACGUAAGCU	: .:::: :: ::::::::::::	AAUUUACAUGACAUUCCUAUGUG	Cleavage	1
ana-miRN16-3p	comp13869_c1_seq1	2.5	-1	1	23	2116	2138	CACAUAGGAAUGACACGUAAGCU	: :::: : :::::.:::::::	UGAUUACAUAUCAUUUCUAUGUG	Cleavage	1
ana-miRN16-3p	comp10691_c0_seq2	2.5	-1	1	23	930	951	CACAUAGGAAUGACACGUAAGCU	:. ::. :::::::::::::::	UGUAUAU-UGUCAUUCCUAUGUG	Cleavage	1
ana-miRN16-3p	comp10691_c0_seq3	2.5	-1	1	23	833	854	CACAUAGGAAUGACACGUAAGCU	:. ::. :::::::::::::::	UGUAUAU-UGUCAUUCCUAUGUG	Cleavage	1
ana-miRN16-3p	comp10691_c0_seq4	2.5	-1	1	23	930	951	CACAUAGGAAUGACACGUAAGCU	:. ::. :::::::::::::::	UGUAUAU-UGUCAUUCCUAUGUG	Cleavage	1
ana-miRN16-3p	comp10691_c0_seq1	2.5	-1	1	23	833	854	CACAUAGGAAUGACACGUAAGCU	:. ::. :::::::::::::::	UGUAUAU-UGUCAUUCCUAUGUG	Cleavage	1
ana-miRN16-3p	comp11882_c1_seq4	3	-1	1	23	1095	1117	CACAUAGGAAUGACACGUAAGCU	:::::::: : :::::.::::::	AGCUUACGGGACAUUCUUAUGUG	Cleavage	1
ana-miRN16-3p	comp11882_c1_seq6	3	-1	1	23	975	997	CACAUAGGAAUGACACGUAAGCU	:::::::: : :::::.::::::	AGCUUACGGGACAUUCUUAUGUG	Cleavage	1
ana-miRN16-3p	comp11882_c1_seq5	3	-1	1	23	308	330	CACAUAGGAAUGACACGUAAGCU	:::::::: : :::::.::::::	AGCUUACGGGACAUUCUUAUGUG	Cleavage	1
ana-miRN16-3p	comp13278_c0_seq3	3.5	-1	1	23	656	677	CACAUAGGAAUGACACGUAAGCU	::.:: .:::::::::::::::	AGUUU-UGUGUCAUUCCUAUGUA	Cleavage	1
ana-miRN16-3p	comp13278_c0_seq1	3.5	-1	1	23	656	677	CACAUAGGAAUGACACGUAAGCU	::.:: .:::::::::::::::	AGUUU-UGUGUCAUUCCUAUGUA	Cleavage	1
ana-miRN16-3p	comp15276_c0_seq7	4	-1	1	23	1844	1866	CACAUAGGAAUGACACGUAAGCU	.::.. :::::::.:::: ::	GCUUUGUUUGUCAUUUCUAUCUG	Cleavage	1
ana-miRN16-3p	comp15276_c0_seq8	4	-1	1	23	1724	1746	CACAUAGGAAUGACACGUAAGCU	.::.. :::::::.:::: ::	GCUUUGUUUGUCAUUUCUAUCUG	Cleavage	1
ana-miRN16-3p	comp15276_c0_seq15	4	-1	1	23	1710	1732	CACAUAGGAAUGACACGUAAGCU	.::.. :::::::.:::: ::	GCUUUGUUUGUCAUUUCUAUCUG	Cleavage	1
ana-miRN16-3p	comp15276_c0_seq14	4	-1	1	23	1686	1708	CACAUAGGAAUGACACGUAAGCU	.::.. :::::::.:::: ::	GCUUUGUUUGUCAUUUCUAUCUG	Cleavage	1
ana-miRN16-3p	comp15276_c0_seq10	4	-1	1	23	1681	1703	CACAUAGGAAUGACACGUAAGCU	.::.. :::::::.:::: ::	GCUUUGUUUGUCAUUUCUAUCUG	Cleavage	1
ana-miRN16-3p	comp15276_c0_seq6	4	-1	1	23	1673	1695	CACAUAGGAAUGACACGUAAGCU	.::.. :::::::.:::: ::	GCUUUGUUUGUCAUUUCUAUCUG	Cleavage	1
ana-miRN16-3p	comp23292_c0_seq1	4	-1	1	23	142	164	CACAUAGGAAUGACACGUAAGCU	:::: :::.::: ::::::	UUGUUACUUGUUAUUGCUAUGUU	Cleavage	1
ana-miRN16-3p	comp5624_c0_seq1	4	-1	1	23	612	634	CACAUAGGAAUGACACGUAAGCU	:. :.:::::.::: :::: ::	UGUAUGCGUGUUAUUACUAUAUG	Cleavage	1
ana-miRN16-3p	comp6450_c0_seq1	4	-1	1	23	1042	1064	CACAUAGGAAUGACACGUAAGCU	: :. ::::::::::::::	UACCUGAGUGUCAUUCCUAUGGU	Cleavage	1
ana-miRN16-3p	comp15067_c0_seq3	4	-1	1	23	1809	1831	CACAUAGGAAUGACACGUAAGCU	::.. ::::::::.::: ::	AAGUUGUUUGUCAUUCUUAUUUG	Cleavage	1
ana-miRN16-3p	comp15067_c0_seq2	4	-1	1	23	1809	1831	CACAUAGGAAUGACACGUAAGCU	::.. ::::::::.::: ::	AAGUUGUUUGUCAUUCUUAUUUG	Cleavage	1
ana-miRN16-5p	comp15703_c1_seq28	1.5	-1	1	22	121	142	UUACGGGACAUUCUUAUGUGGC	:.: .:::::::::::::::::	GUCUUAUAAGAAUGUCCCGUAA	Cleavage	1
ana-miRN16-5p	comp47983_c0_seq1	2	-1	1	22	119	140	UUACGGGACAUUCUUAUGUGGC	:.::::::.::::::: :::::	GUCACAUAGGAAUGUCACGUAA	Cleavage	1
ana-miRN16-5p	comp15703_c1_seq34	2	-1	1	22	176	197	UUACGGGACAUUCUUAUGUGGC	:.: :::::::::::::::::	GUCUAAUAAGAAUGUCCCGUAA	Cleavage	1
ana-miRN16-5p	comp15703_c1_seq27	2	-1	1	22	176	197	UUACGGGACAUUCUUAUGUGGC	:.: :::::::::::::::::	GUCUAAUAAGAAUGUCCCGUAA	Cleavage	1
ana-miRN16-5p	comp15703_c1_seq5	2	-1	1	22	176	197	UUACGGGACAUUCUUAUGUGGC	:.: :::::::::::::::::	GUCUAAUAAGAAUGUCCCGUAA	Cleavage	1
ana-miRN16-5p	comp6488_c0_seq1	2.5	-1	1	22	245	266	UUACGGGACAUUCUUAUGUGGC	:.:::::::::::: :..::::	GUCACAUAAGAAUGCCUUGUAA	Cleavage	1
ana-miRN16-5p	comp14109_c0_seq2	3	-1	1	22	234	255	UUACGGGACAUUCUUAUGUGGC	:.:::::::::::: : :::::	GUCACAUAAGAAUGACACGUAA	Cleavage	1
ana-miRN16-5p	comp53283_c0_seq1	3	-1	1	22	117	138	UUACGGGACAUUCUUAUGUGGC	:.::.: ::::::::: :::::	GUCAUACAAGAAUGUCACGUAA	Cleavage	1
ana-miRN16-5p	comp9443_c0_seq1	3	-1	1	22	152	173	UUACGGGACAUUCUUAUGUGGC	.::::::::::: ::..:::.	CUCACAUAAGAAUCUCUUGUAG	Cleavage	1
ana-miRN16-5p	comp9118_c0_seq1	3.5	-1	1	22	262	283	UUACGGGACAUUCUUAUGUGGC	.:::::.::::: :::: :::	AUCACAUGAGAAUAUCCCUUAA	Cleavage	1
ana-miRN16-5p	comp9118_c0_seq3	3.5	-1	1	22	262	283	UUACGGGACAUUCUUAUGUGGC	.:::::.::::: :::: :::	AUCACAUGAGAAUAUCCCUUAA	Cleavage	1
ana-miRN16-5p	comp14109_c0_seq3	3.5	-1	1	22	634	655	UUACGGGACAUUCUUAUGUGGC	.:::::::::::: : .::::	AUCACAUAAGAAUGACAUGUAA	Cleavage	1
ana-miRN16-5p	comp15033_c0_seq1	3.5	-1	1	22	913	935	UUACGGGACAUUCUU-AUGUGGC	:..:::: :::.::::::.:::.	GUUACAUCAAGGAUGUCCUGUAG	Cleavage	1
ana-miRN16-5p	comp11882_c1_seq5	3.5	-1	1	22	380	401	UUACGGGACAUUCUUAUGUGGC	:. :::::.::::: : :::::	GUAACAUAGGAAUGGCACGUAA	Cleavage	1
ana-miRN16-5p	comp11882_c1_seq6	3.5	-1	1	22	1047	1068	UUACGGGACAUUCUUAUGUGGC	:. :::::.::::: : :::::	GUAACAUAGGAAUGGCACGUAA	Cleavage	1
ana-miRN16-5p	comp11882_c1_seq4	3.5	-1	1	22	1167	1188	UUACGGGACAUUCUUAUGUGGC	:. :::::.::::: : :::::	GUAACAUAGGAAUGGCACGUAA	Cleavage	1
ana-miRN16-5p	comp8320_c1_seq1	3.5	-1	1	22	75	96	UUACGGGACAUUCUUAUGUGGC	:.::::::: ::::.:::	CAAAUAUAAGAAGGUCCUGUAC	Translation	1
ana-miRN16-5p	comp14444_c1_seq7	3.5	-1	1	22	947	968	UUACGGGACAUUCUUAUGUGGC	: ::. :: ::::::.:::::.	GACAUCUAUGAAUGUUCCGUAG	Cleavage	1
ana-miRN16-5p	comp14444_c1_seq3	3.5	-1	1	22	1007	1028	UUACGGGACAUUCUUAUGUGGC	: ::. :: ::::::.:::::.	GACAUCUAUGAAUGUUCCGUAG	Cleavage	1
ana-miRN16-5p	comp14444_c1_seq21	3.5	-1	1	22	1032	1053	UUACGGGACAUUCUUAUGUGGC	: ::. :: ::::::.:::::.	GACAUCUAUGAAUGUUCCGUAG	Cleavage	1
ana-miRN16-5p	comp14444_c1_seq1	3.5	-1	1	22	1085	1106	UUACGGGACAUUCUUAUGUGGC	: ::. :: ::::::.:::::.	GACAUCUAUGAAUGUUCCGUAG	Cleavage	1
ana-miRN16-5p	comp14444_c1_seq13	3.5	-1	1	22	1092	1113	UUACGGGACAUUCUUAUGUGGC	: ::. :: ::::::.:::::.	GACAUCUAUGAAUGUUCCGUAG	Cleavage	1
ana-miRN16-5p	comp14444_c1_seq16	3.5	-1	1	22	1170	1191	UUACGGGACAUUCUUAUGUGGC	: ::. :: ::::::.:::::.	GACAUCUAUGAAUGUUCCGUAG	Cleavage	1
ana-miRN16-5p	comp14444_c1_seq20	3.5	-1	1	22	1335	1356	UUACGGGACAUUCUUAUGUGGC	: ::. :: ::::::.:::::.	GACAUCUAUGAAUGUUCCGUAG	Cleavage	1
ana-miRN16-5p	comp14444_c1_seq18	3.5	-1	1	22	1413	1434	UUACGGGACAUUCUUAUGUGGC	: ::. :: ::::::.:::::.	GACAUCUAUGAAUGUUCCGUAG	Cleavage	1
ana-miRN16-5p	comp14444_c1_seq4	3.5	-1	1	22	1420	1441	UUACGGGACAUUCUUAUGUGGC	: ::. :: ::::::.:::::.	GACAUCUAUGAAUGUUCCGUAG	Cleavage	1
ana-miRN16-5p	comp14444_c1_seq8	3.5	-1	1	22	1498	1519	UUACGGGACAUUCUUAUGUGGC	: ::. :: ::::::.:::::.	GACAUCUAUGAAUGUUCCGUAG	Cleavage	1
ana-miRN16-5p	comp15693_c1_seq2	3.5	-1	1	22	4579	4600	UUACGGGACAUUCUUAUGUGGC	:.::::::::::::: ::	UGAAUAUAAGAAUGUCCCUGAA	Cleavage	1
ana-miRN16-5p	comp10771_c0_seq4	3.5	-1	1	22	430	451	UUACGGGACAUUCUUAUGUGGC	.: :::::::: ::..::::	UAUAAAUAAGAAUAUCUUGUAA	Cleavage	1
ana-miRN16-5p	comp10771_c0_seq1	3.5	-1	1	22	888	909	UUACGGGACAUUCUUAUGUGGC	.: :::::::: ::..::::	UAUAAAUAAGAAUAUCUUGUAA	Cleavage	1
ana-miRN16-5p	comp15064_c0_seq15	4	-1	1	22	34	55	UUACGGGACAUUCUUAUGUGGC	::::::::. :::::: .::::	GCCACAUAGUAAUGUCAUGUAA	Cleavage	1
ana-miRN16-5p	comp5734_c0_seq2	4	-1	1	22	391	412	UUACGGGACAUUCUUAUGUGGC	.::.:::: :::::. :::::	UUCAUAUAAAAAUGUUGCGUAA	Cleavage	1
ana-miRN16-5p	comp5734_c0_seq1	4	-1	1	22	409	430	UUACGGGACAUUCUUAUGUGGC	.::.:::: :::::. :::::	UUCAUAUAAAAAUGUUGCGUAA	Cleavage	1
ana-miRN16-5p	comp15064_c0_seq9	4	-1	1	22	412	433	UUACGGGACAUUCUUAUGUGGC	: ::::::. :::::: .::::	GGCACAUAGUAAUGUCAUGUAA	Cleavage	1
ana-miRN16-5p	comp108712_c0_seq1	4	-1	1	22	41	62	UUACGGGACAUUCUUAUGUGGC	:::.: : ::::::.:.::.:	UCCAUACAUGAAUGUUCUGUGA	Cleavage	1
ana-miRN16-5p	comp31312_c0_seq1	4	-1	1	22	54	75	UUACGGGACAUUCUUAUGUGGC	.::.. ::: ::::::.::::	AUCAUGAAAGUAUGUCCUGUAA	Cleavage	1
ana-miRN16-5p	comp4140_c0_seq1	4	-1	1	22	2404	2425	UUACGGGACAUUCUUAUGUGGC	..:::.:::::: ::.:::	AAUGCAUGAGAAUGACCUGUAU	Cleavage	1
ana-miRN16-5p	comp14609_c0_seq1	4	-1	1	22	420	442	UUACGGGACAUUCUU-AUGUGGC	..:::: :::.:::::..:::.	AUUACAUUAAGGAUGUCUUGUAG	Cleavage	1
ana-miRN16-5p	comp4850_c0_seq1	4	-1	1	22	1241	1262	UUACGGGACAUUCUUAUGUGGC	: :::::.:..:::::: ::	UCAACAUAGGGGUGUCCCUUAC	Cleavage	1
ana-miRN16-5p	comp12910_c0_seq1	4	-1	1	22	102	123	UUACGGGACAUUCUUAUGUGGC	: ...::: ::::::::.::.	GGUGUAUAUGAAUGUCCUGUGC	Cleavage	1
ana-miRN16-5p	comp19617_c0_seq1	4	-1	1	22	218	238	UUACGGGACAUUCUUAUGUGGC	:::::::::::::: :::	UGAUCAUAAGAAUGUCCC-UAA	Cleavage	1
ana-miRN16-5p	comp13977_c0_seq10	4	-1	1	22	364	385	UUACGGGACAUUCUUAUGUGGC	:.::::::::::.: : ::	UGGAUAUAAGAAUGUUCGGGAA	Cleavage	1
ana-miRN16-5p	comp13977_c0_seq1	4	-1	1	22	364	385	UUACGGGACAUUCUUAUGUGGC	:.::::::::::.: : ::	UGGAUAUAAGAAUGUUCGGGAA	Cleavage	1
ana-miRN17-3p	comp3792_c0_seq2	1.5	-1	1	22	942	963	CAGGGACCAAAAACAAAAUUUU	::.:::::: ::::::::::::	AAGAUUUUGGUUUUGGUCCCUG	Cleavage	2
ana-miRN17-3p	comp3792_c0_seq1	1.5	-1	1	22	915	936	CAGGGACCAAAAACAAAAUUUU	::.:::::: ::::::::::::	AAGAUUUUGGUUUUGGUCCCUG	Cleavage	2
ana-miRN17-3p	comp25376_c0_seq1	2	-1	1	22	133	154	CAGGGACCAAAAACAAAAUUUU	...:::::::: :::::::.::	GGGAUUUUGUUGUUGGUCCUUG	Translation	1
ana-miRN17-3p	comp58277_c0_seq1	2	-1	1	22	180	201	CAGGGACCAAAAACAAAAUUUU	:: : ::::::::::::..:::	AAUAGUUUGUUUUUGGUUUCUG	Cleavage	1
ana-miRN17-3p	comp46170_c0_seq1	2	-1	1	22	227	248	CAGGGACCAAAAACAAAAUUUU	:::::: ::::::::.:::	CGCAUUUUGGUUUUGGUCUCUG	Cleavage	3
ana-miRN17-3p	comp5107_c1_seq1	2.5	-1	1	22	312	333	CAGGGACCAAAAACAAAAUUUU	:::: :::: ::::::::::::	AAAACUUUGGUUUUGGUCCCUG	Cleavage	2
ana-miRN17-3p	comp14648_c0_seq4	2.5	-1	1	22	528	549	CAGGGACCAAAAACAAAAUUUU	:: ::::::::::: ::..:::	AACAUUUUGUUUUUAGUUUCUG	Cleavage	1
ana-miRN17-3p	comp78077_c0_seq1	2.5	-1	1	22	190	211	CAGGGACCAAAAACAAAAUUUU	: .:::::: :::::::::::	ACGAUUUUGGUUUUGGUCCCUA	Cleavage	1
ana-miRN17-3p	comp10453_c0_seq4	2.5	-1	1	22	1097	1118	CAGGGACCAAAAACAAAAUUUU	: :: :::: ::::::::::::	ACAACUUUGGUUUUGGUCCCUG	Cleavage	3
ana-miRN17-3p	comp10453_c0_seq1	2.5	-1	1	22	1064	1085	CAGGGACCAAAAACAAAAUUUU	: :: :::: ::::::::::::	ACAACUUUGGUUUUGGUCCCUG	Cleavage	3
ana-miRN17-3p	comp10453_c0_seq2	2.5	-1	1	22	953	974	CAGGGACCAAAAACAAAAUUUU	: :: :::: ::::::::::::	ACAACUUUGGUUUUGGUCCCUG	Cleavage	3
ana-miRN17-3p	comp10453_c0_seq3	2.5	-1	1	22	920	941	CAGGGACCAAAAACAAAAUUUU	: :: :::: ::::::::::::	ACAACUUUGGUUUUGGUCCCUG	Cleavage	3
ana-miRN17-3p	comp9137_c0_seq1	2.5	-1	1	22	1039	1060	CAGGGACCAAAAACAAAAUUUU	:::::::::::::.:::	CAUCUUUUGUUUUUGGUUCCUA	Cleavage	1
ana-miRN17-3p	comp13747_c1_seq1	2.5	-1	1	22	928	949	CAGGGACCAAAAACAAAAUUUU	.:::::::::::: ::..::	UUGAUUUUGUUUUUGUUCUUUG	Cleavage	1
ana-miRN17-3p	comp10770_c1_seq1	2.5	-1	1	22	372	393	CAGGGACCAAAAACAAAAUUUU	::::::::::::::...:	UCUAUUUUGUUUUUGGUUUUUA	Cleavage	1
ana-miRN17-3p	comp4985_c0_seq1	2.5	-1	1	22	268	289	CAGGGACCAAAAACAAAAUUUU	:. : ::: ::::::::.::::	AGUACUUUCUUUUUGGUUCCUG	Cleavage	1
ana-miRN17-3p	comp5107_c1_seq1	3	-1	1	22	254	275	CAGGGACCAAAAACAAAAUUUU	::::::: :::: :::::::	UCAAUUUUGGUUUUAGUCCCUG	Cleavage	2
ana-miRN17-3p	comp5631_c0_seq1	3	-1	1	22	304	325	CAGGGACCAAAAACAAAAUUUU	::.::::::::::::::... :	AAGAUUUUGUUUUUGGUUUUGG	Cleavage	1
ana-miRN17-3p	comp14313_c0_seq15	3	-1	1	22	1100	1121	CAGGGACCAAAAACAAAAUUUU	:::::::: :::: :::::::	CAAAUUUUGGUUUUAGUCCCUG	Cleavage	1
ana-miRN17-3p	comp14313_c0_seq9	3	-1	1	22	980	1001	CAGGGACCAAAAACAAAAUUUU	:::::::: :::: :::::::	CAAAUUUUGGUUUUAGUCCCUG	Cleavage	1
ana-miRN17-3p	comp14313_c0_seq14	3	-1	1	22	924	945	CAGGGACCAAAAACAAAAUUUU	:::::::: :::: :::::::	CAAAUUUUGGUUUUAGUCCCUG	Cleavage	1
ana-miRN17-3p	comp14313_c0_seq6	3	-1	1	22	1100	1121	CAGGGACCAAAAACAAAAUUUU	:::::::: :::: :::::::	CAAAUUUUGGUUUUAGUCCCUG	Cleavage	1
ana-miRN17-3p	comp14313_c0_seq10	3	-1	1	22	872	893	CAGGGACCAAAAACAAAAUUUU	:::::::: :::: :::::::	CAAAUUUUGGUUUUAGUCCCUG	Cleavage	1
ana-miRN17-3p	comp14313_c0_seq8	3	-1	1	22	868	889	CAGGGACCAAAAACAAAAUUUU	:::::::: :::: :::::::	CAAAUUUUGGUUUUAGUCCCUG	Cleavage	1
ana-miRN17-3p	comp14313_c0_seq3	3	-1	1	22	980	1001	CAGGGACCAAAAACAAAAUUUU	:::::::: :::: :::::::	CAAAUUUUGGUUUUAGUCCCUG	Cleavage	1
ana-miRN17-3p	comp14313_c0_seq7	3	-1	1	22	752	773	CAGGGACCAAAAACAAAAUUUU	:::::::: :::: :::::::	CAAAUUUUGGUUUUAGUCCCUG	Cleavage	1
ana-miRN17-3p	comp14313_c0_seq4	3	-1	1	22	924	945	CAGGGACCAAAAACAAAAUUUU	:::::::: :::: :::::::	CAAAUUUUGGUUUUAGUCCCUG	Cleavage	1
ana-miRN17-3p	comp14313_c0_seq5	3	-1	1	22	872	893	CAGGGACCAAAAACAAAAUUUU	:::::::: :::: :::::::	CAAAUUUUGGUUUUAGUCCCUG	Cleavage	1
ana-miRN17-3p	comp14313_c0_seq1	3	-1	1	22	868	889	CAGGGACCAAAAACAAAAUUUU	:::::::: :::: :::::::	CAAAUUUUGGUUUUAGUCCCUG	Cleavage	1
ana-miRN17-3p	comp14313_c0_seq13	3	-1	1	22	752	773	CAGGGACCAAAAACAAAAUUUU	:::::::: :::: :::::::	CAAAUUUUGGUUUUAGUCCCUG	Cleavage	1
ana-miRN17-3p	comp12335_c1_seq1	3	-1	1	22	599	620	CAGGGACCAAAAACAAAAUUUU	.:.::::: :::::::::::	CGAGUUUUGGUUUUGGUCCCUA	Cleavage	5
ana-miRN17-3p	comp14570_c0_seq28	3	-1	1	22	301	322	CAGGGACCAAAAACAAAAUUUU	:::::::::::: ::...::	CUAAUUUUGUUUUUUGUUUUUG	Cleavage	1
ana-miRN17-3p	comp14570_c0_seq18	3	-1	1	22	301	322	CAGGGACCAAAAACAAAAUUUU	:::::::::::: ::...::	CUAAUUUUGUUUUUUGUUUUUG	Cleavage	1
ana-miRN17-3p	comp14570_c0_seq6	3	-1	1	22	301	322	CAGGGACCAAAAACAAAAUUUU	:::::::::::: ::...::	CUAAUUUUGUUUUUUGUUUUUG	Cleavage	1
ana-miRN17-3p	comp14570_c0_seq23	3	-1	1	22	301	322	CAGGGACCAAAAACAAAAUUUU	:::::::::::: ::...::	CUAAUUUUGUUUUUUGUUUUUG	Cleavage	1
ana-miRN17-3p	comp14570_c0_seq8	3	-1	1	22	301	322	CAGGGACCAAAAACAAAAUUUU	:::::::::::: ::...::	CUAAUUUUGUUUUUUGUUUUUG	Cleavage	1
ana-miRN17-3p	comp14570_c0_seq26	3	-1	1	22	301	322	CAGGGACCAAAAACAAAAUUUU	:::::::::::: ::...::	CUAAUUUUGUUUUUUGUUUUUG	Cleavage	1
ana-miRN17-3p	comp14570_c0_seq13	3	-1	1	22	301	322	CAGGGACCAAAAACAAAAUUUU	:::::::::::: ::...::	CUAAUUUUGUUUUUUGUUUUUG	Cleavage	1
ana-miRN17-3p	comp14570_c0_seq27	3	-1	1	22	301	322	CAGGGACCAAAAACAAAAUUUU	:::::::::::: ::...::	CUAAUUUUGUUUUUUGUUUUUG	Cleavage	1
ana-miRN17-3p	comp5889_c0_seq1	3	-1	1	22	322	344	CAGGGACCAAAAACAAA-AUUUU	:: :: ::::::::::::.:.::	AAUAUGUUUGUUUUUGGUUCUUG	Cleavage	1
ana-miRN17-3p	comp9894_c1_seq1	3	-1	1	22	152	173	CAGGGACCAAAAACAAAAUUUU	.:::::: :::::::.:::	CUGAUUUUGAUUUUGGUUCCUU	Cleavage	2
ana-miRN17-3p	comp15467_c0_seq11	3	-1	1	22	2099	2120	CAGGGACCAAAAACAAAAUUUU	: .::::::::::::: :::	CACGUUUUGUUUUUGGUGCCUA	Cleavage	1
ana-miRN17-3p	comp15467_c0_seq17	3	-1	1	22	2099	2120	CAGGGACCAAAAACAAAAUUUU	: .::::::::::::: :::	CACGUUUUGUUUUUGGUGCCUA	Cleavage	1
ana-miRN17-3p	comp15467_c0_seq12	3	-1	1	22	1381	1402	CAGGGACCAAAAACAAAAUUUU	: .::::::::::::: :::	CACGUUUUGUUUUUGGUGCCUA	Cleavage	1
ana-miRN17-3p	comp15467_c0_seq10	3	-1	1	22	1381	1402	CAGGGACCAAAAACAAAAUUUU	: .::::::::::::: :::	CACGUUUUGUUUUUGGUGCCUA	Cleavage	1
ana-miRN17-3p	comp15467_c0_seq13	3	-1	1	22	1161	1182	CAGGGACCAAAAACAAAAUUUU	: .::::::::::::: :::	CACGUUUUGUUUUUGGUGCCUA	Cleavage	1
ana-miRN17-3p	comp15467_c0_seq8	3	-1	1	22	1161	1182	CAGGGACCAAAAACAAAAUUUU	: .::::::::::::: :::	CACGUUUUGUUUUUGGUGCCUA	Cleavage	1
ana-miRN17-3p	comp15844_c0_seq6	3	-1	1	22	1597	1618	CAGGGACCAAAAACAAAAUUUU	: ::::: ::::::::.:::	UCACUUUUGGUUUUGGUCUCUG	Cleavage	3
ana-miRN17-3p	comp15844_c0_seq8	3	-1	1	22	1024	1045	CAGGGACCAAAAACAAAAUUUU	: ::::: ::::::::.:::	UCACUUUUGGUUUUGGUCUCUG	Cleavage	3
ana-miRN17-3p	comp10152_c2_seq1	3	-1	1	22	186	207	CAGGGACCAAAAACAAAAUUUU	:::::::::::: ::.::	UUUAUUUUGUUUUUGUUCUCUU	Cleavage	1
ana-miRN17-3p	comp14587_c0_seq4	3	-1	1	22	950	971	CAGGGACCAAAAACAAAAUUUU	..:::: ::::::::::.:	CUGGUUUUCUUUUUGGUCCUUU	Cleavage	1
ana-miRN17-3p	comp14587_c0_seq14	3	-1	1	22	841	862	CAGGGACCAAAAACAAAAUUUU	..:::: ::::::::::.:	CUGGUUUUCUUUUUGGUCCUUU	Cleavage	1
ana-miRN17-3p	comp14587_c0_seq3	3	-1	1	22	484	505	CAGGGACCAAAAACAAAAUUUU	..:::: ::::::::::.:	CUGGUUUUCUUUUUGGUCCUUU	Cleavage	1
ana-miRN17-3p	comp14587_c0_seq8	3	-1	1	22	375	396	CAGGGACCAAAAACAAAAUUUU	..:::: ::::::::::.:	CUGGUUUUCUUUUUGGUCCUUU	Cleavage	1
ana-miRN17-3p	comp12509_c0_seq2	3.5	-1	1	22	1793	1814	CAGGGACCAAAAACAAAAUUUU	::.::::::::::::::. .:	AAGAUUUUGUUUUUGGUUGUUC	Cleavage	1
ana-miRN17-3p	comp15820_c2_seq1	3.5	-1	1	22	233	254	CAGGGACCAAAAACAAAAUUUU	:::: :::: :::::::::::	AAAAAUUUGAUUUUGGUCCCUA	Cleavage	2
ana-miRN17-3p	comp14168_c0_seq6	3.5	-1	1	22	1059	1080	CAGGGACCAAAAACAAAAUUUU	::.::::: ::::: ::::::	CAAGUUUUGGUUUUGAUCCCUG	Cleavage	2
ana-miRN17-3p	comp14168_c0_seq1	3.5	-1	1	22	780	801	CAGGGACCAAAAACAAAAUUUU	::.::::: ::::: ::::::	CAAGUUUUGGUUUUGAUCCCUG	Cleavage	2
ana-miRN17-3p	comp14168_c0_seq5	3.5	-1	1	22	464	485	CAGGGACCAAAAACAAAAUUUU	::.::::: ::::: ::::::	CAAGUUUUGGUUUUGAUCCCUG	Cleavage	2
ana-miRN17-3p	comp3754_c0_seq1	3.5	-1	1	22	1513	1534	CAGGGACCAAAAACAAAAUUUU	::..:::: ::::::::..::	AAGGUUUUUUUUUUGGUUUCUC	Cleavage	1
ana-miRN17-3p	comp16426_c0_seq1	3.5	-1	1	22	1233	1254	CAGGGACCAAAAACAAAAUUUU	:::::::: :::::::.: ::	UAAAUUUUGGUUUUGGUUCAUG	Cleavage	1
ana-miRN17-3p	comp10239_c0_seq1	3.5	-1	1	22	852	873	CAGGGACCAAAAACAAAAUUUU	::::::: ::::::::.:::	AAAAUUUCAUUUUUGGUUCCUU	Cleavage	1
ana-miRN17-3p	comp3482_c1_seq1	3.5	-1	1	22	3675	3696	CAGGGACCAAAAACAAAAUUUU	..:::::::: ::: ::.::::	GGAAUUUUGUAUUUUGUUCCUG	Cleavage	1
ana-miRN17-3p	comp10453_c0_seq4	3.5	-1	1	22	1039	1060	CAGGGACCAAAAACAAAAUUUU	:.::: : ::::::::.:::	UCAGUUUCGGUUUUGGUCUCUG	Cleavage	3
ana-miRN17-3p	comp10453_c0_seq1	3.5	-1	1	22	1006	1027	CAGGGACCAAAAACAAAAUUUU	:.::: : ::::::::.:::	UCAGUUUCGGUUUUGGUCUCUG	Cleavage	3
ana-miRN17-3p	comp10453_c0_seq2	3.5	-1	1	22	895	916	CAGGGACCAAAAACAAAAUUUU	:.::: : ::::::::.:::	UCAGUUUCGGUUUUGGUCUCUG	Cleavage	3
ana-miRN17-3p	comp10453_c0_seq3	3.5	-1	1	22	862	883	CAGGGACCAAAAACAAAAUUUU	:.::: : ::::::::.:::	UCAGUUUCGGUUUUGGUCUCUG	Cleavage	3
ana-miRN17-3p	comp15268_c1_seq8	3.5	-1	1	22	410	431	CAGGGACCAAAAACAAAAUUUU	.:.::::::::: ::::. :::	GAGAUUUUGUUUCUGGUUACUG	Translation	1
ana-miRN17-3p	comp15268_c1_seq9	3.5	-1	1	22	393	414	CAGGGACCAAAAACAAAAUUUU	.:.::::::::: ::::. :::	GAGAUUUUGUUUCUGGUUACUG	Translation	1
ana-miRN17-3p	comp9801_c0_seq3	3.5	-1	1	22	572	593	CAGGGACCAAAAACAAAAUUUU	....:::::::::: ::...::	GGGGUUUUGUUUUUUGUUUUUG	Cleavage	1
ana-miRN17-3p	comp9801_c0_seq1	3.5	-1	1	22	572	593	CAGGGACCAAAAACAAAAUUUU	....:::::::::: ::...::	GGGGUUUUGUUUUUUGUUUUUG	Cleavage	1
ana-miRN17-3p	comp9801_c0_seq4	3.5	-1	1	22	572	593	CAGGGACCAAAAACAAAAUUUU	....:::::::::: ::...::	GGGGUUUUGUUUUUUGUUUUUG	Cleavage	1
ana-miRN17-3p	comp9801_c0_seq2	3.5	-1	1	22	572	593	CAGGGACCAAAAACAAAAUUUU	....:::::::::: ::...::	GGGGUUUUGUUUUUUGUUUUUG	Cleavage	1
ana-miRN17-3p	comp11508_c2_seq1	3.5	-1	1	22	201	222	CAGGGACCAAAAACAAAAUUUU	::::::::::::::::	UGCCUUUUGUUUUUGGUCCCAU	Cleavage	1
ana-miRN17-3p	comp9450_c0_seq1	3.5	-1	1	22	52	73	CAGGGACCAAAAACAAAAUUUU	:.::::: :::: :::::::	UUAGUUUUGGUUUUAGUCCCUG	Cleavage	2
ana-miRN17-3p	comp8272_c0_seq4	3.5	-1	1	22	1397	1418	CAGGGACCAAAAACAAAAUUUU	: .:::::: :::::: :.:::	AUGAUUUUGAUUUUGGACUCUG	Cleavage	1
ana-miRN17-3p	comp8272_c0_seq1	3.5	-1	1	22	492	513	CAGGGACCAAAAACAAAAUUUU	: .:::::: :::::: :.:::	AUGAUUUUGAUUUUGGACUCUG	Cleavage	1
ana-miRN17-3p	comp12455_c0_seq1	3.5	-1	1	22	3308	3329	CAGGGACCAAAAACAAAAUUUU	:. :::: ::::::::.:::	UAGUUUUUAUUUUUGGUUCCUC	Cleavage	1
ana-miRN17-3p	comp7876_c0_seq1	3.5	-1	1	22	175	196	CAGGGACCAAAAACAAAAUUUU	: :::::: : ::::::..:::	ACAAUUUUAUAUUUGGUUUCUG	Cleavage	1
ana-miRN17-3p	comp3699_c0_seq1	3.5	-1	1	22	1147	1168	CAGGGACCAAAAACAAAAUUUU	::::: :::::::::::	CUUUUUUUGCUUUUGGUCCCUA	Cleavage	1
ana-miRN17-3p	comp3792_c0_seq2	4	-1	1	22	912	933	CAGGGACCAAAAACAAAAUUUU	:.::::: ::::: :::.::	UCAGUUUUGGUUUUGUUCCUUG	Cleavage	2
ana-miRN17-3p	comp3792_c0_seq1	4	-1	1	22	885	906	CAGGGACCAAAAACAAAAUUUU	:.::::: ::::: :::.::	UCAGUUUUGGUUUUGUUCCUUG	Cleavage	2
ana-miRN17-3p	comp12335_c1_seq1	4	-1	1	22	657	678	CAGGGACCAAAAACAAAAUUUU	:.:: :::: :::: :::::::	AGAAAUUUGGUUUUAGUCCCUG	Cleavage	5
ana-miRN17-3p	comp6421_c0_seq1	4	-1	1	22	568	589	CAGGGACCAAAAACAAAAUUUU	:..:::::: ::::::::::	AGGAUUUUGAUUUUGGUCCCAA	Cleavage	1
ana-miRN17-3p	comp46170_c0_seq1	4	-1	1	22	318	339	CAGGGACCAAAAACAAAAUUUU	.:: :::: ::::: ::::::	CGAACUUUGGUUUUGAUCCCUG	Cleavage	3
ana-miRN17-3p	comp8558_c0_seq2	4	-1	1	22	274	296	CAGGGACCAAAAACAAA-AUUUU	::.:: ::::::::::::.:.:	AAGAUCUUUGUUUUUGGUUCUUU	Cleavage	1
ana-miRN17-3p	comp1373_c0_seq1	4	-1	1	22	183	205	CAGGGACCAAAAACAA-AAUUUU	:::::: :: ::::::::::::	AAAAUUAUUAUUUUUGGUCCCUA	Cleavage	1
ana-miRN17-3p	comp5188_c0_seq1	4	-1	1	22	1979	2000	CAGGGACCAAAAACAAAAUUUU	..:::::::::::: :::::	GGAAUUUUGUUUUUUAUCCCUU	Cleavage	1
ana-miRN17-3p	comp5808_c0_seq1	4	-1	1	22	528	549	CAGGGACCAAAAACAAAAUUUU	::..: ::: ::::::::..::	AAGGUAUUGCUUUUGGUCUUUG	Cleavage	1
ana-miRN17-3p	comp15844_c0_seq6	4	-1	1	22	1624	1645	CAGGGACCAAAAACAAAAUUUU	: ::: :::::::::.::	UUUUUGUUGGUUUUGGUCCUUG	Cleavage	3
ana-miRN17-3p	comp15844_c0_seq8	4	-1	1	22	1051	1072	CAGGGACCAAAAACAAAAUUUU	: ::: :::::::::.::	UUUUUGUUGGUUUUGGUCCUUG	Cleavage	3
ana-miRN17-3p	comp24652_c0_seq1	4	-1	1	22	236	257	CAGGGACCAAAAACAAAAUUUU	:..::: :::::::: :::.:	AGGAUUGUGUUUUUGCUCCUUA	Cleavage	1
ana-miRN17-3p	comp7626_c0_seq2	4	-1	1	22	58	79	CAGGGACCAAAAACAAAAUUUU	::::::: ::::::::::	UCAAUUUUGAAUUUGGUCCCUA	Cleavage	2
ana-miRN17-3p	comp7626_c0_seq2	4	-1	1	22	294	315	CAGGGACCAAAAACAAAAUUUU	:::::: ::::::::::	AUCAUUUUGAAUUUGGUCCCUA	Cleavage	2
ana-miRN17-3p	comp7437_c0_seq1	4	-1	1	22	1554	1575	CAGGGACCAAAAACAAAAUUUU	.::::::::::::::..	AUCGUUUUGUUUUUGGUCUUCC	Cleavage	1
ana-miRN17-3p	comp14590_c1_seq6	4	-1	1	22	602	623	CAGGGACCAAAAACAAAAUUUU	:.::::::::::: ::. ::	UCAGUUUUGUUUUUGCUCUGUG	Cleavage	1
ana-miRN17-3p	comp12797_c0_seq4	4	-1	1	22	1884	1905	CAGGGACCAAAAACAAAAUUUU	..:::::::::: :::...:	UGGAUUUUGUUUUAGGUUUUUC	Cleavage	1
ana-miRN17-3p	comp7437_c0_seq2	4	-1	1	22	279	300	CAGGGACCAAAAACAAAAUUUU	.::::::::::::::..	AUCGUUUUGUUUUUGGUCUUCC	Cleavage	1
ana-miRN17-3p	comp12797_c0_seq2	4	-1	1	22	1772	1793	CAGGGACCAAAAACAAAAUUUU	..:::::::::: :::...:	UGGAUUUUGUUUUAGGUUUUUC	Cleavage	1
ana-miRN17-3p	comp12797_c0_seq1	4	-1	1	22	1285	1306	CAGGGACCAAAAACAAAAUUUU	..:::::::::: :::...:	UGGAUUUUGUUUUAGGUUUUUC	Cleavage	1
ana-miRN17-3p	comp12797_c0_seq3	4	-1	1	22	1232	1253	CAGGGACCAAAAACAAAAUUUU	..:::::::::: :::...:	UGGAUUUUGUUUUAGGUUUUUC	Cleavage	1
ana-miRN17-5p	comp14107_c0_seq4	1.5	-1	1	21	20	40	UUUUGUUUUUGGUCCCUGUCA	: ::::::::::::: :::::	UUACAGGGACCAAAAUCAAAA	Cleavage	2
ana-miRN17-5p	comp60346_c0_seq1	2	-1	1	21	267	287	UUUUGUUUUUGGUCCCUGUCA	: ::::::::.:::: :::::	UUACAGGGACUAAAACCAAAA	Cleavage	1
ana-miRN17-5p	comp795_c0_seq1	2	-1	1	21	15	35	UUUUGUUUUUGGUCCCUGUCA	:.::::::::::: :::::	CUAUAGGGACCAAAAUCAAAA	Cleavage	1
ana-miRN17-5p	comp350_c0_seq1	2	-1	1	21	28	48	UUUUGUUUUUGGUCCCUGUCA	: :::: :::::::::::::	UUACAGACACCAAAAACAAAA	Cleavage	2
ana-miRN17-5p	comp57769_c0_seq1	2	-1	1	21	235	255	UUUUGUUUUUGGUCCCUGUCA	:: ::::.:::::::::.:	CCACUGGGAUCAAAAACAAGA	Cleavage	1
ana-miRN17-5p	comp14374_c1_seq2	2.5	-1	1	21	1915	1935	UUUUGUUUUUGGUCCCUGUCA	::.::::::.:::: :::::	AGAUAGGGACUAAAACCAAAA	Cleavage	1
ana-miRN17-5p	comp14374_c1_seq7	2.5	-1	1	21	1915	1935	UUUUGUUUUUGGUCCCUGUCA	::.::::::.:::: :::::	AGAUAGGGACUAAAACCAAAA	Cleavage	1
ana-miRN17-5p	comp9246_c0_seq1	2.5	-1	1	21	1514	1534	UUUUGUUUUUGGUCCCUGUCA	::::::::::::::.::	UCCGAGGGACCAAAAACAGAA	Cleavage	1
ana-miRN17-5p	comp39962_c0_seq1	2.5	-1	1	21	285	305	UUUUGUUUUUGGUCCCUGUCA	: :.::::::.:::: :::::	UUAUAGGGACUAAAAUCAAAA	Cleavage	2
ana-miRN17-5p	comp12898_c0_seq2	2.5	-1	1	21	1	21	UUUUGUUUUUGGUCCCUGUCA	: :::::::.::::: .::::	UUACAGGGAUCAAAACUAAAA	Cleavage	1
ana-miRN17-5p	comp91664_c0_seq1	2.5	-1	1	21	10	30	UUUUGUUUUUGGUCCCUGUCA	:.::::::.:::: :::::	AAAUAGGGACUAAAACCAAAA	Cleavage	1
ana-miRN17-5p	comp8455_c0_seq1	2.5	-1	1	21	120	140	UUUUGUUUUUGGUCCCUGUCA	:..::::.:::.:::::.:	AAAUGGGGAUCAAGAACAAGA	Cleavage	1
ana-miRN17-5p	comp8455_c0_seq2	2.5	-1	1	21	120	140	UUUUGUUUUUGGUCCCUGUCA	:..::::.:::.:::::.:	AAAUGGGGAUCAAGAACAAGA	Cleavage	1
ana-miRN17-5p	comp13961_c2_seq1	2.5	-1	1	21	1568	1588	UUUUGUUUUUGGUCCCUGUCA	:.::::::.:::: :::::	GUAUAGGGACUAAAAUCAAAA	Cleavage	1
ana-miRN17-5p	comp3295_c0_seq1	2.5	-1	1	21	1325	1345	UUUUGUUUUUGGUCCCUGUCA	::::::::.::..:..:::	CUACAGGGACUAAGGAUGAAA	Cleavage	1
ana-miRN17-5p	comp3351_c0_seq1	2.5	-1	1	21	150	170	UUUUGUUUUUGGUCCCUGUCA	: ::::::::::: :::::	AAAGAGGGACCAAAACCAAAA	Cleavage	4
ana-miRN17-5p	comp2300_c0_seq1	2.5	-1	1	21	50	70	UUUUGUUUUUGGUCCCUGUCA	::: :::.::::.:::.::	CUACAAGGAUCAAAGACAGAA	Cleavage	1
ana-miRN17-5p	comp12335_c1_seq2	3	-1	1	21	522	542	UUUUGUUUUUGGUCCCUGUCA	:..::::::.:::: :::::	CGGUAGGGACUAAAAUCAAAA	Cleavage	4
ana-miRN17-5p	comp12335_c1_seq2	3	-1	1	21	581	601	UUUUGUUUUUGGUCCCUGUCA	: ..:::::.::::: :::::	UUGUAGGGAUCAAAAUCAAAA	Cleavage	4
ana-miRN17-5p	comp4812_c1_seq1	3	-1	1	21	137	157	UUUUGUUUUUGGUCCCUGUCA	::::: ::.::::: :::::	CGACAGAGAUCAAAAUCAAAA	Cleavage	1
ana-miRN17-5p	comp47930_c0_seq1	3	-1	1	21	93	113	UUUUGUUUUUGGUCCCUGUCA	:.::::....::::::::.	CAAUAGGGGUUGAAAACAAAG	Cleavage	1
ana-miRN17-5p	comp15043_c1_seq2	3	-1	1	21	43	63	UUUUGUUUUUGGUCCCUGUCA	::::::: .::::..::::	AAACAGGGAGUAAAAGUAAAA	Cleavage	1
ana-miRN17-5p	comp15043_c1_seq1	3	-1	1	21	751	771	UUUUGUUUUUGGUCCCUGUCA	::::::: .::::..::::	AAACAGGGAGUAAAAGUAAAA	Cleavage	1
ana-miRN17-5p	comp15043_c1_seq3	3	-1	1	21	1254	1274	UUUUGUUUUUGGUCCCUGUCA	::::::: .::::..::::	AAACAGGGAGUAAAAGUAAAA	Cleavage	2
ana-miRN17-5p	comp14983_c0_seq2	3	-1	1	21	344	364	UUUUGUUUUUGGUCCCUGUCA	: ::: :::.:::::.::::	UCACAAGGAUCAAAAGCAAAC	Cleavage	1
ana-miRN17-5p	comp14570_c0_seq12	3	-1	1	21	1412	1432	UUUUGUUUUUGGUCCCUGUCA	::.:: ::::::::::::.	AGAUAGCCACCAAAAACAAAG	Cleavage	1
ana-miRN17-5p	comp14570_c0_seq24	3	-1	1	21	1412	1432	UUUUGUUUUUGGUCCCUGUCA	::.:: ::::::::::::.	AGAUAGCCACCAAAAACAAAG	Cleavage	1
ana-miRN17-5p	comp9286_c0_seq1	3	-1	1	21	201	221	UUUUGUUUUUGGUCCCUGUCA	:::: ::.::.:::::::	GAACAGAGAUCAGAAACAAAU	Cleavage	1
ana-miRN17-5p	comp14594_c1_seq4	3.5	-1	1	21	1051	1071	UUUUGUUUUUGGUCCCUGUCA	::..::::..::::.:::::	UGGUAGGGGUCAAAGACAAAU	Cleavage	1
ana-miRN17-5p	comp14594_c1_seq3	3.5	-1	1	21	1051	1071	UUUUGUUUUUGGUCCCUGUCA	::..::::..::::.:::::	UGGUAGGGGUCAAAGACAAAU	Cleavage	1
ana-miRN17-5p	comp15820_c2_seq1	3.5	-1	1	21	149	169	UUUUGUUUUUGGUCCCUGUCA	:::.:::::::::: :::::	UGAUAGGGACCAAAUUCAAAA	Cleavage	3
ana-miRN17-5p	comp12390_c0_seq2	3.5	-1	1	21	539	559	UUUUGUUUUUGGUCCCUGUCA	::.::::::: ::.:::::..	UGGCAGGGACAAAGAACAAGG	Translation	1
ana-miRN17-5p	comp39962_c0_seq1	3.5	-1	1	21	315	335	UUUUGUUUUUGGUCCCUGUCA	: .::::::::::::::. :	UUGCAGGGACCAAAAACGUAU	Cleavage	2
ana-miRN17-5p	comp3351_c0_seq1	3.5	-1	1	21	181	201	UUUUGUUUUUGGUCCCUGUCA	::::::::::::::: :	UAUCAGGGACCAAAAACAUAU	Cleavage	4
ana-miRN17-5p	comp3351_c0_seq1	3.5	-1	1	21	123	143	UUUUGUUUUUGGUCCCUGUCA	:: ::::::::: :::::	AAACUUGGACCAAAACCAAAA	Cleavage	4
ana-miRN17-5p	comp7853_c0_seq1	3.5	-1	1	21	920	940	UUUUGUUUUUGGUCCCUGUCA	:..:::: .:::::::::.:	GGGUAGGGUUCAAAAACAAGA	Cleavage	1
ana-miRN17-5p	comp7853_c0_seq2	3.5	-1	1	21	920	940	UUUUGUUUUUGGUCCCUGUCA	:..:::: .:::::::::.:	GGGUAGGGUUCAAAAACAAGA	Cleavage	1
ana-miRN17-5p	comp12885_c0_seq2	3.5	-1	1	21	255	275	UUUUGUUUUUGGUCCCUGUCA	::.: : ::::.:.:::::::	UGGCUGUGACCGAGAACAAAA	Cleavage	1
ana-miRN17-5p	comp6373_c0_seq1	3.5	-1	1	21	237	257	UUUUGUUUUUGGUCCCUGUCA	: ...:::::.::::::.::	UUGUGGGGACUAAAAACGAAU	Cleavage	2
ana-miRN17-5p	comp36769_c0_seq1	3.5	-1	1	21	687	707	UUUUGUUUUUGGUCCCUGUCA	::::: ::...::::::.:.	GGACAGAGAUUGAAAACAGAG	Cleavage	1
ana-miRN17-5p	comp13761_c0_seq5	3.5	-1	1	21	668	688	UUUUGUUUUUGGUCCCUGUCA	::::: :::::::::::	ACUCAGGGUCCAAAAACAAAC	Cleavage	1
ana-miRN17-5p	comp19212_c0_seq1	3.5	-1	1	21	946	966	UUUUGUUUUUGGUCCCUGUCA	::.: :::.::::..:::.:	CGAUAUGGAUCAAAGGCAAGA	Cleavage	1
ana-miRN17-5p	comp15871_c0_seq30	3.5	-1	1	21	1256	1276	UUUUGUUUUUGGUCCCUGUCA	:. :::::.:::::: ::::	GGGAAGGGAUCAAAAAGAAAA	Cleavage	1
ana-miRN17-5p	comp15871_c0_seq18	3.5	-1	1	21	1275	1295	UUUUGUUUUUGGUCCCUGUCA	:. :::::.:::::: ::::	GGGAAGGGAUCAAAAAGAAAA	Cleavage	1
ana-miRN17-5p	comp15871_c0_seq13	3.5	-1	1	21	1295	1315	UUUUGUUUUUGGUCCCUGUCA	:. :::::.:::::: ::::	GGGAAGGGAUCAAAAAGAAAA	Cleavage	1
ana-miRN17-5p	comp15871_c0_seq5	3.5	-1	1	21	1348	1368	UUUUGUUUUUGGUCCCUGUCA	:. :::::.:::::: ::::	GGGAAGGGAUCAAAAAGAAAA	Cleavage	1
ana-miRN17-5p	comp14168_c0_seq5	3.5	-1	1	21	799	819	UUUUGUUUUUGGUCCCUGUCA	: ::.::::.:::::::: :	UUACGGGGAUCAAAAACAUAU	Cleavage	3
ana-miRN17-5p	comp14168_c0_seq5	3.5	-1	1	21	768	788	UUUUGUUUUUGGUCCCUGUCA	:: : :::::::: :::::	GUACUGAGACCAAAAUCAAAA	Cleavage	3
ana-miRN17-5p	comp14168_c0_seq1	3.5	-1	1	21	1115	1135	UUUUGUUUUUGGUCCCUGUCA	: ::.::::.:::::::: :	UUACGGGGAUCAAAAACAUAU	Cleavage	3
ana-miRN17-5p	comp14168_c0_seq1	3.5	-1	1	21	1084	1104	UUUUGUUUUUGGUCCCUGUCA	:: : :::::::: :::::	GUACUGAGACCAAAAUCAAAA	Cleavage	3
ana-miRN17-5p	comp15871_c0_seq36	3.5	-1	1	21	1584	1604	UUUUGUUUUUGGUCCCUGUCA	:. :::::.:::::: ::::	GGGAAGGGAUCAAAAAGAAAA	Cleavage	1
ana-miRN17-5p	comp15871_c0_seq15	3.5	-1	1	21	1596	1616	UUUUGUUUUUGGUCCCUGUCA	:. :::::.:::::: ::::	GGGAAGGGAUCAAAAAGAAAA	Cleavage	1
ana-miRN17-5p	comp15871_c0_seq22	3.5	-1	1	21	1368	1388	UUUUGUUUUUGGUCCCUGUCA	:. :::::.:::::: ::::	GGGAAGGGAUCAAAAAGAAAA	Cleavage	1
ana-miRN17-5p	comp15871_c0_seq29	3.5	-1	1	21	1616	1636	UUUUGUUUUUGGUCCCUGUCA	:. :::::.:::::: ::::	GGGAAGGGAUCAAAAAGAAAA	Cleavage	1
ana-miRN17-5p	comp15871_c0_seq31	3.5	-1	1	21	1657	1677	UUUUGUUUUUGGUCCCUGUCA	:. :::::.:::::: ::::	GGGAAGGGAUCAAAAAGAAAA	Cleavage	1
ana-miRN17-5p	comp15871_c0_seq44	3.5	-1	1	21	1669	1689	UUUUGUUUUUGGUCCCUGUCA	:. :::::.:::::: ::::	GGGAAGGGAUCAAAAAGAAAA	Cleavage	1
ana-miRN17-5p	comp15871_c0_seq25	3.5	-1	1	21	1689	1709	UUUUGUUUUUGGUCCCUGUCA	:. :::::.:::::: ::::	GGGAAGGGAUCAAAAAGAAAA	Cleavage	1
ana-miRN17-5p	comp14168_c0_seq6	3.5	-1	1	21	1394	1414	UUUUGUUUUUGGUCCCUGUCA	: ::.::::.:::::::: :	UUACGGGGAUCAAAAACAUAU	Cleavage	3
ana-miRN17-5p	comp14168_c0_seq6	3.5	-1	1	21	1363	1383	UUUUGUUUUUGGUCCCUGUCA	:: : :::::::: :::::	GUACUGAGACCAAAAUCAAAA	Cleavage	3
ana-miRN17-5p	comp11436_c0_seq1	3.5	-1	1	21	3462	3482	UUUUGUUUUUGGUCCCUGUCA	.:::.:::::::::::.	AUCAGGGGGCCAAAAACAAAG	Cleavage	1
ana-miRN17-5p	comp13761_c0_seq1	3.5	-1	1	21	4502	4522	UUUUGUUUUUGGUCCCUGUCA	::::: :::::::::::	ACUCAGGGUCCAAAAACAAAC	Cleavage	1
ana-miRN17-5p	comp13761_c0_seq2	3.5	-1	1	21	4589	4609	UUUUGUUUUUGGUCCCUGUCA	::::: :::::::::::	ACUCAGGGUCCAAAAACAAAC	Cleavage	1
ana-miRN17-5p	comp13761_c0_seq4	3.5	-1	1	21	4661	4681	UUUUGUUUUUGGUCCCUGUCA	::::: :::::::::::	ACUCAGGGUCCAAAAACAAAC	Cleavage	1
ana-miRN17-5p	comp13761_c0_seq3	3.5	-1	1	21	4748	4768	UUUUGUUUUUGGUCCCUGUCA	::::: :::::::::::	ACUCAGGGUCCAAAAACAAAC	Cleavage	1
ana-miRN17-5p	comp91934_c0_seq1	3.5	-1	1	21	68	88	UUUUGUUUUUGGUCCCUGUCA	: :.:::: :: :::::::::	UAAUAGGGCCCUAAAACAAAA	Translation	2
ana-miRN17-5p	comp91934_c0_seq1	3.5	-1	1	21	40	60	UUUUGUUUUUGGUCCCUGUCA	:: ::::::::: :::::	ACACUUGGACCAAAACCAAAA	Cleavage	2
ana-miRN17-5p	comp40515_c0_seq1	3.5	-1	1	21	207	227	UUUUGUUUUUGGUCCCUGUCA	:::::::::::. :::.:	CAACAGGGACCAAGCACAGAU	Cleavage	1
ana-miRN17-5p	comp12919_c0_seq3	3.5	-1	1	21	185	205	UUUUGUUUUUGGUCCCUGUCA	::: :::..:::: :::::	AUACAUGGAUUAAAAUCAAAA	Cleavage	3
ana-miRN17-5p	comp5564_c0_seq2	3.5	-1	1	21	124	144	UUUUGUUUUUGGUCCCUGUCA	::.: ::::::::::::::	UGGCCAAGACCAAAAACAAAA	Cleavage	1
ana-miRN17-5p	comp5564_c0_seq1	3.5	-1	1	21	124	144	UUUUGUUUUUGGUCCCUGUCA	::.: ::::::::::::::	UGGCCAAGACCAAAAACAAAA	Cleavage	1
ana-miRN17-5p	comp14313_c0_seq7	3.5	-1	1	21	1225	1245	UUUUGUUUUUGGUCCCUGUCA	.::::::::::: ::::.	GUUUAGGGACCAAAACCAAAG	Cleavage	2
ana-miRN17-5p	comp14313_c0_seq8	3.5	-1	1	21	1341	1361	UUUUGUUUUUGGUCCCUGUCA	.::::::::::: ::::.	GUUUAGGGACCAAAACCAAAG	Cleavage	2
ana-miRN17-5p	comp14313_c0_seq10	3.5	-1	1	21	1345	1365	UUUUGUUUUUGGUCCCUGUCA	.::::::::::: ::::.	GUUUAGGGACCAAAACCAAAG	Cleavage	2
ana-miRN17-5p	comp14313_c0_seq14	3.5	-1	1	21	1397	1417	UUUUGUUUUUGGUCCCUGUCA	.::::::::::: ::::.	GUUUAGGGACCAAAACCAAAG	Cleavage	2
ana-miRN17-5p	comp13272_c1_seq2	3.5	-1	1	21	856	876	UUUUGUUUUUGGUCCCUGUCA	:.:::::.:::::::: :	AUAUAGGGAUCAAAAACACAU	Cleavage	1
ana-miRN17-5p	comp14313_c0_seq9	3.5	-1	1	21	1453	1473	UUUUGUUUUUGGUCCCUGUCA	.::::::::::: ::::.	GUUUAGGGACCAAAACCAAAG	Cleavage	2
ana-miRN17-5p	comp13272_c1_seq3	3.5	-1	1	21	966	986	UUUUGUUUUUGGUCCCUGUCA	:.:::::.:::::::: :	AUAUAGGGAUCAAAAACACAU	Cleavage	1
ana-miRN17-5p	comp14313_c0_seq15	3.5	-1	1	21	1573	1593	UUUUGUUUUUGGUCCCUGUCA	.::::::::::: ::::.	GUUUAGGGACCAAAACCAAAG	Cleavage	2
ana-miRN17-5p	comp10677_c2_seq1	3.5	-1	1	21	1408	1428	UUUUGUUUUUGGUCCCUGUCA	.:::::.:::.::..:::	CACUAGGGAUCAAGAAUGAAA	Cleavage	1
ana-miRN17-5p	comp12335_c1_seq2	4	-1	1	21	365	385	UUUUGUUUUUGGUCCCUGUCA	.:: :::::::: :::::	GUUUAGUGACCAAAACCAAAA	Cleavage	4
ana-miRN17-5p	comp13860_c0_seq1	4	-1	1	21	171	191	UUUUGUUUUUGGUCCCUGUCA	:::.::::::::.::: : ::	UGAUAGGGACCAGAAAAAUAA	Cleavage	1
ana-miRN17-5p	comp13144_c0_seq1	4	-1	1	21	190	210	UUUUGUUUUUGGUCCCUGUCA	:::.:::::.:.::::. ::.	UGAUAGGGAUCGAAAAUUAAG	Cleavage	1
ana-miRN17-5p	comp18468_c0_seq1	4	-1	1	21	268	288	UUUUGUUUUUGGUCCCUGUCA	::...::::.::::.:...::	UGGUGGGGAUCAAAGAUGGAA	Cleavage	1
ana-miRN17-5p	comp15672_c0_seq13	4	-1	1	21	96	116	UUUUGUUUUUGGUCCCUGUCA	::::::::: :::.:::::.	UGACAGGGAAGAAAGACAAAG	Translation	1
ana-miRN17-5p	comp13144_c0_seq2	4	-1	1	21	481	501	UUUUGUUUUUGGUCCCUGUCA	:::.:::::.:.::::. ::.	UGAUAGGGAUCGAAAAUUAAG	Cleavage	1
ana-miRN17-5p	comp15672_c0_seq9	4	-1	1	21	96	116	UUUUGUUUUUGGUCCCUGUCA	::::::::: :::.:::::.	UGACAGGGAAGAAAGACAAAG	Translation	1
ana-miRN17-5p	comp15672_c0_seq3	4	-1	1	21	96	116	UUUUGUUUUUGGUCCCUGUCA	::::::::: :::.:::::.	UGACAGGGAAGAAAGACAAAG	Translation	1
ana-miRN17-5p	comp51510_c0_seq1	4	-1	1	21	119	139	UUUUGUUUUUGGUCCCUGUCA	:::.::: :.::::: ::::.	UGAUAGGAAUCAAAACCAAAG	Cleavage	3
ana-miRN17-5p	comp51510_c0_seq1	4	-1	1	21	178	198	UUUUGUUUUUGGUCCCUGUCA	.:: : ::::::: :::::	GUGCAAGAACCAAAAUCAAAA	Cleavage	3
ana-miRN17-5p	comp12996_c0_seq3	4	-1	1	21	54	74	UUUUGUUUUUGGUCCCUGUCA	::.::: ::.::::.::: ::	UGGCAGAGAUCAAAGACACAA	Cleavage	1
ana-miRN17-5p	comp8517_c0_seq1	4	-1	1	21	480	500	UUUUGUUUUUGGUCCCUGUCA	::.:: :::::::.::: ::.	UGGCAUGGACCAAGAACCAAG	Cleavage	1
ana-miRN17-5p	comp8517_c0_seq2	4	-1	1	21	567	587	UUUUGUUUUUGGUCCCUGUCA	::.:: :::::::.::: ::.	UGGCAUGGACCAAGAACCAAG	Cleavage	1
ana-miRN17-5p	comp29163_c0_seq1	4	-1	1	21	197	217	UUUUGUUUUUGGUCCCUGUCA	:::::: ::: :..:.:::::	UGACAGCGACGAGGAGCAAAA	Translation	1
ana-miRN17-5p	comp8142_c0_seq3	4	-1	1	21	852	872	UUUUGUUUUUGGUCCCUGUCA	::::: ::::. .::::::.:	UGACAUGGACUCGAAACAAGA	Translation	1
ana-miRN17-5p	comp18356_c0_seq1	4	-1	1	21	862	882	UUUUGUUUUUGGUCCCUGUCA	::. :::::::::.: :::.:	UGGGAGGGACCAAGACCAAGA	Cleavage	1
ana-miRN17-5p	comp12410_c0_seq3	4	-1	1	21	913	933	UUUUGUUUUUGGUCCCUGUCA	:: :::::::.::.:: :.::	UGCCAGGGACUAAGAAAAGAA	Cleavage	1
ana-miRN17-5p	comp5230_c0_seq2	4	-1	1	21	2640	2660	UUUUGUUUUUGGUCCCUGUCA	:::::: ::: .:::::.::.	UGACAGUGACAGAAAACGAAG	Translation	1
ana-miRN17-5p	comp5230_c0_seq1	4	-1	1	21	2729	2749	UUUUGUUUUUGGUCCCUGUCA	:::::: ::: .:::::.::.	UGACAGUGACAGAAAACGAAG	Translation	1
ana-miRN17-5p	comp13246_c0_seq1	4	-1	1	21	1935	1955	UUUUGUUUUUGGUCCCUGUCA	:::..:: ::.:.:::.:.::	UGAUGGGAACUAGAAAUAGAA	Cleavage	1
ana-miRN17-5p	comp67663_c0_seq1	4	-1	1	21	18	38	UUUUGUUUUUGGUCCCUGUCA	::.::::::.:::: ::::	AGAUAGGGACUAAAAUAAAAA	Cleavage	1
ana-miRN17-5p	comp3773_c0_seq2	4	-1	1	21	658	678	UUUUGUUUUUGGUCCCUGUCA	::..:::: .:.::::::.:	GGAUGGGGAAUAGAAACAAGA	Cleavage	1
ana-miRN17-5p	comp3773_c0_seq1	4	-1	1	21	879	899	UUUUGUUUUUGGUCCCUGUCA	::..:::: .:.::::::.:	GGAUGGGGAAUAGAAACAAGA	Cleavage	1
ana-miRN17-5p	comp14787_c0_seq1	4	-1	1	21	1892	1912	UUUUGUUUUUGGUCCCUGUCA	::.:::::..:::::: ..:	GGAUAGGGAUUAAAAACUGGA	Cleavage	1
ana-miRN17-5p	comp13856_c0_seq3	4	-1	1	21	1616	1636	UUUUGUUUUUGGUCCCUGUCA	:::::::: : :::::.:.:	AGACAGGGAACUAAAACGAGA	Translation	1
ana-miRN17-5p	comp13856_c0_seq4	4	-1	1	21	1755	1775	UUUUGUUUUUGGUCCCUGUCA	:::::::: : :::::.:.:	AGACAGGGAACUAAAACGAGA	Translation	1
ana-miRN17-5p	comp13856_c0_seq2	4	-1	1	21	2239	2259	UUUUGUUUUUGGUCCCUGUCA	:::::::: : :::::.:.:	AGACAGGGAACUAAAACGAGA	Translation	1
ana-miRN17-5p	comp13856_c0_seq6	4	-1	1	21	2436	2456	UUUUGUUUUUGGUCCCUGUCA	:::::::: : :::::.:.:	AGACAGGGAACUAAAACGAGA	Translation	1
ana-miRN17-5p	comp13856_c0_seq1	4	-1	1	21	2757	2777	UUUUGUUUUUGGUCCCUGUCA	:::::::: : :::::.:.:	AGACAGGGAACUAAAACGAGA	Translation	1
ana-miRN17-5p	comp14808_c0_seq7	4	-1	1	21	63	83	UUUUGUUUUUGGUCCCUGUCA	::: :: :: ::::::::.::	UGAGAGUGAACAAAAACAGAA	Cleavage	1
ana-miRN17-5p	comp15032_c0_seq1	4	-1	1	21	10	30	UUUUGUUUUUGGUCCCUGUCA	::: :: ::: :::::.::::	UGAAAGAGACAAAAAAUAAAA	Translation	1
ana-miRN17-5p	comp14272_c1_seq1	4	-1	1	21	376	396	UUUUGUUUUUGGUCCCUGUCA	::: ::: ::. :::::::::	UGAAAGGCACUCAAAACAAAA	Translation	1
ana-miRN17-5p	comp19312_c0_seq1	4	-1	1	21	996	1016	UUUUGUUUUUGGUCCCUGUCA	::.:. :::::::::::.:.	UGGCGCAGACCAAAAACAGAG	Cleavage	1
ana-miRN17-5p	comp14947_c0_seq1	4	-1	1	21	306	326	UUUUGUUUUUGGUCCCUGUCA	::: :: ::::: :::::::.	UGAGAGAGACCAUAAACAAAG	Cleavage	1
ana-miRN17-5p	comp12229_c0_seq1	4	-1	1	21	241	260	UUUUGUUUUUGGUCCCUGUCA	::: ::::::::.:::.:::	UGA-AGGGACCAGAAAUAAAC	Cleavage	1
ana-miRN18-3p	comp3873_c0_seq2	2	-1	1	21	770	790	AGGUCAAAUUUGUGGGGGGUG	..::.::::::::::::.::	UGCCUCCCACAAAUUUGGCCA	Cleavage	1
ana-miRN18-3p	comp3873_c0_seq1	2	-1	1	21	870	890	AGGUCAAAUUUGUGGGGGGUG	..::.::::::::::::.::	UGCCUCCCACAAAUUUGGCCA	Cleavage	1
ana-miRN18-3p	comp11501_c0_seq2	2	-1	1	21	480	500	AGGUCAAAUUUGUGGGGGGUG	::: :::::::::::::::	GACCAACCACAAAUUUGACCU	Cleavage	1
ana-miRN18-3p	comp15279_c0_seq6	2.5	-1	1	21	347	367	AGGUCAAAUUUGUGGGGGGUG	..:.:.::::::.:::::..:	UGCUCUCCACAAGUUUGAUUU	Cleavage	1
ana-miRN18-3p	comp15279_c0_seq8	2.5	-1	1	21	347	367	AGGUCAAAUUUGUGGGGGGUG	..:.:.::::::.:::::..:	UGCUCUCCACAAGUUUGAUUU	Cleavage	1
ana-miRN18-3p	comp15279_c0_seq5	2.5	-1	1	21	347	367	AGGUCAAAUUUGUGGGGGGUG	..:.:.::::::.:::::..:	UGCUCUCCACAAGUUUGAUUU	Cleavage	1
ana-miRN18-3p	comp15279_c0_seq10	2.5	-1	1	21	347	367	AGGUCAAAUUUGUGGGGGGUG	..:.:.::::::.:::::..:	UGCUCUCCACAAGUUUGAUUU	Cleavage	1
ana-miRN18-3p	comp8781_c0_seq4	2.5	-1	1	21	1213	1233	AGGUCAAAUUUGUGGGGGGUG	..:::::.::::::::..:	UUUUCCCCAUAAAUUUGAUUU	Cleavage	1
ana-miRN18-3p	comp8781_c0_seq2	2.5	-1	1	21	1292	1312	AGGUCAAAUUUGUGGGGGGUG	..:::::.::::::::..:	UUUUCCCCAUAAAUUUGAUUU	Cleavage	1
ana-miRN18-3p	comp8781_c0_seq3	2.5	-1	1	21	1493	1513	AGGUCAAAUUUGUGGGGGGUG	..:::::.::::::::..:	UUUUCCCCAUAAAUUUGAUUU	Cleavage	1
ana-miRN18-3p	comp8781_c0_seq1	2.5	-1	1	21	1572	1592	AGGUCAAAUUUGUGGGGGGUG	..:::::.::::::::..:	UUUUCCCCAUAAAUUUGAUUU	Cleavage	1
ana-miRN18-3p	comp9614_c0_seq2	2.5	-1	1	21	169	189	AGGUCAAAUUUGUGGGGGGUG	:.:..::.::::::::.::	AUCUCUUCAUAAAUUUGAUCU	Cleavage	1
ana-miRN18-3p	comp9614_c0_seq1	2.5	-1	1	21	169	189	AGGUCAAAUUUGUGGGGGGUG	:.:..::.::::::::.::	AUCUCUUCAUAAAUUUGAUCU	Cleavage	1
ana-miRN18-3p	comp10312_c0_seq2	3	-1	1	21	1225	1245	AGGUCAAAUUUGUGGGGGGUG	.:.:::..::::::::: :::	UAUCCCUUACAAAUUUGUCCU	Cleavage	1
ana-miRN18-3p	comp692_c1_seq1	3	-1	1	21	160	180	AGGUCAAAUUUGUGGGGGGUG	::.. :::::::::::::::	CAUUGACCACAAAUUUGACCU	Cleavage	1
ana-miRN18-3p	comp11180_c0_seq1	3	-1	1	21	83	103	AGGUCAAAUUUGUGGGGGGUG	:. .:.:::::::::::.::	AAUAUCUCACAAAUUUGAUCU	Cleavage	1
ana-miRN18-3p	comp7542_c1_seq1	3	-1	1	21	192	212	AGGUCAAAUUUGUGGGGGGUG	::::.: :::..::::::.:	AACCCUCAACAGGUUUGACUU	Cleavage	1
ana-miRN18-3p	comp14603_c1_seq2	3	-1	1	21	541	561	AGGUCAAAUUUGUGGGGGGUG	..: :::::.::: :::::::	UGCACCCCAUAAAGUUGACCU	Cleavage	1
ana-miRN18-3p	comp10396_c0_seq7	3	-1	1	21	1019	1039	AGGUCAAAUUUGUGGGGGGUG	::..:::::::::: :.::	UCCCUUCCACAAAUUUUAUCU	Cleavage	1
ana-miRN18-3p	comp10396_c0_seq8	3	-1	1	21	1019	1039	AGGUCAAAUUUGUGGGGGGUG	::..:::::::::: :.::	UCCCUUCCACAAAUUUUAUCU	Cleavage	1
ana-miRN18-3p	comp10396_c0_seq1	3	-1	1	21	1532	1552	AGGUCAAAUUUGUGGGGGGUG	::..:::::::::: :.::	UCCCUUCCACAAAUUUUAUCU	Cleavage	1
ana-miRN18-3p	comp10396_c0_seq4	3	-1	1	21	1532	1552	AGGUCAAAUUUGUGGGGGGUG	::..:::::::::: :.::	UCCCUUCCACAAAUUUUAUCU	Cleavage	1
ana-miRN18-3p	comp17188_c0_seq1	3	-1	1	21	238	258	AGGUCAAAUUUGUGGGGGGUG	: :. :::: :::::::::::	CUCUGCCCAGAAAUUUGACCU	Cleavage	1
ana-miRN18-3p	comp15688_c2_seq2	3	-1	1	21	15	35	AGGUCAAAUUUGUGGGGGGUG	:::: ::::::::::..:	CCACCCCGACAAAUUUGAUUU	Cleavage	1
ana-miRN18-3p	comp4989_c1_seq1	3.5	-1	1	21	31	51	AGGUCAAAUUUGUGGGGGGUG	::.::: ::: ::::::::.:	CAUCCCACACCAAUUUGACUU	Translation	1
ana-miRN18-3p	comp8108_c0_seq1	3.5	-1	1	21	241	261	AGGUCAAAUUUGUGGGGGGUG	:....:.::: ::::::::::	CGUUUCUCACCAAUUUGACCU	Translation	1
ana-miRN18-3p	comp8376_c0_seq1	3.5	-1	1	21	206	226	AGGUCAAAUUUGUGGGGGGUG	.: ::.:::.:::::::::.	UAACCUCCAUAAAUUUGACUC	Cleavage	1
ana-miRN18-3p	comp15110_c0_seq1	3.5	-1	1	21	504	524	AGGUCAAAUUUGUGGGGGGUG	:. :::::..::::::::.:	CGGCCCCCGUAAAUUUGAUCA	Cleavage	1
ana-miRN18-3p	comp5823_c0_seq1	3.5	-1	1	21	1285	1305	AGGUCAAAUUUGUGGGGGGUG	::.. ::::::.::::::::	CAUUGACCACAAGUUUGACCU	Cleavage	1
ana-miRN18-3p	comp37403_c0_seq1	3.5	-1	1	21	401	421	AGGUCAAAUUUGUGGGGGGUG	: ::::::::::::::: :	AAACCCCCACAAAUUUGAGCA	Cleavage	1
ana-miRN18-3p	comp15814_c2_seq8	3.5	-1	1	21	236	256	AGGUCAAAUUUGUGGGGGGUG	::.:::::::::::::	UAAAACCUACAAAUUUGACCU	Cleavage	1
ana-miRN18-3p	comp23313_c0_seq1	3.5	-1	1	21	1292	1312	AGGUCAAAUUUGUGGGGGGUG	: .::::::::.:::::.:	GAAUCCCCACAAGUUUGAUCC	Cleavage	1
ana-miRN18-3p	comp19168_c0_seq1	3.5	-1	1	21	702	722	AGGUCAAAUUUGUGGGGGGUG	..:.:..::::: :::::::	GGUCUCUUACAAAGUUGACCU	Cleavage	1
ana-miRN18-3p	comp15323_c0_seq4	3.5	-1	1	21	758	778	AGGUCAAAUUUGUGGGGGGUG	..:.::.::::.::: ::::	GGUCUCCUACAAGUUUAACCU	Cleavage	1
ana-miRN18-3p	comp5567_c0_seq1	3.5	-1	1	21	1317	1337	AGGUCAAAUUUGUGGGGGGUG	.:.. ::::::::::::.::	UAUUGACCACAAAUUUGAUCU	Cleavage	1
ana-miRN18-3p	comp17757_c0_seq1	3.5	-1	1	21	345	365	AGGUCAAAUUUGUGGGGGGUG	.::::.::.:.::::::.	GUUCCCCUACGAGUUUGACUC	Cleavage	1
ana-miRN18-3p	comp18891_c0_seq1	3.5	-1	1	21	310	330	AGGUCAAAUUUGUGGGGGGUG	: ::...:::::: :::.:::	CUCCUUUCACAAACUUGGCCU	Cleavage	1
ana-miRN18-3p	comp21600_c0_seq1	3.5	-1	1	21	1172	1192	AGGUCAAAUUUGUGGGGGGUG	.: : .:..::::::::::::	UAACAUCUGCAAAUUUGACCU	Cleavage	1
ana-miRN18-3p	comp918_c0_seq1	3.5	-1	1	21	247	267	AGGUCAAAUUUGUGGGGGGUG	...::::. ::::::::::	GUUUUCCCAUUAAUUUGACCU	Translation	1
ana-miRN18-3p	comp12758_c0_seq3	3.5	-1	1	21	293	313	AGGUCAAAUUUGUGGGGGGUG	::...:::::.:: :::::	UUCCUUUCACAAGUUAGACCU	Cleavage	1
ana-miRN18-3p	comp12758_c0_seq4	3.5	-1	1	21	293	313	AGGUCAAAUUUGUGGGGGGUG	::...:::::.:: :::::	UUCCUUUCACAAGUUAGACCU	Cleavage	1
ana-miRN18-3p	comp13249_c0_seq2	3.5	-1	1	21	1101	1121	AGGUCAAAUUUGUGGGGGGUG	:..:..:.:.::::::.::	UUCUUCUUAUAGAUUUGAUCU	Cleavage	1
ana-miRN18-3p	comp13249_c0_seq1	3.5	-1	1	21	1101	1121	AGGUCAAAUUUGUGGGGGGUG	:..:..:.:.::::::.::	UUCUUCUUAUAGAUUUGAUCU	Cleavage	1
ana-miRN18-3p	comp16140_c0_seq1	4	-1	1	21	670	690	AGGUCAAAUUUGUGGGGGGUG	::.::: .::::::::: :.:	CAUCCCGUACAAAUUUGCCUU	Cleavage	1
ana-miRN18-3p	comp12461_c0_seq3	4	-1	1	21	816	836	AGGUCAAAUUUGUGGGGGGUG	::.. :::::::::::: :.:	CAUUGCCCACAAAUUUGCCUU	Cleavage	1
ana-miRN18-3p	comp12461_c0_seq2	4	-1	1	21	816	836	AGGUCAAAUUUGUGGGGGGUG	::.. :::::::::::: :.:	CAUUGCCCACAAAUUUGCCUU	Cleavage	1
ana-miRN18-3p	comp7845_c0_seq1	4	-1	1	21	5838	5858	AGGUCAAAUUUGUGGGGGGUG	:::. :.:::::::::: .::	CACUACUCACAAAUUUGCUCU	Cleavage	1
ana-miRN18-3p	comp52802_c0_seq1	4	-1	1	21	127	147	AGGUCAAAUUUGUGGGGGGUG	:::::..:. .::::::.::	AACCCCUUAUUGAUUUGAUCU	Translation	1
ana-miRN18-3p	comp12189_c0_seq1	4	-1	1	21	669	689	AGGUCAAAUUUGUGGGGGGUG	..:::.::::::.:::: :.	UGCCCUCCACAAGUUUGCCUG	Cleavage	1
ana-miRN18-3p	comp12189_c0_seq2	4	-1	1	21	690	710	AGGUCAAAUUUGUGGGGGGUG	..:::.::::::.:::: :.	UGCCCUCCACAAGUUUGCCUG	Cleavage	1
ana-miRN18-3p	comp9770_c2_seq1	4	-1	1	21	394	414	AGGUCAAAUUUGUGGGGGGUG	:: ::.::::::::::.::	CAAGCCUCACAAAUUUGGCCA	Cleavage	1
ana-miRN18-3p	comp1686_c0_seq1	4	-1	1	21	162	182	AGGUCAAAUUUGUGGGGGGUG	:. :..:.:.:.:::::::.:	CGGCUUCUAUAGAUUUGACUU	Cleavage	1
ana-miRN18-3p	comp7700_c0_seq1	4	-1	1	21	60	80	AGGUCAAAUUUGUGGGGGGUG	.::.. :::::.::::::: :	UACUUGCCACAGAUUUGACAU	Cleavage	1
ana-miRN18-3p	comp5669_c0_seq1	4	-1	1	21	317	337	AGGUCAAAUUUGUGGGGGGUG	..:::.:..::. ::::.:::	UGCCCUCUGCAGCUUUGGCCU	Cleavage	1
ana-miRN18-3p	comp32470_c0_seq1	4	-1	1	21	192	212	AGGUCAAAUUUGUGGGGGGUG	..:....::::.:::::...:	UGCUUUUCACAGAUUUGGUUU	Cleavage	1
ana-miRN18-3p	comp15746_c4_seq47	4	-1	1	21	32	52	AGGUCAAAUUUGUGGGGGGUG	.:::.:: ::::::: :..::	UACCUCCAACAAAUUGGGUCU	Cleavage	1
ana-miRN18-3p	comp24575_c0_seq1	4	-1	1	21	391	411	AGGUCAAAUUUGUGGGGGGUG	....::.::::..:::::: :	UGUUCCUCACAGGUUUGACAU	Cleavage	1
ana-miRN18-3p	comp8158_c1_seq1	4	-1	1	21	1584	1604	AGGUCAAAUUUGUGGGGGGUG	.:. ...::.:::::::::.:	UAUGUUUCAUAAAUUUGACUU	Cleavage	1
ana-miRN18-3p	comp15839_c0_seq57	4	-1	1	21	2435	2455	AGGUCAAAUUUGUGGGGGGUG	.: :.:.::: ::::::.:::	UAGCUCUCACCAAUUUGGCCU	Translation	1
ana-miRN18-3p	comp15839_c0_seq29	4	-1	1	21	2435	2455	AGGUCAAAUUUGUGGGGGGUG	.: :.:.::: ::::::.:::	UAGCUCUCACCAAUUUGGCCU	Translation	1
ana-miRN18-3p	comp15839_c0_seq34	4	-1	1	21	2435	2455	AGGUCAAAUUUGUGGGGGGUG	.: :.:.::: ::::::.:::	UAGCUCUCACCAAUUUGGCCU	Translation	1
ana-miRN18-3p	comp15839_c0_seq24	4	-1	1	21	2537	2557	AGGUCAAAUUUGUGGGGGGUG	.: :.:.::: ::::::.:::	UAGCUCUCACCAAUUUGGCCU	Translation	1
ana-miRN18-3p	comp15839_c0_seq72	4	-1	1	21	2537	2557	AGGUCAAAUUUGUGGGGGGUG	.: :.:.::: ::::::.:::	UAGCUCUCACCAAUUUGGCCU	Translation	1
ana-miRN18-3p	comp15839_c0_seq59	4	-1	1	21	2444	2464	AGGUCAAAUUUGUGGGGGGUG	.: :.:.::: ::::::.:::	UAGCUCUCACCAAUUUGGCCU	Translation	1
ana-miRN18-3p	comp15839_c0_seq70	4	-1	1	21	2444	2464	AGGUCAAAUUUGUGGGGGGUG	.: :.:.::: ::::::.:::	UAGCUCUCACCAAUUUGGCCU	Translation	1
ana-miRN18-3p	comp15839_c0_seq36	4	-1	1	21	2444	2464	AGGUCAAAUUUGUGGGGGGUG	.: :.:.::: ::::::.:::	UAGCUCUCACCAAUUUGGCCU	Translation	1
ana-miRN18-3p	comp15839_c0_seq33	4	-1	1	21	2546	2566	AGGUCAAAUUUGUGGGGGGUG	.: :.:.::: ::::::.:::	UAGCUCUCACCAAUUUGGCCU	Translation	1
ana-miRN18-3p	comp15848_c0_seq3	4	-1	1	21	3432	3452	AGGUCAAAUUUGUGGGGGGUG	.:.:::. :.:::::::...:	UAUCCCUAAUAAAUUUGGUUU	Cleavage	1
ana-miRN18-3p	comp15839_c0_seq68	4	-1	1	21	2435	2455	AGGUCAAAUUUGUGGGGGGUG	.: :.:.::: ::::::.:::	UAGCUCUCACCAAUUUGGCCU	Translation	1
ana-miRN18-3p	comp15839_c0_seq45	4	-1	1	21	2537	2557	AGGUCAAAUUUGUGGGGGGUG	.: :.:.::: ::::::.:::	UAGCUCUCACCAAUUUGGCCU	Translation	1
ana-miRN18-3p	comp15839_c0_seq21	4	-1	1	21	2435	2455	AGGUCAAAUUUGUGGGGGGUG	.: :.:.::: ::::::.:::	UAGCUCUCACCAAUUUGGCCU	Translation	1
ana-miRN18-3p	comp15839_c0_seq32	4	-1	1	21	2537	2557	AGGUCAAAUUUGUGGGGGGUG	.: :.:.::: ::::::.:::	UAGCUCUCACCAAUUUGGCCU	Translation	1
ana-miRN18-3p	comp15839_c0_seq53	4	-1	1	21	2546	2566	AGGUCAAAUUUGUGGGGGGUG	.: :.:.::: ::::::.:::	UAGCUCUCACCAAUUUGGCCU	Translation	1
ana-miRN18-3p	comp15839_c0_seq73	4	-1	1	21	2546	2566	AGGUCAAAUUUGUGGGGGGUG	.: :.:.::: ::::::.:::	UAGCUCUCACCAAUUUGGCCU	Translation	1
ana-miRN18-3p	comp15839_c0_seq48	4	-1	1	21	2537	2557	AGGUCAAAUUUGUGGGGGGUG	.: :.:.::: ::::::.:::	UAGCUCUCACCAAUUUGGCCU	Translation	1
ana-miRN18-3p	comp15839_c0_seq47	4	-1	1	21	2444	2464	AGGUCAAAUUUGUGGGGGGUG	.: :.:.::: ::::::.:::	UAGCUCUCACCAAUUUGGCCU	Translation	1
ana-miRN18-3p	comp15839_c0_seq14	4	-1	1	21	2444	2464	AGGUCAAAUUUGUGGGGGGUG	.: :.:.::: ::::::.:::	UAGCUCUCACCAAUUUGGCCU	Translation	1
ana-miRN18-3p	comp15839_c0_seq63	4	-1	1	21	2537	2557	AGGUCAAAUUUGUGGGGGGUG	.: :.:.::: ::::::.:::	UAGCUCUCACCAAUUUGGCCU	Translation	1
ana-miRN18-3p	comp15839_c0_seq49	4	-1	1	21	2546	2566	AGGUCAAAUUUGUGGGGGGUG	.: :.:.::: ::::::.:::	UAGCUCUCACCAAUUUGGCCU	Translation	1
ana-miRN18-3p	comp15839_c0_seq39	4	-1	1	21	2546	2566	AGGUCAAAUUUGUGGGGGGUG	.: :.:.::: ::::::.:::	UAGCUCUCACCAAUUUGGCCU	Translation	1
ana-miRN18-3p	comp15848_c0_seq1	4	-1	1	21	3926	3946	AGGUCAAAUUUGUGGGGGGUG	.:.:::. :.:::::::...:	UAUCCCUAAUAAAUUUGGUUU	Cleavage	1
ana-miRN18-3p	comp15848_c0_seq2	4	-1	1	21	3991	4011	AGGUCAAAUUUGUGGGGGGUG	.:.:::. :.:::::::...:	UAUCCCUAAUAAAUUUGGUUU	Cleavage	1
ana-miRN18-3p	comp15839_c0_seq28	4	-1	1	21	2444	2464	AGGUCAAAUUUGUGGGGGGUG	.: :.:.::: ::::::.:::	UAGCUCUCACCAAUUUGGCCU	Translation	1
ana-miRN18-3p	comp15839_c0_seq31	4	-1	1	21	2444	2464	AGGUCAAAUUUGUGGGGGGUG	.: :.:.::: ::::::.:::	UAGCUCUCACCAAUUUGGCCU	Translation	1
ana-miRN18-3p	comp15839_c0_seq60	4	-1	1	21	2546	2566	AGGUCAAAUUUGUGGGGGGUG	.: :.:.::: ::::::.:::	UAGCUCUCACCAAUUUGGCCU	Translation	1
ana-miRN18-3p	comp15839_c0_seq41	4	-1	1	21	2444	2464	AGGUCAAAUUUGUGGGGGGUG	.: :.:.::: ::::::.:::	UAGCUCUCACCAAUUUGGCCU	Translation	1
ana-miRN18-3p	comp15839_c0_seq56	4	-1	1	21	2444	2464	AGGUCAAAUUUGUGGGGGGUG	.: :.:.::: ::::::.:::	UAGCUCUCACCAAUUUGGCCU	Translation	1
ana-miRN18-3p	comp15839_c0_seq67	4	-1	1	21	2546	2566	AGGUCAAAUUUGUGGGGGGUG	.: :.:.::: ::::::.:::	UAGCUCUCACCAAUUUGGCCU	Translation	1
ana-miRN18-3p	comp15839_c0_seq22	4	-1	1	21	2444	2464	AGGUCAAAUUUGUGGGGGGUG	.: :.:.::: ::::::.:::	UAGCUCUCACCAAUUUGGCCU	Translation	1
ana-miRN18-3p	comp15839_c0_seq30	4	-1	1	21	2444	2464	AGGUCAAAUUUGUGGGGGGUG	.: :.:.::: ::::::.:::	UAGCUCUCACCAAUUUGGCCU	Translation	1
ana-miRN18-3p	comp15839_c0_seq50	4	-1	1	21	2546	2566	AGGUCAAAUUUGUGGGGGGUG	.: :.:.::: ::::::.:::	UAGCUCUCACCAAUUUGGCCU	Translation	1
ana-miRN18-3p	comp15839_c0_seq2	4	-1	1	21	2444	2464	AGGUCAAAUUUGUGGGGGGUG	.: :.:.::: ::::::.:::	UAGCUCUCACCAAUUUGGCCU	Translation	1
ana-miRN18-3p	comp15839_c0_seq16	4	-1	1	21	2546	2566	AGGUCAAAUUUGUGGGGGGUG	.: :.:.::: ::::::.:::	UAGCUCUCACCAAUUUGGCCU	Translation	1
ana-miRN18-3p	comp15839_c0_seq8	4	-1	1	21	2546	2566	AGGUCAAAUUUGUGGGGGGUG	.: :.:.::: ::::::.:::	UAGCUCUCACCAAUUUGGCCU	Translation	1
ana-miRN18-3p	comp15839_c0_seq40	4	-1	1	21	2546	2566	AGGUCAAAUUUGUGGGGGGUG	.: :.:.::: ::::::.:::	UAGCUCUCACCAAUUUGGCCU	Translation	1
ana-miRN18-3p	comp15839_c0_seq12	4	-1	1	21	2444	2464	AGGUCAAAUUUGUGGGGGGUG	.: :.:.::: ::::::.:::	UAGCUCUCACCAAUUUGGCCU	Translation	1
ana-miRN18-3p	comp15839_c0_seq75	4	-1	1	21	2546	2566	AGGUCAAAUUUGUGGGGGGUG	.: :.:.::: ::::::.:::	UAGCUCUCACCAAUUUGGCCU	Translation	1
ana-miRN18-3p	comp15839_c0_seq55	4	-1	1	21	2546	2566	AGGUCAAAUUUGUGGGGGGUG	.: :.:.::: ::::::.:::	UAGCUCUCACCAAUUUGGCCU	Translation	1
ana-miRN18-3p	comp15839_c0_seq19	4	-1	1	21	2444	2464	AGGUCAAAUUUGUGGGGGGUG	.: :.:.::: ::::::.:::	UAGCUCUCACCAAUUUGGCCU	Translation	1
ana-miRN18-3p	comp15839_c0_seq42	4	-1	1	21	2546	2566	AGGUCAAAUUUGUGGGGGGUG	.: :.:.::: ::::::.:::	UAGCUCUCACCAAUUUGGCCU	Translation	1
ana-miRN18-3p	comp15839_c0_seq25	4	-1	1	21	2444	2464	AGGUCAAAUUUGUGGGGGGUG	.: :.:.::: ::::::.:::	UAGCUCUCACCAAUUUGGCCU	Translation	1
ana-miRN18-3p	comp15839_c0_seq18	4	-1	1	21	2546	2566	AGGUCAAAUUUGUGGGGGGUG	.: :.:.::: ::::::.:::	UAGCUCUCACCAAUUUGGCCU	Translation	1
ana-miRN18-3p	comp15839_c0_seq71	4	-1	1	21	2546	2566	AGGUCAAAUUUGUGGGGGGUG	.: :.:.::: ::::::.:::	UAGCUCUCACCAAUUUGGCCU	Translation	1
ana-miRN18-3p	comp15839_c0_seq38	4	-1	1	21	2444	2464	AGGUCAAAUUUGUGGGGGGUG	.: :.:.::: ::::::.:::	UAGCUCUCACCAAUUUGGCCU	Translation	1
ana-miRN18-3p	comp2638_c1_seq1	4	-1	1	21	57	77	AGGUCAAAUUUGUGGGGGGUG	:::.: :::..:::::::.	AACCUCACACGGAUUUGACUA	Cleavage	1
ana-miRN18-3p	comp9896_c1_seq1	4	-1	1	21	182	202	AGGUCAAAUUUGUGGGGGGUG	.::.:.::...:::::::.	AGCCUCUCAUGGAUUUGACUG	Cleavage	1
ana-miRN18-3p	comp10697_c0_seq3	4	-1	1	21	327	347	AGGUCAAAUUUGUGGGGGGUG	:.:: .::::.::::::.:	GAUCCAUCACAGAUUUGAUCA	Cleavage	1
ana-miRN18-3p	comp10697_c0_seq2	4	-1	1	21	327	347	AGGUCAAAUUUGUGGGGGGUG	:.:: .::::.::::::.:	GAUCCAUCACAGAUUUGAUCA	Cleavage	1
ana-miRN18-3p	comp10697_c0_seq4	4	-1	1	21	327	347	AGGUCAAAUUUGUGGGGGGUG	:.:: .::::.::::::.:	GAUCCAUCACAGAUUUGAUCA	Cleavage	1
ana-miRN18-5p	comp3135_c1_seq1	2.5	-1	1	22	63	84	CCCACCCACACAGUUGACCUAA	: :::::..:::::::::: :	GUUGGUCAGUUGUGUGGGUGAG	Cleavage	1
ana-miRN18-5p	comp14005_c0_seq2	3	-1	1	22	401	422	CCCACCCACACAGUUGACCUAA	:::::::.::::::::::::	UUAGGUCGACUGUGUGGGUGAA	Cleavage	1
ana-miRN18-5p	comp14943_c1_seq1	3.5	-1	1	22	557	578	CCCACCCACACAGUUGACCUAA	: ::::::::::::::::	AGAAGUCAACUGUGUGGGUGAC	Cleavage	1
ana-miRN18-5p	comp8257_c0_seq1	3.5	-1	1	22	438	459	CCCACCCACACAGUUGACCUAA	:: :::::::::: :::::	GAAGUUCAACUGUGUUGGUGGA	Cleavage	1
ana-miRN18-5p	comp29219_c0_seq1	3.5	-1	1	22	1100	1121	CCCACCCACACAGUUGACCUAA	: :::. . ::::::::::::	AUUGGUUUGGUGUGUGGGUGGG	Cleavage	1
ana-miRN18-5p	comp17973_c0_seq1	4	-1	1	22	1351	1372	CCCACCCACACAGUUGACCUAA	..::::::::::::::	GGACCGUGACUGUGUGGGUGGG	Cleavage	1
ana-miRN18-5p	comp12343_c0_seq2	4	-1	1	22	538	560	CCCACCCACACAGU-UGACCUAA	.::::: .:: ::::::::::	GAGGGUCAUGCUUUGUGGGUGGG	Translation	1
ana-miRN18-5p	comp12343_c0_seq1	4	-1	1	22	538	560	CCCACCCACACAGU-UGACCUAA	.::::: .:: ::::::::::	GAGGGUCAUGCUUUGUGGGUGGG	Translation	1
ana-miRN18-5p	comp7731_c0_seq1	4	-1	1	22	2605	2626	CCCACCCACACAGUUGACCUAA	:: :::.::::::: :::	CAUGGACAAUUGUGUGGAUGGA	Cleavage	1
ana-miRN19-5p	comp15339_c0_seq13	1	-1	1	21	735	755	GAGGGACUAAAUGAAGAAUUU	:.::::::::::::::::::	AGAUUCUUCAUUUAGUCCCUA	Cleavage	1
ana-miRN19-5p	comp15339_c0_seq6	1	-1	1	21	735	755	GAGGGACUAAAUGAAGAAUUU	:.::::::::::::::::::	AGAUUCUUCAUUUAGUCCCUA	Cleavage	1
ana-miRN19-5p	comp15339_c0_seq5	1	-1	1	21	253	273	GAGGGACUAAAUGAAGAAUUU	.:::::::::::::::::::	GAAUUCUUCAUUUAGUCCCUA	Cleavage	1
ana-miRN19-5p	comp6103_c0_seq1	1	-1	1	21	2439	2459	GAGGGACUAAAUGAAGAAUUU	::::::::::::::::::	GCAUUCUUCAUUUAGUCCCUA	Cleavage	1
ana-miRN19-5p	comp6103_c0_seq2	1	-1	1	21	2282	2302	GAGGGACUAAAUGAAGAAUUU	::::::::::::::::::	GCAUUCUUCAUUUAGUCCCUA	Cleavage	1
ana-miRN19-5p	comp15264_c0_seq31	1.5	-1	1	21	44	64	GAGGGACUAAAUGAAGAAUUU	:::::::::::::::::.::	AAAUUCUUCAUUUAGUCUCUA	Cleavage	1
ana-miRN19-5p	comp15264_c0_seq11	1.5	-1	1	21	44	64	GAGGGACUAAAUGAAGAAUUU	:::::::::::::::::.::	AAAUUCUUCAUUUAGUCUCUA	Cleavage	1
ana-miRN19-5p	comp14417_c1_seq7	1.5	-1	1	21	2212	2232	GAGGGACUAAAUGAAGAAUUU	.::::::::::::::.:::	CGAUUCUUCAUUUAGUUCCUA	Cleavage	1
ana-miRN19-5p	comp14417_c1_seq1	1.5	-1	1	21	2184	2204	GAGGGACUAAAUGAAGAAUUU	.::::::::::::::.:::	CGAUUCUUCAUUUAGUUCCUA	Cleavage	1
ana-miRN19-5p	comp14417_c1_seq9	1.5	-1	1	21	2128	2148	GAGGGACUAAAUGAAGAAUUU	.::::::::::::::.:::	CGAUUCUUCAUUUAGUUCCUA	Cleavage	1
ana-miRN19-5p	comp14417_c1_seq3	1.5	-1	1	21	2100	2120	GAGGGACUAAAUGAAGAAUUU	.::::::::::::::.:::	CGAUUCUUCAUUUAGUUCCUA	Cleavage	1
ana-miRN19-5p	comp14417_c1_seq4	1.5	-1	1	21	227	247	GAGGGACUAAAUGAAGAAUUU	.::::::::::::::.:::	CGAUUCUUCAUUUAGUUCCUA	Cleavage	1
ana-miRN19-5p	comp15853_c0_seq34	2	-1	1	21	3429	3449	GAGGGACUAAAUGAAGAAUUU	.::::::::::::::.: ::	UGAUUCUUCAUUUAGUUCAUC	Cleavage	1
ana-miRN19-5p	comp15853_c0_seq7	2	-1	1	21	3411	3431	GAGGGACUAAAUGAAGAAUUU	.::::::::::::::.: ::	UGAUUCUUCAUUUAGUUCAUC	Cleavage	1
ana-miRN19-5p	comp15853_c0_seq13	2	-1	1	21	3429	3449	GAGGGACUAAAUGAAGAAUUU	.::::::::::::::.: ::	UGAUUCUUCAUUUAGUUCAUC	Cleavage	1
ana-miRN19-5p	comp15853_c0_seq16	2	-1	1	21	3411	3431	GAGGGACUAAAUGAAGAAUUU	.::::::::::::::.: ::	UGAUUCUUCAUUUAGUUCAUC	Cleavage	1
ana-miRN19-5p	comp13179_c0_seq2	2	-1	1	21	744	764	GAGGGACUAAAUGAAGAAUUU	: :::::::::::::::..:	ACAUUCUUCAUUUAGUCUUUA	Cleavage	1
ana-miRN19-5p	comp13179_c0_seq1	2	-1	1	21	591	611	GAGGGACUAAAUGAAGAAUUU	: :::::::::::::::..:	ACAUUCUUCAUUUAGUCUUUA	Cleavage	1
ana-miRN19-5p	comp15853_c0_seq33	2	-1	1	21	274	294	GAGGGACUAAAUGAAGAAUUU	.::::::::::::::.: ::	UGAUUCUUCAUUUAGUUCAUC	Cleavage	1
ana-miRN19-5p	comp12985_c0_seq1	2	-1	1	21	309	329	GAGGGACUAAAUGAAGAAUUU	:::.::.::::.::::::.	CUAUUUUUUAUUUGGUCCCUU	Cleavage	1
ana-miRN19-5p	comp15452_c0_seq2	2.5	-1	1	21	3497	3517	GAGGGACUAAAUGAAGAAUUU	:.:::::::::: :::.:.::	AGAUUCUUCAUUGAGUUCUUC	Cleavage	1
ana-miRN19-5p	comp15452_c0_seq4	2.5	-1	1	21	3485	3505	GAGGGACUAAAUGAAGAAUUU	:.:::::::::: :::.:.::	AGAUUCUUCAUUGAGUUCUUC	Cleavage	1
ana-miRN19-5p	comp15452_c0_seq7	2.5	-1	1	21	3429	3449	GAGGGACUAAAUGAAGAAUUU	:.:::::::::: :::.:.::	AGAUUCUUCAUUGAGUUCUUC	Cleavage	1
ana-miRN19-5p	comp15452_c0_seq12	2.5	-1	1	21	3417	3437	GAGGGACUAAAUGAAGAAUUU	:.:::::::::: :::.:.::	AGAUUCUUCAUUGAGUUCUUC	Cleavage	1
ana-miRN19-5p	comp15452_c0_seq1	2.5	-1	1	21	3192	3212	GAGGGACUAAAUGAAGAAUUU	:.:::::::::: :::.:.::	AGAUUCUUCAUUGAGUUCUUC	Cleavage	1
ana-miRN19-5p	comp15452_c0_seq14	2.5	-1	1	21	3163	3183	GAGGGACUAAAUGAAGAAUUU	:.:::::::::: :::.:.::	AGAUUCUUCAUUGAGUUCUUC	Cleavage	1
ana-miRN19-5p	comp15452_c0_seq6	2.5	-1	1	21	1687	1707	GAGGGACUAAAUGAAGAAUUU	:.:::::::::: :::.:.::	AGAUUCUUCAUUGAGUUCUUC	Cleavage	1
ana-miRN19-5p	comp15452_c0_seq17	2.5	-1	1	21	691	711	GAGGGACUAAAUGAAGAAUUU	:.:::::::::: :::.:.::	AGAUUCUUCAUUGAGUUCUUC	Cleavage	1
ana-miRN19-5p	comp24497_c0_seq1	2.5	-1	1	21	44	64	GAGGGACUAAAUGAAGAAUUU	::::::::::::.: ::.::	CAAUUCUUCAUUUGGACCUUC	Cleavage	1
ana-miRN19-5p	comp15264_c0_seq28	2.5	-1	1	21	158	178	GAGGGACUAAAUGAAGAAUUU	.:::::::::::: :::::	UGAUUCUUCAUUUAAUCCCUA	Cleavage	1
ana-miRN19-5p	comp15264_c0_seq19	2.5	-1	1	21	158	178	GAGGGACUAAAUGAAGAAUUU	.:::::::::::: :::::	UGAUUCUUCAUUUAAUCCCUA	Cleavage	2
ana-miRN19-5p	comp15264_c0_seq19	2.5	-1	1	21	217	237	GAGGGACUAAAUGAAGAAUUU	: ::: : :::::.:::::::	AUAUUAUCCAUUUGGUCCCUC	Cleavage	2
ana-miRN19-5p	comp16220_c0_seq1	2.5	-1	1	21	139	159	GAGGGACUAAAUGAAGAAUUU	:::::..::::::::.::	CUCUUCUUUGUUUAGUCCUUC	Cleavage	1
ana-miRN19-5p	comp15794_c2_seq2	2.5	-1	1	21	521	541	GAGGGACUAAAUGAAGAAUUU	:: : ::.::::::::::::	UAAAUGUUUAUUUAGUCCCUC	Cleavage	1
ana-miRN19-5p	comp15794_c2_seq10	2.5	-1	1	21	521	541	GAGGGACUAAAUGAAGAAUUU	:: : ::.::::::::::::	UAAAUGUUUAUUUAGUCCCUC	Cleavage	1
ana-miRN19-5p	comp15794_c2_seq4	2.5	-1	1	21	521	541	GAGGGACUAAAUGAAGAAUUU	:: : ::.::::::::::::	UAAAUGUUUAUUUAGUCCCUC	Cleavage	1
ana-miRN19-5p	comp1580_c0_seq1	2.5	-1	1	21	6	26	GAGGGACUAAAUGAAGAAUUU	.::: ::.::::::.::::	UCGUUCGUCGUUUAGUUCCUC	Cleavage	1
ana-miRN19-5p	comp15264_c0_seq6	3	-1	1	21	1358	1378	GAGGGACUAAAUGAAGAAUUU	:.:: ::: ::::.:::::::	AGAUCCUUAAUUUGGUCCCUC	Cleavage	2
ana-miRN19-5p	comp15264_c0_seq6	3	-1	1	21	1714	1734	GAGGGACUAAAUGAAGAAUUU	.:::.:: :::::::::::	UGAUUUUUAAUUUAGUCCCUA	Cleavage	2
ana-miRN19-5p	comp15264_c0_seq23	3	-1	1	21	1358	1378	GAGGGACUAAAUGAAGAAUUU	:.:: ::: ::::.:::::::	AGAUCCUUAAUUUGGUCCCUC	Cleavage	2
ana-miRN19-5p	comp15264_c0_seq23	3	-1	1	21	1714	1734	GAGGGACUAAAUGAAGAAUUU	.:::.:: :::::::::::	UGAUUUUUAAUUUAGUCCCUA	Cleavage	2
ana-miRN19-5p	comp15264_c0_seq27	3	-1	1	21	2764	2784	GAGGGACUAAAUGAAGAAUUU	.:::.:: :::::::::::	UGAUUUUUAAUUUAGUCCCUA	Cleavage	1
ana-miRN19-5p	comp15264_c0_seq25	3	-1	1	21	2764	2784	GAGGGACUAAAUGAAGAAUUU	.:::.:: :::::::::::	UGAUUUUUAAUUUAGUCCCUA	Cleavage	1
ana-miRN19-5p	comp15264_c0_seq20	3	-1	1	21	2339	2359	GAGGGACUAAAUGAAGAAUUU	.:::.:: :::::::::::	UGAUUUUUAAUUUAGUCCCUA	Cleavage	1
ana-miRN19-5p	comp15264_c0_seq5	3	-1	1	21	2339	2359	GAGGGACUAAAUGAAGAAUUU	.:::.:: :::::::::::	UGAUUUUUAAUUUAGUCCCUA	Cleavage	1
ana-miRN19-5p	comp15264_c0_seq8	3	-1	1	21	428	448	GAGGGACUAAAUGAAGAAUUU	.:::.:: :::::::::::	UGAUUUUUAAUUUAGUCCCUA	Cleavage	1
ana-miRN19-5p	comp10251_c0_seq4	3	-1	1	21	318	338	GAGGGACUAAAUGAAGAAUUU	: ::::::::: ::::.:::	UAUUUCUUCAUUCAGUCUCUC	Cleavage	1
ana-miRN19-5p	comp10251_c0_seq2	3	-1	1	21	318	338	GAGGGACUAAAUGAAGAAUUU	: ::::::::: ::::.:::	UAUUUCUUCAUUCAGUCUCUC	Cleavage	1
ana-miRN19-5p	comp12483_c0_seq1	3	-1	1	21	863	883	GAGGGACUAAAUGAAGAAUUU	.:::.:::::::: :..:::	UGAUUUUUCAUUUAUUUUCUC	Cleavage	2
ana-miRN19-5p	comp15092_c2_seq6	3	-1	1	21	3633	3653	GAGGGACUAAAUGAAGAAUUU	:::::::::::::. :::	UUUUUCUUCAUUUAGUUACUC	Cleavage	1
ana-miRN19-5p	comp15092_c2_seq5	3	-1	1	21	3196	3216	GAGGGACUAAAUGAAGAAUUU	:::::::::::::. :::	UUUUUCUUCAUUUAGUUACUC	Cleavage	1
ana-miRN19-5p	comp15092_c2_seq2	3	-1	1	21	2660	2680	GAGGGACUAAAUGAAGAAUUU	:::::::::::::. :::	UUUUUCUUCAUUUAGUUACUC	Cleavage	1
ana-miRN19-5p	comp15092_c2_seq4	3	-1	1	21	2657	2677	GAGGGACUAAAUGAAGAAUUU	:::::::::::::. :::	UUUUUCUUCAUUUAGUUACUC	Cleavage	1
ana-miRN19-5p	comp15092_c2_seq1	3	-1	1	21	2647	2667	GAGGGACUAAAUGAAGAAUUU	:::::::::::::. :::	UUUUUCUUCAUUUAGUUACUC	Cleavage	1
ana-miRN19-5p	comp15092_c2_seq3	3	-1	1	21	2210	2230	GAGGGACUAAAUGAAGAAUUU	:::::::::::::. :::	UUUUUCUUCAUUUAGUUACUC	Cleavage	1
ana-miRN19-5p	comp15092_c2_seq7	3	-1	1	21	1674	1694	GAGGGACUAAAUGAAGAAUUU	:::::::::::::. :::	UUUUUCUUCAUUUAGUUACUC	Cleavage	1
ana-miRN19-5p	comp15092_c2_seq8	3	-1	1	21	1671	1691	GAGGGACUAAAUGAAGAAUUU	:::::::::::::. :::	UUUUUCUUCAUUUAGUUACUC	Cleavage	1
ana-miRN19-5p	comp16435_c0_seq1	3	-1	1	21	544	564	GAGGGACUAAAUGAAGAAUUU	: .:::::::::::::.:. :	AUGUUCUUCAUUUAGUUCUGC	Cleavage	1
ana-miRN19-5p	comp9249_c0_seq2	3	-1	1	21	685	705	GAGGGACUAAAUGAAGAAUUU	:::.::.::::: :.::::	CUAUUUUUUAUUUAUUUCCUC	Cleavage	1
ana-miRN19-5p	comp15853_c0_seq22	3	-1	1	21	3614	3634	GAGGGACUAAAUGAAGAAUUU	..:::: ::::::::...::	UGGUUCUGCAUUUAGUUUUUC	Cleavage	1
ana-miRN19-5p	comp15853_c0_seq20	3	-1	1	21	3569	3589	GAGGGACUAAAUGAAGAAUUU	..:::: ::::::::...::	UGGUUCUGCAUUUAGUUUUUC	Cleavage	1
ana-miRN19-5p	comp15853_c0_seq23	3	-1	1	21	3569	3589	GAGGGACUAAAUGAAGAAUUU	..:::: ::::::::...::	UGGUUCUGCAUUUAGUUUUUC	Cleavage	1
ana-miRN19-5p	comp15853_c0_seq26	3	-1	1	21	3557	3577	GAGGGACUAAAUGAAGAAUUU	..:::: ::::::::...::	UGGUUCUGCAUUUAGUUUUUC	Cleavage	1
ana-miRN19-5p	comp15853_c0_seq31	3	-1	1	21	3525	3545	GAGGGACUAAAUGAAGAAUUU	..:::: ::::::::...::	UGGUUCUGCAUUUAGUUUUUC	Cleavage	1
ana-miRN19-5p	comp15853_c0_seq15	3	-1	1	21	3614	3634	GAGGGACUAAAUGAAGAAUUU	..:::: ::::::::...::	UGGUUCUGCAUUUAGUUUUUC	Cleavage	1
ana-miRN19-5p	comp15853_c0_seq8	3	-1	1	21	3492	3512	GAGGGACUAAAUGAAGAAUUU	..:::: ::::::::...::	UGGUUCUGCAUUUAGUUUUUC	Cleavage	1
ana-miRN19-5p	comp15853_c0_seq21	3	-1	1	21	3480	3500	GAGGGACUAAAUGAAGAAUUU	..:::: ::::::::...::	UGGUUCUGCAUUUAGUUUUUC	Cleavage	1
ana-miRN19-5p	comp15853_c0_seq24	3	-1	1	21	3569	3589	GAGGGACUAAAUGAAGAAUUU	..:::: ::::::::...::	UGGUUCUGCAUUUAGUUUUUC	Cleavage	1
ana-miRN19-5p	comp15853_c0_seq9	3	-1	1	21	3569	3589	GAGGGACUAAAUGAAGAAUUU	..:::: ::::::::...::	UGGUUCUGCAUUUAGUUUUUC	Cleavage	1
ana-miRN19-5p	comp15853_c0_seq25	3	-1	1	21	3557	3577	GAGGGACUAAAUGAAGAAUUU	..:::: ::::::::...::	UGGUUCUGCAUUUAGUUUUUC	Cleavage	1
ana-miRN19-5p	comp15853_c0_seq6	3	-1	1	21	3525	3545	GAGGGACUAAAUGAAGAAUUU	..:::: ::::::::...::	UGGUUCUGCAUUUAGUUUUUC	Cleavage	1
ana-miRN19-5p	comp15853_c0_seq19	3	-1	1	21	3492	3512	GAGGGACUAAAUGAAGAAUUU	..:::: ::::::::...::	UGGUUCUGCAUUUAGUUUUUC	Cleavage	1
ana-miRN19-5p	comp15853_c0_seq18	3	-1	1	21	3382	3402	GAGGGACUAAAUGAAGAAUUU	..:::: ::::::::...::	UGGUUCUGCAUUUAGUUUUUC	Cleavage	1
ana-miRN19-5p	comp15853_c0_seq29	3	-1	1	21	3480	3500	GAGGGACUAAAUGAAGAAUUU	..:::: ::::::::...::	UGGUUCUGCAUUUAGUUUUUC	Cleavage	1
ana-miRN19-5p	comp15853_c0_seq10	3	-1	1	21	3370	3390	GAGGGACUAAAUGAAGAAUUU	..:::: ::::::::...::	UGGUUCUGCAUUUAGUUUUUC	Cleavage	1
ana-miRN19-5p	comp15853_c0_seq4	3	-1	1	21	3382	3402	GAGGGACUAAAUGAAGAAUUU	..:::: ::::::::...::	UGGUUCUGCAUUUAGUUUUUC	Cleavage	1
ana-miRN19-5p	comp15853_c0_seq14	3	-1	1	21	3370	3390	GAGGGACUAAAUGAAGAAUUU	..:::: ::::::::...::	UGGUUCUGCAUUUAGUUUUUC	Cleavage	1
ana-miRN19-5p	comp15853_c0_seq11	3	-1	1	21	3504	3524	GAGGGACUAAAUGAAGAAUUU	..:::: ::::::::...::	UGGUUCUGCAUUUAGUUUUUC	Cleavage	1
ana-miRN19-5p	comp15853_c0_seq5	3	-1	1	21	3459	3479	GAGGGACUAAAUGAAGAAUUU	..:::: ::::::::...::	UGGUUCUGCAUUUAGUUUUUC	Cleavage	1
ana-miRN19-5p	comp9384_c0_seq1	3	-1	1	21	999	1019	GAGGGACUAAAUGAAGAAUUU	.:::.: .::::::::.::.	CGAUUUUAUAUUUAGUCUCUU	Cleavage	1
ana-miRN19-5p	comp10560_c0_seq1	3.5	-1	1	21	345	365	GAGGGACUAAAUGAAGAAUUU	:::::.:: ::::.::::::	AAAUUUUUGAUUUGGUCCCUA	Cleavage	1
ana-miRN19-5p	comp14617_c1_seq15	3.5	-1	1	21	779	799	GAGGGACUAAAUGAAGAAUUU	::::::::.:::: ::..::.	AAAUUCUUUAUUUUGUUUCUU	Cleavage	1
ana-miRN19-5p	comp14617_c1_seq16	3.5	-1	1	21	779	799	GAGGGACUAAAUGAAGAAUUU	::::::::.:::: ::..::.	AAAUUCUUUAUUUUGUUUCUU	Cleavage	1
ana-miRN19-5p	comp11230_c0_seq2	3.5	-1	1	21	615	635	GAGGGACUAAAUGAAGAAUUU	::.::::::: ::.::.:.::	AAGUUCUUCAAUUGGUUCUUC	Translation	2
ana-miRN19-5p	comp14617_c1_seq5	3.5	-1	1	21	779	799	GAGGGACUAAAUGAAGAAUUU	::::::::.:::: ::..::.	AAAUUCUUUAUUUUGUUUCUU	Cleavage	1
ana-miRN19-5p	comp11230_c0_seq3	3.5	-1	1	21	615	635	GAGGGACUAAAUGAAGAAUUU	::.::::::: ::.::.:.::	AAGUUCUUCAAUUGGUUCUUC	Translation	1
ana-miRN19-5p	comp16434_c0_seq1	3.5	-1	1	21	1112	1132	GAGGGACUAAAUGAAGAAUUU	::::::: :::::. :::.::	AAAUUCUCCAUUUGCUCCUUC	Cleavage	1
ana-miRN19-5p	comp27290_c0_seq1	3.5	-1	1	21	1894	1914	GAGGGACUAAAUGAAGAAUUU	:.::::::::: : ::::.::	AGAUUCUUCAUCUCGUCCUUC	Translation	1
ana-miRN19-5p	comp8800_c1_seq1	3.5	-1	1	21	39	59	GAGGGACUAAAUGAAGAAUUU	..::::::: ::::::..::	GGAUUCUUCUUUUAGUUUCUA	Cleavage	1
ana-miRN19-5p	comp11576_c0_seq1	3.5	-1	1	21	304	324	GAGGGACUAAAUGAAGAAUUU	::::: :: :::::::::::	AAAUUACUCUUUUAGUCCCUC	Cleavage	1
ana-miRN19-5p	comp12335_c1_seq2	3.5	-1	1	21	37	57	GAGGGACUAAAUGAAGAAUUU	.::: ::::::::: :.:.::	GAAUACUUCAUUUAAUUCUUC	Cleavage	1
ana-miRN19-5p	comp2343_c1_seq1	3.5	-1	1	21	209	229	GAGGGACUAAAUGAAGAAUUU	..::::::..:::: :.:.::	GGAUUCUUUGUUUAUUUCUUC	Cleavage	1
ana-miRN19-5p	comp12837_c0_seq11	3.5	-1	1	21	692	712	GAGGGACUAAAUGAAGAAUUU	::::.: .:::::::.:::	UAAUUUUGUAUUUAGUUCCUA	Cleavage	1
ana-miRN19-5p	comp12837_c0_seq5	3.5	-1	1	21	415	435	GAGGGACUAAAUGAAGAAUUU	::::.: .:::::::.:::	UAAUUUUGUAUUUAGUUCCUA	Cleavage	2
ana-miRN19-5p	comp12837_c0_seq9	3.5	-1	1	21	409	429	GAGGGACUAAAUGAAGAAUUU	::::.: .:::::::.:::	UAAUUUUGUAUUUAGUUCCUA	Cleavage	1
ana-miRN19-5p	comp15947_c0_seq1	3.5	-1	1	21	488	508	GAGGGACUAAAUGAAGAAUUU	..::.:::::: .::::::.	UGGUUUUUCAUUAGGUCCCUU	Cleavage	1
ana-miRN19-5p	comp31529_c0_seq1	3.5	-1	1	21	437	457	GAGGGACUAAAUGAAGAAUUU	:: ::::::::::::. .::	UAAGUCUUCAUUUAGUUAUUC	Cleavage	1
ana-miRN19-5p	comp15764_c1_seq1	3.5	-1	1	21	534	554	GAGGGACUAAAUGAAGAAUUU	:::::::::::: .:.::	UUCUUCUUCAUUUAGAUCUUC	Cleavage	2
ana-miRN19-5p	comp16550_c0_seq1	4	-1	1	21	533	553	GAGGGACUAAAUGAAGAAUUU	::::::::.:::: :::..:	AAAUUCUUUAUUUUGUCUUUA	Cleavage	1
ana-miRN19-5p	comp61912_c0_seq1	4	-1	1	21	313	333	GAGGGACUAAAUGAAGAAUUU	:::::. ::: :::::::::	AAAUUUAUCAAUUAGUCCCUA	Translation	1
ana-miRN19-5p	comp6665_c0_seq1	4	-1	1	21	104	124	GAGGGACUAAAUGAAGAAUUU	:.:::.:::.::::: :.::	AGAUUUUUCGUUUAGGCUCUA	Cleavage	1
ana-miRN19-5p	comp10181_c0_seq1	4	-1	1	21	102	122	GAGGGACUAAAUGAAGAAUUU	:::::. ::::::: :::.:.	AAAUUUCUCAUUUAUUCCUUU	Cleavage	1
ana-miRN19-5p	comp16053_c0_seq1	4	-1	1	21	501	521	GAGGGACUAAAUGAAGAAUUU	::. :::::.:::.: :::::	AAGAUCUUCGUUUGGACCCUC	Cleavage	1
ana-miRN19-5p	comp15614_c2_seq29	4	-1	1	21	18	38	GAGGGACUAAAUGAAGAAUUU	.::::::::: ::::: .::.	GAAUUCUUCAGUUAGUGUCUU	Translation	1
ana-miRN19-5p	comp7419_c2_seq1	4	-1	1	21	1385	1405	GAGGGACUAAAUGAAGAAUUU	.::::.::.::::: :...::	GAAUUUUUUAUUUAUUUUUUC	Cleavage	1
ana-miRN19-5p	comp15614_c2_seq58	4	-1	1	21	18	38	GAGGGACUAAAUGAAGAAUUU	.::::::::: ::::: .::.	GAAUUCUUCAGUUAGUGUCUU	Translation	1
ana-miRN19-5p	comp15989_c0_seq1	4	-1	1	21	1081	1101	GAGGGACUAAAUGAAGAAUUU	:.::::::. :::: :.::::	AGAUUCUUUUUUUAUUUCCUC	Cleavage	1
ana-miRN19-5p	comp15614_c2_seq35	4	-1	1	21	18	38	GAGGGACUAAAUGAAGAAUUU	.::::::::: ::::: .::.	GAAUUCUUCAGUUAGUGUCUU	Translation	1
ana-miRN19-5p	comp15614_c2_seq10	4	-1	1	21	18	38	GAGGGACUAAAUGAAGAAUUU	.::::::::: ::::: .::.	GAAUUCUUCAGUUAGUGUCUU	Translation	1
ana-miRN19-5p	comp15614_c2_seq34	4	-1	1	21	18	38	GAGGGACUAAAUGAAGAAUUU	.::::::::: ::::: .::.	GAAUUCUUCAGUUAGUGUCUU	Translation	1
ana-miRN19-5p	comp7807_c0_seq1	4	-1	1	21	308	328	GAGGGACUAAAUGAAGAAUUU	::::::: :::::.:: :.:.	AAAUUCUACAUUUGGUGCUUU	Cleavage	1
ana-miRN19-5p	comp15413_c0_seq4	4	-1	1	21	832	852	GAGGGACUAAAUGAAGAAUUU	:.::.:::::::.::...:	UAGUUUUUCAUUUGGUUUUUG	Cleavage	1
ana-miRN19-5p	comp15413_c0_seq2	4	-1	1	21	796	816	GAGGGACUAAAUGAAGAAUUU	:.::.:::::::.::...:	UAGUUUUUCAUUUGGUUUUUG	Cleavage	1
ana-miRN19-5p	comp24535_c0_seq1	4	-1	1	21	2408	2428	GAGGGACUAAAUGAAGAAUUU	::::::::: ::. :.::::	CAAUUCUUCACUUGUUUCCUC	Translation	1
ana-miRN19-5p	comp9138_c0_seq3	4	-1	1	20	1	20	GAGGGACUAAAUGAAGAAUU	::::.:::::::: ::.::	AAUUUUUCAUUUACGCCUUC	Cleavage	1
ana-miRN19-5p	comp9138_c0_seq1	4	-1	1	20	1	20	GAGGGACUAAAUGAAGAAUU	::::.:::::::: ::.::	AAUUUUUCAUUUACGCCUUC	Cleavage	1
ana-miRN19-5p	comp10561_c1_seq1	4	-1	1	21	804	824	GAGGGACUAAAUGAAGAAUUU	::::::: ::::: :.:.::	CAAUUCUUGAUUUAAUUCUUC	Cleavage	1
ana-miRN19-5p	comp40373_c0_seq1	4	-1	1	21	788	808	GAGGGACUAAAUGAAGAAUUU	:.::.:::: :::: :::::	UAGUUUUUCAAUUAGGCCCUC	Translation	1
ana-miRN19-5p	comp14736_c2_seq1	4	-1	1	21	96	116	GAGGGACUAAAUGAAGAAUUU	::::.::. ::::::...::	UAAUUUUUUUUUUAGUUUUUC	Cleavage	1
ana-miRN19-5p	comp14273_c0_seq11	4	-1	1	21	191	211	GAGGGACUAAAUGAAGAAUUU	::: :: :..::::::.:.::	AAAAUCCUUGUUUAGUUCUUC	Cleavage	1
ana-miRN19-5p	comp14273_c0_seq8	4	-1	1	21	191	211	GAGGGACUAAAUGAAGAAUUU	::: :: :..::::::.:.::	AAAAUCCUUGUUUAGUUCUUC	Cleavage	1
ana-miRN19-5p	comp14273_c0_seq22	4	-1	1	21	191	211	GAGGGACUAAAUGAAGAAUUU	::: :: :..::::::.:.::	AAAAUCCUUGUUUAGUUCUUC	Cleavage	1
ana-miRN20-5p	comp13179_c0_seq2	0.5	-1	1	21	744	764	UAAGGACUAAAUGAAGAAUUU	: :::::::::::::::.:::	ACAUUCUUCAUUUAGUCUUUA	Cleavage	1
ana-miRN20-5p	comp13179_c0_seq1	0.5	-1	1	21	591	611	UAAGGACUAAAUGAAGAAUUU	: :::::::::::::::.:::	ACAUUCUUCAUUUAGUCUUUA	Cleavage	1
ana-miRN20-5p	comp15339_c0_seq13	1.5	-1	1	21	735	755	UAAGGACUAAAUGAAGAAUUU	:.:::::::::::::::: ::	AGAUUCUUCAUUUAGUCCCUA	Cleavage	1
ana-miRN20-5p	comp15339_c0_seq6	1.5	-1	1	21	735	755	UAAGGACUAAAUGAAGAAUUU	:.:::::::::::::::: ::	AGAUUCUUCAUUUAGUCCCUA	Cleavage	1
ana-miRN20-5p	comp15339_c0_seq5	1.5	-1	1	21	253	273	UAAGGACUAAAUGAAGAAUUU	.::::::::::::::::: ::	GAAUUCUUCAUUUAGUCCCUA	Cleavage	1
ana-miRN20-5p	comp6103_c0_seq1	1.5	-1	1	21	2439	2459	UAAGGACUAAAUGAAGAAUUU	:::::::::::::::: ::	GCAUUCUUCAUUUAGUCCCUA	Cleavage	1
ana-miRN20-5p	comp6103_c0_seq2	1.5	-1	1	21	2282	2302	UAAGGACUAAAUGAAGAAUUU	:::::::::::::::: ::	GCAUUCUUCAUUUAGUCCCUA	Cleavage	1
ana-miRN20-5p	comp15264_c0_seq31	2	-1	1	21	44	64	UAAGGACUAAAUGAAGAAUUU	:::::::::::::::::. ::	AAAUUCUUCAUUUAGUCUCUA	Cleavage	1
ana-miRN20-5p	comp15264_c0_seq11	2	-1	1	21	44	64	UAAGGACUAAAUGAAGAAUUU	:::::::::::::::::. ::	AAAUUCUUCAUUUAGUCUCUA	Cleavage	1
ana-miRN20-5p	comp14417_c1_seq7	2	-1	1	21	2212	2232	UAAGGACUAAAUGAAGAAUUU	.::::::::::::::.: ::	CGAUUCUUCAUUUAGUUCCUA	Cleavage	1
ana-miRN20-5p	comp14417_c1_seq1	2	-1	1	21	2184	2204	UAAGGACUAAAUGAAGAAUUU	.::::::::::::::.: ::	CGAUUCUUCAUUUAGUUCCUA	Cleavage	1
ana-miRN20-5p	comp14417_c1_seq9	2	-1	1	21	2128	2148	UAAGGACUAAAUGAAGAAUUU	.::::::::::::::.: ::	CGAUUCUUCAUUUAGUUCCUA	Cleavage	1
ana-miRN20-5p	comp14417_c1_seq3	2	-1	1	21	2100	2120	UAAGGACUAAAUGAAGAAUUU	.::::::::::::::.: ::	CGAUUCUUCAUUUAGUUCCUA	Cleavage	1
ana-miRN20-5p	comp14417_c1_seq4	2	-1	1	21	227	247	UAAGGACUAAAUGAAGAAUUU	.::::::::::::::.: ::	CGAUUCUUCAUUUAGUUCCUA	Cleavage	1
ana-miRN20-5p	comp16550_c0_seq1	2.5	-1	1	21	533	553	UAAGGACUAAAUGAAGAAUUU	::::::::.:::: :::.:::	AAAUUCUUUAUUUUGUCUUUA	Cleavage	1
ana-miRN20-5p	comp6099_c0_seq1	2.5	-1	1	21	216	236	UAAGGACUAAAUGAAGAAUUU	..: :::::::::::.:::.	UGGUGCUUCAUUUAGUUCUUG	Cleavage	1
ana-miRN20-5p	comp13674_c0_seq1	2.5	-1	1	21	1859	1879	UAAGGACUAAAUGAAGAAUUU	: .: :::::::::::..:::	AUGUGCUUCAUUUAGUUUUUA	Cleavage	1
ana-miRN20-5p	comp15452_c0_seq2	3	-1	1	21	3497	3517	UAAGGACUAAAUGAAGAAUUU	:.:::::::::: :::.:::	AGAUUCUUCAUUGAGUUCUUC	Cleavage	1
ana-miRN20-5p	comp15452_c0_seq4	3	-1	1	21	3485	3505	UAAGGACUAAAUGAAGAAUUU	:.:::::::::: :::.:::	AGAUUCUUCAUUGAGUUCUUC	Cleavage	1
ana-miRN20-5p	comp15452_c0_seq7	3	-1	1	21	3429	3449	UAAGGACUAAAUGAAGAAUUU	:.:::::::::: :::.:::	AGAUUCUUCAUUGAGUUCUUC	Cleavage	1
ana-miRN20-5p	comp15452_c0_seq12	3	-1	1	21	3417	3437	UAAGGACUAAAUGAAGAAUUU	:.:::::::::: :::.:::	AGAUUCUUCAUUGAGUUCUUC	Cleavage	1
ana-miRN20-5p	comp15452_c0_seq1	3	-1	1	21	3192	3212	UAAGGACUAAAUGAAGAAUUU	:.:::::::::: :::.:::	AGAUUCUUCAUUGAGUUCUUC	Cleavage	1
ana-miRN20-5p	comp15452_c0_seq14	3	-1	1	21	3163	3183	UAAGGACUAAAUGAAGAAUUU	:.:::::::::: :::.:::	AGAUUCUUCAUUGAGUUCUUC	Cleavage	1
ana-miRN20-5p	comp15452_c0_seq6	3	-1	1	21	1687	1707	UAAGGACUAAAUGAAGAAUUU	:.:::::::::: :::.:::	AGAUUCUUCAUUGAGUUCUUC	Cleavage	1
ana-miRN20-5p	comp15452_c0_seq17	3	-1	1	21	691	711	UAAGGACUAAAUGAAGAAUUU	:.:::::::::: :::.:::	AGAUUCUUCAUUGAGUUCUUC	Cleavage	1
ana-miRN20-5p	comp3932_c0_seq1	3	-1	1	21	5074	5094	UAAGGACUAAAUGAAGAAUUU	.::::.::.::::: ::.:::	GAAUUUUUUAUUUAUUCUUUA	Cleavage	1
ana-miRN20-5p	comp15836_c1_seq5	3	-1	1	21	1049	1069	UAAGGACUAAAUGAAGAAUUU	::: :::::::::: :.::::	AAAGUCUUCAUUUACUUCUUA	Cleavage	1
ana-miRN20-5p	comp15836_c1_seq4	3	-1	1	21	322	342	UAAGGACUAAAUGAAGAAUUU	::: :::::::::: :.::::	AAAGUCUUCAUUUACUUCUUA	Cleavage	1
ana-miRN20-5p	comp15836_c1_seq1	3	-1	1	21	152	172	UAAGGACUAAAUGAAGAAUUU	::: :::::::::: :.::::	AAAAUCUUCAUUUACUUCUUA	Cleavage	1
ana-miRN20-5p	comp24497_c0_seq1	3	-1	1	21	44	64	UAAGGACUAAAUGAAGAAUUU	::::::::::::.: ::::	CAAUUCUUCAUUUGGACCUUC	Cleavage	1
ana-miRN20-5p	comp15413_c0_seq4	3	-1	1	21	832	852	UAAGGACUAAAUGAAGAAUUU	:.::.:::::::.::..::.	UAGUUUUUCAUUUGGUUUUUG	Cleavage	1
ana-miRN20-5p	comp15413_c0_seq2	3	-1	1	21	796	816	UAAGGACUAAAUGAAGAAUUU	:.::.:::::::.::..::.	UAGUUUUUCAUUUGGUUUUUG	Cleavage	1
ana-miRN20-5p	comp27699_c0_seq1	3	-1	1	21	675	695	UAAGGACUAAAUGAAGAAUUU	::::: :.::::.:::::::	AAAUUAAUUAUUUGGUCCUUA	Cleavage	1
ana-miRN20-5p	comp10560_c0_seq1	3	-1	1	21	203	223	UAAGGACUAAAUGAAGAAUUU	..::::::::::::::: ::	GGAUUCUUCAUUUAGUCAAUA	Cleavage	2
ana-miRN20-5p	comp15853_c0_seq34	3	-1	1	21	3429	3449	UAAGGACUAAAUGAAGAAUUU	.::::::::::::::.: :	UGAUUCUUCAUUUAGUUCAUC	Cleavage	1
ana-miRN20-5p	comp15853_c0_seq7	3	-1	1	21	3411	3431	UAAGGACUAAAUGAAGAAUUU	.::::::::::::::.: :	UGAUUCUUCAUUUAGUUCAUC	Cleavage	1
ana-miRN20-5p	comp15853_c0_seq13	3	-1	1	21	3429	3449	UAAGGACUAAAUGAAGAAUUU	.::::::::::::::.: :	UGAUUCUUCAUUUAGUUCAUC	Cleavage	1
ana-miRN20-5p	comp15853_c0_seq16	3	-1	1	21	3411	3431	UAAGGACUAAAUGAAGAAUUU	.::::::::::::::.: :	UGAUUCUUCAUUUAGUUCAUC	Cleavage	1
ana-miRN20-5p	comp15853_c0_seq33	3	-1	1	21	274	294	UAAGGACUAAAUGAAGAAUUU	.::::::::::::::.: :	UGAUUCUUCAUUUAGUUCAUC	Cleavage	1
ana-miRN20-5p	comp16220_c0_seq1	3	-1	1	21	139	159	UAAGGACUAAAUGAAGAAUUU	:::::..::::::::::	CUCUUCUUUGUUUAGUCCUUC	Cleavage	1
ana-miRN20-5p	comp15264_c0_seq1	3	-1	1	21	1194	1214	UAAGGACUAAAUGAAGAAUUU	.:::::::::::: ::: ::	CGAUUCUUCAUUUAAUCCAUA	Cleavage	1
ana-miRN20-5p	comp15264_c0_seq7	3	-1	1	21	934	954	UAAGGACUAAAUGAAGAAUUU	.:::::::::::: ::: ::	CGAUUCUUCAUUUAAUCCAUA	Cleavage	1
ana-miRN20-5p	comp15264_c0_seq28	3	-1	1	21	158	178	UAAGGACUAAAUGAAGAAUUU	.:::::::::::: ::: ::	UGAUUCUUCAUUUAAUCCCUA	Cleavage	1
ana-miRN20-5p	comp15264_c0_seq19	3	-1	1	21	158	178	UAAGGACUAAAUGAAGAAUUU	.:::::::::::: ::: ::	UGAUUCUUCAUUUAAUCCCUA	Cleavage	2
ana-miRN20-5p	comp14009_c0_seq2	3	-1	1	21	2321	2341	UAAGGACUAAAUGAAGAAUUU	:::::::: ::::::::.	UUUUUCUUCAUAUAGUCCUUG	Translation	1
ana-miRN20-5p	comp16625_c0_seq1	3	-1	1	21	340	360	UAAGGACUAAAUGAAGAAUUU	:::::.::::.::.:::.	UCCUUCUUUAUUUGGUUCUUG	Cleavage	1
ana-miRN20-5p	comp26204_c0_seq1	3	-1	1	21	289	309	UAAGGACUAAAUGAAGAAUUU	..: ::::::::.::::::.	GGAAGCUUCAUUUGGUCCUUG	Cleavage	1
ana-miRN20-5p	comp57239_c0_seq1	3	-1	1	21	223	243	UAAGGACUAAAUGAAGAAUUU	::::: ::: ::::.::::	CCAUUCUGCAUGUAGUUCUUA	Translation	1
ana-miRN20-5p	comp14169_c1_seq2	3.5	-1	1	21	523	543	UAAGGACUAAAUGAAGAAUUU	::::::::..:::: :..:::	AAAUUCUUUGUUUAAUUUUUA	Cleavage	1
ana-miRN20-5p	comp14169_c1_seq8	3.5	-1	1	21	523	543	UAAGGACUAAAUGAAGAAUUU	::::::::..:::: :..:::	AAAUUCUUUGUUUAAUUUUUA	Cleavage	1
ana-miRN20-5p	comp15594_c0_seq3	3.5	-1	1	21	3909	3929	UAAGGACUAAAUGAAGAAUUU	.:.::.:::::::: ::.::.	GAGUUUUUCAUUUAUUCUUUG	Cleavage	1
ana-miRN20-5p	comp15594_c0_seq1	3.5	-1	1	21	3839	3859	UAAGGACUAAAUGAAGAAUUU	.:.::.:::::::: ::.::.	GAGUUUUUCAUUUAUUCUUUG	Cleavage	1
ana-miRN20-5p	comp14767_c1_seq17	3.5	-1	1	21	1013	1033	UAAGGACUAAAUGAAGAAUUU	:::: .:: :::::::.::::	AAAUGUUUAAUUUAGUUCUUA	Cleavage	1
[truncated: 3,891 more rows]

## Sheet: Sheet5
ana-miRN10-3p
ana-miRN13-3p
ana-miRN31-3p
ana-miRN31-5p
ana-miRN36-5p
ana-miRN38-3p
ana-miRN6-3p
ana-miRN10-5p
ana-miRN11-3p
ana-miRN20-5p
ana-miRN36-3p
ana-miRN4-3p
ana-miRN11-5p
ana-miRN12-3p
ana-miRN13-5p
ana-miRN14-5p
ana-miRN16-3p
ana-miRN19-5p
ana-miRN29-3p
ana-miRN32-3p
ana-miRN8-3p
ana-miRN9-3p
ana-miRN17-3p
ana-miRN17-5p
ana-miRN26-3p
ana-miRN3-3p
ana-miRN30-3p
ana-miRN5-3p
ana-miRN6-5p
ana-miRN7-5p
ana-miRN12-5p
ana-miRN14-3p
ana-miRN16-5p
ana-miRN18-3p
ana-miRN2-5p
ana-miRN24-3p
ana-miRN24-5p
ana-miRN25-3p
ana-miRN29-5p
ana-miRN33-3p
ana-miRN35-5p
ana-miRN39-5p
ana-miRN5-5p
ana-miRN1-3p
ana-miRN15-5p
ana-miRN18-5p
ana-miRN2-3p
ana-miRN26-5p
ana-miRN3-5p
ana-miRN30-5p
ana-miRN32-5p
ana-miRN39-3p
ana-miRN4-5p
ana-miRN7-3p
ana-miRN9-5p
ana-miRN1-5p
ana-miRN22-3p
ana-miRN23-5p
ana-miRN27-5p
ana-miRN33-5p
ana-miRN8-5p
