# Supplementary material for: Small RNA Sequencing Revealed that miR4415, a Legume-Specific miRNA, was Involved in the Cold Acclimation of Ammopiptanthus nanus by Targeting an L-Ascorbate Oxidase Gene and Regulating the Redox State of Apoplast
Source: Front Genet. 2022 Apr 4;13:870446. doi: 10.3389/fgene.2022.870446 (PMC9013972; doi:10.3389/fgene.2022.870446)
Supplement: Supplementary file 6 [file Table6.XLSX]

## Sheet: Ana_degradome_20210928
SiteID	Query	Transcipt	TStart	TStop	TSlice	MFEperfect	MFEsite	MFEratio	Structure	Sequence	Degradome P value
comp13515_c0_seq1:42	ana-miR1507a-3p	comp13515_c0_seq1	31	51	42	-37.2	-27.6	0.741935	.(((((((((-((((.((((((&)))))).)))).))))))))).	AUGGACGGUG-GUGGUAUGAGA&UCUCAUUCCACACAUCGUCUAA	0.00668845
comp13626_c0_seq1:168	ana-miR1507a-3p	comp13626_c0_seq1	156	178	168	-37.2	-27.8	0.747312	.((((((((.((((((((((.((&))-)))))))))).)))))))).	CUAGACGAUUUGUGGAAUGAUGA&UC-UCAUUCCACACAUCGUCUAA	0.00621219
comp13921_c1_seq2:141	ana-miR1507a-3p	comp13921_c1_seq2	129	150	141	-37.2	-29.9	0.803763	((((((((((..((((((((((&))))))))))..))))))))))	UUGGACGAUGAUUGGAAUGAGA&UCUCAUUCCACACAUCGUCUAA	0.00263296
comp13921_c1_seq3:442	ana-miR1507a-3p	comp13921_c1_seq3	430	451	442	-37.2	-30.3	0.814516	(((((((((((.((((((((((&)))))))))).)))))))))))	UUGGAUGAUGUUUGGAAUGAGA&UCUCAUUCCACACAUCGUCUAA	0.00239389
comp15069_c7_seq8:284	ana-miR1507a-3p	comp15069_c7_seq8	272	293	284	-37.2	-28.5	0.766129	.(((((((.((((((((.((((&)))).)))))))).))))))).	AUGGACGAGGUGUGGAAGGAGA&UCUCAUUCCACACAUCGUCUAA	0.00358868
comp19088_c0_seq1:525	ana-miR1507a-3p	comp19088_c0_seq1	513	534	525	-37.2	-26.5	0.712366	...(((((((((((((((....&....)))))))))))))))...	ACCGACGAUGUGUGGAAUAGCG&UCUCAUUCCACACAUCGUCUAA	0.0104903
comp15155_c0_seq14:131	ana-miR1509a-5p	comp15155_c0_seq14	119	140	131	-31.9	-33.4	1	((((((((((((((((((((((&))))))))))))))))))))))	CGACUGUGAUUUCCUUGAUUAA&UUAAUCAAGGAAAUCACAGUUG	0.000718768
comp15920_c0_seq10:394	ana-miR1509a-5p	comp15920_c0_seq10	382	403	394	-31.9	-27.2	0.852665	(((((.((((((((((((((((&)))))))))))))))).)))))	CGACUCUGAUUUCCUUGAUUAA&UUAAUCAAGGAAAUCACAGUUG	0.00597397
comp15920_c0_seq1:394	ana-miR1509a-5p	comp15920_c0_seq1	382	403	394	-31.9	-27.2	0.852665	(((((.((((((((((((((((&)))))))))))))))).)))))	CGACUCUGAUUUCCUUGAUUAA&UUAAUCAAGGAAAUCACAGUUG	0.00692649
comp35748_c0_seq1:14	ana-miR1509a-5p	comp35748_c0_seq1	2	23	14	-31.9	-27.2	0.852665	(((((.((((((((((((((((&)))))))))))))))).)))))	CGACUAUGAUUUCCUUGAUUAA&UUAAUCAAGGAAAUCACAGUUG	0.00430487
comp14487_c0_seq2:341	ana-miR1509b-5p	comp14487_c0_seq2	329	350	341	-32.4	-27.2	0.839506	..((((((((((((((((((((&))))))))))))))))))))..	CUACUAUGAUUUCCUUGAUUAA&UUAAUCAAGGGAAUCAUAGUUG	0.00835356
comp15155_c0_seq6:191	ana-miR1509b-5p	comp15155_c0_seq6	179	200	191	-32.4	-31.3	0.966049	((((((((((((((((((((((&))))))))))))))))))))))	CAACUGUGAUUUCCUUGAUUAA&UUAAUCAAGGGAAUCAUAGUUG	0.000239647
comp15186_c1_seq10:36	ana-miR1511a-3p	comp15186_c1_seq10	25	43	36	-38.9	-27.9	0.717224	.((((((((((((((--(((.&.)))..)))))))))))))).	ACAUGGUAUCAGAGC--GGUA&AACCAGGCUCUGAUACCAUGA	0.01475
comp15499_c1_seq10:1004	ana-miR1511a-3p	comp15499_c1_seq10	993	1016	1004	-38.9	-25.8	0.663239	..(((((((((((.((..((((((&))))))--))-)))))))))))..	UAGUGGUAUCAGAGGCUGCUGGUU&AACCAG--GC-UCUGAUACCAUGA	0.0595125
comp15499_c1_seq2:1268	ana-miR1511a-3p	comp15499_c1_seq2	1257	1280	1268	-38.9	-25.8	0.663239	..(((((((((((.((..((((((&))))))--))-)))))))))))..	UAGUGGUAUCAGAGGCUGCUGGUU&AACCAG--GC-UCUGAUACCAUGA	0.0581591
comp15499_c1_seq9:1365	ana-miR1511a-3p	comp15499_c1_seq9	1354	1377	1365	-38.9	-25.8	0.663239	..(((((((((((.((..((((((&))))))--))-)))))))))))..	UAGUGGUAUCAGAGGCUGCUGGUU&AACCAG--GC-UCUGAUACCAUGA	0.0597379
comp15745_c1_seq1:377	ana-miR1511a-3p	comp15745_c1_seq1	366	386	377	-38.9	-29.7	0.763496	.(((((((((((((((..(((&)))..))))))))))))))).	ACAUGGUAUCAGAGCCACGUU&AACCAGGCUCUGAUACCAUGA	0.0093038
comp15876_c0_seq40:193	ana-miR1511a-3p	comp15876_c0_seq40	182	202	193	-38.9	-27.5	0.706941	..((((((((((((((.((((&)))).))))))))))))))..	CAGUGGUAUCGGAGUCAGGUU&AACCAGGCUCUGAUACCAUGA	0.0171086
comp19214_c0_seq1:711	ana-miR1511a-3p	comp19214_c0_seq1	700	724	711	-38.9	-25.6	0.658098	...((((((((((((....(((((.&.)))))----))))))))))))...	UUUUGGUAUCAGAGUUUCUCUGGUC&AACCAG----GCUCUGAUACCAUGA	0.0633367
comp390_c0_seq1:799	ana-miR1511a-3p	comp390_c0_seq1	785	808	799	-38.9	-29.8	0.766067	(((...(((((((((((((((...&...)))))))))))))))---)))	UCAAGUUGGUAUCAGAGCCUGAUU&AACCAGGCUCUGAUACCA---UGA	0.00882879
comp6070_c1_seq1:211	ana-miR1511a-3p	comp6070_c1_seq1	200	219	211	-38.9	-25.4	0.652956	..(((((((((((((.-((..&..))..)))))))))))))..	GAAUGGUGUCAGAGCA-GGAU&AACCAGGCUCUGAUACCAUGA	0.0959797
comp11768_c1_seq3:1153	ana-miR156a-5p	comp11768_c1_seq3	1142	1162	1153	-38.2	-35.6	0.931937	((((((.((((((((((((((&)))))))))))))).))))))	GUGCUCUCUCUCUUCUGUCAA&UUGACAGAAGAGAGUGAGCAC	0.000239647
comp11768_c1_seq4:1358	ana-miR156c-5p	comp11768_c1_seq4	1347	1367	1358	-36.3	-33.6	0.92562	(((((((.(((((((((((((&))))))))))))).)))))))	GUGCUCUCUCUCUUCUGUCAA&UUGACAGAAGAGAUAGAGCAC	0.000479236
comp13662_c0_seq4:2291	ana-miR156d-3p	comp13662_c0_seq4	2273	2300	2291	-42.1	-30.8	0.731591	((((-((((((........((((((((((&))))))))))--------)))))).))))	GCUG-CAGAAGCCAAACGAAAGAGGGAGC&GCUCCCUCUU--------CUUCUGUCAGC	0.0243844
comp12590_c1_seq1:605	ana-miR156d-5p	comp12590_c1_seq1	594	614	605	-38.4	-39	1	((((((((((((((((((((.&.))))))))))))))))))))	GUGCUCUCUCUCUUCUGUCAU&UUGACAGAAGAGAGAGAGCAC	0.000239647
comp12590_c1_seq4:440	ana-miR156d-5p	comp12590_c1_seq4	429	449	440	-38.4	-39	1	((((((((((((((((((((.&.))))))))))))))))))))	GUGCUCUCUCUCUUCUGUCAU&UUGACAGAAGAGAGAGAGCAC	0.00239389
comp3834_c0_seq1:891	ana-miR156e-5p	comp3834_c0_seq1	880	900	891	-37.9	-37.1	0.978892	((((((((((((((((((((.&.))))))))))))))))))))	GUGCUCUCUAUCUUCUGUCAA&CUGACAGAAGAUAGAGAGCAC	0.000239647
comp3834_c0_seq2:1452	ana-miR156f-5p	comp3834_c0_seq2	1441	1461	1452	-36.3	-37.6	1	(((((((((((((((((((((&)))))))))))))))))))))	GUGCUCUCUAUCUUCUGUCAA&UUGACAGAAGAUAGAGAGCAC	0.000239647
comp10848_c0_seq1:1187	ana-miR156h-5p	comp10848_c0_seq1	1177	1196	1187	-37.2	-34.6	0.930108	((((((.(((((((((((((&))))))))))))).))))))	GUGCUCUCUCUCUUCUGUCA&UGACAGAAGAGAGUGAGCAC	0.00191557
comp10848_c0_seq5:1352	ana-miR156h-5p	comp10848_c0_seq5	1342	1361	1352	-37.2	-34.6	0.930108	((((((.(((((((((((((&))))))))))))).))))))	GUGCUCUCUCUCUUCUGUCA&UGACAGAAGAGAGUGAGCAC	0.00167632
comp12590_c1_seq2:439	ana-miR156h-5p	comp12590_c1_seq2	429	448	439	-37.2	-34.4	0.924731	((((((.(((((((((((((&))))))))))))).))))))	GUGCUCUCUCUCUUCUGUCA&UGACAGAAGAGAGUGAGCAC	0.00263296
comp15773_c2_seq28:758	ana-miR156i-3p	comp15773_c2_seq28	748	767	758	-35.5	-23.2	0.653521	..((((-((((((((((((((&)))))))))))))).))))..	CAUGAU-GAAGAAUGGGGAGU&GCUCUCUAUUCUUCUGUCAAC	0.238353
comp11270_c0_seq3:29	ana-miR156j-5p	comp11270_c0_seq3	17	38	29	-36.7	-23.96	0.652861	.(((((((((((((....(((.&.)))....))))))))))))).	CCUGACGGGAAGAGCGUGGAGG&GCUCAUUUCUCUUUCUGUCAGU	0.251024
comp16323_c0_seq1:791	ana-miR156j-5p	comp16323_c0_seq1	780	801	791	-36.7	-24.5	0.667575	.((((((-((((((((..(((((&)))))-.)))))))).)))))).	CCUGACA-AAAGAGGAUUUGAGC&GCUCA-UUUCUCUUUCUGUCAGU	0.18724
comp7279_c0_seq1:1259	ana-miR159a-3p	comp7279_c0_seq1	1249	1268	1259	-35.2	-31.6	0.897727	(((((((((((((.(((((.&.))))).)))))))))))))	GGAGCUCCCUUCACUCCAAU&UUUGGAUUGAAGGGAGCUCU	0.000479236
comp4558_c0_seq1:205	ana-miR159h-3p	comp4558_c0_seq1	195	214	205	-35.2	-24	0.681818	....((((((((((((((((&))))))))))))))))....	AACUCUCCCUUCAAUUCAAA&UUUGGAUUGAAGGGAGCUCA	0.0740508
comp14691_c0_seq1:639	ana-miR159i-3p	comp14691_c0_seq1	628	648	639	-43.2	-28.2	0.652778	((((((.((((((.(((((..&..))))).)))))).))))))	AGGAGCACCCUUUGAGUCUUG&UUGGACUGAAGGGGAGCUCCU	0.0613141
comp8112_c1_seq1:13	ana-miR159k-3p	comp8112_c1_seq1	3	22	13	-39.2	-33.6	0.857143	(((((((((((((.(((((.&.))))).)))))))))))))	GGAGCUCCCUUCACUCCAAU&UUUGGACUGAAGGGAGCUCC	0.000239647
comp10614_c1_seq1:342	ana-miR160a-5p	comp10614_c1_seq1	331	351	342	-45.4	-46.7	1	(((((((((((((((((((((&)))))))))))))))))))))	UGGCAUGCAGGGAGCCAGGCA&UGCCUGGCUCCCUGUAUGCCA	0.000479236
comp10614_c1_seq2:154	ana-miR160a-5p	comp10614_c1_seq2	143	163	154	-45.4	-46.7	1	(((((((((((((((((((((&)))))))))))))))))))))	UGGCAUGCAGGGAGCCAGGCA&UGCCUGGCUCCCUGUAUGCCA	0.000718768
comp13851_c0_seq1:1909	ana-miR160a-5p	comp13851_c0_seq1	1898	1918	1909	-45.4	-45.9	1	.((((((((((((((((((((&)))))))))))))))))))).	AGGCAUACAGGGAGCCAGGCA&UGCCUGGCUCCCUGUAUGCCA	0.000239647
comp13851_c0_seq2:1444	ana-miR160a-5p	comp13851_c0_seq2	1433	1453	1444	-45.4	-45.9	1	.((((((((((((((((((((&)))))))))))))))))))).	AGGCAUACAGGGAGCCAGGCA&UGCCUGGCUCCCUGUAUGCCA	0.00119766
comp13851_c0_seq4:1590	ana-miR160a-5p	comp13851_c0_seq4	1579	1599	1590	-45.4	-45.9	1	.((((((((((((((((((((&)))))))))))))))))))).	AGGCAUACAGGGAGCCAGGCA&UGCCUGGCUCCCUGUAUGCCA	0.000958243
comp12415_c1_seq1:2541	ana-miR162a-3p	comp12415_c1_seq1	2530	2551	2541	-37.5	-35.4	0.944	((((((((((((((.(((((((&)))))))-))))))))))))))	CUGGAUGCAGAGGUGUUAUCGA&UCGAUAA-ACCUCUGCAUCCAG	0.000479236
comp12415_c1_seq2:2541	ana-miR162a-3p	comp12415_c1_seq2	2530	2551	2541	-37.5	-35.4	0.944	((((((((((((((.(((((((&)))))))-))))))))))))))	CUGGAUGCAGAGGUGUUAUCGA&UCGAUAA-ACCUCUGCAUCCAG	0.000239647
comp14847_c0_seq4:707	ana-miR164a-3p	comp14847_c0_seq4	696	717	707	-43.1	-31.1	0.721578	...(((((((((.(((((((..&..)))))))-)))))))))...	CCGGGAGGGGGGAGAGCGCGGC&CACGUGCUC-CCCUUCUCCAAC	0.00906632
comp6817_c0_seq1:915	ana-miR164a-5p	comp6817_c0_seq1	904	924	915	-44.3	-39.2	0.884876	..(((((((((((((((((((&)))))))))))))))))))..	UUUACGUGCCCUGCUUCUCCA&UGGAGAAGCAGGGCACGUGCA	0.000239647
comp4910_c0_seq1:698	ana-miR164b-5p	comp4910_c0_seq1	687	707	698	-42.9	-39.8	0.927739	((((.((((((((((((((((&)))))))))))))))).))))	AGCAAGUGCCCUGCUUCUCCA&UGGAGAAGCAGGGCACAUGCU	0.000479236
comp4910_c0_seq2:228	ana-miR164b-5p	comp4910_c0_seq2	217	237	228	-42.9	-39.8	0.927739	((((.((((((((((((((((&)))))))))))))))).))))	AGCAAGUGCCCUGCUUCUCCA&UGGAGAAGCAGGGCACAUGCU	0.000239647
comp21396_c0_seq1:547	ana-miR164c-3p	comp21396_c0_seq1	536	555	547	-41.8	-27.9	0.667464	(((((.(((((((((((-(((&))).))))))))))).)))))	GGUGGAGAGGGAGGGCG-GUG&CAUGUGCCCUUCUUCCCCAUC	0.0850809
comp15474_c1_seq3:1238	ana-miR166a-3p	comp15474_c1_seq3	1227	1247	1238	-44.1	-37.4	0.848073	..((((((((((((((((((.&.))))))))))))))))))..	CUGGGAUGAAGCCUGGUCCGG&UCGGACCAGGCUUCAUUCCCC	0.00143702
comp15820_c1_seq3:1121	ana-miR166a-3p	comp15820_c1_seq3	1110	1130	1121	-44.1	-37.9	0.85941	..((((((((((((((((((.&.))))))))))))))))))..	CUGGAAUGAAGCCUGGUCCGG&UCGGACCAGGCUUCAUUCCCC	0.000239647
comp15820_c1_seq5:1121	ana-miR166a-3p	comp15820_c1_seq5	1110	1130	1121	-44.1	-37.9	0.85941	..((((((((((((((((((.&.))))))))))))))))))..	CUGGAAUGAAGCCUGGUCCGG&UCGGACCAGGCUUCAUUCCCC	0.000479236
comp15820_c1_seq7:671	ana-miR166a-3p	comp15820_c1_seq7	660	680	671	-44.1	-37.4	0.848073	..((((((((((((((((((.&.))))))))))))))))))..	UUGGGAUGAAGCCUGGUCCGG&UCGGACCAGGCUUCAUUCCCC	0.00167632
comp15798_c2_seq3:2089	ana-miR167a-5p	comp15798_c2_seq3	2078	2098	2089	-38.9	-31	0.796915	.((((((.(((((((((((..&..))))))))))).)))))).	GAGAUCAGGCUGGCAGCUUGU&UGAAGCUGCCAGCAUGAUCUA	0.0126225
comp15024_c0_seq2:574	ana-miR167d-5p	comp15024_c0_seq2	562	583	574	-39.8	-32.7	0.821608	((((((((.(((((((((((..&..))))))))))).))))))))	UAAGAUCAGGCUGGCAGCUUGU&UGAAGCUGCCAGCAUGAUCUUA	0.0119123
comp15024_c0_seq3:2522	ana-miR167d-5p	comp15024_c0_seq3	2510	2531	2522	-39.8	-32.9	0.826633	((((((((.(((((((((((..&..))))))))))).))))))))	UGAGAUCAGGCUGGCAGCUUGU&UGAAGCUGCCAGCAUGAUCUUA	0.0112015
comp15024_c0_seq5:3256	ana-miR167d-5p	comp15024_c0_seq5	3244	3265	3256	-39.8	-32.9	0.826633	((((((((.(((((((((((..&..))))))))))).))))))))	UGAGAUCAGGCUGGCAGCUUGU&UGAAGCUGCCAGCAUGAUCUUA	0.0116754
comp15024_c0_seq6:574	ana-miR167d-5p	comp15024_c0_seq6	562	583	574	-39.8	-32.7	0.821608	((((((((.(((((((((((..&..))))))))))).))))))))	UAAGAUCAGGCUGGCAGCUUGU&UGAAGCUGCCAGCAUGAUCUUA	0.0121491
comp11961_c0_seq1:519	ana-miR168a-5p	comp11961_c0_seq1	508	528	519	-43.7	-35.4	0.810069	..(((((.(((((((((((..&..))))))))))).)))))..	CCCCCGAGCUGCACCAAGCAU&UCGCUUGGUGCAGGUCGGGAA	0.000239647
comp12517_c0_seq3:949	ana-miR169a-5p	comp12517_c0_seq3	938	958	949	-40.5	-30.4	0.750617	.((((((.((((((((((((.&.)))))))))))).)))))).	GCGGCAAAUCAUUCUUGGCUU&CAGCCAAGAAUGACUUGCCGG	0.000958243
comp12517_c0_seq4:1306	ana-miR169a-5p	comp12517_c0_seq4	1295	1315	1306	-40.5	-30.4	0.750617	.((((((.((((((((((((.&.)))))))))))).)))))).	GCGGCAAAUCAUUCUUGGCUU&CAGCCAAGAAUGACUUGCCGG	0.000718768
comp13459_c0_seq4:1248	ana-miR169c-5p	comp13459_c0_seq4	1237	1257	1248	-41.2	-30.5	0.740291	..(((((.((((((((((((.&.)))))))))))).)))))..	CAGGCAACUCAUCCUUGGCUC&AAGCCAAGGAUGACUUGCCGG	0.0078781
comp15451_c0_seq3:1596	ana-miR171-1b-3p	comp15451_c0_seq3	1585	1605	1596	-37.5	-38.7	1	(((((((((((((((((((((&)))))))))))))))))))))	GAUAUUGGCGCGGCUCAAUCA&UGAUUGAGCCGUGCCAAUAUC	0.000479236
comp15661_c0_seq18:2787	ana-miR171-1b-5p	comp15661_c0_seq18	2776	2797	2787	-36.3	-24.8	0.683196	.(((((((((((..((((((..&..))))))-.))))))))))).	CCUGAGUGGGCCCCAGCUAACA&UAUUGGCU-UGGUUCACUCAGA	0.0410758
comp14326_c1_seq1:122	ana-miR171-1f-3p	comp14326_c1_seq1	113	131	122	-33	-23.3	0.706061	..((((((((((((((...&...))))))))))))))..	UUUGUUGGCAUGGCUUCUG&AUUGAGCCGUGCCAAUAUC	0.0343875
comp12853_c0_seq13:867	ana-miR172b-3p	comp12853_c0_seq13	856	876	867	-34.3	-34.2	0.997085	.((((((((((((((((((((&)))))))))))))))))))).	CUGCAGCAUCAUCAGGAUUCU&AGAAUCUUGAUGAUGCUGCAU	0.00263296
comp12853_c0_seq1:1794	ana-miR172b-3p	comp12853_c0_seq1	1783	1803	1794	-34.3	-34.2	0.997085	.((((((((((((((((((((&)))))))))))))))))))).	CUGCAGCAUCAUCAGGAUUCU&AGAAUCUUGAUGAUGCUGCAU	0.00358868
comp12853_c0_seq6:1909	ana-miR172b-3p	comp12853_c0_seq6	1898	1918	1909	-34.3	-34.2	0.997085	.((((((((((((((((((((&)))))))))))))))))))).	CUGCAGCAUCAUCAGGAUUCU&AGAAUCUUGAUGAUGCUGCAU	0.000958243
comp13332_c0_seq1:1211	ana-miR394a-5p	comp13332_c0_seq1	1201	1220	1211	-39.2	-34.3	0.875	((((((.(((((((((((((&))))))))))))).))))))	GGAGGUUGACAGAAUGCCAA&UUGGCAUUCUGUCCACCUCC	0.000479236
comp13332_c0_seq4:18	ana-miR394a-5p	comp13332_c0_seq4	8	27	18	-39.2	-34.3	0.875	((((((.(((((((((((((&))))))))))))).))))))	GGAGGUUGACAGAAUGCCAA&UUGGCAUUCUGUCCACCUCC	0.000239647
comp10567_c1_seq1:140	ana-miR396b-5p	comp10567_c1_seq1	129	149	140	-35.1	-29.5	0.840456	.((.(((((((((((((((((&))))))))))))))))).)).	AAGCUCAAGAAAGCUGUGGGA&UUCCACAGCUUUCUUGAACUG	0.000479236
comp10567_c1_seq2:140	ana-miR396b-5p	comp10567_c1_seq2	129	149	140	-35.1	-29.5	0.840456	.((.(((((((((((((((((&))))))))))))))))).)).	AAGCUCAAGAAAGCUGUGGGA&UUCCACAGCUUUCUUGAACUG	0.000239647
comp11385_c0_seq1:1050	ana-miR396c-5p	comp11385_c0_seq1	1038	1059	1050	-33.4	-25.6	0.766467	((((.((((((((((.((((((&)))))).))))))))))-))))	AGGUAUCAAGAAAGCAGUGGAA&UUCCACAGCUUUCUUGA-ACUU	0.013805
comp12770_c0_seq2:397	ana-miR396c-5p	comp12770_c0_seq2	386	407	397	-33.4	-29.2	0.874251	..(((((((((((.((((((((&))))))))-)))))))))))..	CCGUUCAAGAAAGCCUGUGGAA&UUCCACAG-CUUUCUUGAACUU	0.00167632
comp14274_c1_seq1:819	ana-miR396c-5p	comp14274_c1_seq1	808	829	819	-33.4	-29.2	0.874251	..(((((((((((.((((((((&))))))))-)))))))))))..	UCGUUCAAGAAAGCCUGUGGAA&UUCCACAG-CUUUCUUGAACUU	0.00119766
comp14274_c1_seq2:353	ana-miR396c-5p	comp14274_c1_seq2	342	363	353	-33.4	-29	0.868263	..(((((((((((.((((((((&))))))))-)))))))))))..	CCGUUCAAGAAAGCCUGUGGAA&UUCCACAG-CUUUCUUGAACUU	0.00239389
comp14274_c1_seq3:789	ana-miR396c-5p	comp14274_c1_seq3	778	799	789	-33.4	-29.2	0.874251	..(((((((((((.((((((((&))))))))-)))))))))))..	UCGUUCAAGAAAGCCUGUGGAA&UUCCACAG-CUUUCUUGAACUU	0.00191557
comp14274_c1_seq4:358	ana-miR396c-5p	comp14274_c1_seq4	347	368	358	-33.4	-29	0.868263	..(((((((((((.((((((((&))))))))-)))))))))))..	CCGUUCAAGAAAGCCUGUGGAA&UUCCACAG-CUUUCUUGAACUU	0.00215476
comp19381_c0_seq1:787	ana-miR396c-5p	comp19381_c0_seq1	776	796	787	-33.4	-23.9	0.715569	(((.((((((((((((.(((.&.))).)))))))))))).)))	AGGCUCAAGAAAGCUGAGGAU&UUCCACAGCUUUCUUGAACUU	0.0445171
comp37794_c0_seq1:211	ana-miR396c-5p	comp37794_c0_seq1	200	221	211	-33.4	-29.2	0.874251	..(((((((((((.((((((((&))))))))-)))))))))))..	UCGUUCAAGAAAGCCUGUGGAA&UUCCACAG-CUUUCUUGAACUU	0.00143702
comp13626_c0_seq3:168	ana-miR1507a-3p	comp13626_c0_seq3	156	178	168	-37.2	-27.8	0.747312	.((((((((.((((((((((.((&))-)))))))))).)))))))).	CUAGACGAUUUGUGGAAUGAUGA&UC-UCAUUCCACACAUCGUCUAA	0.0130498
comp15069_c7_seq13:284	ana-miR1507a-3p	comp15069_c7_seq13	272	293	284	-37.2	-28.5	0.766129	.(((((((.((((((((.((((&)))).)))))))).))))))).	AUGGACGAGGUGUGGAAGGAGA&UCUCAUUCCACACAUCGUCUAA	0.0077539
comp15069_c7_seq1:284	ana-miR1507a-3p	comp15069_c7_seq1	272	293	284	-37.2	-28.5	0.766129	.(((((((.((((((((.((((&)))).)))))))).))))))).	AUGGACGAGGUGUGGAAGGAGA&UCUCAUUCCACACAUCGUCUAA	0.00823652
comp8930_c1_seq2:1778	ana-miR1507a-3p	comp8930_c1_seq2	1766	1787	1778	-37.2	-30.8	0.827957	...((((((((((((((((((.&.))))))))))))))))))...	CAUGAUGGUGUGUGGAAUGGGG&UCUCAUUCCACACAUCGUCUAA	0.00339976
comp12638_c0_seq1:13	ana-miR1507a-5p	comp12638_c0_seq1	3	21	13	-38.7	-25.8	0.666667	.(((((-((((-((((((((.&.)))))))).)))).))))).	CCUCUU-CUCC-AACACCUCA&AGAGGUGUUUGGAGUGAGAGA	0.401753
comp14487_c0_seq3:297	ana-miR1509b-5p	comp14487_c0_seq3	285	306	297	-32.4	-27.2	0.839506	..((((((((((((((((((((&))))))))))))))))))))..	CUACUAUGAUUUCCUUGAUUAA&UUAAUCAAGGGAAUCAUAGUUG	0.0173618
comp11539_c0_seq1:882	ana-miR1511a-3p	comp11539_c0_seq1	871	896	882	-38.9	-28	0.719794	((((((((((((((((.....(((..&..)))-----))))))))))))))))	UCAUGGUAUUGGAGCCAGUCCUGGAA&AACCA-----GGCUCUGAUACCAUGA	0.0268766
comp15423_c0_seq2:2151	ana-miR1515a-5p	comp15423_c0_seq2	2139	2159	2151	-33.6	-28.7	0.854167	((((((((((((((-(((((((&))))))).))))))))))))))	GGAUCAUUACAUGC-AAAAUGA&UCAUUUUUGCGUGUAAUGAUCC	0.00194414
comp14280_c0_seq7:1173	ana-miR156a-3p	comp14280_c0_seq7	1160	1183	1173	-32.9	-21.88	0.665046	(((((....((((((((((((.((&))-))))))))))))--..)))))	GCUGAGCUUGAAAGAAAGGUGCAG&CU-CACUUUUCUUUC--UGUCAGU	0.42794
comp10848_c0_seq4:990	ana-miR156b-5p	comp10848_c0_seq4	979	999	990	-39.8	-36.9	0.927136	((((((.((((((((((((((&)))))))))))))).))))))	GUGCUCUCUCUCUUCUGUCAG&CUGACAGAAGAGAGUGAGCAC	0.00145846
comp13841_c0_seq24:193	ana-miR156c-3p	comp13841_c0_seq24	172	202	193	-37.8	-24.9	0.65873	...(((((((..........(((((((((((&)))))))))))----------)))))))...	ACCGGCAGAAUGGCACAUCUGAAGGCAGAGC&GCUCUGUCUUC----------UUCUGUCAUC	0.52334
comp14579_c0_seq2:740	ana-miR156e-3p	comp14579_c0_seq2	724	750	740	-37.5	-25	0.666667	(((((((((....(((((.((((.(((&)))-)))).)))))----)))))))))	UGAUGACAGUAUUAAGAAAAGAGAAGC&GCU-CUCUAUUCUU----CUGUCAUCA	0.257146
comp3854_c0_seq1:1219	ana-miR156e-3p	comp3854_c0_seq1	1206	1228	1219	-37.5	-26.7	0.712	(((((.(((.(((((((((((((&)))))))))))))-))).)))))	UGAUGUCAGCGAGGGUGGAGGGU&GCUCUCUAUUCUU-CUGUCAUCA	0.0676594
comp14345_c0_seq3:413	ana-miR156g-3p	comp14345_c0_seq3	402	423	413	-38.1	-25.5	0.669291	.((((((((((((..((((((.&.))))))-.)))))))))))).	UAUGAUAGGAGCGGAGGAGAGA&GCUCUCU-AUGCUUCUGUCAUC	0.218593
comp11768_c1_seq2:1362	ana-miR156h-5p	comp11768_c1_seq2	1352	1371	1362	-37.2	-34.9	0.938172	((((((.(((((((((((((&))))))))))))).))))))	GUGCUCUCUCUCUUCUGUCA&UGACAGAAGAGAGUGAGCAC	0.00145846
comp14214_c0_seq7:1330	ana-miR156h-5p	comp14214_c0_seq7	1320	1339	1330	-37.2	-25	0.672043	.((((((((((((((((.((&)).)))))))))))))))).	UUGUUUGCUCUCUUCUGACA&UGACAGAAGAGAGUGAGCAC	0.0672057
comp13578_c0_seq3:365	ana-miR156i-3p	comp13578_c0_seq3	353	374	365	-35.5	-23.1	0.650704	..(((((.(((((((((((((.&.)))))))))))))-)))))..	UGUGAUGUGAGGAAUGGAGAGG&GCUCUCUAUUCUUC-UGUCAAC	0.438691
comp6924_c0_seq1:333	ana-miR156i-3p	comp6924_c0_seq1	322	342	333	-35.5	-27.1	0.76338	...(((((((((((.((((((&)))))).)))))))))))...	CUGGACAGGAGAAUUGAGGGC&GCUCUCUAUUCUUCUGUCAAC	0.0106461
comp19896_c0_seq1:272	ana-miR156k-5p	comp19896_c0_seq1	258	283	272	-42.5	-28	0.658824	((((((...(((((((((.(..((((&))))-.)-)))))))))---))))))	GGUGAUGAAGGAGAGAGAUGAGGAGC&GCUC-AC-UCUCUCUCU---GUCACC	0.233653
comp7977_c1_seq1:406	ana-miR156k-5p	comp7977_c1_seq1	395	414	406	-42.5	-28	0.658824	((((((((((((((....-((&)).....))))))))))))))	GGUGACGGAGAGAGUAAC-GC&GCUCACUCUCUCUCUGUCACC	0.234025
comp23235_c0_seq1:1651	ana-miR159a-3p	comp23235_c0_seq1	1641	1660	1651	-35.2	-29.2	0.829545	.((((((((((((.((((((&)))))).)))))))))))).	UGAGUUCCCUUCACUCCAAA&UUUGGAUUGAAGGGAGCUCU	0.00194414
comp3098_c0_seq1:1461	ana-miR159a-5p	comp3098_c0_seq1	1451	1470	1461	-34.2	-24.5	0.716374	...((((((((((((((.((&)).))))))))))))))...	UUCUUGGACUUCAAGGAUCU&AGCUCCUUGAAGUCCAAUUG	0.0869612
comp3826_c1_seq1:15	ana-miR159a-5p	comp3826_c1_seq1	5	24	15	-34.2	-23.7	0.692982	...((((((..((((((((.&.))))))))..))))))...	UUCUUGGACCCCAAGGAGCG&AGCUCCUUGAAGUCCAAUUG	0.151218
comp7833_c0_seq2:705	ana-miR159a-5p	comp7833_c0_seq2	695	714	705	-34.2	-22.7	0.663743	......((((((((((((((&))))))))))))))......	AAACAAGAUUUCGAGGAGCU&AGCUCCUUGAAGUCCAAUUG	0.262906
comp13112_c0_seq3:328	ana-miR159b-5p	comp13112_c0_seq3	312	337	328	-38	-27	0.710526	.((((((.((((....((((((((((&))))))))))----))))-)))))).	AAGUGGAUCUGAUGAAAGAAGGCUCU&AGAGCUUUCU----UCAG-UCCACUC	0.0428409
comp15499_c1_seq7:797	ana-miR160a-5p	comp15499_c1_seq7	786	806	797	-45.4	-30.2	0.665198	.((.(((-((((((((((((..&..)))))))))))).)))-)).	AGGUCAU-CAGGGAGUCAGGAA&UGCCUGGCUCCCUGUAUG-CCA	0.054412
comp6255_c0_seq2:19	ana-miR160a-5p	comp6255_c0_seq2	9	28	19	-45.4	-29.8	0.656388	..(((.-((((((((((((((&))))))))))))))..)))..	ACGCGC-UAGGGAGCUAGGCA&UGCCUGGCUCCCUGUAUGCCA	0.0766872
comp15409_c0_seq2:890	ana-miR162a-5p	comp15409_c0_seq2	879	901	890	-43.1	-28.6	0.663573	...(((((((((..(((((((((&)))))))))--)))))))))...	ACACGGUGAACCGGGCUGCUUCU&GGAGGCAGC--GGUUCAUCGAUC	0.0851827
comp13882_c0_seq12:601	ana-miR164d-3p	comp13882_c0_seq12	590	611	601	-40	-33.6	0.84	.((((((((((((((((((.((&))-)))))))))))))))))).	AGGGGGAGGAGAAUACGUGACA&UG-CACGUGUUCUCCUUCUCCA	0.00533729
comp13926_c0_seq2:465	ana-miR166a-3p	comp13926_c0_seq2	454	474	465	-44.1	-32.5	0.736961	.((((((((((((((((.(..&..).)))))))))))))))).	AGGGAAUGAGGCCUGGUGUAG&UCGGACCAGGCUUCAUUCCCC	0.00823652
comp15024_c0_seq1:3446	ana-miR167d-5p	comp15024_c0_seq1	3434	3455	3446	-39.8	-32.9	0.826633	((((((((.(((((((((((..&..))))))))))).))))))))	UGAGAUCAGGCUGGCAGCUUGU&UGAAGCUGCCAGCAUGAUCUUA	0.0221308
comp14572_c2_seq1:277	ana-miR168a-5p	comp14572_c2_seq1	266	286	277	-43.7	-33.2	0.759725	..((((((((((((((((...&...))))))))))))))))..	AACCCGACCUGCACUAAGAAU&UCGCUUGGUGCAGGUCGGGAA	0.00145846
comp15821_c0_seq1:2653	ana-miR168a-5p	comp15821_c0_seq1	2637	2662	2653	-43.7	-31.2	0.713959	.((((((.....((((((.(((((((&))))))).))))))-----)))))).	CUCCUGAGAUUUCCUGCAGCAGGCGA&UCGCUUGGUGCAGG-----UCGGGAA	0.00678796
comp15821_c0_seq2:2658	ana-miR168a-5p	comp15821_c0_seq2	2642	2667	2658	-43.7	-31.2	0.713959	.((((((.....((((((.(((((((&))))))).))))))-----)))))).	CUCCUGAGAUUUCCUGCAGCAGGCGA&UCGCUUGGUGCAGG-----UCGGGAA	0.00920105
comp9874_c0_seq1:234	ana-miR169a-3p	comp9874_c0_seq1	223	243	234	-34.7	-23.8	0.685879	...((.(((((((((((((((&))))))))))))))).))...	AGAAGGCAAAGACGGCUUGCU&GGCAAGUUGUUUUUGGCUACA	0.117961
comp4564_c0_seq2:384	ana-miR16c7-3p	comp4564_c0_seq2	372	395	384	-44.5	-28.98	0.651236	((((((((((-((((((....((((&))))--..)))))).))))))))))	GGUGAAGUUG-CACAGUUUAAGGCC&GGUC--AUGCUGUGACAGCUUCACU	0.0966815
comp6680_c1_seq1:369	ana-miR171-1b-5p	comp6680_c1_seq1	358	385	369	-36.3	-26.3	0.724518	.(((((((.((((.......((((((((&))))))))-------)))).))))))).	CCUGAGUGUGCCAAGGAGGAGGCCAAUA&UAUUGGCU-------UGGUUCACUCAGA	0.023557
comp15451_c0_seq4:1612	ana-miR171-1d-3p	comp15451_c0_seq4	1601	1621	1612	-37.5	-36.4	0.970667	.((((((((((((((((((((&)))))))))))))))))))).	AGGGAUAUUGGCGCGGCUCAA&UUGAGCCGCGUCAAUAUCUCA	0.000486389
comp14280_c0_seq2:851	ana-miR172a-3p	comp14280_c0_seq2	840	859	851	-35.8	-26.7	0.74581	((((((((.((((-((((((.&.)))))).)))).))))))))	CUGCAGCAGCAUC-AGGUUCG&AGAAUCUUGAUGAUGCUGCAG	0.0173618
comp12853_c0_seq2:867	ana-miR172b-3p	comp12853_c0_seq2	856	876	867	-34.3	-34.2	0.997085	.((((((((((((((((((((&)))))))))))))))))))).	CUGCAGCAUCAUCAGGAUUCU&AGAAUCUUGAUGAUGCUGCAU	0.00436899
comp12853_c0_seq8:1749	ana-miR172b-3p	comp12853_c0_seq8	1738	1758	1749	-34.3	-34.2	0.997085	.((((((((((((((((((((&)))))))))))))))))))).	CUGCAGCAUCAUCAGGAUUCU&AGAAUCUUGAUGAUGCUGCAU	0.00242958
comp3406_c0_seq1:528	ana-miR172c-5p	comp3406_c0_seq1	518	537	528	-33.9	-25.1	0.740413	...(((((-((((((((((((&)))))))))))).)))))...	AGGGAAUC-UGGUGAUGCUGC&GUAGCAUCAUCAAGAUUCACA	0.0353612
comp15024_c0_seq1:1502	ana-miR393a-3p	comp15024_c0_seq1	1491	1512	1502	-34.3	-22.6	0.658892	((((..(((((((..(((((((&)))))))-.)))))))..))))	AAUCGCAAGGGAUUUGCAUGGU&AUCAUGC-UAUCCCUUUGGAUU	0.238484
comp10388_c0_seq3:1548	ana-miR396d-3p	comp10388_c0_seq3	1538	1556	1548	-32	-20.8	0.65	((((((((((((....-(((&))).....))))))))))))	CUUCCUACAGCUGUGA-GAA&UUCAAUAAAGCUGUGGGAAG	0.202462
comp5007_c0_seq1:554	ana-miR1507a-3p	comp5007_c0_seq1	542	563	554	-37.2	-24.4	0.655914	......((((((((((((((..&..))))))))))))))......	UCUGUGGAUGUGUGGAAUGAAU&UCUCAUUCCACACAUCGUCUAA	0.791769
comp7342_c0_seq2:70	ana-miR1507a-3p	comp7342_c0_seq2	57	80	70	-37.2	-24.8	0.666667	...(((((((.((((((((.((((&))))-))))))))-)))))))...	GAUGAUGAUGAUGUGGAAUGGAGG&UCUC-AUUCCACA-CAUCGUCUAA	0.682816
comp9154_c0_seq1:2119	ana-miR1507a-3p	comp9154_c0_seq1	2107	2128	2119	-37.2	-24.5	0.658602	..((((((((.((((((.((((&)))).)))))).))))))))..	GAGGAUGGUGGGUGGGGCGAGA&UCUCAUUCCACACAUCGUCUAA	0.75507
comp10586_c0_seq1:113	ana-miR1507a-5p	comp10586_c0_seq1	100	122	113	-38.7	-25.2	0.651163	.((((((..((((((((((.((.&.)).))))))))))--)))))).	CCUCUCAGCUUCCAAGCAUGUCA&AGAGGUGUUUGGAG--UGAGAGA	0.999865
comp12091_c0_seq1:92	ana-miR1507a-5p	comp12091_c0_seq1	81	100	92	-38.7	-27	0.697674	..(((((((((((((-(((..&..))).)))))))))))))..	AUUCUCACUCCAAAC-CCUAA&AGAGGUGUUUGGAGUGAGAGA	0.930698
comp13744_c0_seq5:1231	ana-miR1507a-5p	comp13744_c0_seq5	1220	1241	1231	-38.7	-26	0.671835	(((((((((((((((.((((..&..))))-)))))))))))))))	UCUUUUGCUCCAAGCUGCCUAG&AGAGGU-GUUUGGAGUGAGAGA	0.993552
comp13744_c0_seq9:961	ana-miR1507a-5p	comp13744_c0_seq9	950	971	961	-38.7	-26	0.671835	(((((((((((((((.((((..&..))))-)))))))))))))))	UCUUUUGCUCCAAGCUGCCUAG&AGAGGU-GUUUGGAGUGAGAGA	0.995817
comp14656_c0_seq2:268	ana-miR1507a-5p	comp14656_c0_seq2	256	278	268	-38.7	-25.6	0.661499	.(((((((((.(((.(((((((.&.)))))))-)))-))))))))).	CCUCUCAUUCUCGACGCACCUUC&AGAGGUGU-UUG-GAGUGAGAGA	0.999343
comp15173_c0_seq6:887	ana-miR1507a-5p	comp15173_c0_seq6	875	896	887	-38.7	-26.1	0.674419	.(((.((((((((((((((((.&.))))))))))))))))-))).	GCUCAUUGCUCCAGAUGCCUUA&AGAGGUGUUUGGAGUGA-GAGA	0.991799
comp15863_c0_seq7:1111	ana-miR1507a-5p	comp15863_c0_seq7	1100	1120	1111	-38.7	-27	0.697674	((((((((((((((((((...&...))))))))))))))))))	UUUCUUACUCCAAGCGCUCAA&AGAGGUGUUUGGAGUGAGAGA	0.935133
comp16064_c0_seq1:21	ana-miR1507a-5p	comp16064_c0_seq1	10	29	21	-38.7	-26.7	0.689922	.(((((((((((..-(((((.&.)))))...))))))))))).	CUUCUCACUCCACA-ACCUCA&AGAGGUGUUUGGAGUGAGAGA	0.965287
comp16672_c0_seq1:68	ana-miR1507a-5p	comp16672_c0_seq1	57	77	68	-38.7	-26.2	0.677003	((((((((((((..(((((((&)))))))..))))))))))))	UCUCUCAUUCUAUUCAUUUCU&AGAGGUGUUUGGAGUGAGAGA	0.985307
comp17279_c0_seq1:803	ana-miR1507a-5p	comp17279_c0_seq1	792	812	803	-38.7	-28.18	0.728165	.((((((((((...((((((.&.))))))...)))))))))).	CCUCUUACUCCUGCCACCUCA&AGAGGUGUUUGGAGUGAGAGA	0.831281
comp4941_c0_seq1:738	ana-miR1507a-5p	comp4941_c0_seq1	727	747	738	-38.7	-25.2	0.651163	(((((..(((((((((((...&...)))))))))))..)))))	UCUCUGUCUCCAAAUACCGAU&AGAGGUGUUUGGAGUGAGAGA	0.999811
comp8048_c0_seq2:185	ana-miR1507a-5p	comp8048_c0_seq2	174	194	185	-38.7	-27.6	0.713178	((((((.((((((((((((((&)))))))))))))).))))))	UUUCUCUCUCCAGAUGCUUCU&AGAGGUGUUUGGAGUGAGAGA	0.882373
comp8165_c0_seq1:386	ana-miR1507a-5p	comp8165_c0_seq1	373	395	386	-38.7	-26.1	0.674419	.(((...((((((((((((((((&))))))))))))))))--.))).	CCUCCACCGCUCCAAAUACUUCU&AGAGGUGUUUGGAGUG--AGAGA	0.992278
comp10013_c0_seq1:1346	ana-miR1509a-3p	comp10013_c0_seq1	1336	1355	1346	-33	-21.8	0.660606	.(((((-((((((((((.((.&.)).)))))))))).))))).	UUUUGA-CAAGGGAACAGGGA&ACUGUGUUCCCUUGAUUAAAC	0.926404
comp10013_c0_seq2:1972	ana-miR1509a-3p	comp10013_c0_seq2	1962	1981	1972	-33	-21.8	0.660606	.(((((-((((((((((.((.&.)).)))))))))).))))).	UUUUGA-CAAGGGAACAGGGA&ACUGUGUUCCCUUGAUUAAAC	0.934742
comp10013_c0_seq3:847	ana-miR1509a-3p	comp10013_c0_seq3	837	856	847	-33	-21.8	0.660606	.(((((-((((((((((.((.&.)).)))))))))).))))).	UUUUGA-CAAGGGAACAGGGA&ACUGUGUUCCCUUGAUUAAAC	0.925514
comp15155_c0_seq1:142	ana-miR1509a-5p	comp15155_c0_seq1	130	151	142	-31.9	-33.7	1	((((((((((((((((((((((&))))))))))))))))))))))	CAACUGUGAUUUCCUUGAUUAA&UUAAUCAAGGAAAUCACAGUUG	0.00599386
comp15201_c1_seq11:1848	ana-miR1511a-3p	comp15201_c1_seq11	1837	1859	1848	-38.9	-26.8	0.688946	.((((((.(((((((..((((((&))))))--))))))).)))))).	CCGUGGUCUCAGAGUCUCUGGUU&AACCAG--GCUCUGAUACCAUGA	0.513942
comp15745_c1_seq4:33	ana-miR1511a-3p	comp15745_c1_seq4	22	42	33	-38.9	-29.7	0.763496	.(((((((((((((((..(((&)))..))))))))))))))).	ACAUGGUAUCAGAGCCACGUU&AACCAGGCUCUGAUACCAUGA	0.204236
comp11085_c0_seq2:1927	ana-miR156a-3p	comp11085_c0_seq2	1916	1934	1927	-32.9	-21.86	0.664438	((((((((((...--((((((&)))))).....))))))))))	GCUGACAGAACCU--GGUGGG&CUCACUUUUCUUUCUGUCAGU	0.999018
comp11085_c0_seq3:1710	ana-miR156a-3p	comp11085_c0_seq3	1699	1717	1710	-32.9	-21.86	0.664438	((((((((((...--((((((&)))))).....))))))))))	GCUGACAGAACCU--GGUGGG&CUCACUUUUCUUUCUGUCAGU	0.999012
comp11867_c0_seq1:429	ana-miR156a-3p	comp11867_c0_seq1	418	439	429	-32.9	-21.8	0.662614	.(((((.((((((((((..(((&)))-.)))))))))).))))).	UCUGACUGGAAGAAGGGGGGAG&CUC-ACUUUUCUUUCUGUCAGU	0.999688
comp12669_c0_seq2:3412	ana-miR156a-3p	comp12669_c0_seq2	3401	3421	3412	-32.9	-25.6	0.778116	(.((((((.((((((((((((&)))))))))))).)))))).)	GGUGGCAGCAAGGAAAGUGAG&CUCACUUUUCUUUCUGUCAGU	0.315283
comp13669_c0_seq5:720	ana-miR156a-3p	comp13669_c0_seq5	709	728	720	-32.9	-22.9	0.696049	...((((((((((((((-(((&))).))))))))))))))...	CGAGAUAGAAAGAAAAG-GAG&CUCACUUUUCUUUCUGUCAGU	0.938549
comp14236_c0_seq1:124	ana-miR156a-3p	comp14236_c0_seq1	114	134	124	-32.9	-21.7	0.659574	((((-(((((((((((.((((.&.))))-))))))))))).))))	GCUG-CAGGAAGAAGAGGUGGC&CUCAC-UUUUCUUUCUGUCAGU	0.999768
comp15840_c0_seq5:2889	ana-miR156a-3p	comp15840_c0_seq5	2879	2898	2889	-32.9	-22.4	0.680851	(((((((-(((((((((.(((&))).))))))))).)))))))	ACUGGCA-AAAGAAAGGCGAG&CUCACUUUUCUUUCUGUCAGU	0.990059
comp17699_c0_seq1:839	ana-miR156a-3p	comp17699_c0_seq1	827	848	839	-32.9	-21.4	0.650456	...(((.((((((((((((((.&.))))))))))))))-)))...	AGGGACUGGAAAGGGAAGUGAA&CUCACUUUUCUUUCU-GUCAGU	0.999992
comp18098_c0_seq1:941	ana-miR156a-3p	comp18098_c0_seq1	931	950	941	-32.9	-23.5	0.714286	..((((-((((((((((((((&)))))))))))))).))))..	UAUGGC-GAAGGAAGAGUGGG&CUCACUUUUCUUUCUGUCAGU	0.824029
comp20753_c0_seq1:1287	ana-miR156a-3p	comp20753_c0_seq1	1276	1295	1287	-32.9	-26.7	0.81155	(((((((((((((((((-((.&.)).)))))))))))))))))	ACUGGCAGAAAGAAGAG-GAA&CUCACUUUUCUUUCUGUCAGU	0.149832
comp21941_c0_seq1:659	ana-miR156a-3p	comp21941_c0_seq1	648	668	659	-32.9	-26.2	0.796353	(((((.(((((((((((.(((&))).))))))))))).)))))	GCUGAGAGAAAGAGAAGAGAG&CUCACUUUUCUUUCUGUCAGU	0.179952
comp22659_c0_seq1:1739	ana-miR156a-3p	comp22659_c0_seq1	1730	1748	1739	-32.9	-22.3	0.677812	.((((((((--(((((((((.&.)))))))))..)))))))).	UCUGGCAGA--GAAAAGUGAU&CUCACUUUUCUUUCUGUCAGU	0.992596
comp3559_c0_seq1:148	ana-miR156a-3p	comp3559_c0_seq1	137	159	148	-32.9	-23.1	0.702128	(((((.((.((((..((((((((&))))))))--)))).)).)))))	GCUGAGAGUGAGAUGAAGGUGAG&CUCACUUU--UCUUUCUGUCAGU	0.910254
comp3682_c0_seq2:572	ana-miR156a-3p	comp3682_c0_seq2	560	580	572	-32.9	-22.3	0.677812	((.(((((((((((((((-((.&.)).)))))))))))))))-))	GCAUGGCAGAAGGAAAGG-GAA&CUCACUUUUCUUUCUGUCA-GU	0.991946
comp3840_c0_seq1:1575	ana-miR156a-3p	comp3840_c0_seq1	1560	1583	1575	-32.9	-21.8	0.662614	((((((....(((((((((((-(((&))).)))))))))))----))))))	ACUGAUGAUGAGGAGGAAGAG-GAG&CUCACUUUUCUUUCU----GUCAGU	0.999577
comp5539_c0_seq1:1949	ana-miR156a-3p	comp5539_c0_seq1	1934	1958	1949	-32.9	-23.6	0.717325	(((((((((....((((((.(((((&))))).))))))----)))))))))	ACUGGCAGAAAUGGAGGAGCGUGAG&CUCACUUUUCUU----UCUGUCAGU	0.810865
comp5573_c0_seq2:614	ana-miR156a-3p	comp5573_c0_seq2	603	623	614	-32.9	-21.4	0.650456	(((((.(((((((((.(.(((&))).).))))))))).)))))	ACUGAGGGGGAGAAAUGGGAG&CUCACUUUUCUUUCUGUCAGU	0.999988
comp5971_c0_seq1:2491	ana-miR156a-3p	comp5971_c0_seq1	2479	2502	2491	-32.9	-21.5	0.653495	(((((.((((((((((.(((.(((&)))-)))-))))))))))-)))))	ACUGAGCAGGGGGAGAUGGUAGAG&CUC-ACU-UUUCUUUCUG-UCAGU	0.999986
comp7125_c0_seq2:623	ana-miR156a-3p	comp7125_c0_seq2	611	632	623	-32.9	-21.4	0.650456	..((((((((.(((((((.(((&))).)))))))-))))))))..	AAUGGCAGAGCAGAGAAGAGAG&CUCACUUUUCU-UUCUGUCAGU	0.999991
comp8007_c0_seq2:176	ana-miR156a-3p	comp8007_c0_seq2	158	185	176	-32.9	-24.5	0.744681	(((.(((((((......(((((((((((&)))))))))))------)))))))-)))	GCUGGACAGGAGGAAAAAGAGAAGUGAG&CUCACUUUUCU------UUCUGUC-AGU	0.591708
comp8011_c0_seq1:1289	ana-miR156a-3p	comp8011_c0_seq1	1278	1298	1289	-32.9	-22.2	0.674772	(((((((((((.(((((((..&..))))))).)))))))))))	GCUGACGGAGGUGAAGGUGCC&CUCACUUUUCUUUCUGUCAGU	0.994584
comp14214_c0_seq9:701	ana-miR156a-5p	comp14214_c0_seq9	690	710	701	-38.2	-25.7	0.672775	.((((((((((((((((.(((&))).)))))))))))))))).	UUGUUUGCUCUCUUCUGACAA&UUGACAGAAGAGAGUGAGCAC	0.477581
comp16870_c0_seq1:353	ana-miR156a-5p	comp16870_c0_seq1	342	362	353	-38.2	-27.2	0.712042	..(.(((((((((((.(((((&))))).))))))))))).)..	CGGGUCACUCUCUUCCGUCAA&UUGACAGAAGAGAGUGAGCAC	0.241602
comp16301_c0_seq1:878	ana-miR156b-3p	comp16301_c0_seq1	866	887	878	-37.2	-25.6	0.688172	((-(((((..(((((((((((((&)))))))))))))--))))).))	CC-GGCGGUAAAAGAGAGGUGGG&CUCACUUCUCUUU--CUGUCAGG	0.80035
comp10848_c0_seq5:1353	ana-miR156b-5p	comp10848_c0_seq5	1342	1362	1353	-39.8	-36.9	0.927136	((((((.((((((((((((((&)))))))))))))).))))))	GUGCUCUCUCUCUUCUGUCAG&CUGACAGAAGAGAGUGAGCAC	0.0119518
comp10042_c0_seq2:100	ana-miR156c-3p	comp10042_c0_seq2	88	111	100	-37.8	-25.5	0.674603	((((((.((((((((((..((((.&.))))--))))))))))-))))))	GGUGGCAAGAAGAAGGCGUGGAGA&GCUCU--GUCUUCUUCU-GUCAUC	0.99788
comp10183_c0_seq1:1520	ana-miR156c-3p	comp10183_c0_seq1	1504	1532	1520	-37.8	-24.8	0.656085	(((((.....(((((((((((...(((((&)))))---)))))))))))-----)))))	GAUGAUACUUCGGAGGAAGAUGCGGGAGC&GCUCU---GUCUUCUUCUG-----UCAUC	0.999929
comp10474_c0_seq1:764	ana-miR156c-3p	comp10474_c0_seq1	755	773	764	-37.8	-24.9	0.65873	((((-(((-(((((((((.((&)).))))))))).))).))))	GGUG-CAG-AGAAGGCAGUGC&GCUCUGUCUUCUUCUGUCAUC	0.999863
comp1282_c0_seq1:184	ana-miR156c-3p	comp1282_c0_seq1	173	194	184	-37.8	-24.6	0.650794	((.((((((.(((.((((((((&))))))))-))).)))))).))	GAGGGCGGACGAGCGGCGGAGC&GCUCUGUC-UUCUUCUGUCAUC	0.999976
comp13882_c0_seq6:441	ana-miR156c-3p	comp13882_c0_seq6	432	450	441	-37.8	-26.2	0.693122	((-(((((-(((((((((((.&.))))))))))).))))).))	GA-GACAG-AGAAGACAGGGA&GCUCUGUCUUCUUCUGUCAUC	0.977348
comp14847_c0_seq4:703	ana-miR156c-3p	comp14847_c0_seq4	688	712	703	-37.8	-25.4	0.671958	(((((....((((((((((.(((((&))))).))))))))))----)))))	GGUGGGCGCCGGGAGGGGGGAGAGC&GCUCUGUCUUCUUCUG----UCAUC	0.998591
comp15266_c1_seq2:1537	ana-miR156c-3p	comp15266_c1_seq2	1526	1552	1537	-37.8	-25.3	0.669312	(((((((.(((((((((......((((&))))------))))))))).)))))))	GGUGACAAAAGAAGACAUUAAACGGGC&GCUC------UGUCUUCUUCUGUCAUC	0.998919
comp15266_c1_seq5:1537	ana-miR156c-3p	comp15266_c1_seq5	1526	1552	1537	-37.8	-25.3	0.669312	(((((((.(((((((((......((((&))))------))))))))).)))))))	GGUGACAAAAGAAGACAUUAAACGGGC&GCUC------UGUCUUCUUCUGUCAUC	0.999058
comp15703_c3_seq1:1888	ana-miR156c-3p	comp15703_c3_seq1	1875	1897	1888	-37.8	-25.3	0.669312	.((((((((..((((((.(((((&))))).))))))--)))))))).	UGUGACAGAGAAGAAGGAAGAGC&GCUCUGUCUUCU--UCUGUCAUC	0.99907
comp15703_c3_seq2:2289	ana-miR156c-3p	comp15703_c3_seq2	2276	2298	2289	-37.8	-25.3	0.669312	.((((((((..((((((.(((((&))))).))))))--)))))))).	UGUGACAGAGAAGAAGGAAGAGC&GCUCUGUCUUCU--UCUGUCAUC	0.999006
comp15703_c3_seq4:1175	ana-miR156c-3p	comp15703_c3_seq4	1162	1184	1175	-37.8	-25.3	0.669312	.((((((((..((((((.(((((&))))).))))))--)))))))).	UGUGACAGAGAAGAAGGAAGAGC&GCUCUGUCUUCU--UCUGUCAUC	0.999035
comp15703_c3_seq6:1206	ana-miR156c-3p	comp15703_c3_seq6	1193	1215	1206	-37.8	-25.3	0.669312	.((((((((..((((((.(((((&))))).))))))--)))))))).	UGUGACAGAGAAGAAGGAAGAGC&GCUCUGUCUUCU--UCUGUCAUC	0.998932
comp16046_c0_seq1:914	ana-miR156c-3p	comp16046_c0_seq1	903	923	914	-37.8	-26.7	0.706349	....((((((((((((((((.&.))))))))))))))))....	CGAAGCAGAGGAAGGCGGAGG&GCUCUGUCUUCUUCUGUCAUC	0.94869
comp16275_c0_seq1:519	ana-miR156c-3p	comp16275_c0_seq1	503	528	519	-37.8	-25.6	0.677249	(((((((.....(((((((((((((.&.)))))))))))))-----)))))))	GAUGACGAUGAUGAGGGAGAUGGAGG&GCUCUGUCUUCUUC-----UGUCAUC	0.996922
comp16934_c0_seq1:1505	ana-miR156c-3p	comp16934_c0_seq1	1494	1513	1505	-37.8	-28.2	0.746032	((((((((((((((-((((((&)))))).))))))))))))))	GGUGGCGGAAGGGG-UGGAGC&GCUCUGUCUUCUUCUGUCAUC	0.80035
comp16986_c0_seq1:681	ana-miR156c-3p	comp16986_c0_seq1	670	695	681	-37.8	-25.6	0.677249	((.(((((((((((.....(((((((&)))))))-----))))))))))).))	GGCGGCGGAGGAGGCGGUAGCGGAGC&GCUCUGU-----CUUCUUCUGUCAUC	0.996847
comp19047_c0_seq1:927	ana-miR156c-3p	comp19047_c0_seq1	917	937	927	-37.8	-24.8	0.656085	(((((-((((((((((..((((&))))-.)))))))))).)))))	GAUGA-AGAGGAGGAUUUGAGC&GCUC-UGUCUUCUUCUGUCAUC	0.999911
comp19437_c0_seq1:157	ana-miR156c-3p	comp19437_c0_seq1	146	168	157	-37.8	-26	0.687831	(((((((((..(((((..(((((&)))))--)))))..)))))))))	GAUGGCAGAUAAAGAUGAAGAGC&GCUCU--GUCUUCUUCUGUCAUC	0.990807
comp4140_c0_seq1:864	ana-miR156c-3p	comp4140_c0_seq1	853	872	864	-37.8	-26	0.687831	((((((.((((((((-(((((&))))).)))))))).))))))	GGUGAUUGAAGAAGA-GGAGC&GCUCUGUCUUCUUCUGUCAUC	0.991549
comp6121_c0_seq1:452	ana-miR156c-3p	comp6121_c0_seq1	442	461	452	-37.8	-25.6	0.677249	.(((((((.-(((((((((((&)))))))))))..))))))).	UAUGGCGGU-GAAGACGGAGU&GCUCUGUCUUCUUCUGUCAUC	0.997102
comp6193_c0_seq1:1214	ana-miR156c-3p	comp6193_c0_seq1	1202	1223	1214	-37.8	-25.9	0.685185	.(((...(((((((((((((((&)))))))))))))))-..))).	AAUGCUGGGAAGAGGGCAGGGC&GCUCUGUCUUCUUCU-GUCAUC	0.992278
comp6422_c0_seq1:219	ana-miR156c-3p	comp6422_c0_seq1	208	228	219	-37.8	-24.9	0.65873	...(((((((((((((((...&...)))))))))))))))...	ACCGGCGGAGGAAGACAGUUU&GCUCUGUCUUCUUCUGUCAUC	0.999869
comp6929_c0_seq1:636	ana-miR156c-3p	comp6929_c0_seq1	625	646	636	-37.8	-25.8	0.68254	(((((.(((((((((((..(((&)))-.))))))))))).)))))	GAUGAAGGAAGAAGACAAAGGC&GCU-CUGUCUUCUUCUGUCAUC	0.994385
comp8319_c1_seq1:848	ana-miR156c-3p	comp8319_c1_seq1	837	857	848	-37.8	-24.6	0.650794	((((((((((((((.(((-(((&))).)))-))))))))))))))	GGUGAUGGAAGAAGCACA-AGC&GCUCUGU-CUUCUUCUGUCAUC	0.999976
comp9639_c1_seq2:300	ana-miR156c-3p	comp9639_c1_seq2	290	309	300	-37.8	-25	0.661376	(((((-((((((.((((((((&)))))))).)))))).)))))	GGUGG-AGAGGAUGGCAGAGU&GCUCUGUCUUCUUCUGUCAUC	0.999661
comp10181_c0_seq1:2508	ana-miR156c-5p	comp10181_c0_seq1	2497	2517	2508	-36.3	-24.3	0.669421	.((((((((((.(((((....&....))))).)))))))))).	AUGCUCUGUCUGUUCUGAUUC&UUGACAGAAGAGAUAGAGCAC	0.704892
comp15209_c0_seq2:2099	ana-miR156c-5p	comp15209_c0_seq2	2088	2107	2099	-36.3	-24.2	0.666667	.(((((((((((((((-(((.&.))).))))))))))))))).	AUGCUCUGUUUCUUCU-UCAU&UUGACAGAAGAGAUAGAGCAC	0.73516
comp13662_c0_seq2:2290	ana-miR156d-3p	comp13662_c0_seq2	2272	2299	2290	-42.1	-30.8	0.731591	((((-((((((........((((((((((&))))))))))--------)))))).))))	GCUG-CAGAAGCCAAACGAAAGAGGGAGC&GCUCCCUCUU--------CUUCUGUCAGC	0.455126
comp13856_c0_seq3:1598	ana-miR156d-3p	comp13856_c0_seq3	1586	1608	1598	-42.1	-28.1	0.667458	((.((((((((((((.(((((..&..)))))-))))))))))))-))	GCAUGAUAGGAGAAGCAGGGAAA&GCUCCCU-CUUCUUCUGUCA-GC	0.990237
comp13856_c0_seq4:1737	ana-miR156d-3p	comp13856_c0_seq4	1725	1747	1737	-42.1	-28.1	0.667458	((.((((((((((((.(((((..&..)))))-))))))))))))-))	GCAUGAUAGGAGAAGCAGGGAAA&GCUCCCU-CUUCUUCUGUCA-GC	0.989756
comp15933_c0_seq1:426	ana-miR156d-3p	comp15933_c0_seq1	413	437	426	-42.1	-27.7	0.657957	(((((..(((((((((..((((((.&.))))))--)))))))))--)))))	GCUGAGGUAGGAGAAGGCGGGGAGA&GCUCCCU--CUUCUUCUG--UCAGC	0.9949
comp16861_c0_seq1:1605	ana-miR156d-3p	comp16861_c0_seq1	1593	1614	1605	-42.1	-28.6	0.679335	(((((.(..((((((((((((.&.))))))))))))..)-)))))	GCUGAGCUAGAGAGGGGGGAGA&GCUCCCUCUUCUUCUG-UCAGC	0.955584
comp17902_c0_seq1:334	ana-miR156d-3p	comp17902_c0_seq1	324	343	334	-42.1	-27.9	0.662708	((((((-(((((((((.((((&)))).))))))))).))))))	GCUGAU-GAAGAAGGGUGGGC&GCUCCCUCUUCUUCUGUCAGC	0.99264
comp3175_c0_seq1:843	ana-miR156d-3p	comp3175_c0_seq1	833	852	843	-42.1	-29.2	0.693587	(((.-((.(((((((((((((&))))))))))))).))..)))	GCUU-CAAAAGAAGAGGGAGC&GCUCCCUCUUCUUCUGUCAGC	0.885856
comp3175_c0_seq2:1026	ana-miR156d-3p	comp3175_c0_seq2	1016	1035	1026	-42.1	-29.2	0.693587	(((.-((.(((((((((((((&))))))))))))).))..)))	GCUU-CAAAAGAAGAGGGAGC&GCUCCCUCUUCUUCUGUCAGC	0.896324
comp3786_c0_seq2:1591	ana-miR156d-3p	comp3786_c0_seq2	1579	1600	1591	-42.1	-28.3	0.672209	((.((((.(((((((((((((.&.)))))))))))))-)))).))	GUGGGCAGGAGGAAGGGGGGGA&GCUCCCUCUUCUUC-UGUCAGC	0.981974
comp5275_c0_seq1:718	ana-miR156d-3p	comp5275_c0_seq1	703	728	718	-42.1	-28.6	0.679335	((((((...((((.(((((((((.((&))-)))))))))-))))---))))))	GCUGACAUUGGAAUGAGGAGGGAUGU&GC-UCCCUCUUC-UUCU---GUCAGC	0.961552
comp5867_c0_seq1:1286	ana-miR156d-3p	comp5867_c0_seq1	1275	1295	1286	-42.1	-28.6	0.679335	...((.((((((((((((((.&.)))))))))))))).))...	GGAGGGAGAGGGAGAGGGAGA&GCUCCCUCUUCUUCUGUCAGC	0.958427
comp7706_c0_seq1:286	ana-miR156d-3p	comp7706_c0_seq1	273	295	286	-42.1	-29.3	0.695962	(((((.((.((((((((((.(((&))).))))))))))-))-)))))	GCUGAGCAUGAAGAGGAGGAAGC&GCUCCCUCUUCUUC-UG-UCAGC	0.871272
comp7916_c0_seq2:611	ana-miR156d-3p	comp7916_c0_seq2	599	620	611	-42.1	-27.4	0.650831	(((((..((((((.(((((((.&.))))))).))))))-.)))))	GUUGAGGAGGAGAUGAGGGAGA&GCUCCCUCUUCUUCU-GUCAGC	0.998766
comp9527_c0_seq1:1443	ana-miR156d-3p	comp9527_c0_seq1	1433	1452	1443	-42.1	-29.9	0.710214	((.-((((((((((((((((.&.))))))))))))))))..))	GCA-ACGGAGGGAGAGGGAGA&GCUCCCUCUUCUUCUGUCAGC	0.765164
comp11443_c0_seq1:138	ana-miR156e-3p	comp11443_c0_seq1	126	152	138	-37.5	-24.6	0.656	(((((((((((((((((.....(((((&)))))-----)))))))))))))))))	UGGUGGUGGAGGAAUGGCUGGUGGAGC&GCUCU-----CUAUUCUUCUGUCAUCA	0.989878
comp12156_c0_seq1:1225	ana-miR156e-3p	comp12156_c0_seq1	1215	1234	1225	-37.5	-25.7	0.685333	.((((--(((((((((((((((&)))))))))))))))..)))).	CGAUG--GGGAGAAUGGAGAGU&GCUCUCUAUUCUUCUGUCAUCA	0.860808
comp15660_c3_seq1:170	ana-miR156e-3p	comp15660_c3_seq1	159	179	170	-37.5	-26.4	0.704	(((((((-(((((((((((((.&.))))))))))))).)))))))	UGGUGAU-GGGGAAUGGAGAGA&GCUCUCUAUUCUUCUGUCAUCA	0.715348
comp16454_c0_seq1:595	ana-miR156e-3p	comp16454_c0_seq1	583	604	595	-37.5	-24.7	0.658667	.(((((.(.(((((((((((((&))))))))))))).).))))).	AGGUGAGGAAAGAGUGGGGAGU&GCUCUCUAUUCUUCUGUCAUCA	0.985218
comp17794_c0_seq1:40	ana-miR156e-3p	comp17794_c0_seq1	28	49	40	-37.5	-25.4	0.677333	(((((((((..(((((((((((&)))))))))))..)))))))))	UGAUGGUGGUUGAGUGGAGAGU&GCUCUCUAUUCUUCUGUCAUCA	0.913952
comp18016_c0_seq1:987	ana-miR156e-3p	comp18016_c0_seq1	974	996	987	-37.5	-27.7	0.738667	(((((.(((((((((((((((..&..)))))))))))))))-)))))	UGAUGUACGGAAGAAUAGAGGAA&GCUCUCUAUUCUUCUGU-CAUCA	0.362941
comp18200_c0_seq1:629	ana-miR156e-3p	comp18200_c0_seq1	613	638	629	-37.5	-25	0.666667	((((((....((((((((((((.(((&))).))))))))))))----))))))	UGGUGAGAAUCGGAGGAGUGGAAGGC&GCUCUCUAUUCUUCUG----UCAUCA	0.973195
comp23888_c0_seq1:1064	ana-miR156e-3p	comp23888_c0_seq1	1051	1073	1064	-37.5	-25.3	0.674667	.(((((.(.(((((((((((((.&.)))))))))))))-).))))).	CGGUGGGGUGAAGAAUGGGGAGG&GCUCUCUAUUCUUC-UGUCAUCA	0.923241
comp7731_c0_seq1:321	ana-miR156e-3p	comp7731_c0_seq1	309	338	321	-37.5	-25.1	0.669333	.((.(((((((((((........(((((((&)))))))--------))))))))))).)).	GGACGACGGAAGGGUUGUGUGACAGAGAGC&GCUCUCU--------AUUCUUCUGUCAUCA	0.948381
comp13204_c0_seq2:718	ana-miR156f-3p	comp13204_c0_seq2	707	727	718	-43.6	-30.3	0.694954	(((-(.(((((((((.((((((&)))))).))))))))).).)))	GGA-GCCAGAGGCCUUGAGAGC&GCUCUCUAGGCUUCUGUCAUCC	0.302821
comp15640_c0_seq1:504	ana-miR156f-3p	comp15640_c0_seq1	491	514	504	-43.6	-29.3	0.672018	.(((((.(((((((.((((((((.&.))))))))-)))))))-))))).	UGGUGACCAGAGGCACUGGGGAGA&GCUCUCUAG-GCUUCUG-UCAUCC	0.511011
comp16572_c0_seq1:1763	ana-miR156f-3p	comp16572_c0_seq1	1751	1774	1763	-43.6	-28.8	0.66055	(((.((((((((((.((((((.((&))-))))))-)))))))))).)))	GGGCGGCAGAGGUCGUGGAGGUGC&GC-UCUCUA-GGCUUCUGUCAUCC	0.677043
comp7002_c0_seq1:267	ana-miR156f-3p	comp7002_c0_seq1	256	276	267	-43.6	-29	0.665138	.((-(((((((((((.((((((&)))))).))))))))))).)).	UGA-GACAGAAGCUUUGAGGGC&GCUCUCUAGGCUUCUGUCAUCC	0.617835
comp18908_c0_seq1:62	ana-miR156f-5p	comp18908_c0_seq1	51	70	62	-36.3	-24.6	0.677686	..((((((((((-((((((..&..)))))).))))))))))..	CAGUUCUCUAUC-UCUGUCCU&UUGACAGAAGAUAGAGAGCAC	0.483825
comp14051_c0_seq2:777	ana-miR156g-3p	comp14051_c0_seq2	765	789	777	-38.1	-25.1	0.658793	(((((((.((.(((((((...((((&))))---))))))).))-)))))))	GGUGACAUGGUGCAUGGACAGGAGC&GCUC---UCUAUGCUUC-UGUCAUC	0.979671
comp14051_c0_seq3:896	ana-miR156g-3p	comp14051_c0_seq3	884	908	896	-38.1	-25.1	0.658793	(((((((.((.(((((((...((((&))))---))))))).))-)))))))	GGUGACAUGGUGCAUGGACAGGAGC&GCUC---UCUAUGCUUC-UGUCAUC	0.980972
comp18253_c0_seq1:560	ana-miR156g-3p	comp18253_c0_seq1	549	568	560	-38.1	-25.8	0.677165	...((((((((((.((-((((&)))).)).))))))))))...	CAAGACAGAGGCAGAG-GAGC&GCUCUCUAUGCUUCUGUCAUC	0.907515
comp18675_c0_seq1:817	ana-miR156g-3p	comp18675_c0_seq1	806	826	817	-38.1	-25	0.656168	..((((((.(((((.((((((&)))))).))))).))))))..	GUUGGCGGCGGCAUUGGGAGC&GCUCUCUAUGCUUCUGUCAUC	0.986734
comp4348_c0_seq2:1423	ana-miR156g-3p	comp4348_c0_seq2	1413	1431	1423	-38.1	-25.1	0.658793	((((((((-((-((((((((.&.)))))))).)).))))))))	GAUGACAG-AG-AUGGAGAGA&GCUCUCUAUGCUUCUGUCAUC	0.981424
comp12590_c1_seq1:604	ana-miR156h-5p	comp12590_c1_seq1	594	613	604	-37.2	-34.4	0.924731	((((((.(((((((((((((&))))))))))))).))))))	GUGCUCUCUCUCUUCUGUCA&UGACAGAAGAGAGUGAGCAC	0.0583475
comp14214_c0_seq9:700	ana-miR156h-5p	comp14214_c0_seq9	690	709	700	-37.2	-25	0.672043	.((((((((((((((((.((&)).)))))))))))))))).	UUGUUUGCUCUCUUCUGACA&UGACAGAAGAGAGUGAGCAC	0.594155
comp14823_c0_seq1:1767	ana-miR156h-5p	comp14823_c0_seq1	1753	1775	1767	-37.2	-24.6	0.66129	((((((((((....((-((((((.&.)))))).))----))))))))))	GUGCUCACUCAGUUUC-UCUGUUU&UGACAGAAGA----GAGUGAGCAC	0.680903
comp16870_c0_seq1:352	ana-miR156h-5p	comp16870_c0_seq1	342	361	352	-37.2	-26.3	0.706989	..(.(((((((((((.((((&)))).))))))))))).)..	CGGGUCACUCUCUUCCGUCA&UGACAGAAGAGAGUGAGCAC	0.272856
comp18632_c0_seq1:272	ana-miR156i-3p	comp18632_c0_seq1	261	279	272	-35.5	-23.5	0.661972	.((((((((((((-((((-((&)).)))).)))))))))))).	AUUGGCAGGAGAG-AGAG-GC&GCUCUCUAUUCUUCUGUCAAC	0.995021
comp3749_c1_seq1:871	ana-miR156i-3p	comp3749_c1_seq1	859	885	871	-35.5	-25	0.704225	((((.((((((((((.....(((((((&)))))))-----))))))))))-))))	GUUGUACAGGGGAAUUUGGAGGAGGGC&GCUCUCU-----AUUCUUCUGU-CAAC	0.710167
comp6235_c0_seq1:1658	ana-miR156i-3p	comp6235_c0_seq1	1646	1667	1658	-35.5	-24.6	0.692958	....((((.(((((((((((((&)))))))))))))-))))....	AGGAGCAGUGAGAAUAGGGAGC&GCUCUCUAUUCUU-CUGUCAAC	0.855696
comp11085_c0_seq1:1324	ana-miR156j-5p	comp11085_c0_seq1	1306	1332	1324	-36.7	-23.9	0.651226	((((((((((......(((((((((-((&)).)))))))))------))))))))))	GCUGACAGAACCUGGUGGGGGAAUG-GU&GCUCAUUUCUCU------UUCUGUCAGU	0.999339
comp13494_c0_seq4:3803	ana-miR156j-5p	comp13494_c0_seq4	3792	3811	3803	-36.7	-25.5	0.694823	(((-(((((((((((.-(((((&)))))..))))))))))).)))	GCU-ACAGAGAGAGAU-UGAGC&GCUCAUUUCUCUUUCUGUCAGU	0.898787
comp15224_c0_seq5:216	ana-miR156j-5p	comp15224_c0_seq5	205	226	216	-36.7	-26.8	0.730245	(((((-(((((((((.(((((((&)))))))-))))))))).)))))	ACUGG-AGAAGGAGACAAUGAGC&GCUCAUU-UCUCUUUCUGUCAGU	0.584277
comp16530_c0_seq1:751	ana-miR156j-5p	comp16530_c0_seq1	738	759	751	-36.7	-26.4	0.719346	((((((.((((((((-(((((((&))))))).))))))))-))))))	AUUGGCAAGAGAGAG-AAUGGGC&GCUCAUUUCUCUUUCU-GUCAGU	0.747596
comp17064_c0_seq1:636	ana-miR156j-5p	comp17064_c0_seq1	625	646	636	-36.7	-24.4	0.66485	(((((-((((((((((.((((((&))))))-)))))))))).)))))	GCUGG-GGAAGGAGAAGGUGAGU&GCUCAU-UUCUCUUUCUGUCAGU	0.995423
comp17266_c0_seq1:16	ana-miR156j-5p	comp17266_c0_seq1	4	25	16	-36.7	-26	0.708447	...((.(((((((((((((((.&.))))))))))))))).))...	AGAGAGAGAGAGAGAGAUGGGG&GCUCAUUUCUCUUUCUGUCAGU	0.827175
comp17311_c0_seq1:554	ana-miR156j-5p	comp17311_c0_seq1	543	563	554	-36.7	-24.7	0.673025	(((((.(((((-((((((((((&)))))))))).))))).)))))	AUUGAGAGGAA-AGAGAUGAGC&GCUCAUUUCUCUUUCUGUCAGU	0.987433
comp20753_c0_seq1:1289	ana-miR156j-5p	comp20753_c0_seq1	1276	1299	1289	-36.7	-24.1	0.656676	((((((((((((.(((((...(((&)))-..)))))-))))))))))))	ACUGGCAGAAAGAAGAGGAAAGGC&GCU-CAUUUCU-CUUUCUGUCAGU	0.998831
comp6897_c0_seq3:591	ana-miR156j-5p	comp6897_c0_seq3	579	599	591	-36.7	-24.6	0.6703	((((.((((-(((((-(((((((&))))))).))))).))))-))))	GCUGAACAG-AAGAG-GAUGAGC&GCUCAUUUCUCUUUCUGU-CAGU	0.989632
comp7916_c0_seq2:283	ana-miR156j-5p	comp7916_c0_seq2	271	293	283	-36.7	-26.3	0.716621	...((((((((((((((.(((((&)))))-))))))))))))))...	AGAGAUGGAAAGAGAGGUUGAGC&GCUCA-UUUCUCUUUCUGUCAGU	0.753593
comp7916_c0_seq3:242	ana-miR156j-5p	comp7916_c0_seq3	230	252	242	-36.7	-26.3	0.716621	...((((((((((((((.(((((&)))))-))))))))))))))...	AGAGAUGGAAAGAGAGGUUGAGC&GCUCA-UUUCUCUUUCUGUCAGU	0.770744
comp7916_c0_seq4:327	ana-miR156j-5p	comp7916_c0_seq4	315	337	327	-36.7	-26.3	0.716621	...((((((((((((((.(((((&)))))-))))))))))))))...	AGAGAUGGAAAGAGAGGUUGAGC&GCUCA-UUUCUCUUUCUGUCAGU	0.773484
comp8007_c0_seq2:177	ana-miR156j-5p	comp8007_c0_seq2	158	186	177	-36.7	-25	0.681199	(((.(((((((......(((((((((((.&.)))))))))))------)))))))-)))	GCUGGACAGGAGGAAAAAGAGAAGUGAGA&GCUCAUUUCUCU------UUCUGUC-AGU	0.968089
comp10125_c0_seq5:60	ana-miR156k-5p	comp10125_c0_seq5	46	69	60	-42.5	-28.5	0.670588	((..((.(((..((((((((((((&))))))))))))--))).))-.))	GGGAGAGAGAAAGAGAGAGUGAGU&GCUCACUCUCUC--UCUGUC-ACC	0.915997
comp11516_c0_seq1:1227	ana-miR156k-5p	comp11516_c0_seq1	1217	1236	1227	-42.5	-29.7	0.698824	((-(((((((((((((.(((.&.))).))))))))))))).))	GG-GACAGGGAGAGGGAGAGG&GCUCACUCUCUCUCUGUCACC	0.613212
comp17991_c0_seq1:17	ana-miR156k-5p	comp17991_c0_seq1	6	26	17	-42.5	-29.1	0.684706	.((((.((((((((((.(((.&.))).)))))))))).)))).	UGUGAGAGAGAGAGAGAGAGA&GCUCACUCUCUCUCUGUCACC	0.785414
comp19165_c0_seq1:609	ana-miR156k-5p	comp19165_c0_seq1	599	618	609	-42.5	-29.5	0.694118	(((((-((((((((((.((((&)))).)))))))))).)))))	GGUGA-GGGGAGAGGGGGGGC&GCUCACUCUCUCUCUGUCACC	0.654964
comp7997_c0_seq1:672	ana-miR156k-5p	comp7997_c0_seq1	660	680	672	-42.5	-28.1	0.661176	(((((((((..(((((-(((((&))))).)))))-.)))))))))	GGUGACGGAUAAGAGA-UGGGC&GCUCACUCUCU-CUCUGUCACC	0.956378
comp8600_c1_seq1:758	ana-miR156k-5p	comp8600_c1_seq1	744	766	758	-42.5	-29.6	0.696471	((((...((((((((((((-(((.&.))).))))))))))))---))))	GGUGGAAACAGAGGGAGAG-GAGA&GCUCACUCUCUCUCUGU---CACC	0.631375
comp18080_c0_seq1:119	ana-miR159a-3p	comp18080_c0_seq1	109	128	119	-35.2	-27.2	0.772727	..((((((((((((((((..&..))))))))))))))))..	CCGGCUUCCUUCAAUCCACC&UUUGGAUUGAAGGGAGCUCU	0.154928
comp4941_c0_seq1:3639	ana-miR159a-3p	comp4941_c0_seq1	3629	3648	3639	-35.2	-23.3	0.661932	(((((((((.(((((((...&...))))))).)))))))))	AGGGCUCUCCUCAGUCUGCA&UUUGGAUUGAAGGGAGCUCU	0.968848
comp6235_c0_seq1:1381	ana-miR159a-3p	comp6235_c0_seq1	1365	1391	1381	-35.2	-23.8	0.676136	((((((((((......(((..((((((&))))))-.)))------))))))))))	AGAGCUCCCUCAGUAAUCGCUUCCGAG&UUUGGA-UUGA------AGGGAGCUCU	0.882373
comp11142_c0_seq1:875	ana-miR159a-5p	comp11142_c0_seq1	865	884	875	-34.2	-22.6	0.660819	....((((((((..(((((.&.)))))..))))))))....	GUUCUGGAUUUCUUGGAGCA&AGCUCCUUGAAGUCCAAUUG	0.983026
comp12046_c0_seq1:355	ana-miR159a-5p	comp12046_c0_seq1	345	364	355	-34.2	-22.44	0.65614	(((((((((.....((((((&)))))).....)))))))))	CGGUUGGACCCGGUGGAGCU&AGCUCCUUGAAGUCCAAUUG	0.98957
comp15021_c0_seq1:3313	ana-miR159a-5p	comp15021_c0_seq1	3303	3322	3313	-34.2	-22.7	0.663743	((((((((((((.(((.(((&))).))).))))))))))))	UAGUUGGACUUCCAGGUGUU&AGCUCCUUGAAGUCCAAUUG	0.977618
comp16414_c0_seq1:674	ana-miR159a-5p	comp16414_c0_seq1	664	682	674	-34.2	-22.9	0.669591	.(((((((((.-((((((((&))))))))..))))))))).	GGGUUGGAUUG-GAGGAGCU&AGCUCCUUGAAGUCCAAUUG	0.966718
comp6226_c0_seq1:592	ana-miR159a-5p	comp6226_c0_seq1	582	601	592	-34.2	-24.1	0.704678	(((.(((((((.((((((((&)))))))).))))))).)))	CGGAUGGAUUUGAAGGAGCU&AGCUCCUUGAAGUCCAAUUG	0.757998
comp7755_c0_seq2:580	ana-miR159a-5p	comp7755_c0_seq2	570	589	580	-34.2	-23.3	0.681287	...(((.((((((((((((.&.)))))))))))).)))...	GAUUUGUACUUCAAGGAGCG&AGCUCCUUGAAGUCCAAUUG	0.930698
comp9348_c0_seq1:574	ana-miR159b-3p	comp9348_c0_seq1	563	581	574	-41.6	-29.6	0.711538	((((.((((((-((((-((((&)))).)))).))))))-))))	GGGAGGCUCCC-UCAG-CCAA&UUGGACUGAAGGGAGC-UCCC	0.12914
comp10076_c0_seq3:1848	ana-miR159b-5p	comp10076_c0_seq3	1835	1858	1848	-38	-28.7	0.755263	((((((..(((((((.((((((((&))))))))-)))))))--))))))	GGGUGGUCACUGGAGCAAAGCUCU&AGAGCUUU-CUUCAGU--CCACUC	0.165028
comp11867_c0_seq2:1274	ana-miR159b-5p	comp11867_c0_seq2	1262	1283	1274	-38	-24.7	0.65	.((((((...(((((((((((.&.)))))))))))-..)))))).	AGGUGGGAAAGGAGAGAGCUCA&AGAGCUUUCUUC-AGUCCACUC	0.987583
comp13726_c0_seq1:665	ana-miR159b-5p	comp13726_c0_seq1	647	674	665	-38	-24.8	0.652632	((((((((...(((....(((((((((.&.)))))))))----)))---))))))))	GAGUGGACACUUGAUUUGAGGAAGCUUA&AGAGCUUUCU----UCA---GUCCACUC	0.981535
comp14543_c0_seq5:352	ana-miR159b-5p	comp14543_c0_seq5	341	362	352	-38	-28.3	0.744737	(((((.(((((((.(((((((.&.)))))))-))))))).)))))	GAGUGCACUGAAGCAGAGCUCA&AGAGCUUU-CUUCAGUCCACUC	0.204236
comp15017_c0_seq1:2644	ana-miR159b-5p	comp15017_c0_seq1	2634	2653	2644	-38	-25.2	0.663158	((((((-((((((((((((..&..)))))))))))).))))))	GAGUGG-UUGAGGAAGGUUAU&AGAGCUUUCUUCAGUCCACUC	0.947442
comp15640_c0_seq1:510	ana-miR159b-5p	comp15640_c0_seq1	488	519	510	-38	-25.8	0.678947	((((((...........((((((((((((((.&.))))))))))))))-----------))))))	GAGUGGUGACCAGAGGCACUGGGGAGAGUUCA&AGAGCUUUCUUCAGU-----------CCACUC	0.785414
comp15943_c0_seq1:910	ana-miR159b-5p	comp15943_c0_seq1	898	919	910	-38	-25.9	0.681579	.((((.(((((((((((((...&...)))))))))))))-)))).	CAGUGAGGCUGGAGAAGGCAGC&AGAGCUUUCUUCAGUC-CACUC	0.722111
comp7714_c0_seq1:621	ana-miR159b-5p	comp7714_c0_seq1	602	630	621	-38	-24.9	0.655263	((((.((((((........((((((((((&))))))))))--------)))))).))))	GGGUUGACUGACUAUGAGCAGAAGGCUCU&AGAGCUUUCU--------UCAGUCCACUC	0.975799
comp9129_c0_seq1:1383	ana-miR159b-5p	comp9129_c0_seq1	1370	1392	1383	-38	-25.4	0.668421	(((((((((((..(((.(((...&...))).)))--)))))))))))	GAGUGGGCUGAUCGGACGGCAGA&AGAGCUUUCU--UCAGUCCACUC	0.900597
comp31258_c0_seq1:861	ana-miR159c-5p	comp31258_c0_seq1	846	870	861	-41.6	-27.3	0.65625	.((((((...(((((((.(((((((&))))))).)))))))---)))))).	GGGGUGAUUCAUGAGUUUGCGGCUG&UAGCUGCCGACUCAU---UCAUCCA	0.654964
comp15931_c0_seq1:43	ana-miR159e-5p	comp15931_c0_seq1	24	51	43	-39.8	-25.9	0.650754	(((((((((((.......(((-((((((.&.)))))).)))-------)))))))))))	AGGGGUCCAUGCUUCACCGAC-GGCAGCU&UGCUGCUAGUU-------CAUGGAUUCCU	0.920421
comp4979_c0_seq1:2458	ana-miR159e-5p	comp4979_c0_seq1	2446	2468	2458	-39.8	-28.6	0.718593	(((((((((((((((...(((((&)))))-..)))))))))))))))	AGGAAUUCAUGAACUUAUCAGCA&UGCUG-CUAGUUCAUGGAUUCCU	0.204236
comp5189_c0_seq1:2801	ana-miR159e-5p	comp5189_c0_seq1	2789	2810	2801	-39.8	-32	0.80402	..(((((((((((((((((((.&.)))))))))))))))))))..	CCGAAUUCAUGAACUGGCAGCC&UGCUGCUAGUUCAUGGAUUCCU	0.0119518
comp6380_c0_seq1:1711	ana-miR159e-5p	comp6380_c0_seq1	1699	1724	1711	-39.8	-26.26	0.659799	(((((((((((((......((.((((&)))).))----..)))))))))))))	AGGAAUCCAUGGAGGGGUCAGGAGCA&UGCUGCU----AGUUCAUGGAUUCCU	0.79549
comp8158_c1_seq1:1166	ana-miR159e-5p	comp8158_c1_seq1	1153	1175	1166	-39.8	-25.9	0.650754	(((((..(((((((..(((((((&)))))))..)))))))-.)))))	AGGAAGCUCGUGAAAGAGCAGCA&UGCUGCUAGUUCAUGG-AUUCCU	0.92596
comp14211_c0_seq4:683	ana-miR159g-5p	comp14211_c0_seq4	672	693	683	-38.4	-25.2	0.65625	((((((.(((((..((((((((&))))))))-.))))).))))))	GGUAUCAAUGGAAAUGGCGGCA&UGCUGCUA-GUUCAUGGAUACC	0.802736
comp16603_c0_seq1:110	ana-miR159i-3p	comp16603_c0_seq1	99	118	110	-43.2	-30.5	0.706019	.((((((((((((((.-(((.&.)))..)))))))))))))).	UGGAGUUCCCCUUCAA-CCAU&UUGGACUGAAGGGGAGCUCCU	0.209005
comp35776_c0_seq1:301	ana-miR159i-3p	comp35776_c0_seq1	290	312	301	-43.2	-28.3	0.655093	((((((.(((((((..(((((((&)))))))--))))))).))))))	AGGGGCACCCCUUUCAAGUUCAA&UUGGACU--GAAGGGGAGCUCCU	0.777532
comp7626_c0_seq1:948	ana-miR159i-3p	comp7626_c0_seq1	937	958	948	-43.2	-28.1	0.650463	(((.(((((((((((.((((..&..))))-))))))))))).)))	AGGUGCUCUUCUUCGUGUCCGU&UUGGAC-UGAAGGGGAGCUCCU	0.816466
comp10513_c0_seq2:400	ana-miR159j-5p	comp10513_c0_seq2	390	409	400	-38.8	-25.8	0.664948	(((((.((((((((.((((.&.)))).)))))))).)))))	GGGUGUACUGAAGGUAGCUG&GAGCUUCCUUCAGUCCACUC	0.964012
comp14502_c0_seq9:798	ana-miR159j-5p	comp14502_c0_seq9	786	809	798	-38.8	-25.5	0.657216	(((..(((.(((((((..((((((&))))))--)))))))-)))-.)))	GAGGAGGACCUGGAGGUCAAGCUC&GAGCUU--CCUUCAG-UCC-ACUC	0.986814
comp14543_c0_seq3:351	ana-miR159j-5p	comp14543_c0_seq3	341	361	351	-38.8	-26	0.670103	(((((.(((((((..((((((&))))))-.))))))).)))))	GAGUGCACUGAAGCAGAGCUC&GAGCUU-CCUUCAGUCCACUC	0.951393
comp14543_c0_seq5:351	ana-miR159j-5p	comp14543_c0_seq5	341	361	351	-38.8	-26	0.670103	(((((.(((((((..((((((&))))))-.))))))).)))))	GAGUGCACUGAAGCAGAGCUC&GAGCUU-CCUUCAGUCCACUC	0.953953
comp15410_c0_seq13:612	ana-miR159j-5p	comp15410_c0_seq13	602	629	612	-38.8	-27.6	0.71134	((((((((((((((........(((((.&.)))))--------))))))))))))))	GGGUGGGCUGAGGGUAGAAGGUGGGCUG&GAGCUU--------CCUUCAGUCCACUC	0.511011
comp15410_c0_seq9:612	ana-miR159j-5p	comp15410_c0_seq9	602	629	612	-38.8	-27.6	0.71134	((((((((((((((........(((((.&.)))))--------))))))))))))))	GGGUGGGCUGAGGGUAGAAGGUGGGCUG&GAGCUU--------CCUUCAGUCCACUC	0.528335
comp15965_c0_seq1:694	ana-miR159j-5p	comp15965_c0_seq1	684	703	694	-38.8	-25.98	0.669588	((((((...((((((((.((&)).))))))))...))))))	GAGUGGUGAGAAGGAAGGUC&GAGCUUCCUUCAGUCCACUC	0.955316
comp19191_c0_seq1:828	ana-miR159j-5p	comp19191_c0_seq1	818	837	828	-38.8	-26.1	0.67268	(((((((..((((((((((.&.))))))))))..)))))))	GAGUGGGAAGAGGGAAGUUA&GAGCUUCCUUCAGUCCACUC	0.940009
comp23943_c0_seq1:725	ana-miR159j-5p	comp23943_c0_seq1	711	734	725	-38.8	-25.3	0.652062	((((..(.((((.(((((((((((&)))))))))))-))))-)--))))	GAGUCGGUGACUCGGAGGAAGCUU&GAGCUUCCUUC-AGUC-C--ACUC	0.993234
comp6100_c0_seq2:2892	ana-miR159j-5p	comp6100_c0_seq2	2875	2901	2892	-38.8	-26.1	0.67268	.((((((.......(((((((((((..&..)))))))))))-------)))))).	AAGUGGAAAAUCCCCUGAAGGAAGCAA&GAGCUUCCUUCAG-------UCCACUC	0.939648
comp9020_c3_seq1:83	ana-miR159j-5p	comp9020_c3_seq1	73	91	83	-38.8	-27.2	0.701031	((((((((((-((((((((.&.)))))))).))))))))))	GAGUGGGUUG-AGGAGGCUG&GAGCUUCCUUCAGUCCACUC	0.629152
comp7653_c0_seq1:280	ana-miR159k-3p	comp7653_c0_seq1	270	289	280	-39.2	-26.2	0.668367	...((((((((((((((((.&.))))))))))))))))...	CUUGCUCUCUUCAGUCUGAU&UUUGGACUGAAGGGAGCUCC	0.780191
comp14106_c0_seq3:1298	ana-miR160a-5p	comp14106_c0_seq3	1287	1308	1298	-45.4	-30.3	0.667401	.((((((((((((..(((((((&)))))))-.)))))))))))).	GGGCGUGCAGGGAAAUUAGGUA&UGCCUGG-CUCCCUGUAUGCCA	0.455126
comp15049_c0_seq1:760	ana-miR160a-5p	comp15049_c0_seq1	748	770	760	-45.4	-30.1	0.662996	(((.((.((((((((.((((((.&.))))))-)))))))).))-)))	UGGACAAAUAGGGAGUCCAGGUG&UGCCUGG-CUCCCUGUAUG-CCA	0.525491
comp6929_c0_seq1:386	ana-miR160a-5p	comp6929_c0_seq1	375	397	386	-45.4	-30	0.660793	.((.((((.(((((((..(((((&)))))--))))))).)))).)).	GGGGAUACUGGGAGCUGGGGGCA&UGCCU--GGCUCCCUGUAUGCCA	0.553178
comp15295_c0_seq1:2117	ana-miR162a-3p	comp15295_c0_seq1	2106	2126	2117	-37.5	-25.3	0.674667	.(((((((((((((.......&.......))))))))))))).	GUGGAUGCAGAGGUAAGGGAG&UCGAUAAACCUCUGCAUCCAG	0.259622
comp10364_c0_seq1:1064	ana-miR162a-5p	comp10364_c0_seq1	1053	1075	1064	-43.1	-28.4	0.658933	(((((((((.((.((((((..((&))-.))))))-)).)))))))))	GAUCGAUGAUCUAGCUGCCCACC&GG-AGGCAGC-GGUUCAUCGAUC	0.695887
comp16749_c0_seq1:763	ana-miR162a-5p	comp16749_c0_seq1	748	775	763	-43.1	-28.34	0.657541	.((((((((....(((((....((((((&))))))---.)))))----)))))))).	UGUCGGUGAUGGAACCGCCACCGCCUCC&GGAGGC---AGCGGU----UCAUCGAUC	0.706661
comp14528_c0_seq1:1347	ana-miR164a-3p	comp14528_c0_seq1	1336	1355	1347	-43.1	-29.8	0.691415	..((((((((((((((-(...&...).))))))))))))))..	AAUGGAGGAGGGGAGC-CAUC&CACGUGCUCCCCUUCUCCAAC	0.435113
comp14847_c0_seq3:3000	ana-miR164a-3p	comp14847_c0_seq3	2989	3010	3000	-43.1	-31.1	0.721578	...(((((((((.(((((((..&..)))))))-)))))))))...	CCGGGAGGGGGGAGAGCGCGGC&CACGUGCUC-CCCUUCUCCAAC	0.199437
comp38833_c0_seq1:185	ana-miR164a-3p	comp38833_c0_seq1	173	194	185	-43.1	-31.2	0.723898	..((((((((.((((((.((((&)))).))))))-))))))))..	GGUGGAGAAGAGGGAGCUUGUG&CACGUGCUCCC-CUUCUCCAAC	0.189753
comp6067_c0_seq2:1005	ana-miR164a-3p	comp6067_c0_seq2	990	1013	1005	-43.1	-32.5	0.75406	(((((((....(((((((((((-((&)).)))))))))))----)))))))	GUUGGAGUCAUAGGGGGAGCAC-UG&CACGUGCUCCCCUU----CUCCAAC	0.102565
comp18859_c0_seq1:686	ana-miR164a-5p	comp18859_c0_seq1	674	695	686	-44.3	-29.3	0.6614	((((((((((.((((.((((((&)))))).))))-))))))))))	UGUAUGUGCUGCUGUAUCUCCA&UGGAGAAGCAG-GGCACGUGCA	0.646566
comp25957_c0_seq1:1482	ana-miR164a-5p	comp25957_c0_seq1	1471	1492	1482	-44.3	-29.7	0.670429	((((((..(((((((..(((((&)))))-.)))))))..))))))	UGCAUGACCCCUGCUGACUCCA&UGGAG-AAGCAGGGCACGUGCA	0.486918
comp18599_c0_seq1:383	ana-miR164b-5p	comp18599_c0_seq1	372	392	383	-42.9	-29.1	0.678322	..(((((((((((((((....&....)))))))))))))))..	CUUAUGUGCCCUGCUUCAAGC&UGGAGAAGCAGGGCACAUGCU	0.539542
comp16717_c0_seq1:1161	ana-miR164c-3p	comp16717_c0_seq1	1149	1170	1161	-41.8	-28.2	0.674641	(((((.(((.((((((.((.((&)).)).)))))).)))-)))))	GAUGGUGGAUGAAGGGGACUUG&CAUGUGCCCUUCUUCC-CCAUC	0.842078
comp18117_c0_seq1:3096	ana-miR164c-3p	comp18117_c0_seq1	3085	3106	3096	-41.8	-32	0.76555	((((((((((...(((((.(((&))).)))))-..))))))))))	GAUGGGGAAGUUCGGGCAGAUG&CAUGUGCCC-UUCUUCCCCAUC	0.113291
comp21199_c0_seq1:17	ana-miR164c-3p	comp21199_c0_seq1	5	26	17	-41.8	-30.7	0.73445	...((((((.((((((((.(((&))).))))))))-))))))...	GCGGGGGAAGGGAGGGCGGGUG&CAUGUGCCCUUC-UUCCCCAUC	0.294388
comp8575_c0_seq1:158	ana-miR164c-3p	comp8575_c0_seq1	144	167	158	-41.8	-27.3	0.65311	((((((...((((((((((.(.((&)).).))))))))))---))))))	GAUGGGAUUGAAGAAGGGUCCUUG&CAUGUGCCCUUCUUC---CCCAUC	0.975359
comp10264_c0_seq4:667	ana-miR164d-3p	comp10264_c0_seq4	656	675	667	-40	-26	0.65	.(((((.((((((.(((-(((&))).))).)))))).))))).	AGGAGAUGGAGGAGAUG-GCA&UGCACGUGUUCUCCUUCUCCA	0.999277
comp10264_c0_seq5:530	ana-miR164d-3p	comp10264_c0_seq5	519	538	530	-40	-26	0.65	.(((((.((((((.(((-(((&))).))).)))))).))))).	AGGAGAUGGAGGAGAUG-GCA&UGCACGUGUUCUCCUUCUCCA	0.999129
comp13744_c0_seq3:321	ana-miR164d-3p	comp13744_c0_seq3	306	330	321	-40	-26.1	0.6525	(((((((((((....((((.(((..&..))).))))----)))))))))))	UGGAGGAGGAGCUGAAGCGGGUGAG&UGCACGUGUU----CUCCUUCUCCA	0.998879
comp14847_c0_seq3:3003	ana-miR164d-3p	comp14847_c0_seq3	2991	3011	3003	-40	-29.4	0.735	.(((.(((((((((((((-((.&.)).)))))))))))))-))).	GGGAGGGGGGAGAGCGCG-GCG&UGCACGUGUUCUCCUUC-UCCA	0.799146
comp14847_c0_seq4:710	ana-miR164d-3p	comp14847_c0_seq4	698	718	710	-40	-29.4	0.735	.(((.(((((((((((((-((.&.)).)))))))))))))-))).	GGGAGGGGGGAGAGCGCG-GCG&UGCACGUGUUCUCCUUC-UCCA	0.797935
comp15224_c0_seq5:218	ana-miR164d-3p	comp15224_c0_seq5	207	227	218	-40	-26.3	0.6575	((((((((((((..(((.((.&.)).)))..))))))))))))	UGGAGAAGGAGACAAUGAGCG&UGCACGUGUUCUCCUUCUCCA	0.997707
comp15901_c0_seq4:1391	ana-miR164d-3p	comp15901_c0_seq4	1379	1400	1391	-40	-26.1	0.6525	..((((.((((((((((.(((.&.))).))))))))))-))))..	CAGAGAGAGGAGAGCACUUGCU&UGCACGUGUUCUCCU-UCUCCA	0.998751
comp16057_c0_seq1:1983	ana-miR164d-3p	comp16057_c0_seq1	1972	1993	1983	-40	-26.4	0.66	.((((((((..(((((.(((((&)))))-)))))..)))))))).	AGGAGAAGGUUGAUGCAGUGCA&UGCAC-GUGUUCUCCUUCUCCA	0.997119
comp17311_c0_seq1:501	ana-miR164d-3p	comp17311_c0_seq1	490	510	501	-40	-27.1	0.6775	((((((.((((((((((....&....)))))))))).))))))	UGGAGGUGGAGAGCGCGCAAG&UGCACGUGUUCUCCUUCUCCA	0.977211
comp17881_c0_seq1:558	ana-miR164d-3p	comp17881_c0_seq1	547	567	558	-40	-27.98	0.6995	(((((((((((((((...((.&.))...)))))))))))))))	UGGAGGAGGGGAACAACCGCU&UGCACGUGUUCUCCUUCUCCA	0.929437
comp19091_c0_seq1:290	ana-miR164d-3p	comp19091_c0_seq1	279	299	290	-40	-26.6	0.665	.((((((((((((((.(....&....).)))))))))))))).	AGGAGAAGGAGAGCGAGAGGA&UGCACGUGUUCUCCUUCUCCA	0.995051
comp19191_c0_seq1:645	ana-miR164d-3p	comp19191_c0_seq1	634	653	645	-40	-27	0.675	.((((((((((((((-(((..&..))).)))))))))))))).	AGGAGGAGGAGGAUA-GUGAG&UGCACGUGUUCUCCUUCUCCA	0.980154
comp22045_c0_seq1:1670	ana-miR164d-3p	comp22045_c0_seq1	1659	1681	1670	-40	-28.06	0.7015	.((((((((((((.....((((.&.))))--...)))))))))))).	AGGAGAAGGAGAAAUUGGGUGCC&UGCAC--GUGUUCUCCUUCUCCA	0.904693
comp38223_c0_seq1:406	ana-miR164d-3p	comp38223_c0_seq1	394	415	406	-40	-26.1	0.6525	(((.(((.(((.((((((((((&))))))))))-))).))).)))	UGGUGGAUGAGAAGCACGUGCA&UGCACGUGUU-CUCCUUCUCCA	0.998574
comp3995_c0_seq1:474	ana-miR164d-3p	comp3995_c0_seq1	463	481	474	-40	-27.1	0.6775	.((((((((((-(((((-((.&.)).))))).)))))))))).	AGGAGAAGGAG-AUGCG-GCU&UGCACGUGUUCUCCUUCUCCA	0.977618
comp4024_c0_seq1:212	ana-miR164d-3p	comp4024_c0_seq1	201	220	212	-40	-29.7	0.7425	((((((((((((((((.-((.&.))..))))))))))))))))	UGGAGAGGGAGGACGCC-GCC&UGCACGUGUUCUCCUUCUCCA	0.69771
comp4325_c0_seq1:730	ana-miR164d-3p	comp4325_c0_seq1	715	742	730	-40	-26.9	0.6725	.(((....((((((((...(((((((((&)))))))))---))))))))----))).	AGGACACUGAGGGAGAUGGACACGUGUA&UGCACGUGU---UCUCCUUC----UCCA	0.989999
comp5588_c0_seq1:1398	ana-miR164d-3p	comp5588_c0_seq1	1387	1408	1398	-40	-27.2	0.68	((((((((((((..((..((((&))))..))-.))))))))))))	UGGGGGAGGAGAUUCAGUUGCA&UGCACGUG-UUCUCCUUCUCCA	0.97491
comp5756_c0_seq1:1718	ana-miR164d-3p	comp5756_c0_seq1	1707	1727	1718	-40	-28.5	0.7125	..(((((((((((.(((((((&))))))).)))))))))))..	UAGAGAGGGAGAAGGUGUGCA&UGCACGUGUUCUCCUUCUCCA	0.881664
comp9320_c0_seq2:231	ana-miR164d-3p	comp9320_c0_seq2	219	241	231	-40	-26.6	0.665	.((((.(((.(((((.(((((((&)))))))-)))))-))).)))).	AGGAGUAGGAAGAGCAAUGUGCA&UGCACGU-GUUCU-CCUUCUCCA	0.994178
comp14380_c0_seq2:740	ana-miR164e-3p	comp14380_c0_seq2	727	749	740	-45.8	-35.4	0.772926	..((((.((.(((((((((((((&))))))))))))).))-))))..	AUAUGGCGGUGGAGGGGCACAUG&CAUGUGCCCCUCUUCC-CCAUCA	0.0412101
comp19272_c0_seq1:860	ana-miR164e-3p	comp19272_c0_seq1	844	869	860	-45.8	-32	0.69869	.(((((((....((((((((((....&....))))))))))----))))))).	AGAUGGGGUGGAAAGAGGGGCAAGGG&CAUGUGCCCCUCUU----CCCCAUCA	0.319387
comp5707_c0_seq1:514	ana-miR164e-3p	comp5707_c0_seq1	500	524	514	-45.8	-33.6	0.733624	.((((((.(((.((((.((((((((&))))))))-))))-)))-)))))).	GGAUGGGAGGACGAGGCGGCGCGUG&CAUGUGCC-CCUC-UUC-CCCAUCA	0.170033
comp13285_c2_seq1:139	ana-miR166a-3p	comp13285_c2_seq1	124	148	139	-44.1	-28.7	0.650794	(((((....(((((((((..(((((&)))))..)))))))))----)))))	GGGGAUUGGAUGAGGCCUUAUCCGG&UCGGACCAGGCUUCAU----UCCCC	0.690352
comp14276_c3_seq2:1381	ana-miR166a-3p	comp14276_c3_seq2	1367	1390	1381	-44.1	-29.4	0.666667	(((((...(((((((.((((-((((&)))).))))-)))))))---)))))	GGGGAUUAGUGAAGUACUGG-CCGA&UCGGACCAG-GCUUCAU---UCCCC	0.461639
comp15820_c1_seq2:671	ana-miR166a-3p	comp15820_c1_seq2	660	680	671	-44.1	-37.4	0.848073	..((((((((((((((((((.&.))))))))))))))))))..	UUGGGAUGAAGCCUGGUCCGG&UCGGACCAGGCUUCAUUCCCC	0.017874
comp15820_c1_seq4:671	ana-miR166a-3p	comp15820_c1_seq4	660	680	671	-44.1	-37.4	0.848073	..((((((((((((((((((.&.))))))))))))))))))..	UUGGGAUGAAGCCUGGUCCGG&UCGGACCAGGCUUCAUUCCCC	0.0296122
comp3282_c0_seq1:1702	ana-miR166a-3p	comp3282_c0_seq1	1691	1714	1702	-44.1	-33.8	0.76644	(((((((((((((...(((((.((&)).)))))---)))))))))))))	GGGGGAUGAAGCCUAAUGGUUGGA&UCGGACCA---GGCUUCAUUCCCC	0.0696019
comp15135_c0_seq2:483	ana-miR166b-5p	comp15135_c0_seq2	472	493	483	-37.5	-25.4	0.677333	.((..((((((((((.((((((&))))))-))))))))))..)).	GCUGAGACCAGGAGGCCAUUCC&GGAAUG-UCUUCUGGUUCGAGA	0.71875
comp15601_c0_seq18:2060	ana-miR166b-5p	comp15601_c0_seq18	2048	2069	2060	-37.5	-25.7	0.685333	(((((((((.(((((((((...&...)))))))))-)))))))))	UCUCGAACCUGGAAGAUAUAUG&GGAAUGUCUUCU-GGUUCGAGA	0.594155
comp16054_c0_seq1:908	ana-miR166b-5p	comp16054_c0_seq1	897	917	908	-37.5	-25.9	0.690667	.(.(((((.((((((.(((((&))))).)))))).))))).).	GCGCGAACGGGAGGAGGUUCC&GGAAUGUCUUCUGGUUCGAGA	0.424833
comp8534_c1_seq1:112	ana-miR166b-5p	comp8534_c1_seq1	101	125	112	-37.5	-27.26	0.726933	(((((((((((((((......((((&))))----..)))))))))))))))	UCUUGGACCAGAAGAAAUAUUUUCC&GGAA----UGUCUUCUGGUUCGAGA	0.204236
comp8971_c1_seq2:585	ana-miR166b-5p	comp8971_c1_seq2	575	594	585	-37.5	-24.4	0.650667	((-(((((((((((((.((((&)))).))))))))))))).))	UC-CGAGCUAGAAGGCCUUUC&GGAAUGUCUUCUGGUUCGAGA	0.896945
comp9731_c0_seq1:314	ana-miR166b-5p	comp9731_c0_seq1	304	323	314	-37.5	-25.72	0.685867	((((((...-(((((((((((&)))))))))))....))))))	UCUCGAUUU-GAGGGCAUUCC&GGAAUGUCUUCUGGUUCGAGA	0.483825
comp13285_c2_seq1:141	ana-miR166c-3p	comp13285_c2_seq1	130	150	141	-40.3	-26.9	0.667494	.(((((((((((..((((((.&.))))))..))))))))))).	UGGAUGAGGCCUUAUCCGGGU&UCUCGGACCAGGCUUCAUUCU	0.617835
comp16368_c0_seq1:1192	ana-miR166c-3p	comp16368_c0_seq1	1180	1200	1192	-40.3	-26.8	0.665012	.((((((((((.(((-(((((.&.))))).)))-)))))))))).	UGGAUGAGGCCUUGG-CUGGGG&UCUCGGACCA-GGCUUCAUUCU	0.640134
comp7662_c0_seq1:18	ana-miR166c-3p	comp7662_c0_seq1	7	26	18	-40.3	-27.4	0.679901	(((((((((((-((((((.((&)).)))))).)))))))))))	AGGGUGGAGCC-GGUUCGUGA&UCUCGGACCAGGCUUCAUUCU	0.435113
comp7899_c0_seq2:245	ana-miR166c-3p	comp7899_c0_seq2	234	254	245	-40.3	-26.4	0.655087	(((..((.((((((((((((.&.)))))))))))).))..)))	AGAUCGACGCCUGGUUCGGGU&UCUCGGACCAGGCUUCAUUCU	0.73034
comp20824_c0_seq1:423	ana-miR166d-5p	comp20824_c0_seq1	412	432	423	-43.2	-29.5	0.68287	(((((..(((-(((((((((((&))))))))))).)))-.)))))	CCUCGCCGCC-GCCGACGUUCU&GGAAUGUUGGCUGGC-UCGAGG	0.421365
comp15344_c0_seq4:987	ana-miR166f-5p	comp15344_c0_seq4	977	996	987	-39.7	-29.1	0.732997	.(((-(((((((((((((.((&)).))))))))))))).))).	CCUC-AACCAGGCAGCAUGCC&GGAAUGCUGUCUGGUUCGAGA	0.0862319
comp16258_c0_seq1:538	ana-miR166f-5p	comp16258_c0_seq1	527	554	538	-39.7	-27.1	0.68262	((((((((((((.(((......((((((&))))))------)))-))))))))))))	UCUCGAACCGGGUCGGGAAAUCCGUUCC&GGAAUG------CUG-UCUGGUUCGAGA	0.448535
comp17516_c0_seq1:341	ana-miR166f-5p	comp17516_c0_seq1	328	350	341	-39.7	-29	0.730479	.(((((.((((..((((((((((&))))))))))--)))).))))).	CCUCGAUCCGGUCGCGGCGUUCC&GGAAUGCUGU--CUGGUUCGAGA	0.0971531
comp7841_c0_seq1:1514	ana-miR166f-5p	comp7841_c0_seq1	1503	1523	1514	-39.7	-26.6	0.670025	((((((((((((.((..((((&))))..)).))))))))))))	UUUCGAACCAGAGAGAUUUCU&GGAAUGCUGUCUGGUUCGAGA	0.633584
comp15820_c1_seq5:1123	ana-miR166g-3p	comp15820_c1_seq5	1112	1131	1123	-42	-38.4	0.914286	((((((((((((((((((-((&)).))))))))))))))))))	GGAAUGAAGCCUGGUCCG-GA&UCUCGGACCAGGCUUCAUUCC	0.00599386
comp18305_c0_seq1:716	ana-miR166g-3p	comp18305_c0_seq1	705	726	716	-42	-28.4	0.67619	((((((..((((((((.(((((&)))))-))))))))..))))))	GGGGUGUUGUCUGGUCUUGGGA&UCUCG-GACCAGGCUUCAUUCC	0.44521
comp9975_c0_seq1:1215	ana-miR167a-5p	comp9975_c0_seq1	1204	1226	1215	-38.9	-25.3	0.650386	(((((((.((((.(((.((((((&))))))-)))-)))).)))))))	UGGGUCAAGCUGAGCAUGCUUUA&UGAAGC-UGC-CAGCAUGAUCUA	0.983429
comp12625_c0_seq2:525	ana-miR167b-3p	comp12625_c0_seq2	513	534	525	-38.4	-27	0.703125	(((((((.((.(((((((((..&..)))))))))-)).)))))))	GGUGAGGGUGUCCAUGUGGUAA&AGAUCAUAUGG-CAGCUUCACC	0.315283
comp15371_c0_seq37:1330	ana-miR167b-3p	comp15371_c0_seq37	1319	1341	1330	-38.4	-25.08	0.653125	...(((((((((((....(((((&)))))--..)))))))))))...	AAGGAAGCUGCCAUUGCAGAUCU&AGAUC--AUAUGGCAGCUUCACC	0.888568
comp6929_c0_seq1:474	ana-miR167b-3p	comp6929_c0_seq1	462	483	474	-38.4	-25.08	0.653125	((-((((....(((((((((((.&.)))))))))))--..)))).))	GG-GAAGAUUGGCCAUAUGAUCC&AGAUCAUAUGGC--AGCUUCACC	0.8899
comp8011_c0_seq1:1298	ana-miR167b-3p	comp8011_c0_seq1	1287	1309	1298	-38.4	-24.98	0.650521	(((((((.((((....((((((.&.))))))--..)))).)))))))	GGUGAAGGUGCCGACGGUGGUUC&AGAUCAU--AUGGCAGCUUCACC	0.902373
comp5246_c0_seq1:590	ana-miR167b-5p	comp5246_c0_seq1	582	599	590	-42.1	-29.2	0.693587	.((((----(((((((((((((&)))))))))))))....)))).	GCAGA----GCUGGCAGCUUCA&UGAAGCUGCCAGCAUGAUCUGA	0.493051
comp5246_c0_seq2:590	ana-miR167b-5p	comp5246_c0_seq2	582	599	590	-42.1	-29.2	0.693587	.((((----(((((((((((((&)))))))))))))....)))).	GCAGA----GCUGGCAGCUUCA&UGAAGCUGCCAGCAUGAUCUGA	0.496089
comp10177_c0_seq2:2693	ana-miR167d-3p	comp10177_c0_seq2	2682	2702	2693	-37.9	-25.7	0.6781	(((((..(((((.(((((...&...))))).)))))..)))))	GGUGAUUCUGCCUCAUGAGAG&AGAUCAUGUGGCAGUUUCACC	0.615531
comp12958_c0_seq1:281	ana-miR167d-5p	comp12958_c0_seq1	268	290	281	-39.8	-27.4	0.688442	.(((..(((((((((((.(((((&))))).)))))))))))-.))).	AAGGUCUCAUGCUGGCAACUUCA&UGAAGCUGCCAGCAUGA-UCUUA	0.866544
comp15024_c0_seq4:1426	ana-miR167d-5p	comp15024_c0_seq4	1414	1435	1426	-39.8	-32.9	0.826633	((((((((.(((((((((((..&..))))))))))).))))))))	UGAGAUCAGGCUGGCAGCUUGU&UGAAGCUGCCAGCAUGAUCUUA	0.250666
comp19298_c0_seq1:432	ana-miR167d-5p	comp19298_c0_seq1	420	443	432	-39.8	-27.8	0.698492	.((((((((((((..(((((....&....)))))--)))))))))))).	GGAGGUCAUGCUGAAGCAGCAAGU&UGAAGCUGC--CAGCAUGAUCUUA	0.833298
comp9968_c1_seq1:370	ana-miR167d-5p	comp9968_c1_seq1	358	379	370	-39.8	-27.7	0.69598	.((((((((((((..(((((((&)))))))..)))))))))))).	GGGGAUUGUGCUGAGAGCUUCA&UGAAGCUGCCAGCAUGAUCUUA	0.839204
comp15649_c1_seq3:1931	ana-miR168a-5p	comp15649_c1_seq3	1920	1939	1931	-43.7	-29.7	0.679634	...((((((((((((.-((..&..))..))))))))))))...	GGACCGACCUGCACCU-GCAC&UCGCUUGGUGCAGGUCGGGAA	0.435113
comp15821_c0_seq10:2772	ana-miR168a-5p	comp15821_c0_seq10	2756	2781	2772	-43.7	-31.2	0.713959	.((((((.....((((((.(((((((&))))))).))))))-----)))))).	CUCCUGAGAUUUCCUGCAGCAGGCGA&UCGCUUGGUGCAGG-----UCGGGAA	0.0862319
comp15821_c0_seq12:2772	ana-miR168a-5p	comp15821_c0_seq12	2756	2781	2772	-43.7	-31.2	0.713959	.((((((.....((((((.(((((((&))))))).))))))-----)))))).	CUCCUGAGAUUUCCUGCAGCAGGCGA&UCGCUUGGUGCAGG-----UCGGGAA	0.113291
comp15821_c0_seq4:2766	ana-miR168a-5p	comp15821_c0_seq4	2750	2775	2766	-43.7	-31.2	0.713959	.((((((.....((((((.(((((((&))))))).))))))-----)))))).	CUCCUGAGAUUUCCUGCAGCAGGCGA&UCGCUUGGUGCAGG-----UCGGGAA	0.0696019
comp15821_c0_seq5:2653	ana-miR168a-5p	comp15821_c0_seq5	2637	2662	2653	-43.7	-31.2	0.713959	.((((((.....((((((.(((((((&))))))).))))))-----)))))).	CUCCUGAGAUUUCCUGCAGCAGGCGA&UCGCUUGGUGCAGG-----UCGGGAA	0.118605
comp15821_c0_seq6:2766	ana-miR168a-5p	comp15821_c0_seq6	2750	2775	2766	-43.7	-31.2	0.713959	.((((((.....((((((.(((((((&))))))).))))))-----)))))).	CUCCUGAGAUUUCCUGCAGCAGGCGA&UCGCUUGGUGCAGG-----UCGGGAA	0.0639916
comp15821_c0_seq8:2702	ana-miR168a-5p	comp15821_c0_seq8	2686	2711	2702	-43.7	-31.2	0.713959	.((((((.....((((((.(((((((&))))))).))))))-----)))))).	CUCCUGAGAUUUCCUGCAGCAGGCGA&UCGCUUGGUGCAGG-----UCGGGAA	0.102565
comp16682_c0_seq1:288	ana-miR168a-5p	comp16682_c0_seq1	276	299	288	-43.7	-28.7	0.656751	((((.(.((((((((((..(((((&)))))--)))))))))).)-))))	UUCCACCACCUGCACCGACAGCGG&UCGCU--UGGUGCAGGUCG-GGAA	0.731956
comp18093_c0_seq1:755	ana-miR168a-5p	comp18093_c0_seq1	743	764	755	-43.7	-29	0.663616	.((((((.(((((((((.((((&)))).)))))))))-)))))).	GUCUCGAUUCUGCACCAUGUGA&UCGCUUGGUGCAGG-UCGGGAA	0.586769
comp9012_c0_seq1:1402	ana-miR168a-5p	comp9012_c0_seq1	1391	1411	1402	-43.7	-28.8	0.659039	..(((((((((((((..((..&..))..)))))))))))))..	GACCCGACUUGCACUUUGCUU&UCGCUUGGUGCAGGUCGGGAA	0.65079
comp18186_c0_seq1:258	ana-miR169a-3p	comp18186_c0_seq1	246	267	258	-34.7	-27.8	0.801153	.((((((((((.((((.(((((&))))).))))-)))))))))).	AGUGGCCAGAGUACAGGUUGCC&GGCAAGUUGU-UUUUGGCUACA	0.0296122
comp3081_c0_seq1:557	ana-miR169a-3p	comp3081_c0_seq1	547	566	557	-34.7	-23.8	0.685879	((((((((.-((((((((((.&.))))))))))..))))))))	UGUAGUCAC-AACGGCUUGCG&GGCAAGUUGUUUUUGGCUACA	0.78412
comp4526_c0_seq1:97	ana-miR169a-3p	comp4526_c0_seq1	87	105	97	-34.7	-22.8	0.657061	.((-(((((((((((-(((((&))))).))))))))))).)).	CGU-GCCGAAAACGG-UUGCC&GGCAAGUUGUUUUUGGCUACA	0.972377
comp7626_c0_seq1:821	ana-miR169a-3p	comp7626_c0_seq1	810	833	821	-34.7	-23.1	0.665706	.(((((((((((.((..(((((((&)))))))--))-))))))))))).	CGUGGCCGAGGGUCGACGCUUGCU&GGCAAGU--UG-UUUUUGGCUACA	0.931526
comp8314_c1_seq1:221	ana-miR169a-3p	comp8314_c1_seq1	209	230	221	-34.7	-22.8	0.657061	...((((((((.((((((((((&))))))))))-))))))))...	GACAGCUAGAGUACAACUUGCU&GGCAAGUUGU-UUUUGGCUACA	0.96977
comp13459_c0_seq4:1222	ana-miR169a-5p	comp13459_c0_seq4	1211	1231	1222	-40.5	-31.4	0.775309	..(((((.(((((((((((((&))))))))))))).)))))..	GAGGCAAUUCAUUCUUGGCUG&CAGCCAAGAAUGACUUGCCGG	0.0119518
comp4023_c0_seq1:963	ana-miR169a-5p	comp4023_c0_seq1	951	972	963	-40.5	-27.9	0.688889	((((((((((.((((.((((..&..)))).))))-))))))))))	CCGGCGAGUCGGUUUAUGGCGG&CAGCCAAGAAU-GACUUGCCGG	0.184867
comp10314_c0_seq1:437	ana-miR169c-3p	comp10314_c0_seq1	427	448	437	-39.3	-26.3	0.669211	.((((((((((...(((..(((&)))..)))--.)))))))))).	AGGCCACGGGAGCAGACAAGCC&GGCAAGUC--AUCCUGUGGCUA	0.888568
comp15868_c1_seq2:1082	ana-miR169c-3p	comp15868_c1_seq2	1072	1097	1082	-39.3	-26.24	0.667684	..(((((((((((((........(((&)))------..)))))))))))))..	CCGCCGCAGGAUGAUAAAGUUCAGCC&GGC------AAGUCAUCCUGUGGCUA	0.904693
comp15868_c1_seq4:1082	ana-miR169c-3p	comp15868_c1_seq4	1072	1097	1082	-39.3	-26.24	0.667684	..(((((((((((((........(((&)))------..)))))))))))))..	CCGCCGCAGGAUGAUAAAGUUCAGCC&GGC------AAGUCAUCCUGUGGCUA	0.898177
comp9340_c0_seq1:864	ana-miR169c-3p	comp9340_c0_seq1	854	873	864	-39.3	-26.5	0.6743	.((((.(((((.((((((((&)))))))).))))).)))).	GAGCUUCAGGGCGGCUUGCU&GGCAAGUCAUCCUGUGGCUA	0.864115
comp10071_c0_seq1:706	ana-miR169c-5p	comp10071_c0_seq1	695	715	706	-41.2	-29.4	0.713592	(((((((((((.((..(((..&..)))..)).)))))))))))	CCGGCGAGUCAACCGGGGUAU&AAGCCAAGGAUGACUUGCCGG	0.218459
comp10333_c0_seq2:4163	ana-miR169c-5p	comp10333_c0_seq2	4149	4172	4163	-41.2	-27.7	0.67233	((((-(((....(((((((((((((&)))))))))))))----))).))))	CUGG-AAGUGUCUCAUCCUUGGCUU&AAGCCAAGGAUGA----CUUGCCGG	0.533973
comp10071_c0_seq1:707	ana-miR169d-5p	comp10071_c0_seq1	695	716	707	-44.8	-29.4	0.65625	(((((((((((.((..(((...&...)))..)).)))))))))))	CCGGCGAGUCAACCGGGGUAUG&UGAGCCAAGGAUGACUUGCCGG	0.331552
comp14649_c1_seq2:566	ana-miR16c7-3p	comp14649_c1_seq2	553	576	566	-44.5	-29.6	0.665169	((((((((((((((.(((...((.&.))-..))).))))))))))))))	GGUGAGGCUGUCGCUGCAGCUGCA&GGU-CAUGCUGUGACAGCUUCACU	0.586769
comp16054_c0_seq1:801	ana-miR16c7-3p	comp16054_c0_seq1	788	811	801	-44.5	-32.7	0.734831	...((((((((((((((.((.(((&)))-)).))))))))))))))...	CUCGAGGCUGUCACGGCUUGUACC&GGU-CAUGCUGUGACAGCUUCACU	0.107944
comp16372_c0_seq1:595	ana-miR16c7-3p	comp16372_c0_seq1	579	606	595	-44.5	-29.2	0.65618	(((((((((...(((((((((..((((.&.))))--)))))))))---)))))))))	GGUGAAGUUGGAGUCGCAGCACUUGGCG&GGUCA--UGCUGUGAC---AGCUUCACU	0.677043
comp19515_c0_seq1:131	ana-miR16c7-3p	comp19515_c0_seq1	118	139	131	-44.5	-31.4	0.705618	(((((((((((((-(((((((..&..))))))).)))))))))))))	GGUGAAGCUGUCG-AGCAUGGAA&GGUCAUGCUGUGACAGCUUCACU	0.323466
comp7982_c0_seq1:1569	ana-miR16c7-3p	comp7982_c0_seq1	1556	1578	1569	-44.5	-31.8	0.714607	.((((((.((..((((((((.((&)).))))))))..)).)))))).	UGUGAAGGUGGAGCAGCAUGUCC&GGUCAUGCUGUGACAGCUUCACU	0.290133
comp15960_c0_seq1:302	ana-miR171_2a-3p	comp15960_c0_seq1	291	310	302	-36.4	-24.8	0.681319	.(((((((((((..-((((((&))))))...))))))))))).	UGGUGAUAUUGGCA-GGCUCG&CGAGCCGAAUCAAUAUCACUC	0.378078
comp17156_c0_seq1:1052	ana-miR171_2a-5p	comp17156_c0_seq1	1040	1060	1052	-41.9	-32.4	0.77327	(((((((((((((((-((((((&)))))).)))))))))))))))	GGUGGGUCGGGUCAA-ACCAUG&CGUGGUAUUGAUCCGGCUCAUC	0.0119518
comp19530_c0_seq1:835	ana-miR171_2a-5p	comp19530_c0_seq1	823	844	835	-41.9	-28.7	0.684964	.((((((((((((((.((((.(&).)))).)))))))))))))).	CGUGGGCCGGAUCAAGAUCGGG&CGUGGUAUUGAUCCGGCUCAUC	0.407281
comp12817_c1_seq1:1595	ana-miR171-1a-3p	comp12817_c1_seq1	1584	1604	1595	-35.6	-23.3	0.654494	((((((((.(((((..(((((&)))))..))))).))))))))	GAGUGGUGCUGGUUGAGCUCA&UGAGCCGAAUCAAUAUCACUC	0.558518
comp12120_c0_seq2:855	ana-miR171-1a-5p	comp12120_c0_seq2	842	864	855	-41.4	-28.4	0.68599	((((.(.((((((((((((((.(&).))))))))))))))-).))))	GAUGUGCCAGAAGCAAUGCCGAG&CGUGGUAUUGCUUCUG-CUCGUC	0.438499
comp13669_c0_seq1:1611	ana-miR171-1a-5p	comp13669_c0_seq1	1595	1621	1611	-41.4	-27.48	0.663768	(((.....((((((((((((.(((((.&.)))))-))))))))))))----.)))	GACCGCCAAGCAGAAGCAAUCGCCGCA&CGUGGU-AUUGCUUCUGCU----CGUC	0.772118
comp13669_c0_seq4:1821	ana-miR171-1a-5p	comp13669_c0_seq4	1805	1831	1821	-41.4	-27.48	0.663768	(((.....((((((((((((.(((((.&.)))))-))))))))))))----.)))	GACCGCCAAGCAGAAGCAAUCGCCGCA&CGUGGU-AUUGCUUCUGCU----CGUC	0.776191
comp15451_c0_seq2:1799	ana-miR171-1b-3p	comp15451_c0_seq2	1788	1808	1799	-37.5	-38.7	1	(((((((((((((((((((((&)))))))))))))))))))))	GAUAUUGGCGCGGCUCAAUCA&UGAUUGAGCCGUGCCAAUAUC	0.0237607
comp15818_c0_seq1:890	ana-miR171-1b-3p	comp15818_c0_seq1	880	899	890	-37.5	-28.4	0.757333	((((((((-(.((((((((((&)))))))))).).))))))))	GGUGUUGG-AGGGCUCAGUCA&UGAUUGAGCCGUGCCAAUAUC	0.0412101
comp15960_c0_seq1:305	ana-miR171-1b-3p	comp15960_c0_seq1	295	313	305	-37.5	-25.5	0.68	((((((((((-(((((-((((&)))).))))).))))))))))	GAUAUUGGCA-GGCUC-GUUA&UGAUUGAGCCGUGCCAAUAUC	0.400111
comp6678_c2_seq1:726	ana-miR171-1b-5p	comp6678_c2_seq1	715	735	726	-36.3	-29.5	0.812672	.(((((((((((((((((...&...))))))))))))))))).	GUUGGGUGAGCCGAGCCAUCA&UAUUGGCUUGGUUCACUCAGA	0.00599386
comp16245_c0_seq1:308	ana-miR171-1c-3p	comp16245_c0_seq1	297	317	308	-35.2	-23.48	0.667045	(((((...(((((.(((((..&..))))).)))))...)))))	UAAGAGUCUGACGGGGCUCUU&UUGAGCCGCGUCAAUAUCUUA	0.673137
comp3160_c0_seq1:355	ana-miR171-1c-3p	comp3160_c0_seq1	345	364	355	-35.2	-24.2	0.6875	.(((((..-((((((((((..&..))))))))))...))))).	GAAGGUCG-GGCGCGGCUCUG&UUGAGCCGCGUCAAUAUCUUA	0.513942
comp6424_c0_seq1:650	ana-miR171-1c-3p	comp6424_c0_seq1	637	659	650	-35.2	-28.3	0.803977	.(((((((..(((((((((((((&)))))))))))))--))))))).	GAGGAUGUGCUGACGUGGCUCAG&UUGAGCCGCGUCA--AUAUCUUA	0.149832
comp8582_c0_seq2:768	ana-miR171-1c-3p	comp8582_c0_seq2	757	777	768	-35.2	-23.9	0.678977	.((((((.(((.(((((((..&..))))))).))).)))))).	GAAGAUGAUGAGGUGGCUCCU&UUGAGCCGCGUCAAUAUCUUA	0.547773
comp9108_c0_seq2:629	ana-miR171-1d-3p	comp9108_c0_seq2	617	638	629	-37.5	-26	0.693333	.((((..((.((((((((((..&..))))))))))-))..)))).	AGAGGGUUUCGGCGCGGCUCUG&UUGAGCCGCGUC-AAUAUCUCA	0.347435
comp11943_c0_seq1:142	ana-miR171-1d-5p	comp11943_c0_seq1	131	154	142	-37	-24.8	0.67027	....(((((((((...(((((((.&.)))))))---)))))))))....	UGAAGGGGCGCGUGUUCGAUGUCA&AGAUAUUG---GCGCGCCUCAAUU	0.528335
comp19345_c0_seq1:1288	ana-miR171-1d-5p	comp19345_c0_seq1	1277	1297	1288	-37	-25	0.675676	((((((((((.(((((..((.&.))..))))).))))))))))	AGUUGAGGCGGGUCGGGUUCC&AGAUAUUGGCGCGCCUCAAUU	0.486918
comp5152_c0_seq1:516	ana-miR171-1d-5p	comp5152_c0_seq1	506	527	516	-37	-24.2	0.654054	..((((((-(((((((..((((.&.))))--))))))).))))))..	AUUUGAGG-GCGCCAGGUUGUCA&AGAUA--UUGGCGCGCCUCAAUU	0.7867
comp15591_c1_seq3:3816	ana-miR171-1e-3p	comp15591_c1_seq3	3804	3825	3816	-37.9	-25.7	0.6781	((-((..((((((((((((((..&..))))))))))))))--)).))	UG-GAUUUAUUGGCAUGGCUCUC&UUGAGCCGUGCCAAUA--UCACA	0.644435
comp16072_c0_seq1:1338	ana-miR171-1e-3p	comp16072_c0_seq1	1327	1352	1338	-37.9	-25.1	0.662269	((((((((.(((((....((((.(((&)))-))))----))))).))))))))	UGUGAUGUGGGCACUUGUGGCUGCAA&UUG-AGCC----GUGCCAAUAUCACA	0.73516
comp16567_c0_seq1:512	ana-miR171-1e-3p	comp16567_c0_seq1	501	528	512	-37.9	-24.88	0.656464	(((((((((((.........((((((((&))))))))-------..)))))))))))	UGUGAUGUUGGAAGAUUUCUUGGCUCAG&UUGAGCCG-------UGCCAAUAUCACA	0.780191
comp8236_c0_seq2:246	ana-miR171-1e-3p	comp8236_c0_seq2	236	255	246	-37.9	-27.5	0.725594	((((((-((((.(((((((((&))))))))).)))).))))))	UGUGGU-UUGGGAUGGCUCAA&UUGAGCCGUGCCAAUAUCACA	0.438499
comp16881_c0_seq1:632	ana-miR171-1e-5p	comp16881_c0_seq1	621	641	632	-33.1	-21.8	0.65861	....(((.((((((((((((.&.)))))))))))).)))....	CAAAGAAGCGUACCAAUGUUA&AGAUAUUGGUACGGUUCAAUC	0.539542
comp10121_c0_seq1:917	ana-miR171-1f-3p	comp10121_c0_seq1	908	926	917	-33	-21.8	0.660606	(((-((((.((((((((((.&.))))))))))-)))).)))	GAU-UUGGCCACGGUUCAGC&AUUGAGCCGUG-CCAAUAUC	0.989694
comp11767_c0_seq1:1387	ana-miR171-1f-3p	comp11767_c0_seq1	1378	1396	1387	-33	-24.2	0.733333	((((..((((((((((((.&.))))))))))))..))))	GAUAGAGGCAUGGUUCAGG&AUUGAGCCGUGCCAAUAUC	0.311154
comp15818_c0_seq1:888	ana-miR171-1f-3p	comp15818_c0_seq1	880	897	888	-33	-23.8	0.721212	((((((((-(.((((((((&)))))))).).))))))))	GGUGUUGG-AGGGCUCAGU&AUUGAGCCGUGCCAAUAUC	0.421365
comp15960_c0_seq1:304	ana-miR171-1f-3p	comp15960_c0_seq1	295	312	304	-33	-25.4	0.769697	((((((((((-((((((..&..)))))).))))))))))	GAUAUUGGCA-GGCUCGUU&AUUGAGCCGUGCCAAUAUC	0.159993
comp16331_c0_seq1:899	ana-miR171-1f-3p	comp16331_c0_seq1	890	908	899	-33	-22.9	0.693939	(((((((((((.(((((((&))))))).)))))))))))	GAUGUUGGUGCCGUUCAAU&AUUGAGCCGUGCCAAUAUC	0.770744
comp18150_c0_seq1:1437	ana-miR171-1f-3p	comp18150_c0_seq1	1428	1447	1437	-33	-23.1	0.7	((((.(((((.(((((((..&..)))))))-))))).))))	GAUGGUGGCAGUGGCUCAUC&AUUGAGCCG-UGCCAAUAUC	0.669183
comp8236_c0_seq2:247	ana-miR171-1f-3p	comp8236_c0_seq2	239	256	247	-33	-21.7	0.657576	(((-((((.(((((((((.&.))))))))).)))).)))	GGU-UUGGGAUGGCUCAAG&AUUGAGCCGUGCCAAUAUC	0.993395
comp15224_c0_seq2:1215	ana-miR171-1f-5p	comp15224_c0_seq2	1203	1224	1215	-35	-26.4	0.754286	((((((((.(((((((((((..&..)))))))))))-))))))))	CUUAUUGAGACCGGGCCGGUUU&AUAUUGGUCCGGU-UCAAUGAG	0.149832
comp8423_c1_seq1:327	ana-miR171-1f-5p	comp8423_c1_seq1	317	336	327	-35	-23.5	0.671429	(((((((-((((((((((...&...)))))))))).)))))))	UUCGUUG-ACUGGACCAACCC&AUAUUGGUCCGGUUCAAUGAG	0.615531
comp15451_c0_seq3:1593	ana-miR171-1g-3p	comp15451_c0_seq3	1582	1602	1593	-39.4	-35.8	0.908629	((.((((((((((((((((((&)))))))))))))))))).))	AGGGAUAUUGGCGCGGCUCAA&UUGAGCCGCGCCAAUAUCACU	0.00599386
comp7380_c0_seq1:518	ana-miR171-1g-3p	comp7380_c0_seq1	507	526	518	-39.4	-25.9	0.65736	.((((((.((((((((-((((&)))).)))))))).)))))).	UGUGGUGCUGGCGUGG-UCAA&UUGAGCCGCGCCAAUAUCACU	0.826133
comp16207_c0_seq1:415	ana-miR171-1h-5p	comp16207_c0_seq1	404	426	415	-36.5	-24.5	0.671233	(((.(((((((-(((...((((((&))))))---))).))))))).)))	GAUCGAGCCUC-CCAAACGCAUCG&CGAUGU---UGGUGAGGUUCAAUC	0.794257
comp7488_c0_seq2:242	ana-miR171-1h-5p	comp7488_c0_seq2	227	251	242	-36.5	-24.8	0.679452	....(((((((....((((((((((&))))))))))----)))))))....	GGCGGAGCCUCGGUGGCCGGCGUCG&CGAUGUUGGU----GAGGUUCAAUC	0.744543
comp16046_c0_seq1:873	ana-miR171-1j-5p	comp16046_c0_seq1	860	883	873	-38.7	-26.3	0.679587	.(((((...(((((((.(((((((&)))))))-)))))))--.))))).	CCUGAGCCGGAGCCGGAGCCGAUG&UAUUGGC-CUGGUUC--ACUCAGA	0.528335
comp3598_c0_seq1:1734	ana-miR171-1j-5p	comp3598_c0_seq1	1723	1743	1734	-38.7	-27.3	0.705426	...((((((((((((((((..&..))))))))))))))))...	AAGGGGUGGACCGGGUCGAGC&UAUUGGCCUGGUUCACUCAGA	0.366759
comp11645_c1_seq1:2331	ana-miR172a-3p	comp11645_c1_seq1	2316	2340	2331	-35.8	-25.2	0.703911	.((((((((((....(.((((((((&)))))))).)----)))))))))).	UUGCAGCAUCACGAGUGAGGAUUCU&AGAAUCUUGA----UGAUGCUGCAG	0.448535
comp14249_c0_seq9:2137	ana-miR172a-3p	comp14249_c0_seq9	2126	2146	2137	-35.8	-36	1	((((((((((((((((((((.&.))))))))))))))))))))	CUGCAGCAUCAUCAGGAUUCC&AGAAUCUUGAUGAUGCUGCAG	0.102565
comp16265_c0_seq1:794	ana-miR172a-3p	comp16265_c0_seq1	780	804	794	-35.8	-24.9	0.695531	(((((((...(((((((.(((((((&)))))))-)))))))---)))))))	CUGUAGCGGAAUCAUCAUGGAUUCU&AGAAUCU-UGAUGAU---GCUGCAG	0.550483
comp10635_c0_seq1:424	ana-miR172a-5p	comp10635_c0_seq1	413	433	424	-36.1	-24.28	0.672576	((((((((...((((((((((&))))))))))...))))))))	UGUGGAUCCUUAUGAUGCUUC&GGAGCAUCAUCAAGAUUCACA	0.631375
comp9914_c0_seq2:927	ana-miR172a-5p	comp9914_c0_seq2	916	934	927	-36.1	-24.8	0.686981	((((((((((((-((-(((((&))))).)).))))))))))))	UGUGGGUUUUGA-GA-GCUCC&GGAGCAUCAUCAAGAUUCACA	0.508063
comp15053_c0_seq10:1076	ana-miR172b-3p	comp15053_c0_seq10	1065	1090	1076	-34.3	-22.58	0.658309	((((((((((........(((((((.&.)))))))-----...))))))))))	AUGCAGCAUCUUUGACUGGAGGUUCA&AGAAUCUU-----GAUGAUGCUGCAU	0.985482
comp16075_c0_seq1:1338	ana-miR172b-3p	comp16075_c0_seq1	1325	1347	1338	-34.3	-23	0.670554	.(((((((((..(((((((..((&))..)))))))--))))))))).	UUGCAGCAUCUUAUCGGGAGACU&AGAAUCUUGAU--GAUGCUGCAU	0.961087
comp4487_c0_seq1:152	ana-miR172b-3p	comp4487_c0_seq1	141	161	152	-34.3	-22.7	0.661808	.(((((((((((.(((((.-((&))..)))))-))))))))))).	UUGUAGCAUCAUACAAGAG-CU&AGAAUCUUG-AUGAUGCUGCAU	0.981535
comp5209_c0_seq1:2460	ana-miR172b-3p	comp5209_c0_seq1	2441	2469	2460	-34.3	-23	0.670554	((((........(((((((((((((..((&))..)))))))))))))--------))))	GUGCAAUGGUUUGGCAUCAUCAAGAAGCU&AGAAUCUUGAUGAUGCU--------GCAU	0.964656
comp11746_c1_seq1:2410	ana-miR172b-5p	comp11746_c1_seq1	2398	2420	2410	-37.2	-24.4	0.655914	...(((((((.(((.((((((((&))))))))-)))-)))))))...	UUCUGAGUCUGUGACUGCUGCUG&CAGCAGCA-UCA-AGAUUCACAC	0.912386
comp15030_c1_seq3:904	ana-miR172b-5p	comp15030_c1_seq3	893	913	904	-37.2	-24.56	0.660215	..(((((....((((((((((&))))))))))....)))))..	AAGUGAAGAAAGAUGCUGCUG&CAGCAGCAUCAAGAUUCACAC	0.859124
comp15475_c0_seq1:833	ana-miR172b-5p	comp15475_c0_seq1	822	842	833	-37.2	-26.8	0.72043	...(((.((((((((((((((&)))))))))))))).)))...	AGAUGGUUCUUGGUGCUGCUG&CAGCAGCAUCAAGAUUCACAC	0.281547
comp16048_c0_seq1:1160	ana-miR172c-5p	comp16048_c0_seq1	1149	1169	1160	-33.9	-23.4	0.690265	...((((..((((((((((((&))))))))))))..))))...	UGAGAAUACUGAUGAUGCUGC&GUAGCAUCAUCAAGAUUCACA	0.738325
comp16609_c0_seq1:877	ana-miR172c-5p	comp16609_c0_seq1	865	890	877	-33.9	-23.7	0.699115	.(((.(((((((((....((((((((&))))))))----)))))))))-))).	GGUGCGGUCUUGAUUGUCGAUGCUGC&GUAGCAUC----AUCAAGAUU-CACA	0.684717
comp17129_c0_seq1:750	ana-miR172c-5p	comp17129_c0_seq1	739	759	750	-33.9	-24.3	0.716814	..(((..((((((((((((((&))))))))))))))..)))..	UUUGAGGCUUGAUGAUGUUGC&GUAGCAUCAUCAAGAUUCACA	0.586769
comp20138_c0_seq1:745	ana-miR172c-5p	comp20138_c0_seq1	734	754	745	-33.9	-24.2	0.713864	.(((((.(((((((((((((.&.))))))))))))).))))).	CGUGGAAUUUGAUGAUGCUGA&GUAGCAUCAUCAAGAUUCACA	0.606173
comp10389_c0_seq2:320	ana-miR390a-3p	comp10389_c0_seq2	304	329	320	-37.5	-26.6	0.709333	.(((((((((.....((((((((((.&.))))))))))-----))))))))).	AGAAGCUCAGCAUUUGAUGGAUGGUC&CGCUAUCCAUC-----CUGAGUUUCA	0.407281
comp11633_c0_seq2:2459	ana-miR390a-3p	comp11633_c0_seq2	2447	2472	2459	-37.5	-25.5	0.68	((.((((((((((((((....((((.&.))))----))))))))))))))-))	UGCAGAUUCAGGAUGGACAUGUAGCU&CGCUA----UCCAUCCUGAGUUU-CA	0.736747
comp11811_c0_seq3:166	ana-miR390a-3p	comp11811_c0_seq3	155	175	166	-37.5	-25	0.666667	(((.((((((((((.((-(((.&.))).))-)))))))))).)))	UGAUGCUCAGGAUGUGA-AGCU&CGCUAUC-CAUCCUGAGUUUCA	0.851292
comp14112_c0_seq4:982	ana-miR390a-3p	comp14112_c0_seq4	972	990	982	-37.5	-24.5	0.653333	((((((((((--((((((((.&.))))))))..))))))))))	UGAAACUCAG--UGGAUGGUU&CGCUAUCCAUCCUGAGUUUCA	0.944185
comp16155_c0_seq1:1258	ana-miR390a-3p	comp16155_c0_seq1	1245	1267	1258	-37.5	-25.1	0.669333	((((..((((.((((((((((((&)))))))))))).))))--))))	UGAGGCGCUUUGGGUGGAUAGUG&CGCUAUCCAUCCUGAGU--UUCA	0.843024
comp16313_c0_seq1:414	ana-miR390a-3p	comp16313_c0_seq1	402	425	414	-37.5	-25	0.666667	.((((((((.((((((..((((((&))))))--))))))-)))))))).	AGGAGCUUAUGGGUGGGCAUGGCG&CGCUAU--CCAUCC-UGAGUUUCA	0.849493
comp16567_c0_seq1:167	ana-miR390a-3p	comp16567_c0_seq1	156	175	167	-37.5	-27	0.72	..(((((((((((((-(((((&))))).)))))))))))))..	CUGGACUCAGGGUGG-UAGUG&CGCUAUCCAUCCUGAGUUUCA	0.302821
comp4109_c1_seq1:287	ana-miR390a-3p	comp4109_c1_seq1	274	295	287	-37.5	-25.7	0.685333	.(((((.((.((((-((((((((&)))))))).))))-))-))))).	GGAGACGUCGAGGA-GGAUGGCG&CGCUAUCCAUCCU-GA-GUUUCA	0.669183
comp5679_c0_seq1:600	ana-miR390a-3p	comp5679_c0_seq1	589	608	600	-37.5	-25.8	0.688	.....((((((((((((-(((&))).)))))))))))).....	UCUGUCUCAGGAUGGAU-GCG&CGCUAUCCAUCCUGAGUUUCA	0.652883
comp15013_c1_seq11:354	ana-miR393a-3p	comp15013_c1_seq11	342	363	354	-34.3	-22.9	0.667638	..((.((((.(((((((((((.&.)))))))))))-)))).))..	ACUUGAAAGAGGAUGGCAUGAA&AUCAUGCUAUCC-CUUUGGAUU	0.931526
comp15108_c0_seq1:938	ana-miR393a-3p	comp15108_c0_seq1	926	947	938	-34.3	-23.7	0.690962	((((.((((.((((((((((..&..))))))))))-)))).))))	GAUUGAAGGUGGAUGGCAUGGA&AUCAUGCUAUCC-CUUUGGAUU	0.713631
comp15112_c1_seq3:1533	ana-miR393a-3p	comp15112_c1_seq3	1521	1542	1533	-34.3	-24.1	0.702624	...(((.((((((((((((((.&.))))))))))))))-)))...	AUGCUGUAAGGGAUGGCAUGAA&AUCAUGCUAUCCCUU-UGGAUU	0.635781
comp20774_c0_seq1:245	ana-miR393a-3p	comp20774_c0_seq1	231	253	245	-34.3	-23	0.670554	((((((...((((((((((.-(((&)))..))))))))))---))))))	GAUCCAUUUGAGGGAUGGCC-GGU&AUCAUGCUAUCCCUU---UGGAUU	0.907515
comp4984_c1_seq1:393	ana-miR393a-3p	comp4984_c1_seq1	381	402	393	-34.3	-22.5	0.655977	(((((((.((((((((.((...&...)).))))))))-)))))))	GAUCCGACAGGGAUAGGGUUUC&AUCAUGCUAUCCCU-UUGGAUU	0.96922
comp6331_c0_seq2:2205	ana-miR393a-3p	comp6331_c0_seq2	2193	2213	2205	-34.3	-22.6	0.658892	...(((((((.((((((-((((&)))).))))))-)))))))...	GGACCAGGGGAGAUGGC-UGAU&AUCAUGCUAUC-CCUUUGGAUU	0.964656
comp9108_c0_seq2:666	ana-miR393a-3p	comp9108_c0_seq2	655	675	666	-34.3	-23.8	0.693878	(((((((((((((((......&......)))))))))))))))	GGUCCGAAGGGAUGGGGAUUG&AUCAUGCUAUCCCUUUGGAUU	0.699522
comp13893_c0_seq1:969	ana-miR393b-3p	comp13893_c0_seq1	958	981	969	-35.9	-24.2	0.674095	((((((((((((((...(((((((&)))))))---))))))))))))))	AGUUCUUGAGGGAUAUAUGUGUGA&UCAUGCG---AUCCCUUAGGAAUU	0.451841
comp14935_c0_seq4:240	ana-miR393b-3p	comp14935_c0_seq4	227	249	240	-35.9	-23.68	0.65961	.(((((....(((((((((((((&)))))))))))))--..))))).	UGUUCCCUCUGGGGAUUGUAUGG&UCAUGCGAUCCCU--UAGGAAUU	0.692208
comp4307_c0_seq1:5439	ana-miR393b-3p	comp4307_c0_seq1	5428	5448	5439	-35.9	-24.4	0.679666	...((((((((((((((((..&..))))))))))))))))...	CUGUCUUGGGGGAUUGCAUCA&UCAUGCGAUCCCUUAGGAAUU	0.410834
comp16414_c0_seq1:1879	ana-miR393b-5p	comp16414_c0_seq1	1867	1888	1879	-38.5	-33.5	0.87013	...((((((((((((((((((.&.))))))))))))))))))...	AAACAAUGCGAUCCCUUUGGAU&UUCCAAAGGGAUCGCAUUGAUC	0.0296122
comp16414_c0_seq1:1878	ana-miR393c-3p	comp16414_c0_seq1	1866	1887	1878	-40.8	-33.3	0.816176	....((((((((((((((((((&))))))))))))))))))....	GAAACAAUGCGAUCCCUUUGGA&UCCAAAGGGAUCGCAUUGAUCC	0.0296122
comp8686_c0_seq1:1420	ana-miR393c-3p	comp8686_c0_seq1	1409	1437	1420	-40.8	-26.7	0.654412	(((((.-((((((((((........(((((&)))))--------))))))))))..)))))	GGGUUU-UGCGAUCCCUCAGACUUUUUGGA&UCCAA--------AGGGAUCGCAUUGAUCC	0.199437
comp10917_c0_seq1:679	ana-miR394a-5p	comp10917_c0_seq1	665	687	679	-39.2	-26.8	0.683673	((((((((((....((((-(((((&))))).))))----))))))))))	GGAGGUGGACUGAUGGGA-GCUAA&UUGGCAUUCU----GUCCACCUCC	0.738325
comp13121_c0_seq1:917	ana-miR394a-5p	comp13121_c0_seq1	907	928	917	-39.2	-26.7	0.681122	..(((((((((((..(((((((&)))))))--)))))))))))..	GAAGGUGGACGGAUGAUGCUAA&UUGGCAU--UCUGUCCACCUCC	0.743002
comp14275_c0_seq3:489	ana-miR394a-5p	comp14275_c0_seq3	478	498	489	-39.2	-26.6	0.678571	((((((((((.((((.((.((&)).)).))))-))))))))))	GGAGGUGGACGAGGAGGUGGA&UUGGCAUUCU-GUCCACCUCC	0.814246
comp15277_c0_seq4:840	ana-miR394a-5p	comp15277_c0_seq4	830	849	840	-39.2	-26.7	0.681122	.((((((((..((.((((((&)))))).))..)))))))).	AGAGGUGGAAUGACUGCCAA&UUGGCAUUCUGUCCACCUCC	0.756538
comp15960_c0_seq1:513	ana-miR394a-5p	comp15960_c0_seq1	503	521	513	-39.2	-26.8	0.683673	(((((((((((-(((((...&...))))).)))))))))))	GGGGGUGGGCA-AGUGCACC&UUGGCAUUCUGUCCACCUCC	0.731956
comp16776_c0_seq1:1029	ana-miR394a-5p	comp16776_c0_seq1	1018	1038	1029	-39.2	-26.1	0.665816	...(((((((.((((((((((&))))))))))-)))))))...	CAUGGUGGACAAGAAUGCUGA&UUGGCAUUCU-GUCCACCUCC	0.885168
comp3695_c0_seq1:1078	ana-miR394a-5p	comp3695_c0_seq1	1065	1088	1078	-39.2	-27.3	0.696429	((((((((...((((.((((((((&))))))))-))))---))))))))	GGAGGUGGCGAAUGGUAGUGCCGA&UUGGCAUU-CUGU---CCACCUCC	0.558518
comp53422_c0_seq1:161	ana-miR394a-5p	comp53422_c0_seq1	149	170	161	-39.2	-25.8	0.658163	((.((((((((.((((((.((.&.)).))))))-))))))))-))	GGAAGGUGGAUGAGGAUGGCAG&UUGGCAUUCU-GUCCACCU-CC	0.955047
comp9425_c0_seq1:1203	ana-miR394a-5p	comp9425_c0_seq1	1193	1216	1203	-39.2	-27.2	0.693878	(((((((((((....((.((((..&..)))).))----)))))))))))	GGAGGUGGGCAACGCGGCUGCCUU&UUGGCAUUC----UGUCCACCUCC	0.606173
comp16234_c0_seq1:374	ana-miR395a-3p	comp16234_c0_seq1	363	383	374	-38.1	-35.9	0.942257	(((((((((((((((((((((&)))))))))))))))))))))	AGAGUUCCUCCAAACGCUUCA&UGAAGUGUUUGGGGGAACUCU	0.017874
comp20693_c0_seq1:433	ana-miR395a-3p	comp20693_c0_seq1	422	442	433	-38.1	-25.2	0.661417	((((.(((((((((.(((((.&.))))).))))))))).))))	AGAGAUCCUCCAAGGAUUUCG&UGAAGUGUUUGGGGGAACUCU	0.85395
comp17706_c0_seq1:1956	ana-miR395b-5p	comp17706_c0_seq1	1944	1966	1956	-35.7	-24.6	0.689076	..((((((.(((((((((..((.&.))-.)))))))))-))))))..	AUUGAAGCUGUUCAGAGGCUACG&AGU-UCCUCUGAAC-GCUUCAUA	0.644435
comp19585_c0_seq1:103	ana-miR395b-5p	comp19585_c0_seq1	92	112	103	-35.7	-23.4	0.655462	...(((((((((((((.....&.....)))))))))))))...	GUGGAAGCGUUCAGAGCUUUC&AGUUCCUCUGAACGCUUCAUA	0.942135
comp20138_c0_seq1:333	ana-miR395b-5p	comp20138_c0_seq1	319	342	333	-35.7	-23.94	0.670588	...(((((((....((((((((((&))))))))))---.)))))))...	ACCGGGGCGUGAGGCGGAGGAACU&AGUUCCUCUG---AACGCUUCAUA	0.848586
comp5601_c0_seq1:136	ana-miR395b-5p	comp5601_c0_seq1	125	145	136	-35.7	-24.7	0.691877	.(((.(((((.-(((((((((.&.)))))))))..)))))-))).	AGUGAAAGCGG-CAGAGGAACC&AGUUCCUCUGAACGCUU-CAUA	0.620126
comp15456_c0_seq5:73	ana-miR395c-5p	comp15456_c0_seq5	63	83	73	-37.3	-26.4	0.707775	((((((((-(((((((((.((.&.))-))))))))).))))))))	GAUGGAGC-UUCAGAGGGCACC&AGU-UCCUCUGAACGCUUCAUC	0.421365
comp19272_c0_seq1:856	ana-miR395c-5p	comp19272_c0_seq1	845	865	856	-37.3	-24.98	0.669705	(((((((((...((((((((.&.))))))))...)))))))))	GAUGGGGUGGAAAGAGGGGCA&AGUUCCUCUGAACGCUUCAUC	0.736747
comp11690_c0_seq1:423	ana-miR395d-5p	comp11690_c0_seq1	411	432	423	-35.9	-23.9	0.665738	...(((.((((.((((((((((&)))))))))).))))-)))...	GAAGAACGUGUACAGAGGAAUC&GGUUCCUCUGAACAC-UUCAUA	0.867344
comp12815_c0_seq3:249	ana-miR395d-5p	comp12815_c0_seq3	238	258	249	-35.9	-23.48	0.654039	.(((((((((((...(((((.&.)))))...))))))))))).	AGUGAGGUGUUCCAUGGAGCG&GGUUCCUCUGAACACUUCAUA	0.921844
comp14986_c0_seq22:1045	ana-miR395d-5p	comp14986_c0_seq22	1034	1054	1045	-35.9	-25.5	0.710306	..(((..(((((((((((((.&.)))))))))))))..)))..	CCUGAUAUGUUCAGAGGGACG&GGUUCCUCUGAACACUUCAUA	0.477581
comp4505_c0_seq1:590	ana-miR395d-5p	comp4505_c0_seq1	579	604	590	-35.9	-23.6	0.657382	...((((((..(((((((.....(((&)))-----)))))))..))))))...	UCAGAGGUGGACAGAGGAAAUGGACC&GGU-----UCCUCUGAACACUUCAUA	0.910254
comp9463_c0_seq1:818	ana-miR395d-5p	comp9463_c0_seq1	808	827	818	-35.9	-25.6	0.713092	...((((((.-((((((((((&))))))))))..))))))...	AAAGAGGUGG-UAGAGGAGCC&GGUUCCUCUGAACACUUCAUA	0.407281
comp11057_c0_seq1:1406	ana-miR395e-5p	comp11057_c0_seq1	1395	1415	1406	-35.2	-25.8	0.732955	.(((((((((.((((((((((&)))))))))).))))))))).	GAGUGAGGUGUUUGGGGGAAC&GUUCCUCUGAUCACUUCAUUG	0.250666
comp11618_c1_seq1:1341	ana-miR395e-5p	comp11618_c1_seq1	1330	1352	1341	-35.2	-23.4	0.664773	.(((((((((((((.(((.((..&..))-)))-))))))))))))).	GGAUGAAGUGAUCAUGAGUGAUG&GUUC-CUC-UGAUCACUUCAUUG	0.872811
comp11618_c1_seq4:685	ana-miR395e-5p	comp11618_c1_seq4	674	696	685	-35.2	-23.4	0.664773	.(((((((((((((.(((.((..&..))-)))-))))))))))))).	GGAUGAAGUGAUCAUGAGUGAUG&GUUC-CUC-UGAUCACUUCAUUG	0.876577
comp11618_c1_seq7:685	ana-miR395e-5p	comp11618_c1_seq7	674	696	685	-35.2	-23.4	0.664773	.(((((((((((((.(((.((..&..))-)))-))))))))))))).	GGAUGAAGUGAUCAUGAGUGAUG&GUUC-CUC-UGAUCACUUCAUUG	0.882373
comp11618_c1_seq8:1341	ana-miR395e-5p	comp11618_c1_seq8	1330	1352	1341	-35.2	-23.4	0.664773	.(((((((((((((.(((.((..&..))-)))-))))))))))))).	GGAUGAAGUGAUCAUGAGUGAUG&GUUC-CUC-UGAUCACUUCAUUG	0.868139
comp11921_c0_seq1:291	ana-miR395e-5p	comp11921_c0_seq1	279	305	291	-35.2	-22.9	0.650568	.(((((((.(((((.....((((((((&))))))))-----)))))-))))))).	AGGUGAAGCUGAUCACCCCAGAGGGAC&GUUCCUCU-----GAUCA-CUUCAUUG	0.970841
comp12769_c0_seq4:493	ana-miR395e-5p	comp12769_c0_seq4	482	501	493	-35.2	-23.9	0.678977	((((((((.((.-((((((((&))))))))..)).))))))))	CAAUGAAGAGAG-AGAGGAGC&GUUCCUCUGAUCACUUCAUUG	0.753593
comp16314_c0_seq1:1628	ana-miR395e-5p	comp16314_c0_seq1	1616	1637	1628	-35.2	-23.1	0.65625	....((((..((((((((((((&))))))))))))-.))))....	CACAGAAGCAGAUCAGAGGAAU&GUUCCUCUGAUC-ACUUCAUUG	0.942482
comp18025_c0_seq1:3356	ana-miR395e-5p	comp18025_c0_seq1	3344	3365	3356	-35.2	-23.8	0.676136	.((((.(((((((.(((((((.&.))))))).)))))))-)))).	GAAUGCAAGUGAUGAGAGGGAA&GUUCCUCUGAUCACUU-CAUUG	0.787979
comp18150_c0_seq1:889	ana-miR395e-5p	comp18150_c0_seq1	878	900	889	-35.2	-25.4	0.721591	(((((((((((...((((((((.&.))))))))--.)))))))))))	CGAUGAGGUGAAGGCGGAGGAGA&GUUCCUCUG--AUCACUUCAUUG	0.339541
comp19272_c0_seq1:855	ana-miR395e-5p	comp19272_c0_seq1	844	864	855	-35.2	-23.7	0.673295	.((((((((((..((((((((&))))))))..)))))))))).	AGAUGGGGUGGAAAGAGGGGC&GUUCCUCUGAUCACUUCAUUG	0.801546
comp4062_c0_seq1:387	ana-miR395e-5p	comp4062_c0_seq1	376	397	387	-35.2	-23	0.653409	(((((.(((((-((((.((((((&))))))-)))).)))))-)))))	UAGUGUAAGUG-UCAGUAGGAAC&GUUCCU-CUGAUCACUU-CAUUG	0.957924
comp11419_c1_seq1:386	ana-miR395f-3p	comp11419_c1_seq1	376	395	386	-39.8	-28.9	0.726131	((((-(((((.((((((((.(&).)))))))).))))).))))	GGAG-UCCCCGAAACACUUGA&UGAAGUGUUUGGGGGAACUCC	0.154928
comp11419_c1_seq3:326	ana-miR395f-3p	comp11419_c1_seq3	316	335	326	-39.8	-28.9	0.726131	((((-(((((.((((((((.(&).)))))))).))))).))))	GGAG-UCCCCGAAACACUUGA&UGAAGUGUUUGGGGGAACUCC	0.139548
comp11419_c1_seq4:386	ana-miR395f-3p	comp11419_c1_seq4	376	395	386	-39.8	-28.9	0.726131	((((-(((((.((((((((.(&).)))))))).))))).))))	GGAG-UCCCCGAAACACUUGA&UGAAGUGUUUGGGGGAACUCC	0.134359
comp14206_c0_seq2:1684	ana-miR395f-3p	comp14206_c0_seq2	1673	1698	1684	-39.8	-26.4	0.663317	((.((((((((((.....(((((...&...)))))-----)))))))))).))	GGUGUUCCCCCAAGGCAAGCACUAGU&UGAAGUGU-----UUGGGGGAACUCC	0.723777
comp11917_c0_seq2:958	ana-miR395h-3p	comp11917_c0_seq2	945	967	958	-38.5	-25.78	0.66961	.(((((....(((((((((((((&)))))))))))))--..))))).	AGUGGGACUGGUUCAGAGGAGCU&AGUUCCUCUGAGC--ACUUCACA	0.814246
comp14571_c0_seq1:1104	ana-miR395h-3p	comp14571_c0_seq1	1092	1113	1104	-38.5	-25.5	0.662338	.(((((...((((((((((((.&.))))))))))))-..))))).	AGUGAACAAGCUUAGGGGAGCA&AGUUCCUCUGAGC-ACUUCACA	0.854825
comp16546_c0_seq1:399	ana-miR395h-3p	comp16546_c0_seq1	386	408	399	-38.5	-25.3	0.657143	(((((((...(((((((((..((&))..)))))))))--.)))))))	UGUGGGGAAAGCUCAGGGGUUCU&AGUUCCUCUGAGC--ACUUCACA	0.910792
comp5701_c0_seq1:874	ana-miR395h-3p	comp5701_c0_seq1	863	883	874	-38.5	-26.8	0.696104	(((((((-(((.((((((((..&..))))))))-))).)))))))	UGUGAAG-GCUGCAGAGGAGGC&AGUUCCUCUG-AGCACUUCACA	0.477581
comp11835_c0_seq3:130	ana-miR395i-3p	comp11835_c0_seq3	120	139	130	-39.8	-26.5	0.665829	((-((((((((((((.((.((&)).)).)))))))))))).))	GG-UCCCCCAGACAUCUCCGA&UCUGAAGUGUUUGGGGGAACC	0.677043
comp11835_c0_seq4:130	ana-miR395i-3p	comp11835_c0_seq4	120	139	130	-39.8	-26.5	0.665829	((-((((((((((((.((.((&)).)).)))))))))))).))	GG-UCCCCCAGACAUCUCCGA&UCUGAAGUGUUUGGGGGAACC	0.65079
comp11835_c0_seq7:130	ana-miR395i-3p	comp11835_c0_seq7	120	139	130	-39.8	-26.5	0.665829	((-((((((((((((.((.((&)).)).)))))))))))).))	GG-UCCCCCAGACAUCUCCGA&UCUGAAGUGUUUGGGGGAACC	0.615531
comp13633_c0_seq1:742	ana-miR395i-3p	comp13633_c0_seq1	731	751	742	-39.8	-26.7	0.670854	((((((((((((((((..((.&.))..))))))))))))))))	GGUUCUCCUAGACGCUGUGGU&UCUGAAGUGUUUGGGGGAACC	0.566409
comp14098_c0_seq2:1066	ana-miR395i-3p	comp14098_c0_seq2	1055	1082	1066	-39.8	-29	0.728643	.((((((((((((((.......((((((&))))))-------)))))))))))))).	UGUUCCCCCAGGCAUGCAUCGGUUCAGA&UCUGAA-------GUGUUUGGGGGAACC	0.0971531
comp14898_c0_seq3:2035	ana-miR395i-3p	comp14898_c0_seq3	2023	2044	2035	-39.8	-27.4	0.688442	..(((((.((((((((((((((&))))))))))))))-)))))..	UUUUCCCAUCAAGCACUUCAGG&UCUGAAGUGUUUGG-GGGAACC	0.400111
comp6262_c0_seq1:635	ana-miR395i-3p	comp6262_c0_seq1	624	648	635	-39.8	-25.9	0.650754	..(((((((((((....((((((((&))))))))----)))))))))))..	UAUUCCUCCAGGCAAAGGCUUCAGA&UCUGAAGU----GUUUGGGGGAACC	0.811999
comp15011_c0_seq1:1480	ana-miR396b-5p	comp15011_c0_seq1	1469	1489	1480	-35.1	-23.2	0.660969	(((.-(((.(((((((((((..&..)))))))))))-)))..)))	CAGG-CAAUGAAAGCUGUGGUU&UUCCACAGCUUUC-UUGAACUG	0.948381
comp17783_c0_seq1:972	ana-miR396b-5p	comp17783_c0_seq1	961	981	972	-35.1	-22.9	0.652422	(((.((((((((((((..(((&)))..)))))))))))).)))	CAGAUCAAGGAAGCUGCUGAA&UUCCACAGCUUUCUUGAACUG	0.975061
comp1076_c0_seq1:479	ana-miR396c-5p	comp1076_c0_seq1	468	488	479	-33.4	-24.7	0.739521	....((((((((((((((((.&.))))))))))))))))....	GAAAUUGAGAAGGCUGUGGAG&UUCCACAGCUUUCUUGAACUU	0.477581
comp11741_c0_seq2:567	ana-miR396c-5p	comp11741_c0_seq2	555	576	567	-33.4	-22.6	0.676647	(((((((((...((.(((((((&))))))).))-..)))))))))	GGGUUCAAGUGUAGGUGUGGGA&UUCCACAGCU-UUCUUGAACUU	0.979301
comp12135_c0_seq1:176	ana-miR396c-5p	comp12135_c0_seq1	165	185	176	-33.4	-27.3	0.817365	..((((((((((((.((((((&)))))).))))))))))))..	AUGUUCAAGAAGGCGGUGGAG&UUCCACAGCUUUCUUGAACUU	0.0807219
comp15260_c1_seq13:605	ana-miR396c-5p	comp15260_c1_seq13	595	613	605	-33.4	-22.1	0.661677	(((((((((-((((((-((..&..)).)))))).)))))))))	AAGUUCAGG-AAGCUG-GGUC&UUCCACAGCUUUCUUGAACUU	0.995917
comp15963_c0_seq1:539	ana-miR396c-5p	comp15963_c0_seq1	528	548	539	-33.4	-29.5	0.883234	(((.(((((((((((((((((&))))))))))))))))).)))	AAGAUCAAGGAAGCUGUGGGA&UUCCACAGCUUUCUUGAACUU	0.017874
comp16064_c0_seq1:410	ana-miR396c-5p	comp16064_c0_seq1	399	420	410	-33.4	-25.3	0.757485	((((((((((((((((.((...&...))-))))))))))))))))	GAGUUCAAGGAAGCUGCUGACA&UUCCA-CAGCUUUCUUGAACUU	0.374327
comp17156_c0_seq1:1258	ana-miR396c-5p	comp17156_c0_seq1	1247	1267	1258	-33.4	-26.7	0.799401	(((((((((((((..(((((.&.)))))..)))))))))))))	GAGUUCGAGAAAGGAGUGGAG&UUCCACAGCUUUCUUGAACUU	0.184867
comp19181_c0_seq1:1430	ana-miR396c-5p	comp19181_c0_seq1	1419	1439	1430	-33.4	-24.1	0.721557	.....((((((((((((((..&..)))))))))))))).....	AAAUACAAGAAAGCUGUGGCA&UUCCACAGCUUUCUUGAACUU	0.624666
comp19529_c0_seq1:1519	ana-miR396c-5p	comp19529_c0_seq1	1507	1528	1519	-33.4	-21.8	0.652695	(((((((((.((((((((....&....))))))))-)))))))))	AAGUUCAAGUGAAGCUGUAAAU&UUCCACAGCUUU-CUUGAACUU	0.999064
comp3129_c0_seq1:451	ana-miR396c-5p	comp3129_c0_seq1	440	460	451	-33.4	-25.2	0.754491	((((((((((((((((..(((&)))..))))))))))))))))	GAGUUUAAGAAAGCUGGUGAA&UUCCACAGCUUUCUUGAACUU	0.424833
comp5253_c0_seq1:628	ana-miR396c-5p	comp5253_c0_seq1	616	637	628	-33.4	-22.2	0.664671	(((((.(((..(((((((((((&)))))))))))-.))).)))))	GAGUUGGGGUUGGGUUGUGGAG&UUCCACAGCUU-UCUUGAACUU	0.9949
comp5605_c0_seq1:778	ana-miR396c-5p	comp5605_c0_seq1	767	793	778	-33.4	-24.5	0.733533	(((((((((((((((......(((((.&.)))))------)))))))))))))))	GAGUUUAAGGAAGCUAACAAAGUGGAC&UUCCAC------AGCUUUCUUGAACUU	0.505096
comp5817_c0_seq1:888	ana-miR396c-5p	comp5817_c0_seq1	877	900	888	-33.4	-24.2	0.724551	((((((((((((((((...((((.&.))))---))))))))))))))))	AGGUUUGAGAAGGCUGCGAUGGAC&UUCCA---CAGCUUUCUUGAACUU	0.615531
comp6073_c0_seq1:557	ana-miR396c-5p	comp6073_c0_seq1	547	567	557	-33.4	-23	0.688623	(((((-((((((((((((.(((&)))-)))))))))))).)))))	GGGUU-GAGGAAGCUGUGAGAA&UUC-CACAGCUUUCUUGAACUU	0.934348
comp7220_c0_seq1:425	ana-miR396c-5p	comp7220_c0_seq1	414	434	425	-33.4	-25.9	0.775449	....(((((((((((((((((&)))))))))))))))))....	UCUCUUGAGAAAGCUGUGGAA&UUCCACAGCUUUCUUGAACUU	0.268471
comp11962_c0_seq3:202	ana-miR396d-3p	comp11962_c0_seq3	192	211	202	-32	-21.7	0.678125	(((((((((((((.......&.......)))))))))))))	CUUCCCACAGUUUCUGCAUG&UUCAAUAAAGCUGUGGGAAG	0.584277
comp15115_c0_seq7:235	ana-miR396d-3p	comp15115_c0_seq7	219	244	235	-32	-21.16	0.66125	.(((((.......(((((((((((((&)))))))))))))------.))))).	AUUCCCUUUCAUUCAGCUUUAUUGAA&UUCAAUAAAGCUG------UGGGAAG	0.799146
comp15158_c1_seq11:123	ana-miR396d-3p	comp15158_c1_seq11	113	133	123	-32	-21.2	0.6625	...(((((((((.((((((..&..))))))-)))))))))...	UUCCCCACGGCUGUUAUUGCU&UUCAAUAA-AGCUGUGGGAAG	0.7867
comp15866_c0_seq1:3123	ana-miR396d-3p	comp15866_c0_seq1	3111	3132	3123	-32	-23	0.71875	...(((((..((((((((((((&))))))))))))--)))))...	UGACCCACAAAGCUUUAUUGAA&UUCAAUAAAGCU--GUGGGAAG	0.2278
comp9596_c0_seq2:107	ana-miR396d-3p	comp9596_c0_seq2	97	116	107	-32	-21.4	0.66875	(((((((((((.........&.........)))))))))))	CUUCCCGCAGCAAGAUCUAG&UUCAAUAAAGCUGUGGGAAG	0.703113
comp16170_c0_seq1:208	ana-miR1507a-5p	comp16170_c0_seq1	198	220	208	-38.7	-25.8	0.666667	.(((((-((((((((...((((((&))))))---)))))))).))))).	CCUCUC-UUCCAAGCAGAACCUCU&AGAGGU---GUUUGGAGUGAGAGA	0.844473
comp4244_c0_seq1:207	ana-miR1507a-5p	comp4244_c0_seq1	194	216	207	-38.7	-26.8	0.692506	.(((..((((((((((((((((.&.))))))))))))))))--))).	CCUCCAUCACUCCAAGCGUCUCA&AGAGGUGUUUGGAGUGA--GAGA	0.60634
comp4653_c0_seq1:126	ana-miR1507a-5p	comp4653_c0_seq1	115	141	126	-38.7	-25.8	0.666667	((((((.((((((((......((((((&))))))------)))))))).))))))	UCUCUCUCUUCAAACCCCAAGACCUCU&AGAGGU------GUUUGGAGUGAGAGA	0.838773
comp5090_c0_seq1:617	ana-miR1507a-5p	comp5090_c0_seq1	606	626	617	-38.7	-25.9	0.669251	..(((((..((((((((((((&))))))))))))..)))))..	AUUCUCAGGCCAGAUGCCUCU&AGAGGUGUUUGGAGUGAGAGA	0.820065
comp14788_c0_seq3:3418	ana-miR1509a-3p	comp14788_c0_seq3	3408	3429	3418	-33	-23.3	0.706061	((((((((-((((((..(((((.&.)))))--)))))).))))))))	GUUUGAUC-AGGGAAACCACAGA&ACUGUG--UUCCCUUGAUUAAAC	0.210035
comp19191_c0_seq1:890	ana-miR1509a-3p	comp19191_c0_seq1	879	899	890	-33	-21.8	0.660606	........((((((((((((.&.))))))))))))........	AAGAGGAGGAGGGAGCACAGG&ACUGUGUUCCCUUGAUUAAAC	0.539614
comp15946_c0_seq1:442	ana-miR1515a-5p	comp15946_c0_seq1	432	451	442	-33.6	-21.9	0.651786	((((((--((((((((((.(((&))).))))))))))..))))))	GGGUCA--GCGCGUAAAGUUGA&UCAUUUUUGCGUGUAAUGAUCC	0.235216
comp14481_c0_seq1:781	ana-miR156a-3p	comp14481_c0_seq1	769	790	781	-32.9	-21.5	0.653495	(((((((((...((((.(((((&))))).))))-..)))))))))	ACUGAUAGAUUCGAGAUGUGGG&CUCACUUUUC-UUUCUGUCAGU	0.963474
comp15752_c0_seq1:339	ana-miR156a-3p	comp15752_c0_seq1	327	351	339	-32.9	-22.1	0.671733	(((((..((((((...(((((((((&)))))))))---))))))-.)))))	ACUGAAGAGAAAGGCGGAGAGUGAG&CUCACUUUU---CUUUCU-GUCAGU	0.809398
comp16348_c0_seq1:1758	ana-miR156a-3p	comp16348_c0_seq1	1747	1767	1758	-32.9	-21.58	0.655927	((((((((...((((((((..&..))))))))...))))))))	ACUGACAGCUUGAAAAGUGCA&CUCACUUUUCUUUCUGUCAGU	0.957052
comp16567_c0_seq1:1504	ana-miR156a-3p	comp16567_c0_seq1	1488	1512	1504	-32.9	-23.1	0.702128	(((((((((((.....((((((-(((&))).))))))-----)))))))))))	GCUGACAGAAGAUGUUGAAAGG-GAG&CUCACUUUUC-----UUUCUGUCAGU	0.488959
comp7625_c0_seq1:743	ana-miR156a-3p	comp7625_c0_seq1	732	752	743	-32.9	-22.1	0.671733	(.((((((((((((((((((.&.)))))))))))))))))).)	GGUGGUAGGAAGAAGAGUGAU&CUCACUUUUCUUUCUGUCAGU	0.822956
comp15558_c1_seq1:463	ana-miR156b-3p	comp15558_c1_seq1	452	473	463	-37.2	-24.3	0.653226	(((((((.(((((((.(((((.&.)))))-))))))).)))))))	CCUGACACGGGGAGGUAGUGAC&CUCACU-UCUCUUUCUGUCAGG	0.702169
comp16920_c0_seq1:476	ana-miR156b-3p	comp16920_c0_seq1	465	486	476	-37.2	-24.2	0.650538	...((.((((((((((.(((((&)))))-)))))))))).))...	AUGGAGGGAAAGGGAAGGUGAG&CUCAC-UUCUCUUUCUGUCAGG	0.749427
comp13380_c2_seq2:1480	ana-miR156c-3p	comp13380_c2_seq2	1462	1489	1480	-37.8	-24.8	0.656085	(((((.......((((.((((((((((.&.)))))))))).))))-------)))))	GAUGAAGAAACACAGAUGAAGGCAGAGA&GCUCUGUCUUCUUCUG-------UCAUC	0.939759
comp14571_c0_seq2:221	ana-miR156c-3p	comp14571_c0_seq2	210	233	221	-37.8	-28	0.740741	...((((((((((((((((...((&))---))))))))))))))))...	GCCGGCGGAAGAAGACAGAACAGC&GC---UCUGUCUUCUUCUGUCAUC	0.394759
comp15462_c0_seq2:710	ana-miR156c-3p	comp15462_c0_seq2	700	719	710	-37.8	-25.6	0.677249	(((((-((((((((((((((.&.)))))))))))))).)))))	GAUGA-AGGAGAAGAUGGAGA&GCUCUGUCUUCUUCUGUCAUC	0.818438
comp15462_c0_seq2:779	ana-miR156c-3p	comp15462_c0_seq2	769	788	779	-37.8	-26	0.687831	(((((-((((((((((((((.&.)))))))))))))).)))))	GAUGG-GGAGGAGGACGGGGA&GCUCUGUCUUCUUCUGUCAUC	0.761741
comp15933_c0_seq1:792	ana-miR156c-3p	comp15933_c0_seq1	781	801	792	-37.8	-24.9	0.65873	...((((((((((((((.((.&.)).))))))))))))))...	CAAGACAGAGGAAGACAAAGA&GCUCUGUCUUCUUCUGUCAUC	0.934087
comp15989_c0_seq1:898	ana-miR156c-3p	comp15989_c0_seq1	887	907	898	-37.8	-24.9	0.65873	.(((((((((((((((..((.&.))..))))))))))))))).	UAUGGCAGAAGAAGACUCAGA&GCUCUGUCUUCUUCUGUCAUC	0.932526
comp17664_c0_seq1:5408	ana-miR156c-3p	comp17664_c0_seq1	5399	5417	5408	-37.8	-25.7	0.679894	(((.-(((-((((((((((((&)))))))))))).)))..)))	GAUU-CAG-AGAAGACAGGGC&GCUCUGUCUUCUUCUGUCAUC	0.802412
comp18984_c0_seq1:555	ana-miR156c-3p	comp18984_c0_seq1	544	567	555	-37.8	-26.4	0.698413	((((((.(((((((((...(((((&)))))---))))))))).))))))	GGUGGCCGGAGGGGACUCAGGAGC&GCUCU---GUCUUCUUCUGUCAUC	0.629707
comp20238_c0_seq1:894	ana-miR156c-3p	comp20238_c0_seq1	883	908	894	-37.8	-26	0.687831	..(((((((((((.....(((((((.&.)))))))-----)))))))))))..	CUUGACAGAAGAACAGAUGACAGAGG&GCUCUGUC-----UUCUUCUGUCAUC	0.7643
comp3081_c0_seq1:677	ana-miR156c-3p	comp3081_c0_seq1	666	686	677	-37.8	-25.1	0.664021	..((((.(((((((.((((((&)))))).))))))).))))..	AUUGACUGAAGAAGUCAGAGU&GCUCUGUCUUCUUCUGUCAUC	0.889715
comp3081_c0_seq1:795	ana-miR156c-3p	comp3081_c0_seq1	784	806	795	-37.8	-27.1	0.716931	(((((((((((.((..(((((((&)))))))--)).)))))))))))	GAUGGCAGAGGUGGCUACAGAGU&GCUCUGU--CUUCUUCUGUCAUC	0.555891
comp33092_c0_seq1:158	ana-miR156c-3p	comp33092_c0_seq1	145	167	158	-37.8	-24.68	0.65291	((.(((((....(((((((((((&)))))))))))--..))))).))	GGCGGCGGUUAUGGAGGCGGAGC&GCUCUGUCUUC--UUCUGUCAUC	0.953763
comp5464_c0_seq1:2639	ana-miR156c-3p	comp5464_c0_seq1	2628	2648	2639	-37.8	-25.6	0.677249	.((((.(((((((((((((((&))))))))))))))).)))).	AGUGAAGGAAGAAGAUGGAGU&GCUCUGUCUUCUUCUGUCAUC	0.828599
comp16072_c0_seq1:1578	ana-miR156d-3p	comp16072_c0_seq1	1561	1587	1578	-42.1	-27.6	0.655582	.((((((((......((((((((((((&))))))))))))------)))))))).	AUUGACGGAGGAGAAGGAAGGGGGGGU&GCUCCCUCUUCU------UCUGUCAGC	0.820711
comp20305_c0_seq1:348	ana-miR156d-3p	comp20305_c0_seq1	337	357	348	-42.1	-29.8	0.707838	(((((((((((.((((((((.&.)))))))).)))))))))))	GUUGAUGGAAGCAGGGGGAGA&GCUCCCUCUUCUUCUGUCAGC	0.384876
comp9588_c0_seq1:1375	ana-miR156d-3p	comp9588_c0_seq1	1365	1383	1375	-42.1	-27.7	0.657957	(((-(((((((.-((((((((&))))))))..))))))).)))	GUU-ACAGGAGU-GAGGGAGC&GCUCCCUCUUCUUCUGUCAGC	0.79664
comp43379_c0_seq1:179	ana-miR156d-5p	comp43379_c0_seq1	168	188	179	-38.4	-39.9	1	(((((((((((((((((((((&)))))))))))))))))))))	GUGCUCUCUCUCUUCUGUCAA&UUGACAGAAGAGAGAGAGCAC	0.00717313
comp15857_c1_seq1:2024	ana-miR156e-5p	comp15857_c1_seq1	2012	2034	2024	-37.9	-27.9	0.736148	(((((((.((((((((((.((((&))))-))))))))))-)))))))	GUGCUCUCCUAUCUUUUGAUUAG&CUGA-CAGAAGAUAG-AGAGCAC	0.0909785
comp4244_c0_seq1:384	ana-miR156f-3p	comp4244_c0_seq1	372	393	384	-43.6	-28.5	0.65367	((..((((((((((((((((..&..))))))))))))))))..))	GGCGGGCAGAAGCUUAGGGACA&GCUCUCUAGGCUUCUGUCAUCC	0.368044
comp15558_c1_seq1:3452	ana-miR156g-3p	comp15558_c1_seq1	3440	3461	3452	-38.1	-24.9	0.653543	.((((.(((((((((.((((((&)))))).)))))))))-)))).	AAUGAUUAGAGGCAUCGGGGGC&GCUCUCUAUGCUUCUG-UCAUC	0.730723
comp12524_c0_seq1:250	ana-miR156i-3p	comp12524_c0_seq1	236	259	250	-35.5	-24	0.676056	(((((..((((.(((((((((((.&.)))))))))))-))))--)))))	GUUGAGCCGGAGAGAGUGGAGAGG&GCUCUCUAUUCU-UCUG--UCAAC	0.607048
comp16054_c0_seq1:1350	ana-miR156i-3p	comp16054_c0_seq1	1339	1362	1350	-35.5	-23.2	0.653521	.(((((((((((((((((...(((&)))---))))))))))))))))).	AUUGGUAGAAGAAUAGAGGAGGGC&GCU---CUCUAUUCUUCUGUCAAC	0.857345
comp16275_c0_seq1:650	ana-miR156i-3p	comp16275_c0_seq1	637	659	650	-35.5	-24.1	0.678873	...((((((..(((((((((((.&.)))))))))))--))))))...	UGGGGCAGAAGAGAAUGGAGAGG&GCUCUCUAUUCU--UCUGUCAAC	0.605631
comp10125_c0_seq4:59	ana-miR156j-5p	comp10125_c0_seq4	47	69	59	-36.7	-24.1	0.656676	...((.(((((((((((.(((((&)))))-))))))))))).))...	GGAGAGAGAAAGAGAGAGUGAGU&GCUCA-UUUCUCUUUCUGUCAGU	0.860393
comp13562_c0_seq2:165	ana-miR156j-5p	comp13562_c0_seq2	153	173	165	-36.7	-24.9	0.678474	(((((((((((((.(((((-((&)).))))).)))))))))))))	GCUGGCAGAGAGAAAAAUG-GU&GCUCAUUUCUCUUUCUGUCAGU	0.658514
comp15224_c0_seq7:45	ana-miR156j-5p	comp15224_c0_seq7	34	55	45	-36.7	-26.8	0.730245	(((((-(((((((((.(((((((&)))))))-))))))))).)))))	ACUGG-AGAAGGAGACAAUGAGC&GCUCAUU-UCUCUUUCUGUCAGU	0.264906
comp15402_c0_seq1:683	ana-miR156j-5p	comp15402_c0_seq1	665	692	683	-36.7	-25.9	0.705722	((((((.(((......((((((((((((&))))))))))))------))).))))))	GCUGGCUGAAAUAUGCAGAGAAGUGGGC&GCUCAUUUCUCU------UUCUGUCAGU	0.426571
comp16301_c0_seq1:980	ana-miR156j-5p	comp16301_c0_seq1	968	989	980	-36.7	-24.4	0.66485	...((((((((((((((.(((.&.))).))))))))))))))...	GACGACGGAGGGAGAAAGGAGA&GCUCAUUUCUCUUUCUGUCAGU	0.804886
comp3641_c0_seq1:20	ana-miR156j-5p	comp3641_c0_seq1	8	29	20	-36.7	-26.1	0.711172	...((.((((((((((((((((&)))))))))))))))).))...	AGAGAGAGGGAGAGAGAUGGGU&GCUCAUUUCUCUUUCUGUCAGU	0.378198
comp5427_c0_seq1:571	ana-miR156j-5p	comp5427_c0_seq1	559	579	571	-36.7	-24.7	0.673025	.((((.((((((((-((((((.&.)))))).)))))))).)))).	CCUGGGGGAAAGAG-AGUGAGA&GCUCAUUUCUCUUUCUGUCAGU	0.714246
comp7760_c0_seq1:43	ana-miR156j-5p	comp7760_c0_seq1	31	51	43	-36.7	-24.9	0.678474	((.(((((((((((-(((((((&))))))).))))))))))).))	GCAGAUAGAAAGAG-AGUGAGU&GCUCAUUUCUCUUUCUGUCAGU	0.662182
comp8862_c0_seq1:714	ana-miR156k-5p	comp8862_c0_seq1	698	724	714	-42.5	-28.3	0.665882	((....((((((((.(((((((((.((&))-)))))))))-))))))))----))	GGAUGAUGAUAGAGUGGAGAGUGAUGC&GC-UCACUCUCU-CUCUGUCA----CC	0.548639
comp15971_c0_seq1:232	ana-miR159a-3p	comp15971_c0_seq1	222	248	232	-35.2	-25.1	0.713068	..(((((((((((.......(((((((&)))))))-------)))))))))))..	CCGGCUCCCUUCACAUGACCAUCCAAA&UUUGGAU-------UGAAGGGAGCUCU	0.214289
comp25957_c0_seq1:315	ana-miR159a-3p	comp25957_c0_seq1	305	328	315	-35.2	-23.4	0.664773	...(((((((((((....((((..&..))))----)))))))))))...	CAUGCUCCCUUCAAACACUCCACU&UUUGGA----UUGAAGGGAGCUCU	0.597746
comp3658_c0_seq1:33	ana-miR159a-3p	comp3658_c0_seq1	22	42	33	-35.2	-22.9	0.650568	..((.(((((((((((((...&...)))))))))))))-))..	UAAGUCUCCCUUCAAUCUCUU&UUUGGAUUGAAGGGAG-CUCU	0.772633
comp12046_c0_seq4:355	ana-miR159a-5p	comp12046_c0_seq4	345	364	355	-34.2	-22.44	0.65614	(((((((((.....((((((&)))))).....)))))))))	CGGUUGGACCCGGUGGAGCU&AGCUCCUUGAAGUCCAAUUG	0.744417
comp17825_c0_seq1:706	ana-miR159a-5p	comp17825_c0_seq1	696	715	706	-34.2	-23	0.672515	....(((((((((.((((((&)))))).)))))))))....	UUACUGGGCUUCACGGAGUU&AGCUCCUUGAAGUCCAAUUG	0.619574
comp15640_c0_seq1:572	ana-miR159c-5p	comp15640_c0_seq1	560	580	572	-41.6	-29	0.697115	.((.((((((((((((-(((((&))))).)))))))))))).)).	CGGUUGGGUGGGUCGG-AGCUA&UAGCUGCCGACUCAUUCAUCCA	0.105584
comp16301_c0_seq1:734	ana-miR159c-5p	comp16301_c0_seq1	722	743	734	-41.6	-31	0.745192	((((((((.(((((((((((..&..))))))))))).))))))))	UGGAUGAGAGAGUCGGUGGUGG&UAGCUGCCGACUCAUUCAUCCA	0.00538469
comp4959_c0_seq1:53	ana-miR159c-5p	comp4959_c0_seq1	41	62	53	-41.6	-27.9	0.670673	((((((((.(..((((((((..&..))))))))..).))))))))	UGGAUGAGGGUUUCGGCGGCAA&UAGCUGCCGACUCAUUCAUCCA	0.211456
comp9908_c0_seq1:941	ana-miR159e-5p	comp9908_c0_seq1	929	951	941	-39.8	-26.3	0.660804	((((..((((((((.((((((((&))))))))-))))))))..))))	AGGGUCCCAUGGACAUGGCGGUA&UGCUGCUA-GUUCAUGGAUUCCU	0.358879
comp15826_c7_seq1:769	ana-miR159f-3p	comp15826_c7_seq1	757	778	769	-42.5	-29.1	0.684706	(((((((.(((((((((.((((&)))).)))))))))-)))))))	GAGGAGGAUUCCUUCAGGCCAA&UUGGACUGAAGGGG-CCUCUUC	0.124694
comp15829_c0_seq13:576	ana-miR159h-3p	comp15829_c0_seq13	566	585	576	-35.2	-27.4	0.778409	(((((((((((((..(((((&)))))..)))))))))))))	UGAGCUCUCUUCAUACCAAA&UUUGGAUUGAAGGGAGCUCA	0.0576623
comp8892_c0_seq1:994	ana-miR159h-3p	comp8892_c0_seq1	971	1003	994	-35.2	-23.7	0.673295	((((((.............((((((((((((((&))))))))))))))-------------))))))	UGAGCUUGAAAAAUACAGACCCUUCAAUUCAGA&UUUGGAUUGAAGGG-------------AGCUCA	0.531254
comp15809_c0_seq2:414	ana-miR159j-5p	comp15809_c0_seq2	400	423	414	-38.8	-26.4	0.680412	((((....((((.(((((((((((&))))))))))).))))----))))	GAGUGCAAGGGCAGAAGGGAGCUU&GAGCUUCCUUCAGUCC----ACUC	0.459637
comp4272_c0_seq1:263	ana-miR159j-5p	comp4272_c0_seq1	252	272	263	-38.8	-25.3	0.652062	.((((((.(.(((((((((..&..)))))))))-).)))))).	AAGUGGGGUGGAAGGAAGCAG&GAGCUUCCUUC-AGUCCACUC	0.766832
comp16257_c0_seq1:903	ana-miR159k-3p	comp16257_c0_seq1	893	915	903	-39.2	-28.1	0.716837	((((((((((((((...((((((&))))))---))))))))))))))	GGGGUUCCUUUCAGAUUUCCAGG&UUUGGA---CUGAAGGGAGCUCC	0.102359
comp17044_c0_seq1:476	ana-miR159k-3p	comp17044_c0_seq1	466	486	476	-39.2	-25.8	0.658163	.(((((((.((.((((((...&...))))))-)).))))))).	CGAGCUCCGUUCCGGUCCCGG&UUUGGACUG-AAGGGAGCUCC	0.420346
comp7662_c1_seq1:307	ana-miR159k-3p	comp7662_c1_seq1	296	315	307	-39.2	-25.8	0.658163	((.((((((((((.-((((((&))))))..))))))))))-))	GGAAGCUCCCUUCU-UCUAAG&UUUGGACUGAAGGGAGCU-CC	0.424503
comp4653_c0_seq1:384	ana-miR160a-3p	comp4653_c0_seq1	373	392	384	-39.9	-26.7	0.669173	...((..((((-(((((((((&))))))))).))))..))...	UCCGCGGGGCU-CUCAUGCGC&GCGUAUGAGGAGCCAAGCAUA	0.161697
comp7653_c0_seq2:787	ana-miR160a-5p	comp7653_c0_seq2	777	797	787	-45.4	-30.5	0.671806	((((((-(((((.((((((...&...))))))-))))).))))))	UGGCAU-CAGGGAAGCCAGAGA&UGCCUGGCU-CCCUGUAUGCCA	0.143395
comp14552_c1_seq1:470	ana-miR164b-5p	comp14552_c1_seq1	458	479	470	-42.9	-28.5	0.664336	(((-((.((((.(((((((((((&)))))))))))-))))-)).)))	GGC-UGAUGCUGCUGCUUCUCCA&UGGAGAAGCAG-GGCA-CAUGCU	0.322093
comp14769_c0_seq2:670	ana-miR164c-3p	comp14769_c0_seq2	658	679	670	-41.8	-29.3	0.700957	(((((.((.((((((((.((((&)))).)))))))).))-)))))	GGUGGUGGUGGAAGGGUUCGUG&CAUGUGCCCUUCUUCC-CCAUC	0.254245
comp16196_c0_seq1:225	ana-miR164c-3p	comp16196_c0_seq1	212	233	225	-41.8	-27.2	0.650718	(((((((...((((((((.-(((&)))..))))))))--.)))))))	GAUGGGGCCCAGAAGGGUG-AUG&CAUGUGCCCUUCU--UCCCCAUC	0.692363
comp16934_c0_seq1:1238	ana-miR164c-3p	comp16934_c0_seq1	1219	1248	1238	-41.8	-28	0.669856	((((((........((((((((((((.(((&)))-))))))))))))--------))))))	GAUGGGACGGUUGUGAAGAAGGGUAUGAUG&CAU-GUGCCCUUCUUC--------CCCAUC	0.469275
comp13744_c0_seq1:321	ana-miR164d-3p	comp13744_c0_seq1	306	330	321	-40	-26.1	0.6525	(((((((((((....((((.(((..&..))).))))----)))))))))))	UGGAGGAGGAGCUGAAGCGGGUGAG&UGCACGUGUU----CUCCUUCUCCA	0.861892
comp15177_c0_seq1:359	ana-miR164d-3p	comp15177_c0_seq1	348	368	359	-40	-29.3	0.7325	((((.(((((((((((((((.&.))))))))))))))).))))	UGGAUGAGGAGAAUGCGUGUC&UGCACGUGUUCUCCUUCUCCA	0.388188
comp15224_c0_seq7:47	ana-miR164d-3p	comp15224_c0_seq7	36	56	47	-40	-26.3	0.6575	((((((((((((..(((.((.&.)).)))..))))))))))))	UGGAGAAGGAGACAAUGAGCG&UGCACGUGUUCUCCUUCUCCA	0.839063
comp15966_c0_seq1:500	ana-miR164d-3p	comp15966_c0_seq1	488	508	500	-40	-28.6	0.715	.(((((((((.(((((((-((.&.)).)))))))-))))))))).	GGGAGAAGGAGGAACAUG-GCC&UGCACGUGUUC-UCCUUCUCCA	0.468319
comp16405_c0_seq1:346	ana-miR164d-3p	comp16405_c0_seq1	335	354	346	-40	-26.7	0.6675	((((((((..(((((((-((.&.)).)))))))..))))))))	UGGAGGAGCUGAGCGCG-GCG&UGCACGUGUUCUCCUUCUCCA	0.774264
comp5606_c0_seq1:1804	ana-miR164d-3p	comp5606_c0_seq1	1793	1813	1804	-40	-28.6	0.715	.((((..(((((((((.((((&)))).)))))))))..)))).	AGGAGUUGGAGAGCAUUUGCA&UGCACGUGUUCUCCUUCUCCA	0.464477
comp5702_c0_seq1:789	ana-miR164d-3p	comp5702_c0_seq1	777	798	789	-40	-28.8	0.72	(((((((((.((((.(((((..&..))))).))))-)))))))))	UGGAGGAGGUAGAGGACGUGGU&UGCACGUGUUCU-CCUUCUCCA	0.43273
comp5702_c0_seq2:789	ana-miR164d-3p	comp5702_c0_seq2	777	798	789	-40	-28.8	0.72	(((((((((.((((.(((((..&..))))).))))-)))))))))	UGGAGGAGGUAGAGGACGUGGU&UGCACGUGUUCU-CCUUCUCCA	0.429659
comp16402_c0_seq1:412	ana-miR166d-5p	comp16402_c0_seq1	401	429	412	-43.2	-29.5	0.68287	((((((.((((((........((((((((&))))))))--------)))))).))))))	CCUCGAUCCGGCCGUCAUCGAAACGUUCC&GGAAUGUU--------GGCUGGCUCGAGG	0.154119
comp15809_c0_seq2:384	ana-miR166e-5p	comp15809_c0_seq2	373	396	384	-41.1	-28.88	0.702676	(((((((((((((((.......((&))---....)))))))))))))))	CCUCGGGCCAGACGGAGAUUGGCC&GG---AAUGUUGUCUGGCUCGAGG	0.0610482
comp7653_c0_seq1:548	ana-miR166e-5p	comp7653_c0_seq1	538	557	548	-41.1	-26.8	0.652068	(((((((((.-(((.(((((.&.))))).)))..)))))))))	CCUCGAGCCC-ACAUCAUUCA&GGAAUGUUGUCUGGCUCGAGG	0.364623
comp16750_c0_seq1:416	ana-miR166f-5p	comp16750_c0_seq1	405	427	416	-39.7	-27	0.680101	.((((((((((((.((.(..(((&)))-.).))-)))))))))))).	CCUCGGACCGGACUAGGAGCUCC&GGA-AUGCU-GUCUGGUUCGAGA	0.169206
comp16961_c0_seq1:214	ana-miR166f-5p	comp16961_c0_seq1	203	225	214	-39.7	-26	0.654912	...(((((((((.((((.(((((&)))))-))))-)))))))))...	AGCUGAACCAGGUCAGCAAUUCC&GGAAU-GCUG-UCUGGUUCGAGA	0.312262
comp6015_c1_seq1:420	ana-miR166f-5p	comp6015_c1_seq1	409	431	420	-39.7	-26.08	0.656927	...(((((((((((((....(((&)))--..)))))))))))))...	GGCCGAACCGGGCGGCCGGCUCC&GGA--AUGCUGUCUGGUUCGAGA	0.308539
comp15857_c1_seq10:364	ana-miR166g-3p	comp15857_c1_seq10	348	373	364	-42	-27.3	0.65	((.(((((..(((..(((((((((((&)))))))))))--)))--)))))-))	GGCGAUGAUCAGUAGCUGGUCCGAGA&UCUCGGACCAG--GCU--UCAUU-CC	0.34606
comp15857_c1_seq8:364	ana-miR166g-3p	comp15857_c1_seq8	348	373	364	-42	-27.3	0.65	((.(((((..(((..(((((((((((&)))))))))))--)))--)))))-))	GGCGAUGAUCAGUAGCUGGUCCGAGA&UCUCGGACCAG--GCU--UCAUU-CC	0.349582
comp16049_c0_seq1:841	ana-miR167a-5p	comp16049_c0_seq1	830	849	841	-38.9	-25.8	0.663239	((((((((((((((-(((((.&.))))).))))))))))))))	UGGAUUGUGCUGGU-GCUUUC&UGAAGCUGCCAGCAUGAUCUA	0.62904
comp15857_c1_seq10:141	ana-miR167c-5p	comp15857_c1_seq10	129	150	141	-40.3	-26.7	0.662531	.((((..(((((((((((....&....)))))))))))-.)))).	AGGAUGAACGCUGGCGGCAUGC&UGAAGCUGCCAGCGU-GAUCUA	0.421388
comp15857_c1_seq8:141	ana-miR167c-5p	comp15857_c1_seq8	129	150	141	-40.3	-26.7	0.662531	.((((..(((((((((((....&....)))))))))))-.)))).	AGGAUGAACGCUGGCGGCAUGC&UGAAGCUGCCAGCGU-GAUCUA	0.422428
comp13466_c0_seq1:1493	ana-miR167d-3p	comp13466_c0_seq1	1483	1501	1493	-37.9	-27.3	0.720317	((((((((((-((((-(((((&))))).)))).))))))))))	GGUGAGGCUG-CACA-GAUCU&AGAUCAUGUGGCAGUUUCACC	0.0559649
comp4244_c0_seq1:473	ana-miR167d-3p	comp4244_c0_seq1	459	482	473	-37.9	-25.8	0.680739	((((((((...(((((((((....&....)))))))))---))))))))	GGUGGAACUUGUGCCACAUGUAUG&AGAUCAUGUGGCA---GUUUCACC	0.233839
comp20138_c0_seq1:254	ana-miR167d-5p	comp20138_c0_seq1	242	263	254	-39.8	-26.2	0.658291	.(((((..((((((((((....&....))))))))))..))))).	CGAGGUGCUGCUGGCGGCGAGC&UGAAGCUGCCAGCAUGAUCUUA	0.591912
comp13070_c0_seq1:31	ana-miR169a-3p	comp13070_c0_seq1	20	40	31	-34.7	-24.2	0.697406	.....((((((((((((((((&)))))))))))))))).....	GGGAACCAGAAAUAACUUGCC&GGCAAGUUGUUUUUGGCUACA	0.255586
comp17456_c0_seq1:407	ana-miR169a-3p	comp17456_c0_seq1	396	415	407	-34.7	-22.7	0.654179	((.(((((((((-((((((((&)))))))).))))))))).))	UGAAGCCAAAGA-GACUUGCU&GGCAAGUUGUUUUUGGCUACA	0.686212
comp7653_c0_seq2:579	ana-miR169a-3p	comp7653_c0_seq2	568	592	579	-34.7	-23.8	0.685879	((((((((((((((....(((((..&..)))))----))))))))))))))	UGUAGCCAAGAACGCCCCACUUGAA&GGCAAGU----UGUUUUUGGCUACA	0.36918
comp15746_c4_seq47:646	ana-miR171-1a-3p	comp15746_c4_seq47	633	655	646	-35.6	-23.78	0.667978	((((((((....((((((((...&...))))))))--..))))))))	GAGUGGUGAUAGGAUUCGGCAAA&UGAGCCGAAUC--AAUAUCACUC	0.1707
comp14552_c1_seq1:240	ana-miR171-1a-5p	comp14552_c1_seq1	228	251	240	-41.4	-27.6	0.666667	((.(((.(((((((((((..((((&))))--))))))))))).))).))	GAGGAGGAGGAGCAGUGCAGUACG&CGUG--GUAUUGCUUCUGCUCGUC	0.304795
comp15857_c1_seq10:468	ana-miR171-1a-5p	comp15857_c1_seq10	450	477	468	-41.4	-27.68	0.668599	(((((..((.....((((((((((((((&))))))))))))))----.))--)))))	GGCGAAAGCCUGACGGAGCAAUGCCGCG&CGUGGUAUUGCUUC----UGC--UCGUC	0.290895
comp15857_c1_seq8:468	ana-miR171-1a-5p	comp15857_c1_seq8	450	477	468	-41.4	-27.68	0.668599	(((((..((.....((((((((((((((&))))))))))))))----.))--)))))	GGCGAAAGCCUGACGGAGCAAUGCCGCG&CGUGGUAUUGCUUC----UGC--UCGUC	0.289618
comp13991_c0_seq1:449	ana-miR171-1b-5p	comp13991_c0_seq1	438	458	449	-36.3	-23.6	0.650138	((..(((((((((((((((((&)))))))))))))))))..))	UCCCAGUGAACCGAGUUAGUG&UAUUGGCUUGGUUCACUCAGA	0.509681
comp15111_c1_seq2:461	ana-miR171-1b-5p	comp15111_c1_seq2	446	472	461	-36.3	-23.8	0.655647	(((((....((((((((..((((((((&))))))))--))))))))----)))))	UUUGAGUAUGUGAACCAAAAGCCAGUG&UAUUGGCU--UGGUUCAC----UCAGA	0.476861
comp15155_c1_seq1:1146	ana-miR171-1b-5p	comp15155_c1_seq1	1137	1155	1146	-36.3	-24.2	0.666667	.((((((.--(((((((((((&)))))))))))...)))))).	GCUGAGUU--CCAAGCCAGUG&UAUUGGCUUGGUUCACUCAGA	0.40126
comp15960_c0_seq1:303	ana-miR171-1e-3p	comp15960_c0_seq1	292	311	303	-37.9	-30.3	0.799472	.((((((((((((-((((((.&.)))))).)))))))))))).	GGUGAUAUUGGCA-GGCUCGU&UUGAGCCGUGCCAAUAUCACA	0.0142948
comp5034_c1_seq1:249	ana-miR171-1f-3p	comp5034_c1_seq1	240	258	249	-33	-22	0.666667	(((((((((.((((.....&.....)))).)))))))))	GGUAUUGGCCCGGCAAAGU&AUUGAGCCGUGCCAAUAUC	0.704305
comp9854_c0_seq1:242	ana-miR171-1j-5p	comp9854_c0_seq1	231	251	242	-38.7	-26.48	0.684238	.(((((...(((((((((((.&.)))))))))))...))))).	ACUGAGCCCACCAGGCCAAUU&UAUUGGCCUGGUUCACUCAGA	0.184025
comp5737_c0_seq1:1968	ana-miR172a-5p	comp5737_c0_seq1	1960	1977	1968	-36.1	-23.84	0.660388	.(((((.---(((((((((((&)))))))))))....))))).	CGUGGAA---GAUGAUGCUCC&GGAGCAUCAUCAAGAUUCACA	0.336577
comp22462_c0_seq1:526	ana-miR172b-5p	comp22462_c0_seq1	515	535	526	-37.2	-25	0.672043	.......((((((((((((((&)))))))))))))).......	GCUUACCUCUUGAUGCUGCUG&CAGCAGCAUCAAGAUUCACAC	0.306045
comp5737_c0_seq1:1214	ana-miR172b-5p	comp5737_c0_seq1	1203	1223	1214	-37.2	-24.5	0.658602	.(((((.((.(((((((((((&))))))))))).)).))))).	CUGUGGCUUAUGGUGCUGCUG&CAGCAGCAUCAAGAUUCACAC	0.472132
comp8194_c0_seq1:302	ana-miR172b-5p	comp8194_c0_seq1	291	311	302	-37.2	-25.3	0.680108	.....((((((((((((((((&)))))))))))))))).....	CUUUUGAUCUUGAUGCUGUUG&CAGCAGCAUCAAGAUUCACAC	0.266228
comp8194_c0_seq2:302	ana-miR172b-5p	comp8194_c0_seq2	291	311	302	-37.2	-25.3	0.680108	.....((((((((((((((((&)))))))))))))))).....	CUUUUGAUCUUGAUGCUGUUG&CAGCAGCAUCAAGAUUCACAC	0.248857
comp10285_c0_seq2:944	ana-miR390a-5p	comp10285_c0_seq2	934	954	944	-44.3	-32.3	0.72912	((((((-((((((((((.((..&..))-)))))))))).))))))	GGCGUU-UCCCUCCUGAUGCCU&AAGC-UCAGGAGGGAUAGCGCC	0.0353548
comp16245_c0_seq1:215	ana-miR393a-3p	comp16245_c0_seq1	204	224	215	-34.3	-23.9	0.696793	..((((((((((.((((-(((.&.))).))))-))))))))))..	CUUCCAGAGGGAUUGGC-UGAG&AUCAUGCUA-UCCCUUUGGAUU	0.294713
comp6992_c0_seq1:1435	ana-miR393a-3p	comp6992_c0_seq1	1423	1444	1435	-34.3	-26.7	0.778426	...((((.((((((((((((((&))))))))))))))-))))...	CUCCCGGUGGGGAUAGCGUGAU&AUCAUGCUAUCCCU-UUGGAUU	0.0336171
comp4244_c0_seq1:466	ana-miR394a-5p	comp4244_c0_seq1	456	475	466	-39.2	-27.36	0.697959	(((((((((....((((((.&.))))))....)))))))))	GGGGGUGGAACUUGUGCCAC&UUGGCAUUCUGUCCACCUCC	0.211456
comp16105_c0_seq1:806	ana-miR395a-3p	comp16105_c0_seq1	795	816	806	-38.1	-25.7	0.674541	((((.((((((((((((((.((&))-)))))))))))))).))))	AGAGCUUCCCCAGGCAUUUGCA&UG-AAGUGUUUGGGGGAACUCU	0.323312
comp18731_c0_seq1:478	ana-miR395a-3p	comp18731_c0_seq1	466	487	478	-38.1	-25.8	0.677165	(((..(((((((((((((..((&))..)))))))))))))-.)))	AGAUAUUCCCCCAGACGCGACA&UGAAGUGUUUGGGGGAA-CUCU	0.29217
comp8829_c1_seq1:79	ana-miR395b-5p	comp8829_c1_seq1	67	89	79	-35.7	-24.1	0.67507	...(((((.((((.((((((((.&.))))))))-))))-)))))...	GCAGGGGCGGUUCGAGAGGAGCG&AGUUCCUCU-GAAC-GCUUCAUA	0.393669
comp16275_c0_seq1:532	ana-miR395c-5p	comp16275_c0_seq1	521	542	532	-37.3	-24.7	0.662198	(((((((.((((((((.(((..&..)))-)))))))).)))))))	GAUGGAGGGUUCGGAGAGGGUG&AGUUC-CUCUGAACGCUUCAUC	0.378198
comp12157_c0_seq1:350	ana-miR395d-5p	comp12157_c0_seq1	338	359	350	-35.9	-24.1	0.671309	..(((((.((((((((((((..&..))))))))))))-)))))..	GCUGAGGAUGUUCAGGGGAAGA&GGUUCCUCUGAACA-CUUCAUA	0.387086
comp13057_c0_seq1:228	ana-miR395d-5p	comp13057_c0_seq1	217	237	228	-35.9	-24.5	0.682451	...((((((..(.((((((((&)))))))).)..))))))...	ACCGAAGUGAGCCGAGGAGCC&GGUUCCUCUGAACACUUCAUA	0.319649
comp18102_c0_seq1:521	ana-miR395e-5p	comp18102_c0_seq1	510	529	521	-35.2	-23	0.653409	.((((((((((.-(((((((.&.)))))))..)))))))))).	AAGUGAGGUGAA-GGAGGAGG&GUUCCUCUGAUCACUUCAUUG	0.635656
comp9753_c1_seq1:47	ana-miR395e-5p	comp9753_c1_seq1	35	57	47	-35.2	-23.1	0.65625	.(((((.((((((.(((((((..&..)))))))-))))))-))))).	AGAUGAGAGUGAUGCAGAGGAUG&GUUCCUCUG-AUCACU-UCAUUG	0.555891
comp16093_c0_seq1:873	ana-miR395h-3p	comp16093_c0_seq1	862	890	873	-38.5	-25.3	0.657143	.((((((((((((........(((((((.&.)))))))--------)))))))))))).	CGUGAGGUGCUUAAGAUCUUUGGGGAAUA&AGUUCCUC--------UGAGCACUUCACA	0.500777
comp18731_c0_seq1:552	ana-miR395h-3p	comp18731_c0_seq1	540	561	552	-38.5	-26.8	0.696104	((.((((((.((((((((((..&..))))))))))-)))))).))	UGGGAAGUGUCUCAGAGGAGAG&AGUUCCUCUGAG-CACUUCACA	0.181082
comp14484_c0_seq3:1756	ana-miR396c-5p	comp14484_c0_seq3	1746	1765	1756	-33.4	-22.3	0.667665	(((((-(((((((((((((..&..))))))))))))).)))))	AGGUU-GAGAAAGUUGUGGUA&UUCCACAGCUUUCUUGAACUU	0.784971
comp16310_c0_seq1:315	ana-miR396c-5p	comp16310_c0_seq1	304	324	315	-33.4	-22.3	0.667665	(((..((((((.(((((((..&..))))))).))))))..)))	GAGGGCAAGAAUGUUGUGGCA&UUCCACAGCUUUCUUGAACUU	0.778291
comp9588_c0_seq1:1389	ana-miR396c-5p	comp9588_c0_seq1	1378	1397	1389	-33.4	-22.3	0.667665	(((..(((((((((-((((((&)))))).)))))))))..)))	GGGAGCAAGAGGGC-GUGGAA&UUCCACAGCUUUCUUGAACUU	0.770165
comp15787_c0_seq1:2933	ana-miR396d-3p	comp15787_c0_seq1	2923	2942	2933	-32	-22.2	0.69375	.((((((((((((((.((((&)))).)))))))))))))).	GUUCUCACAGCUUUGAUGGG&UUCAAUAAAGCUGUGGGAAG	0.17368
comp11482_c0_seq2:770	ana-miR1507a-3p	comp11482_c0_seq2	757	778	770	-37.2	-24.6	0.66129	...(((.((((((-(((((((((&))))))))).))))))-)))...	UGUGGCAGGUGUG-GGAAUGGGA&UCUCAUUCCACACAUC-GUCUAA	0.984378
comp1282_c0_seq1:225	ana-miR1507a-3p	comp1282_c0_seq1	212	232	225	-37.2	-24.2	0.650538	.((((.(((((((((((--((((&))))..)))))))))))-)))).	CUGGGUCGGUGUGUGGA--GGGA&UCUCAUUCCACACAUCG-UCUAA	0.996521
comp15584_c0_seq2:2030	ana-miR1507a-3p	comp15584_c0_seq2	2017	2039	2030	-37.2	-24.8	0.666667	...(((...((((((((((((((&))))))))))))))-..)))...	GCUGGCAUCUGUGUGGGAUGAGA&UCUCAUUCCACACA-UCGUCUAA	0.97107
comp15883_c0_seq12:894	ana-miR1507a-3p	comp15883_c0_seq12	882	903	894	-37.2	-31.5	0.846774	((((((((((((((((((((..&..))))))))))))))))))))	UUGGAUGAUGUGUGGGAUGAUA&UCUCAUUCCACACAUCGUCUAA	0.0917851
comp16306_c0_seq1:165	ana-miR1507a-3p	comp16306_c0_seq1	153	174	165	-37.2	-25	0.672043	...(((((((((((.((((((.&.)))))).)))))))))))...	GUUGAUGAUGUGUGUGAUGAGU&UCUCAUUCCACACAUCGUCUAA	0.961383
comp16701_c0_seq1:269	ana-miR1507a-3p	comp16701_c0_seq1	257	277	269	-37.2	-27.6	0.741935	..((((((((((((.-((((((&))))))..))))))))))))..	AAAGACGGUGUGUGU-GUGAGA&UCUCAUUCCACACAUCGUCUAA	0.438782
comp8085_c2_seq1:132	ana-miR1507a-3p	comp8085_c2_seq1	118	141	132	-37.2	-24.2	0.650538	..(((((-(((...(((((((((((&)))))))))))---))).)))))..	AAGGACG-UGUAAGGUGGGAUGAGG&UCUCAUUCCAC---ACAUCGUCUAA	0.997394
comp10144_c0_seq1:221	ana-miR1507a-5p	comp10144_c0_seq1	210	230	221	-38.7	-25.2	0.651163	((..(((((((((((((((((&)))))))))))))))))..))	UCCGUUGCUCCAAGUACCUCU&AGAGGUGUUUGGAGUGAGAGA	1
comp10586_c0_seq2:113	ana-miR1507a-5p	comp10586_c0_seq2	100	122	113	-38.7	-25.2	0.651163	.((((((..((((((((((.((.&.)).))))))))))--)))))).	CCUCUCAGCUUCCAAGCAUGUCA&AGAGGUGUUUGGAG--UGAGAGA	1
comp12091_c0_seq2:92	ana-miR1507a-5p	comp12091_c0_seq2	81	100	92	-38.7	-27	0.697674	..(((((((((((((-(((..&..))).)))))))))))))..	AUUCUCACUCCAAAC-CCUAA&AGAGGUGUUUGGAGUGAGAGA	0.99984
comp12254_c0_seq1:438	ana-miR1507a-5p	comp12254_c0_seq1	427	446	438	-38.7	-28	0.723514	(((((((((((....-(((((&))))).....)))))))))))	UCUCUCACUCCUCUU-CCUCU&AGAGGUGUUUGGAGUGAGAGA	0.997492
comp13517_c0_seq1:1499	ana-miR1507a-5p	comp13517_c0_seq1	1488	1508	1499	-38.7	-26.1	0.674419	...((((((.(((((((((((&))))))))))).))))))...	UUACUUGCUGCGAGCACCUCU&AGAGGUGUUUGGAGUGAGAGA	1
comp14943_c2_seq18:3209	ana-miR1507a-5p	comp14943_c2_seq18	3198	3218	3209	-38.7	-25.8	0.666667	.(((((((((((((((((...&...))))))))))))))))).	CCUUUUACUCCAAGCGCUGGU&AGAGGUGUUUGGAGUGAGAGA	1
comp15173_c0_seq4:986	ana-miR1507a-5p	comp15173_c0_seq4	974	995	986	-38.7	-26.1	0.674419	.(((.((((((((((((((((.&.))))))))))))))))-))).	GCUCAUUGCUCCAGAUGCCUUA&AGAGGUGUUUGGAGUGA-GAGA	1
comp15487_c2_seq19:16	ana-miR1507a-5p	comp15487_c2_seq19	4	25	16	-38.7	-25.6	0.661499	.(((.((((((((((((((((.&.))))))))))))))))-))).	GCUCAUUGCUCCAGAUGCCUUG&AGAGGUGUUUGGAGUGA-GAGA	1
comp15521_c1_seq12:196	ana-miR1507a-5p	comp15521_c1_seq12	184	205	196	-38.7	-25.3	0.653747	.(((((((.((((((..(((((&)))))..))))))-))))))).	ACUCUCACUUCCAAAGCCUUCU&AGAGGUGUUUGGA-GUGAGAGA	1
comp15745_c3_seq1:118	ana-miR1507a-5p	comp15745_c3_seq1	106	127	118	-38.7	-26.3	0.679587	.(((((..((((((((.(((((&))))).))))))))-.))))).	ACUCUCUUCUCCAAAUCCCUCU&AGAGGUGUUUGGAG-UGAGAGA	0.999998
comp15908_c0_seq44:1758	ana-miR1507a-5p	comp15908_c0_seq44	1747	1767	1758	-38.7	-30.5	0.788114	((((((((((((((.(((((.&.))))).))))))))))))))	UCUCUCACUCCAAAAAUCUCA&AGAGGUGUUUGGAGUGAGAGA	0.416748
comp15993_c0_seq1:180	ana-miR1507a-5p	comp15993_c0_seq1	167	189	180	-38.7	-28.5	0.736434	((((((((..((((((((((((.&.))))))))))))--))))))))	UUUCUCGCUCUCCAAACACCUUC&AGAGGUGUUUGGA--GUGAGAGA	0.919732
comp16058_c0_seq1:448	ana-miR1507a-5p	comp16058_c0_seq1	434	458	448	-38.7	-27.9	0.72093	.((((((((...(((((((((.((.&.))-)))))))))---)))))))).	CCUCUCACUGGACCAAACGCCAUCA&AGA-GGUGUUUGG---AGUGAGAGA	0.99845
comp1699_c0_seq1:650	ana-miR1507a-5p	comp1699_c0_seq1	639	658	650	-38.7	-27.1	0.700258	((((((((((((.((-(((((&))))).)).))))))))))))	UCUCUUACUCCAUGC-CUUCU&AGAGGUGUUUGGAGUGAGAGA	0.999715
comp19381_c0_seq1:34	ana-miR1507a-5p	comp19381_c0_seq1	22	44	34	-38.7	-26	0.671835	((((((((.((((.(((.((((.&.)))).)))-))))-))))))))	UCUCUCACUUCCACGAUUCCUCA&AGAGGUGUU-UGGA-GUGAGAGA	1
comp33410_c0_seq1:46	ana-miR1507a-5p	comp33410_c0_seq1	34	58	46	-38.7	-26.4	0.682171	(((((((((.((((((...((((..&..))))---))))))-)))))))))	UCUCUCACUCCCAAACAAAACCUAU&AGAGGU---GUUUGG-AGUGAGAGA	0.999995
comp4314_c0_seq1:699	ana-miR1507a-5p	comp4314_c0_seq1	688	709	699	-38.7	-25.3	0.653747	.((((((((((.((((((.((.&.))-)))))).)))))))))).	GUUCUCACUCCUGACACUGUCA&AGA-GGUGUUUGGAGUGAGAGA	1
comp4441_c0_seq1:178	ana-miR1507a-5p	comp4441_c0_seq1	167	184	178	-38.7	-27.2	0.702842	(((((((((((---((((((.&.))))))...)))))))))))	UCUCUCACUCC---CGCCUUC&AGAGGUGUUUGGAGUGAGAGA	0.999655
comp5137_c0_seq1:200	ana-miR1507a-5p	comp5137_c0_seq1	190	208	200	-38.7	-25.7	0.664083	.(((((((-((-((((((((.&.)))))))).)).))))))).	GCUCUCAC-CC-AACACCUUG&AGAGGUGUUUGGAGUGAGAGA	1
comp6013_c0_seq2:29	ana-miR1507a-5p	comp6013_c0_seq2	18	40	29	-38.7	-25.5	0.658915	((((((((.((.(((..((((((&))))))--))).)).))))))))	UCUCUCACCCCCAACCAACCUCU&AGAGGU--GUUUGGAGUGAGAGA	1
comp7038_c0_seq1:68	ana-miR1507a-5p	comp7038_c0_seq1	57	76	68	-38.7	-26.3	0.679587	((((((((.((.-((((((((&))))))))..)).))))))))	UUUCUCACCCCU-GCGCCUCU&AGAGGUGUUUGGAGUGAGAGA	0.999997
comp7207_c0_seq1:389	ana-miR1507a-5p	comp7207_c0_seq1	378	398	389	-38.7	-28	0.723514	.(((((((((((((.(((((.&.))))).))))))))))))).	ACUUUCGCUCCAAGGGCUUCC&AGAGGUGUUUGGAGUGAGAGA	0.997931
comp10190_c0_seq2:425	ana-miR1509a-3p	comp10190_c0_seq2	414	439	425	-33	-22.1	0.669697	....(((((((((.....(((((((.&.)))))))-----)))))))))....	AUUGGAUCAAGGGUUCAAGACACAGG&ACUGUGUU-----CCCUUGAUUAAAC	0.998839
comp14817_c0_seq14:1146	ana-miR1509a-3p	comp14817_c0_seq14	1136	1154	1146	-33	-22.9	0.693939	(((((((-(((((-(((((((&))))))).))))).)))))))	GUUUAGU-GAGGG-ACACAGU&ACUGUGUUCCCUUGAUUAAAC	0.982799
comp14817_c0_seq18:831	ana-miR1509a-3p	comp14817_c0_seq18	821	839	831	-33	-22.9	0.693939	(((((((-(((((-(((((((&))))))).))))).)))))))	GUUUAGU-GAGGG-ACACAGU&ACUGUGUUCCCUUGAUUAAAC	0.986863
comp14817_c0_seq5:2070	ana-miR1509a-3p	comp14817_c0_seq5	2060	2078	2070	-33	-22.9	0.693939	(((((((-(((((-(((((((&))))))).))))).)))))))	GUUUAGU-GAGGG-ACACAGU&ACUGUGUUCCCUUGAUUAAAC	0.987601
comp14817_c0_seq6:551	ana-miR1509a-3p	comp14817_c0_seq6	541	559	551	-33	-22.9	0.693939	(((((((-(((((-(((((((&))))))).))))).)))))))	GUUUAGU-GAGGG-ACACAGU&ACUGUGUUCCCUUGAUUAAAC	0.984378
comp15285_c0_seq4:711	ana-miR1509a-3p	comp15285_c0_seq4	699	720	711	-33	-21.46	0.650303	(((.......((((((((((((&))))))))))))-......)))	GUUGGCGACUGGGGAACACAGU&ACUGUGUUCCCU-UGAUUAAAC	0.99999
comp15484_c4_seq18:3706	ana-miR1509a-3p	comp15484_c4_seq18	3695	3715	3706	-33	-23.8	0.721212	.......(((((((((((((.&.))))))))))))).......	UGGUAUACAAGGGAACACAGC&ACUGUGUUCCCUUGAUUAAAC	0.713943
comp15746_c4_seq3:948	ana-miR1509a-3p	comp15746_c4_seq3	938	957	948	-33	-23.2	0.70303	.(((((.-(((((((((((((&)))))))))))))..))))).	AUUUGGG-GAGGGAACACAGU&ACUGUGUUCCCUUGAUUAAAC	0.941015
comp15746_c4_seq51:948	ana-miR1509a-3p	comp15746_c4_seq51	938	957	948	-33	-23.2	0.70303	.(((((.-(((((((((((((&)))))))))))))..))))).	AUUUGGG-GAGGGAACACAGU&ACUGUGUUCCCUUGAUUAAAC	0.9271
comp15746_c4_seq58:948	ana-miR1509a-3p	comp15746_c4_seq58	938	957	948	-33	-23.2	0.70303	.(((((.-(((((((((((((&)))))))))))))..))))).	AUUUGGG-GAGGGAACACAGU&ACUGUGUUCCCUUGAUUAAAC	0.953184
comp16517_c0_seq1:713	ana-miR1509a-3p	comp16517_c0_seq1	702	722	713	-33	-21.8	0.660606	.......((((((((.(((((&))))).)))))))).......	UAGUGGCCAAGGGGAGGCAGU&ACUGUGUUCCCUUGAUUAAAC	0.999761
comp5314_c0_seq1:453	ana-miR1509a-3p	comp5314_c0_seq1	442	462	453	-33	-22.6	0.684848	.....((.(((((((((((((&))))))))))))).)).....	GAACUGUGGAGGGAGCAUAGU&ACUGUGUUCCCUUGAUUAAAC	0.996095
comp5784_c0_seq1:596	ana-miR1509a-3p	comp5784_c0_seq1	585	605	596	-33	-22.1	0.669697	...(((((((((((((((...&...)))))))))))))))...	CUAUAGUUAGGGGAGCACUUC&ACUGUGUUCCCUUGAUUAAAC	0.998697
comp5933_c0_seq1:868	ana-miR1509a-3p	comp5933_c0_seq1	857	877	868	-33	-22.7	0.687879	.......((((((((((((((&)))))))))))))).......	UUACUGCCAAGGGAAUGCAGU&ACUGUGUUCCCUUGAUUAAAC	0.994886
comp9241_c0_seq2:499	ana-miR1509a-3p	comp9241_c0_seq2	488	510	499	-33	-21.7	0.657576	((((.((((((((((.((..(((&)))--)).)))))))))).))))	GUUUUAUCAAGGGAAGGCCCAGU&ACU--GUGUUCCCUUGAUUAAAC	0.999912
comp11813_c0_seq6:339	ana-miR1509a-5p	comp11813_c0_seq6	327	348	339	-31.9	-21.1	0.661442	..(((((((((((((((.....&.....)))))))))))))))..	UUAUUGUGAUUUCCUUGUCUUU&UUAAUCAAGGAAAUCACAGUUG	0.935053
comp13085_c0_seq2:116	ana-miR1509a-5p	comp13085_c0_seq2	104	125	116	-31.9	-22.4	0.702194	((((((((.((((((((.....&.....)))))))).))))))))	CAGCUGUGUUUUCCUUGCAGGA&UUAAUCAAGGAAAUCACAGUUG	0.685034
comp15920_c0_seq17:394	ana-miR1509a-5p	comp15920_c0_seq17	382	403	394	-31.9	-27.2	0.852665	(((((.((((((((((((((((&)))))))))))))))).)))))	CGACUCUGAUUUCCUUGAUUAA&UUAAUCAAGGAAAUCACAGUUG	0.480384
comp30532_c0_seq1:136	ana-miR1509a-5p	comp30532_c0_seq1	124	145	136	-31.9	-22.2	0.695925	..((((.((((((((((((...&...)))))))))))).))))..	UUGCUGCGGUUUCCUUGAUCAU&UUAAUCAAGGAAAUCACAGUUG	0.719399
comp5954_c0_seq2:157	ana-miR1509a-5p	comp5954_c0_seq2	143	166	157	-31.9	-21.16	0.663323	((((((((.....((((((((((.&.))))))))))--...))))))))	CAGCUGUGUAAGGUCUUUGGUUGU&UUAAUCAAGGA--AAUCACAGUUG	0.922764
comp9860_c0_seq3:915	ana-miR1509a-5p	comp9860_c0_seq3	900	924	915	-31.9	-21.32	0.668339	.(((((((((.....(((((((...&...)))))))---..))))))))).	AAGCUGUGAUGAAGGCCUUGAUGAA&UUAAUCAAGG---AAAUCACAGUUG	0.892854
comp11770_c0_seq1:995	ana-miR1509b-5p	comp11770_c0_seq1	984	1004	995	-32.4	-21.2	0.654321	((((-(((((((((((((....&....))))))))))))).))))	CGAC-GUGAUUCUCUUGAAGUU&UUAAUCAAGGGAAUCAUAGUUG	0.98852
comp14454_c0_seq10:343	ana-miR1509b-5p	comp14454_c0_seq10	331	352	343	-32.4	-31	0.95679	((((((((((((((((((((((&))))))))))))))))))))))	CGACUAUGAUUUCCUUGAUUAA&UUAAUCAAGGGAAUCAUAGUUG	0.292903
comp15352_c2_seq58:270	ana-miR1509b-5p	comp15352_c2_seq58	258	279	270	-32.4	-28.2	0.87037	((((((((((((((((((((((&))))))))))))))))))))))	CGACUAUGAUUUUCUUGAUUAA&UUAAUCAAGGGAAUCAUAGUUG	0.470282
comp15917_c0_seq6:2023	ana-miR1509b-5p	comp15917_c0_seq6	2011	2036	2023	-32.4	-22.3	0.688272	.((((((((((((....(((((((((&)))))))))----)))))))))))).	AGAUUGUGAUUCCAUUACUUGAUUGA&UUAAUCAAG----GGAAUCAUAGUUG	0.896902
comp18091_c0_seq1:1654	ana-miR1509b-5p	comp18091_c0_seq1	1642	1663	1654	-32.4	-23.4	0.722222	.....((((((((((((((((.&.)))))))))))))))).....	UAUCCAUGAUUCCCUUGAUUGU&UUAAUCAAGGGAAUCAUAGUUG	0.789789
comp10852_c0_seq1:1428	ana-miR1511a-3p	comp10852_c0_seq1	1415	1437	1428	-38.9	-26.5	0.681234	..((((((..((.((((((((((&))))))))))-))-.))))))..	AAGUGGUAGACAUGAGCCUGGUU&AACCAGGCUC-UG-AUACCAUGA	0.955811
comp13766_c1_seq9:66	ana-miR1511a-3p	comp13766_c1_seq9	55	77	66	-38.9	-30	0.771208	..((((((((((((((..((((.&.))))--))))))))))))))..	CAGUGGUAUCAGAGCCGAUGGUG&AACCA--GGCUCUGAUACCAUGA	0.500014
comp14801_c0_seq25:873	ana-miR1511a-3p	comp14801_c0_seq25	862	882	873	-38.9	-34.2	0.879177	..(((((((((((((((((..&..)))))))))))))))))..	AAGUGGUAUCAGAGCCUGGGU&AACCAGGCUCUGAUACCAUGA	0.0190707
comp15201_c1_seq14:1808	ana-miR1511a-3p	comp15201_c1_seq14	1797	1819	1808	-38.9	-26.8	0.688946	.((((((.(((((((..((((((&))))))--))))))).)))))).	CCGUGGUCUCAGAGUCUCUGGUU&AACCAG--GCUCUGAUACCAUGA	0.909902
comp15201_c1_seq1:1750	ana-miR1511a-3p	comp15201_c1_seq1	1739	1761	1750	-38.9	-26.8	0.688946	.((((((.(((((((..((((((&))))))--))))))).)))))).	CCGUGGUCUCAGAGUCUCUGGUU&AACCAG--GCUCUGAUACCAUGA	0.870103
comp15201_c1_seq4:1366	ana-miR1511a-3p	comp15201_c1_seq4	1355	1377	1366	-38.9	-26.8	0.688946	.((((((.(((((((..((((((&))))))--))))))).)))))).	CCGUGGUCUCAGAGUCUCUGGUU&AACCAG--GCUCUGAUACCAUGA	0.898868
comp15340_c0_seq18:622	ana-miR1511a-3p	comp15340_c0_seq18	611	635	622	-38.9	-25.5	0.655527	.((((((((((((((....((((..&..))))----)))))))))))))).	ACAUGGUAUUAGAGCAUCUUUGGCC&AACCAG----GCUCUGAUACCAUGA	0.998697
comp15340_c0_seq6:622	ana-miR1511a-3p	comp15340_c0_seq6	611	635	622	-38.9	-25.5	0.655527	.((((((((((((((....((((..&..))))----)))))))))))))).	ACAUGGUAUUAGAGCAUCUUUGGCC&AACCAG----GCUCUGAUACCAUGA	0.998592
comp15340_c0_seq8:622	ana-miR1511a-3p	comp15340_c0_seq8	611	635	622	-38.9	-25.5	0.655527	.((((((((((((((....((((..&..))))----)))))))))))))).	ACAUGGUAUUAGAGCAUCUUUGGCC&AACCAG----GCUCUGAUACCAUGA	0.999463
comp15887_c0_seq2:1143	ana-miR1511a-3p	comp15887_c0_seq2	1131	1152	1143	-38.9	-25.9	0.66581	((((((((..((((((((((..&..))))))))))-.))))))))	UCAUGGUAGGCGGGGUUUGGAA&AACCAGGCUCUG-AUACCAUGA	0.989371
comp16188_c0_seq1:651	ana-miR1511a-3p	comp16188_c0_seq1	637	661	651	-38.9	-25.52	0.656041	.((((((.....(((((((.((((.&.))))-)))))))---..)))))).	CCAUGGUCUACCCAGAGCCUUGGUG&AACCA-GGCUCUG---AUACCAUGA	0.995941
comp16436_c0_seq1:2240	ana-miR1511a-3p	comp16436_c0_seq1	2230	2249	2240	-38.9	-26.7	0.686375	(((((((-((((((((((...&...)))))))))).)))))))	UUGUGGU-UCAGAGCCUGAAU&AACCAGGCUCUGAUACCAUGA	0.944325
comp5493_c0_seq1:247	ana-miR1511a-3p	comp5493_c0_seq1	236	257	247	-38.9	-27.3	0.701799	(.((((((((((((((.(((..&..)))-)))))))))))))).)	UGGUGGUAUUGGAGCCAUGGAA&AACCA-GGCUCUGAUACCAUGA	0.777289
comp7652_c0_seq1:1245	ana-miR1511a-3p	comp7652_c0_seq1	1234	1253	1245	-38.9	-26.8	0.688946	(.((((((((((((-((((..&..)))).)))))))))))).)	UGGUGGUGUCGGAG-CUGGCA&AACCAGGCUCUGAUACCAUGA	0.942139
comp12350_c0_seq7:1425	ana-miR1515a-5p	comp12350_c0_seq7	1409	1434	1425	-33.6	-23.3	0.693452	(((....(.(((((((((((((((((&))))))))))))))))).)----)))	GGACUUGUGGUUGCACGUAGGGAUGA&UCAUUUUUGCGUGUAAUGA----UCC	0.610732
comp13969_c0_seq5:1531	ana-miR1515a-5p	comp13969_c0_seq5	1518	1540	1531	-33.6	-22.8	0.678571	((.((((((((((((((((....&....))))))))))))))))-))	GGCAUCAUUACAUGCAGAGCCCC&UCAUUUUUGCGUGUAAUGAU-CC	0.781536
comp15423_c0_seq10:2022	ana-miR1515a-5p	comp15423_c0_seq10	2010	2030	2022	-33.6	-28.7	0.854167	((((((((((((((-(((((((&))))))).))))))))))))))	GGAUCAUUACAUGC-AAAAUGA&UCAUUUUUGCGUGUAAUGAUCC	0.0377776
comp15820_c2_seq1:213	ana-miR1515a-5p	comp15820_c2_seq1	201	223	213	-33.6	-22.4	0.666667	.(((((((((((((((((((.((&))-))))))))))))))))))).	UGAUUGUUACAUGCAGGGAUCGA&UC-AUUUUUGCGUGUAAUGAUCC	0.870103
comp11085_c0_seq1:1317	ana-miR156a-3p	comp11085_c0_seq1	1306	1324	1317	-32.9	-21.86	0.664438	((((((((((...--((((((&)))))).....))))))))))	GCUGACAGAACCU--GGUGGG&CUCACUUUUCUUUCUGUCAGU	1
comp11137_c0_seq1:208	ana-miR156a-3p	comp11137_c0_seq1	197	217	208	-32.9	-21.9	0.665653	(.(((((((((((((((....&....))))))))))))))).)	AGUGACAGGAAGAGAAGCCCA&CUCACUUUUCUUUCUGUCAGU	1
comp11622_c0_seq3:1002	ana-miR156a-3p	comp11622_c0_seq3	991	1011	1002	-32.9	-23.3	0.708207	(((((((((((((((((....&....)))))))))))))))))	ACUGAUAGGAAGAAAAGAAAC&CUCACUUUUCUUUCUGUCAGU	0.997443
comp11750_c1_seq2:1100	ana-miR156a-3p	comp11750_c1_seq2	1089	1109	1100	-32.9	-21.6	0.656535	...(((((.((((((((((((&)))))))))))).)))))...	CACGAUAGUAAGAAAGGUGGG&CUCACUUUUCUUUCUGUCAGU	1
comp12669_c0_seq8:1071	ana-miR156a-3p	comp12669_c0_seq8	1060	1079	1071	-32.9	-21.4	0.650456	((.((((((((((((((-((.&.)).)))))))))))))).))	GCAGGCAGAAAGAGAAG-GAC&CUCACUUUUCUUUCUGUCAGU	1
comp12669_c0_seq9:1071	ana-miR156a-3p	comp12669_c0_seq9	1060	1079	1071	-32.9	-21.4	0.650456	((.((((((((((((((-((.&.)).)))))))))))))).))	GCAGGCAGAAAGAGAAG-GAC&CUCACUUUUCUUUCUGUCAGU	1
comp12877_c1_seq2:381	ana-miR156a-3p	comp12877_c1_seq2	370	390	381	-32.9	-22.7	0.68997	..(((((((((((((((.((.&.)).)))))))))))))))..	UGUGACAGAGAGAAAAGAGAA&CUCACUUUUCUUUCUGUCAGU	0.999959
comp13524_c0_seq8:783	ana-miR156a-3p	comp13524_c0_seq8	772	791	783	-32.9	-21.9	0.665653	...((((((((-(((((((((&))))))))).))))))))...	AGAGACAGAGA-AAGGGUGAG&CUCACUUUUCUUUCUGUCAGU	1
comp13562_c0_seq2:164	ana-miR156a-3p	comp13562_c0_seq2	153	173	164	-32.9	-24.5	0.744681	((((((((((((((((.(((.&.))).))))))))))))))))	GCUGGCAGAGAGAAAAAUGGU&CUCACUUUUCUUUCUGUCAGU	0.968754
comp13669_c0_seq1:501	ana-miR156a-3p	comp13669_c0_seq1	490	509	501	-32.9	-21.4	0.650456	....(((((((((((((-(((&))).)))))))))))))....	AGAAGCAGAAAGAAAAG-GAG&CUCACUUUUCUUUCUGUCAGU	1
comp13856_c0_seq2:2591	ana-miR156a-3p	comp13856_c0_seq2	2576	2600	2591	-32.9	-23.2	0.705167	(((((((((....((((((((..((&))..))))))))----)))))))))	GCUGACAGACAAAAAGAAGAGGAAG&CUCACUUUUCUU----UCUGUCAGU	0.998839
comp13856_c0_seq3:1968	ana-miR156a-3p	comp13856_c0_seq3	1953	1977	1968	-32.9	-23.2	0.705167	(((((((((....((((((((..((&))..))))))))----)))))))))	GCUGACAGACAAAAAGAAGAGGAAG&CUCACUUUUCUU----UCUGUCAGU	0.998646
comp14081_c0_seq4:325	ana-miR156a-3p	comp14081_c0_seq4	315	334	325	-32.9	-21.6	0.656535	((((-(.(((((((((((((.&.))))))))))))).).))))	GCUG-CUGAGGGAAAAGUGAU&CUCACUUUUCUUUCUGUCAGU	1
comp14081_c0_seq5:325	ana-miR156a-3p	comp14081_c0_seq5	315	334	325	-32.9	-21.6	0.656535	((((-(.(((((((((((((.&.))))))))))))).).))))	GCUG-CUGAGGGAAAAGUGAU&CUCACUUUUCUUUCUGUCAGU	1
comp14081_c0_seq7:325	ana-miR156a-3p	comp14081_c0_seq7	315	334	325	-32.9	-21.6	0.656535	((((-(.(((((((((((((.&.))))))))))))).).))))	GCUG-CUGAGGGAAAAGUGAU&CUCACUUUUCUUUCUGUCAGU	1
comp14236_c0_seq2:124	ana-miR156a-3p	comp14236_c0_seq2	114	134	124	-32.9	-21.7	0.659574	((((-(((((((((((.((((.&.))))-))))))))))).))))	GCUG-CAGGAAGAAGAGGUGGC&CUCAC-UUUUCUUUCUGUCAGU	1
comp14243_c0_seq1:1173	ana-miR156a-3p	comp14243_c0_seq1	1162	1182	1173	-32.9	-22.5	0.683891	(((((((((((((((((....&....)))))))))))))))))	AUUGGCAGAGAGGAAAGAUAU&CUCACUUUUCUUUCUGUCAGU	0.999997
comp14243_c0_seq3:623	ana-miR156a-3p	comp14243_c0_seq3	612	632	623	-32.9	-22.5	0.683891	(((((((((((((((((....&....)))))))))))))))))	AUUGGCAGAGAGGAAAGAUAU&CUCACUUUUCUUUCUGUCAGU	0.999997
comp14498_c0_seq3:319	ana-miR156a-3p	comp14498_c0_seq3	308	330	319	-32.9	-21.98	0.668085	(((((.(((((((....((((((&))))))--..))))))).)))))	ACUGGGAGGAGGAUUACGGUGAG&CUCACU--UUUCUUUCUGUCAGU	1
comp14649_c0_seq3:392	ana-miR156a-3p	comp14649_c0_seq3	380	401	392	-32.9	-21.6	0.656535	((((...((((((((((((((.&.))))))))))))))-..))))	ACUGUUAAGGGAGAAGGGUGAU&CUCACUUUUCUUUCU-GUCAGU	1
comp14773_c1_seq2:978	ana-miR156a-3p	comp14773_c1_seq2	967	987	978	-32.9	-25.1	0.762918	((((((((((((((((((...&...))))))))))))))))))	GCUGGCAGAGGGGAAGGUUCC&CUCACUUUUCUUUCUGUCAGU	0.826607
comp14822_c0_seq2:563	ana-miR156a-3p	comp14822_c0_seq2	552	572	563	-32.9	-22.1	0.671733	(((((((.(((((((((.(((&))).))))))))).)))))))	GCUGGCGUGAAGAGGAGAGAG&CUCACUUUUCUUUCUGUCAGU	1
comp14951_c0_seq2:389	ana-miR156a-3p	comp14951_c0_seq2	378	398	389	-32.9	-25.2	0.765957	(((((((((((((((.((((.&.)))).)))))))))))))))	ACUGAUAGAAGGAAGCGUGAU&CUCACUUUUCUUUCUGUCAGU	0.805372
comp15107_c0_seq2:2853	ana-miR156a-3p	comp15107_c0_seq2	2843	2862	2853	-32.9	-21.4	0.650456	(((.-(((((((((((((((.&.)))))))))))))))..)))	ACUU-CGGGAGGAAAAGUGAA&CUCACUUUUCUUUCUGUCAGU	1
comp15107_c0_seq2:534	ana-miR156a-3p	comp15107_c0_seq2	522	543	534	-32.9	-21.5	0.653495	....((((((.(((((((((((&)))))))))))-))))))....	GGCAACAGAAGGGAGAAGUGAG&CUCACUUUUCU-UUCUGUCAGU	1
comp15860_c0_seq8:353	ana-miR156a-3p	comp15860_c0_seq8	334	362	353	-32.9	-23.1	0.702128	((((((((((........(((((((((((&)))))))))))--------))))))))))	GCUGAUGGAAGUGGAAAAGGGAAAGUGGG&CUCACUUUUCU--------UUCUGUCAGU	0.999502
comp16249_c0_seq1:1342	ana-miR156a-3p	comp16249_c0_seq1	1327	1350	1342	-32.9	-22.3	0.677812	((((((....(((((((((((-(((&))).)))))))))))----))))))	GCUGAUGGGAGGAGAGAAAGG-GAG&CUCACUUUUCUUUCU----GUCAGU	1
comp17902_c0_seq1:333	ana-miR156a-3p	comp17902_c0_seq1	324	342	333	-32.9	-21.8	0.662614	((((((--(((((((((((((&)))))))))))))..))))))	GCUGAU--GAAGAAGGGUGGG&CUCACUUUUCUUUCUGUCAGU	1
comp22172_c0_seq1:304	ana-miR156a-3p	comp22172_c0_seq1	290	313	304	-32.9	-22.6	0.68693	...((((((...((((((((((((&))))))))))))---))))))...	AACGACAGGUUUAGGAAGGGUGAG&CUCACUUUUCUU---UCUGUCAGU	0.999983
comp3786_c0_seq2:1590	ana-miR156a-3p	comp3786_c0_seq2	1579	1598	1590	-32.9	-22	0.668693	...((((((((((((((-(((&))).))))))))))))))...	GUGGGCAGGAGGAAGGG-GGG&CUCACUUUUCUUUCUGUCAGU	1
comp4591_c0_seq1:190	ana-miR156a-3p	comp4591_c0_seq1	179	199	190	-32.9	-22.2	0.674772	((((((((((..(((((.(((&))).)))))..))))))))))	GCUGACAGGACUAAGAGGGAG&CUCACUUUUCUUUCUGUCAGU	1
comp4746_c0_seq1:1313	ana-miR156a-3p	comp4746_c0_seq1	1301	1321	1313	-32.9	-22.7	0.68997	((((((((.(((((((((-((.&.)).)))))))))-))))))))	ACUGACAGUGAAGAAAAG-GAU&CUCACUUUUCUUU-CUGUCAGU	0.999952
comp4756_c0_seq1:896	ana-miR156a-3p	comp4756_c0_seq1	882	905	896	-32.9	-21.74	0.66079	.((((((((....(((((((((((&)))))))))))---.)))))))).	GUUGACAGACCCUGGAAGGGUGGG&CUCACUUUUCU---UUCUGUCAGU	1
comp5573_c0_seq1:614	ana-miR156a-3p	comp5573_c0_seq1	603	623	614	-32.9	-21.4	0.650456	(((((.(((((((((.(.(((&))).).))))))))).)))))	ACUGAGGGGGAGAAAUGGGAG&CUCACUUUUCUUUCUGUCAGU	1
comp5830_c0_seq2:272	ana-miR156a-3p	comp5830_c0_seq2	256	280	272	-32.9	-21.4	0.650456	((((((.....(((((((((((-(((&))).)))))))))))-----))))))	ACUGAUCCAAUGGAAAGGAGAG-GAG&CUCACUUUUCUUUCU-----GUCAGU	1
comp5866_c0_seq1:630	ana-miR156a-3p	comp5866_c0_seq1	619	640	630	-32.9	-21.7	0.659574	(((((.(((((((..((((-(((&))).))))--))))))).)))))	ACUGAGAGAGAGAGCAAAG-GAG&CUCACUUU--UCUUUCUGUCAGU	1
comp7366_c0_seq2:1518	ana-miR156a-3p	comp7366_c0_seq2	1507	1527	1518	-32.9	-24.8	0.753799	((((((((((.((((((((..&..)))))))).))))))))))	GCUGGCAGAAUGGAAAGUGCU&CUCACUUUUCUUUCUGUCAGU	0.892854
comp7625_c0_seq2:854	ana-miR156a-3p	comp7625_c0_seq2	843	863	854	-32.9	-22.1	0.671733	(.((((((((((((((((((.&.)))))))))))))))))).)	GGUGGUAGGAAGAAGAGUGAU&CUCACUUUUCUUUCUGUCAGU	1
comp9537_c1_seq1:26	ana-miR156a-3p	comp9537_c1_seq1	15	35	26	-32.9	-23	0.699088	(((((.((((((((((..(((&)))..)))))))))).)))))	ACUGAGAGGAAGAGGAAGGAG&CUCACUUUUCUUUCUGUCAGU	0.999613
comp9950_c0_seq1:680	ana-miR156a-3p	comp9950_c0_seq1	668	691	680	-32.9	-22.7	0.68997	((((((((.((.((..((((((((&))))))))--))-)).))))))))	GCUGACAGUGAUGAUGAAAGUGAG&CUCACUUU--UC-UUUCUGUCAGU	0.999956
comp11768_c1_seq2:1363	ana-miR156a-5p	comp11768_c1_seq2	1352	1372	1363	-38.2	-35.6	0.931937	((((((.((((((((((((((&)))))))))))))).))))))	GUGCUCUCUCUCUUCUGUCAA&UUGACAGAAGAGAGUGAGCAC	0.0377776
comp14214_c0_seq4:1401	ana-miR156a-5p	comp14214_c0_seq4	1390	1410	1401	-38.2	-25.7	0.672775	.((((((((((((((((.(((&))).)))))))))))))))).	UUGUUUGCUCUCUUCUGACAA&UUGACAGAAGAGAGUGAGCAC	0.890771
comp14214_c0_seq8:701	ana-miR156a-5p	comp14214_c0_seq8	690	710	701	-38.2	-25.7	0.672775	.((((((((((((((((.(((&))).)))))))))))))))).	UUGUUUGCUCUCUUCUGACAA&UUGACAGAAGAGAGUGAGCAC	0.854195
comp10468_c0_seq1:2136	ana-miR156b-3p	comp10468_c0_seq1	2125	2146	2136	-37.2	-24.4	0.655914	(((((.(((((((.(((((((.&.)))))))-))))))).)))))	CUUGAGGGGAAGAUGGAGUGGC&CUCACUUC-UCUUUCUGUCAGG	0.999994
comp11598_c0_seq2:103	ana-miR156b-3p	comp11598_c0_seq2	92	113	103	-37.2	-25	0.672043	...((.(((((((((.((((((&))))))-))))))))).))...	AGAGAGAGAGAGAGAGAGUGAG&CUCACU-UCUCUUUCUGUCAGG	0.999597
comp12358_c0_seq1:454	ana-miR156b-3p	comp12358_c0_seq1	443	463	454	-37.2	-25.7	0.69086	((((((((((((((((.(((.&.))).))))))))))))))))	UCUGGCAGAAAGAGGAUUGGA&CUCACUUCUCUUUCUGUCAGG	0.992906
comp12501_c0_seq8:1896	ana-miR156b-3p	comp12501_c0_seq8	1886	1905	1896	-37.2	-24.8	0.666667	((.((-((((((((((((((.&.)))))))))))))).)).))	CCCGA-AGAAAGAGAAGUGAA&CUCACUUCUCUUUCUGUCAGG	0.999945
comp13763_c0_seq1:923	ana-miR156b-3p	comp13763_c0_seq1	911	932	923	-37.2	-24.9	0.669355	((.(((.((((((((((((((.&.)))))))))))))).)))-))	CCAUGGAAGAGGGAGAAGUGAU&CUCACUUCUCUUUCUGUCA-GG	0.999806
comp14973_c0_seq10:790	ana-miR156b-3p	comp14973_c0_seq10	778	798	790	-37.2	-24.3	0.653226	(((((((((((.((-(((((((&))))))).))-)))))))))))	UCUGACAGGAGCGA-AGGUGAG&CUCACUUCUC-UUUCUGUCAGG	0.999999
comp15368_c0_seq5:984	ana-miR156b-3p	comp15368_c0_seq5	973	993	984	-37.2	-25.3	0.680108	.((((((((((((((((((((&)))))))))))))))))))).	GUUGGUGGAGAGGGAAGUGGG&CUCACUUCUCUUUCUGUCAGG	0.996652
comp15636_c0_seq2:2134	ana-miR156b-3p	comp15636_c0_seq2	2121	2144	2134	-37.2	-24.9	0.669355	(((((((((((..(.((((.((((&))))-)))).)--)))))))))))	CCUGACAGAGACCGUGGGGCUGAG&CUCA-CUUCUC--UUUCUGUCAGG	0.999824
comp16484_c0_seq1:1539	ana-miR156b-3p	comp16484_c0_seq1	1528	1548	1539	-37.2	-27.7	0.744624	...((((((((((((((((.(&).))))))))))))))))...	AGGGACAGAGAGAGGAGUGUG&CUCACUUCUCUUUCUGUCAGG	0.545905
comp18098_c0_seq1:1260	ana-miR156b-3p	comp18098_c0_seq1	1249	1273	1260	-37.2	-24.6	0.66129	(((((((((((((((....(((((.&.)))))----)))))))))))))))	CUUGAUGGAGAGAGAGUUAGGUGAU&CUCACU----UCUCUUUCUGUCAGG	0.999984
comp18441_c0_seq1:95	ana-miR156b-3p	comp18441_c0_seq1	84	103	95	-37.2	-27.3	0.733871	...((((((((((((((-(((&))).))))))))))))))...	ACAGACAGAGAGAGAGG-GAG&CUCACUUCUCUUUCUGUCAGG	0.646461
comp26152_c0_seq1:279	ana-miR156b-3p	comp26152_c0_seq1	268	288	279	-37.2	-26.9	0.723118	..(((.(((((((((((((((&))))))))))))))).)))..	AAUGGGAGGGAGAGGAGUGAG&CUCACUUCUCUUUCUGUCAGG	0.856976
comp4057_c0_seq1:117	ana-miR156b-3p	comp4057_c0_seq1	106	128	117	-37.2	-24.7	0.663978	..(((((((((((((((...(((&)))--.)))))))))))))))..	AAUGGCGGAAAGAGAAGCAGGAG&CUC--ACUUCUCUUUCUGUCAGG	0.999977
comp5539_c0_seq1:1947	ana-miR156b-3p	comp5539_c0_seq1	1934	1958	1947	-37.2	-24.8	0.666667	.(((((((((..((((((..(((((&)))))--))))))--))))))))).	ACUGGCAGAAAUGGAGGAGCGUGAG&CUCAC--UUCUCU--UUCUGUCAGG	0.999923
comp6265_c1_seq1:1058	ana-miR156b-3p	comp6265_c1_seq1	1044	1067	1058	-37.2	-25.7	0.69086	(((......(((((((((((((((&)))))))))))))))---...)))	CCUAAGUUGAGGAGGAGAAGUGAG&CUCACUUCUCUUUCU---GUCAGG	0.991725
comp7760_c0_seq1:42	ana-miR156b-3p	comp7760_c0_seq1	31	50	42	-37.2	-25.3	0.680108	...(((((((((((-((((((&)))))).)))))))))))...	GCAGAUAGAAAGAG-AGUGAG&CUCACUUCUCUUUCUGUCAGG	0.997766
comp7916_c0_seq1:366	ana-miR156b-3p	comp7916_c0_seq1	355	376	366	-37.2	-24.4	0.655914	...((((((((((((((.((((&))))-))))))))))))))...	AGAGAUGGAAAGAGAGGUUGAG&CUCA-CUUCUCUUUCUGUCAGG	0.999997
comp7965_c0_seq1:500	ana-miR156b-3p	comp7965_c0_seq1	484	509	500	-37.2	-25.3	0.680108	((((((((.....((((((((((((.&.))))))))))))-----))))))))	UCUGACAGCACAAGAAGGGAAGUGGC&CUCACUUCUCUUU-----CUGUCAGG	0.99754
comp8418_c0_seq1:603	ana-miR156b-3p	comp8418_c0_seq1	592	611	603	-37.2	-26.3	0.706989	...((((((((((((((-(((&))).))))))))))))))...	AGAGGCAGAAAGAGAAG-GAG&CUCACUUCUCUUUCUGUCAGG	0.954076
comp10183_c0_seq2:1520	ana-miR156c-3p	comp10183_c0_seq2	1504	1532	1520	-37.8	-24.8	0.656085	(((((.....(((((((((((...(((((&)))))---)))))))))))-----)))))	GAUGAUACUUCGGAGGAAGAUGCGGGAGC&GCUCU---GUCUUCUUCUG-----UCAUC	1
comp10416_c0_seq2:278	ana-miR156c-3p	comp10416_c0_seq2	264	290	278	-37.8	-26	0.687831	((((((...((((((((((...(((((&)))))---))))))))))---))))))	GGUGGCAAAGGAAGGAGACAAGAGGGC&GCUCU---GUCUUCUUCU---GUCAUC	1
comp10685_c0_seq1:366	ana-miR156c-3p	comp10685_c0_seq1	353	375	366	-37.8	-26.3	0.695767	((((..(((((((((((.(((((&))))).)))))))))))--))))	GAUGAAGCGGAAGAGGGAGGAGC&GCUCUGUCUUCUUCUGU--CAUC	0.999989
comp11718_c0_seq2:1751	ana-miR156c-3p	comp11718_c0_seq2	1740	1760	1751	-37.8	-25.7	0.679894	...(((..(((((((((((((&)))))))))))))..)))...	AAAGGCUUGAGGAGACAGGGC&GCUCUGUCUUCUUCUGUCAUC	1
comp11723_c0_seq1:143	ana-miR156c-3p	comp11723_c0_seq1	132	154	143	-37.8	-25.1	0.664021	(((((((((((((((..((.(((&))).))--)))))))))))))))	GAUGGCAGAAGAGGAUCCAAAGU&GCUCUG--UCUUCUUCUGUCAUC	1
comp12619_c0_seq1:2026	ana-miR156c-3p	comp12619_c0_seq1	2016	2035	2026	-37.8	-26.4	0.698413	((-(((((((((((..(((((&)))))..))))))))))).))	GA-GACAGGAGAAGUUGGAGC&GCUCUGUCUUCUUCUGUCAUC	0.999978
comp12652_c0_seq2:82	ana-miR156c-3p	comp12652_c0_seq2	71	92	82	-37.8	-27.6	0.730159	...(((((((((((((((.(((&)))-)))))))))))))))...	UCGGGCGGAAGAAGACAGCAGU&GCU-CUGUCUUCUUCUGUCAUC	0.999336
comp13197_c1_seq1:769	ana-miR156c-3p	comp13197_c1_seq1	758	783	769	-37.8	-25.8	0.68254	((((((((((((.(((.....(((((&)))))-----))).))))))))))))	GGUGGCAGAGGAUGAUAACCUGGGGC&GCUCU-----GUCUUCUUCUGUCAUC	1
comp13841_c0_seq20:193	ana-miR156c-3p	comp13841_c0_seq20	172	202	193	-37.8	-24.9	0.65873	...(((((((..........(((((((((((&)))))))))))----------)))))))...	ACCGGCAGAAUGGCACAUCUGAAGGCAGAGC&GCUCUGUCUUC----------UUCUGUCAUC	1
comp13882_c0_seq10:441	ana-miR156c-3p	comp13882_c0_seq10	432	450	441	-37.8	-26.2	0.693122	((-(((((-(((((((((((.&.))))))))))).))))).))	GA-GACAG-AGAAGACAGGGA&GCUCUGUCUUCUUCUGUCAUC	0.999996
comp13882_c0_seq11:441	ana-miR156c-3p	comp13882_c0_seq11	432	450	441	-37.8	-26.2	0.693122	((-(((((-(((((((((((.&.))))))))))).))))).))	GA-GACAG-AGAAGACAGGGA&GCUCUGUCUUCUUCUGUCAUC	0.999994
comp13882_c0_seq12:441	ana-miR156c-3p	comp13882_c0_seq12	432	450	441	-37.8	-26.2	0.693122	((-(((((-(((((((((((.&.))))))))))).))))).))	GA-GACAG-AGAAGACAGGGA&GCUCUGUCUUCUUCUGUCAUC	0.999995
comp13882_c0_seq13:441	ana-miR156c-3p	comp13882_c0_seq13	432	450	441	-37.8	-26.2	0.693122	((-(((((-(((((((((((.&.))))))))))).))))).))	GA-GACAG-AGAAGACAGGGA&GCUCUGUCUUCUUCUGUCAUC	0.999996
comp13882_c0_seq14:512	ana-miR156c-3p	comp13882_c0_seq14	501	521	512	-37.8	-26.3	0.695767	...((.(((((((((.(((((&))))).))))))))).))...	AAAGAGAGAGGGGGAGAGAGC&GCUCUGUCUUCUUCUGUCAUC	0.999987
comp13882_c0_seq1:441	ana-miR156c-3p	comp13882_c0_seq1	432	450	441	-37.8	-26.2	0.693122	((-(((((-(((((((((((.&.))))))))))).))))).))	GA-GACAG-AGAAGACAGGGA&GCUCUGUCUUCUUCUGUCAUC	0.999996
comp13882_c0_seq9:441	ana-miR156c-3p	comp13882_c0_seq9	432	450	441	-37.8	-26.2	0.693122	((-(((((-(((((((((((.&.))))))))))).))))).))	GA-GACAG-AGAAGACAGGGA&GCUCUGUCUUCUUCUGUCAUC	0.999991
comp13948_c0_seq2:36	ana-miR156c-3p	comp13948_c0_seq2	26	45	36	-37.8	-26.1	0.690476	...((((.-((((((((((((&))))))))))))..))))...	GCAGACGC-GGAAGGCAGAGC&GCUCUGUCUUCUUCUGUCAUC	0.999999
comp14086_c1_seq1:917	ana-miR156c-3p	comp14086_c1_seq1	906	928	917	-37.8	-24.9	0.65873	.((((.((((((((((...((((&))))--.)))))))))).)))).	UGUGGGAGAGGAAGACUUUGAGC&GCUC--UGUCUUCUUCUGUCAUC	1
comp14569_c0_seq2:2400	ana-miR156c-3p	comp14569_c0_seq2	2389	2409	2400	-37.8	-26.9	0.71164	((-((((((((.(((((((((.&.)))))))))-)))))))).))	GA-GACAGAGGAAAGACGGAGG&GCUCUGUCUU-CUUCUGUCAUC	0.999866
comp14767_c1_seq18:1982	ana-miR156c-3p	comp14767_c1_seq18	1971	1994	1982	-37.8	-24.7	0.653439	...((.((((((...(((((((((&)))))))))---)))))).))...	CUGGAGGGAAGGAAAGGACGGAGC&GCUCUGUCU---UCUUCUGUCAUC	1
comp14847_c0_seq3:2996	ana-miR156c-3p	comp14847_c0_seq3	2981	3005	2996	-37.8	-25.4	0.671958	(((((....((((((((((.(((((&))))).))))))))))----)))))	GGUGGGCGCCGGGAGGGGGGAGAGC&GCUCUGUCUUCUUCUG----UCAUC	1
comp15003_c3_seq3:178	ana-miR156c-3p	comp15003_c3_seq3	164	187	178	-37.8	-28.6	0.756614	.(((((...(((((((((((((((&)))))))))))))))---))))).	UAUGACUAUGGAAGAGGGCAGGGC&GCUCUGUCUUCUUCU---GUCAUC	0.985811
comp15017_c0_seq1:2623	ana-miR156c-3p	comp15017_c0_seq1	2611	2637	2623	-37.8	-24.6	0.650794	.(((((((.((((.....(((((((((&)))))))))-----))))-))))))).	AGUGACGGAAAGAUUUAGGGACAGAGU&GCUCUGUCU-----UCUU-CUGUCAUC	1
comp15150_c1_seq8:2186	ana-miR156c-3p	comp15150_c1_seq8	2172	2195	2186	-37.8	-25.62	0.677778	((((.....((((((((((((((.&.))))))))))))))---..))))	GAUGCUGGAAGAAGAAGACGGAGA&GCUCUGUCUUCUUCU---GUCAUC	1
comp15186_c1_seq1:713	ana-miR156c-3p	comp15186_c1_seq1	701	722	713	-37.8	-28.7	0.759259	..((.((((((((((((((((.&.))))))))))))))))-))..	GCUGAACAGAAGAAGACAGAGA&GCUCUGUCUUCUUCUGU-CAUC	0.980317
comp15510_c1_seq15:59	ana-miR156c-3p	comp15510_c1_seq15	49	68	59	-37.8	-25.4	0.671958	(((((-(((((((((((..((&))..))))))))))).)))))	GAUGA-AGAAGAAGACAUUGC&GCUCUGUCUUCUUCUGUCAUC	1
comp15826_c7_seq2:932	ana-miR156c-3p	comp15826_c7_seq2	921	941	932	-37.8	-25	0.661376	....(((((((((.(((((((&))))))).)))))))))....	GGAAGCAGAGGAAAACAGAGC&GCUCUGUCUUCUUCUGUCAUC	1
comp16014_c0_seq1:174	ana-miR156c-3p	comp16014_c0_seq1	164	183	174	-37.8	-24.6	0.650794	.(((((-((((..((((((((&))))))))..)))).))))).	CAUGGC-GAAGUUGGCGGAGC&GCUCUGUCUUCUUCUGUCAUC	1
comp16170_c0_seq1:1205	ana-miR156c-3p	comp16170_c0_seq1	1192	1214	1205	-37.8	-28.3	0.748677	((-((((...((((((((((((((&))))))))))))))---)))).))	GA-GGCAAUUGAAGAAGGCAGAGC&GCUCUGUCUUCUUC---UGUCAUC	0.9938
comp17119_c0_seq1:346	ana-miR156c-3p	comp17119_c0_seq1	335	355	346	-37.8	-26	0.687831	((.(((.((((((((((((((&)))))))))))))).))).))	GGCGGCCGGAGAGGGCGGAGU&GCUCUGUCUUCUUCUGUCAUC	1
comp17311_c0_seq1:391	ana-miR156c-3p	comp17311_c0_seq1	380	398	391	-37.8	-28.4	0.751323	((((((((((((--(((((((&)))))))..))))))))))))	GGUGACGGAGGA--ACGGAGC&GCUCUGUCUUCUUCUGUCAUC	0.991232
comp19572_c0_seq1:305	ana-miR156c-3p	comp19572_c0_seq1	295	318	305	-37.8	-25.6	0.677249	((((((((-(((((((....(((((&)))))----))))))).))))))))	GGUGGCAG-GGAGGAUUGCUGGAGC&GCUCU----GUCUUCUUCUGUCAUC	1
comp21862_c0_seq1:166	ana-miR156c-3p	comp21862_c0_seq1	150	175	166	-37.8	-24.92	0.659259	(((((......((((((((((((((.&.))))))))))))))-----.)))))	GAUGAAUCGAAAGAAGAGGACAGGGA&GCUCUGUCUUCUUCU-----GUCAUC	1
comp22964_c0_seq1:141	ana-miR156c-3p	comp22964_c0_seq1	125	154	141	-37.8	-25.6	0.677249	(((((((.....(((((((((((....(((&)))----)))))))))))-----)))))))	GAUGGCAGCGGCGAAGAAGACGGCGACGGC&GCU----CUGUCUUCUUC-----UGUCAUC	1
comp22966_c0_seq1:247	ana-miR156c-3p	comp22966_c0_seq1	236	256	247	-37.8	-24.9	0.65873	.....((((((((((((((((&)))))))))))))))).....	UUUUUCGGAAGAGGGCAGGGU&GCUCUGUCUUCUUCUGUCAUC	1
comp33539_c0_seq1:231	ana-miR156c-3p	comp33539_c0_seq1	220	241	231	-37.8	-24.8	0.656085	(((((((((((((((.((.(((&)))-)).)))))))))))))))	GAUGAUGGAAGAAGAAAGUAGU&GCU-CUGUCUUCUUCUGUCAUC	1
comp3630_c0_seq2:1702	ana-miR156c-3p	comp3630_c0_seq2	1691	1711	1702	-37.8	-25	0.661376	....((((((((((.((((((&)))))).))))))))))....	CAAAGCAGAAGAAGUCGGAGU&GCUCUGUCUUCUUCUGUCAUC	1
comp3762_c0_seq1:738	ana-miR156c-3p	comp3762_c0_seq1	725	747	738	-37.8	-24.9	0.65873	((((((..(((((((((.((((.&.)))).)))))))))--))))))	GAUGACGGAGAAGAAGAAAGAGA&GCUCUGUCUUCUUCU--GUCAUC	1
comp4030_c0_seq1:56	ana-miR156c-3p	comp4030_c0_seq1	43	65	56	-37.8	-24.7	0.653439	(((((((..(((((((((((((.&.)))))))))))))--)))))))	GAUGAUGGUGAAGAAGAUGGAGA&GCUCUGUCUUCUUC--UGUCAUC	1
comp4066_c0_seq1:1828	ana-miR156c-3p	comp4066_c0_seq1	1817	1840	1828	-37.8	-27.7	0.732804	.(((((((((((...(((((((((&)))))))))---))))))))))).	AAUGACAGAAGAAAGGGAUAGAGU&GCUCUGUCU---UCUUCUGUCAUC	0.99924
comp5068_c0_seq1:429	ana-miR156c-3p	comp5068_c0_seq1	418	438	429	-37.8	-26.2	0.693122	((((((((.((((((((.(((&))).)))))))).))))))))	GGUGGCAGUGGAGGAUAUGGC&GCUCUGUCUUCUUCUGUCAUC	0.999994
comp56827_c0_seq1:51	ana-miR156c-3p	comp56827_c0_seq1	40	65	51	-37.8	-27.1	0.716931	((((((((((((.((((.....((((&))))-----)))).))))))))))))	GGUGGCAGAGGAUGGCAAUGCUGAGC&GCUC-----UGUCUUCUUCUGUCAUC	0.99981
comp5979_c0_seq1:202	ana-miR156c-3p	comp5979_c0_seq1	190	211	202	-37.8	-26.5	0.701058	.(((.((((((((((((((((.&.))))))))))))))))-))).	CAUGCACAGAAGAAGAUGGAGG&GCUCUGUCUUCUUCUGU-CAUC	0.999958
comp6235_c0_seq1:1453	ana-miR156c-3p	comp6235_c0_seq1	1442	1465	1453	-37.8	-25.34	0.67037	...((((((((((((....(((((&)))))---.))))))))))))...	UCAGACAGAGGAAGAAUUAGGAGC&GCUCU---GUCUUCUUCUGUCAUC	1
comp6269_c0_seq1:1341	ana-miR156c-3p	comp6269_c0_seq1	1328	1350	1341	-37.8	-24.6	0.650794	(((((((((..(((.((((((((&)))))))).)))--)))))))))	GGUGGCGGAUUAGGUGGCAGGGU&GCUCUGUCUUCU--UCUGUCAUC	1
comp6341_c0_seq1:2325	ana-miR156c-3p	comp6341_c0_seq1	2315	2334	2325	-37.8	-25.4	0.671958	((((-(((((((((.((((((&)))))).))))))))).))))	GAUG-CAGAGGAGGCUAGAGU&GCUCUGUCUUCUUCUGUCAUC	1
comp6749_c0_seq1:1860	ana-miR156c-3p	comp6749_c0_seq1	1845	1870	1860	-37.8	-24.8	0.656085	.(((((....((((((((.(((((((&)))))))-))))))))----))))).	UGUGACUCAAAGAAGAAGUACAGAGU&GCUCUGU-CUUCUUCU----GUCAUC	1
comp7496_c0_seq1:180	ana-miR156c-3p	comp7496_c0_seq1	167	189	180	-37.8	-25.1	0.664021	((((((..(((..((((((((((&))))))))))..)))--))))))	GAUGACUCAGACAAAGACAGAGU&GCUCUGUCUUCUUCU--GUCAUC	1
comp7630_c0_seq1:1490	ana-miR156c-3p	comp7630_c0_seq1	1479	1499	1490	-37.8	-25.8	0.68254	(((((-((.(((((((((((((&)))))))))))))-)).)))))	GAUGA-AGAAAGGAGACAGGGU&GCUCUGUCUUCUU-CUGUCAUC	1
comp7823_c3_seq2:611	ana-miR156c-3p	comp7823_c3_seq2	601	620	611	-37.8	-25.8	0.68254	(((((-(((((((((((((((&))))))))))))))).)))))	GAUGA-GGAAGAGGAUGGGGU&GCUCUGUCUUCUUCUGUCAUC	1
comp9157_c1_seq1:1032	ana-miR156c-3p	comp9157_c1_seq1	1020	1050	1032	-37.8	-24.8	0.656085	(((((.((((((((((.........((((((&))))))---------))))))))))-)))))	GGUGGUCAGAAGGAGAAUGCAAUGGUAGAGC&GCUCUG---------UCUUCUUCUG-UCAUC	1
comp9582_c0_seq1:197	ana-miR156c-3p	comp9582_c0_seq1	188	206	197	-37.8	-26.8	0.708995	((((((--(((((((.(((((&))))).)))))))..))))))	GAUGAC--GAGAAGAGAGAGC&GCUCUGUCUUCUUCUGUCAUC	0.999905
comp9812_c0_seq2:1155	ana-miR156c-3p	comp9812_c0_seq2	1144	1163	1155	-37.8	-25	0.661376	(((((((((((((-((((((.&.)))))).)))))))))))))	GGUGAUGGAGGAA-ACAGAGA&GCUCUGUCUUCUUCUGUCAUC	1
comp11768_c1_seq1:1158	ana-miR156c-5p	comp11768_c1_seq1	1147	1167	1158	-36.3	-33.6	0.92562	(((((((.(((((((((((((&))))))))))))).)))))))	GUGCUCUCUCUCUUCUGUCAA&UUGACAGAAGAGAUAGAGCAC	0.0190707
comp12590_c1_seq2:440	ana-miR156c-5p	comp12590_c1_seq2	429	449	440	-36.3	-32.6	0.898072	(((((((.((((((((((((.&.)))))))))))).)))))))	GUGCUCUCUCUCUUCUGUCAU&UUGACAGAAGAGAUAGAGCAC	0.159109
comp13487_c0_seq5:49	ana-miR156c-5p	comp13487_c0_seq5	37	61	49	-36.3	-25.7	0.707989	(((.(((((((((((...(((((((&)))))))---)))))))))))-)))	GUGUCUCUAUCUCUUUUCCUGUUAA&UUGACAG---AAGAGAUAGAG-CAC	0.745154
comp4146_c0_seq2:1292	ana-miR156c-5p	comp4146_c0_seq2	1280	1301	1292	-36.3	-26.9	0.741047	((((((((((..((((((((..&..))))))))-.))))))))))	GUGCUCUAUCAACUUCUGUUGG&UUGACAGAAG-AGAUAGAGCAC	0.459983
comp10218_c0_seq2:363	ana-miR156d-3p	comp10218_c0_seq2	350	372	363	-42.1	-27.64	0.656532	((((((......((((((((((.&.))))))))))--....))))))	GCUGGCCUUCGUGAAGAGGGAGA&GCUCCCUCUUC--UUCUGUCAGC	1
comp11288_c0_seq1:2804	ana-miR156d-3p	comp11288_c0_seq1	2782	2814	2804	-42.1	-29.6	0.703088	((((((((((...........((..((((((((&))))))))-.))-----------))))))))))	GCUGACAGGAAAACCUGCAGUGACUGAGGGAGC&GCUCCCUC-UUC-----------UUCUGUCAGC	0.996384
comp11288_c0_seq3:358	ana-miR156d-3p	comp11288_c0_seq3	336	368	358	-42.1	-29.6	0.703088	((((((((((...........((..((((((((&))))))))-.))-----------))))))))))	GCUGACAGGAAAACCUGCAGUGACUGAGGGAGC&GCUCCCUC-UUC-----------UUCUGUCAGC	0.997185
comp11375_c0_seq3:933	ana-miR156d-3p	comp11375_c0_seq3	916	943	933	-42.1	-27.8	0.660333	((((((((((......((((..((((((&))))))-.))))------))))))))))	GCUGGCGGAAAUUGUUGAAGUUGGGAGU&GCUCCC-UCUUC------UUCUGUCAGC	1
comp11867_c0_seq1:430	ana-miR156d-3p	comp11867_c0_seq1	417	439	430	-42.1	-28.1	0.667458	(.(((((.(((((((((((((..&..)))))))))))))-)))))-)	GUCUGACUGGAAGAAGGGGGGAG&GCUCCCUCUUCUUCU-GUCAG-C	0.999999
comp13662_c0_seq1:2277	ana-miR156d-3p	comp13662_c0_seq1	2259	2286	2277	-42.1	-30.8	0.731591	((((-((((((........((((((((((&))))))))))--------)))))).))))	GCUG-CAGAAGCCAAACGAAAGAGGGAGC&GCUCCCUCUU--------CUUCUGUCAGC	0.842521
comp13840_c0_seq3:461	ana-miR156d-3p	comp13840_c0_seq3	448	475	461	-42.1	-28.5	0.67696	((((((..(((((((((.....((((((&))))))-----)))))))))--))))))	GUUGAUCAAGAAGAGGAAAAUUGGGAGC&GCUCCC-----UCUUCUUCU--GUCAGC	0.999987
comp13856_c0_seq1:2739	ana-miR156d-3p	comp13856_c0_seq1	2727	2749	2739	-42.1	-28.1	0.667458	((.((((((((((((.(((((..&..)))))-))))))))))))-))	GCAUGAUAGGAGAAGCAGGGAAA&GCUCCCU-CUUCUUCUGUCA-GC	1
comp13856_c0_seq2:2221	ana-miR156d-3p	comp13856_c0_seq2	2209	2231	2221	-42.1	-28.1	0.667458	((.((((((((((((.(((((..&..)))))-))))))))))))-))	GCAUGAUAGGAGAAGCAGGGAAA&GCUCCCU-CUUCUUCUGUCA-GC	0.999999
comp14058_c0_seq10:869	ana-miR156d-3p	comp14058_c0_seq10	858	879	869	-42.1	-28.2	0.669834	(((((.((.(((.(((((((((&)))))))))-))).)).)))))	GCUGGAAGUGGGCAGGGGGAGC&GCUCCCUCU-UCUUCUGUCAGC	0.999999
comp14275_c0_seq2:702	ana-miR156d-3p	comp14275_c0_seq2	691	713	702	-42.1	-27.4	0.650831	(((((((.(((((...(((((((&)))))))--.))))).)))))))	GCUGGCAAAGGGAACUGGGGAGC&GCUCCCU--CUUCUUCUGUCAGC	1
comp14555_c0_seq5:474	ana-miR156d-3p	comp14555_c0_seq5	464	483	474	-42.1	-27.5	0.653207	.(((-((((((((((((.(((&))).)))))))))))).))).	CCUG-CAGGAGAAGGGGAGGC&GCUCCCUCUUCUUCUGUCAGC	1
comp15279_c0_seq2:4732	ana-miR156d-3p	comp15279_c0_seq2	4721	4743	4732	-42.1	-29.1	0.691211	((((.(((((((((((.((.(((&)))-))-))))))))))).))))	GCUGCUAGAAGGAGAGUGGAAGC&GCU-CC-CUCUUCUUCUGUCAGC	0.999521
comp15407_c0_seq5:1442	ana-miR156d-3p	comp15407_c0_seq5	1431	1451	1442	-42.1	-30.4	0.72209	...((((((((((((((((((&))))))))))))))))))...	AGAGGCGGAGGGGGGGGGGGU&GCUCCCUCUUCUUCUGUCAGC	0.921263
comp16202_c0_seq1:324	ana-miR156d-3p	comp16202_c0_seq1	313	338	324	-42.1	-35.6	0.845606	((((((((((((((((.....(((((&)))))-----))))))))))))))))	GCUGGCAGAGGAGGAGGAGAAGGAGC&GCUCC-----CUCUUCUUCUGUCAGC	0.0377776
comp16698_c0_seq1:1039	ana-miR156d-3p	comp16698_c0_seq1	1029	1048	1039	-42.1	-30.4	0.72209	(((((-((((((((((((((.&.)))))))))))))).)))))	GUUGA-AGGAGGAGAGGGAGA&GCUCCCUCUUCUUCUGUCAGC	0.931191
comp16863_c0_seq1:160	ana-miR156d-3p	comp16863_c0_seq1	148	169	160	-42.1	-31.2	0.741093	((...((((((((((((((.((&)).))))))))))))))-..))	GCGGCGCAGAAGGAGAGGGUGC&GCUCCCUCUUCUUCUGU-CAGC	0.768545
comp19165_c0_seq1:610	ana-miR156d-3p	comp19165_c0_seq1	599	618	610	-42.1	-29.7	0.705463	(.(((.((((((((-((((((&)))))).)))))))).))).)	GGUGAGGGGAGAGG-GGGGGC&GCUCCCUCUUCUUCUGUCAGC	0.995444
comp19191_c0_seq1:885	ana-miR156d-3p	comp19191_c0_seq1	872	894	885	-42.1	-30.34	0.720665	((......(((((((((((((((&)))))))))))))))--....))	GCGGAGGAAGAGGAGGAGGGAGC&GCUCCCUCUUCUUCU--GUCAGC	0.935053
comp19572_c0_seq1:291	ana-miR156d-3p	comp19572_c0_seq1	280	300	291	-42.1	-27.6	0.655582	...((((((((((((((.(((&))).))))))))))))))...	AACGGCGGGGGAGGAGGUGGC&GCUCCCUCUUCUUCUGUCAGC	1
comp23358_c0_seq1:655	ana-miR156d-3p	comp23358_c0_seq1	644	664	655	-42.1	-30.1	0.714964	...(.((((((((((((((((&)))))))))))))))).)...	GGAGUCAGGAGGAGAGGGAGU&GCUCCCUCUUCUUCUGUCAGC	0.954076
comp3786_c0_seq1:1625	ana-miR156d-3p	comp3786_c0_seq1	1613	1634	1625	-42.1	-28.3	0.672209	((.((((.(((((((((((((.&.)))))))))))))-)))).))	GUGGGCAGGAGGAAGGGGGGGA&GCUCCCUCUUCUUC-UGUCAGC	0.999996
comp38833_c0_seq1:97	ana-miR156d-3p	comp38833_c0_seq1	84	106	97	-42.1	-28.88	0.685986	(((((((....(((((((((((.&.)))))))))))--..)))))))	GCUGGCGUUGUAGGAGAGGGGGA&GCUCCCUCUUCU--UCUGUCAGC	0.99984
comp4370_c0_seq1:1816	ana-miR156d-3p	comp4370_c0_seq1	1806	1827	1816	-42.1	-30.1	0.714964	((((-((((((((..((((((((&))))))))--)))))))).))))	GUUG-CGGAGGAAGUGAGGGAGC&GCUCCCUC--UUCUUCUGUCAGC	0.967528
comp4815_c0_seq1:1226	ana-miR156d-3p	comp4815_c0_seq1	1212	1235	1226	-42.1	-27.4	0.650831	((.(((...((((((((.((((((&)))))).))))))))---))).))	GCCGGCCAAGGGAGGAGUGGGAGC&GCUCCCUCUUCUUCU---GUCAGC	1
comp6471_c0_seq2:408	ana-miR156d-3p	comp6471_c0_seq2	397	416	408	-42.1	-32.4	0.769596	(((((((((((..-(((((((&)))))))...)))))))))))	GCUGGCAGAGGUC-GGGGAGC&GCUCCCUCUUCUUCUGUCAGC	0.595449
comp6958_c1_seq1:226	ana-miR156d-3p	comp6958_c1_seq1	215	235	226	-42.1	-29.2	0.693587	.((((((((((((((((....&....)))))))))))))))).	ACUGGCAGAGGAAGAGGAAAA&GCUCCCUCUUCUUCUGUCAGC	0.999179
comp7416_c0_seq2:152	ana-miR156d-3p	comp7416_c0_seq2	141	162	152	-42.1	-28.8	0.684086	...((.(((((((((.((((((&))))))-))))))))).))...	AGAGAGAGAAGAGGAUGGGGGC&GCUCCC-UCUUCUUCUGUCAGC	0.999849
comp7427_c0_seq2:315	ana-miR156d-3p	comp7427_c0_seq2	305	324	315	-42.1	-32.3	0.767221	(((((-((((((((((((((.&.)))))))))))))).)))))	GCUGA-AGGGGAAGAGGGAGA&GCUCCCUCUUCUUCUGUCAGC	0.632581
comp7627_c0_seq1:219	ana-miR156d-3p	comp7627_c0_seq1	207	229	219	-42.1	-29.3	0.695962	(((..((((((((((.(((((((&)))))))-))))))))))-.)))	GCUCCACAGAAGAAGAAGGGGGU&GCUCCCU-CUUCUUCUGU-CAGC	0.99848
comp7649_c0_seq1:974	ana-miR156d-3p	comp7649_c0_seq1	961	983	974	-42.1	-28.9	0.686461	((.((.(((..((((((((((((&))))))))))))-.)))-)).))	GCGGACCAGUUAGGGGAGGGAGC&GCUCCCUCUUCU-UCUG-UCAGC	0.999831
comp13547_c0_seq2:1066	ana-miR156d-5p	comp13547_c0_seq2	1054	1082	1066	-38.4	-25.3	0.658854	(((((.(((((.((.......((((((((&))))))))-------))-))))).)))))	GUGCUGUCUCUACUGUGACACUCUGUCAG&UUGACAGA-------AG-AGAGAGAGCAC	0.999846
comp14171_c1_seq25:31	ana-miR156d-5p	comp14171_c1_seq25	19	40	31	-38.4	-25.5	0.664062	(((((.(((((((((((.((..&..)).)))))))))))-)))))	GUGCUCCUCUCUUUUCUUUCUU&UUGACAGAAGAGAGAG-AGCAC	0.999373
comp14350_c0_seq2:79	ana-miR156d-5p	comp14350_c0_seq2	68	89	79	-38.4	-26.8	0.697917	.(((((((((.((.((((((..&..))))))-)).))))))))).	CUGCUCUCUCGCUCUCUGUCUU&UUGACAGA-AGAGAGAGAGCAC	0.959867
comp14666_c1_seq1:152	ana-miR156d-5p	comp14666_c1_seq1	141	161	152	-38.4	-25.2	0.65625	((..(((((((((((((....&....)))))))))))))..))	GUCGUCUCUCUCUUCUGGUUU&UUGACAGAAGAGAGAGAGCAC	0.999891
comp14666_c1_seq4:152	ana-miR156d-5p	comp14666_c1_seq4	141	161	152	-38.4	-25.2	0.65625	((..(((((((((((((....&....)))))))))))))..))	GUCGUCUCUCUCUUCUGGUUU&UUGACAGAAGAGAGAGAGCAC	0.999907
comp4576_c0_seq1:483	ana-miR156d-5p	comp4576_c0_seq1	472	493	483	-38.4	-25	0.651042	.((((((((((((.(((.((..&..)).)))-)))))))))))).	CUGCUCUCUCUCUCUCUCUCUU&UUGACAGA-AGAGAGAGAGCAC	0.999975
comp12756_c0_seq1:3300	ana-miR156e-3p	comp12756_c0_seq1	3288	3320	3300	-37.5	-27.1	0.722667	(((((((((((((((...........(((((((&)))))))-----------)))))))))))))))	UGGUGGCGGAAGAGUAUUGAGACAAAGGGGGGC&GCUCUCU-----------AUUCUUCUGUCAUCA	0.848471
comp12798_c0_seq2:587	ana-miR156e-3p	comp12798_c0_seq2	576	597	587	-37.5	-25.4	0.677333	(((((-((((((((.(((.((((&))))-))).)))))))).)))))	UGGUG-CAGAAGAACAGAUGAGC&GCUC-UCUAUUCUUCUGUCAUCA	0.999655
comp14327_c0_seq3:1422	ana-miR156e-3p	comp14327_c0_seq3	1411	1430	1422	-37.5	-24.7	0.658667	((((((((((.-(((-((((((&)))))).)))..))))))))))	UGAUGACAGAU-AGU-GAGGGC&GCUCUCUAUUCUUCUGUCAUCA	0.999999
comp14565_c0_seq2:164	ana-miR156e-3p	comp14565_c0_seq2	152	177	164	-37.5	-24.4	0.650667	(((((((((((.((((....((((((&))))))----)))).)))))))))))	UGAUGAUAGAGAAAUGGUUCGAGAGC&GCUCUC----UAUUCUUCUGUCAUCA	1
comp15132_c0_seq17:716	ana-miR156e-3p	comp15132_c0_seq17	704	726	716	-37.5	-24.7	0.658667	..((((((((((((.(((((.((&))-))))).))))))))))))..	AAGUGACAGAAGAGAGGAGAUGU&GC-UCUCUAUUCUUCUGUCAUCA	0.999999
comp15612_c0_seq2:638	ana-miR156e-3p	comp15612_c0_seq2	626	648	638	-37.5	-24.7	0.658667	((((..(((((((((.(((((((&)))))))-)))))))))..))))	UGAUAUCAGAAGAGUGGGAGGGU&GCUCUCU-AUUCUUCUGUCAUCA	0.999999
comp15765_c1_seq3:656	ana-miR156e-3p	comp15765_c1_seq3	635	665	656	-37.5	-24.5	0.653333	(((((((.........((((((((((((((.&.))))))))))))))---------)))))))	UGGUGGCUGGAAUGGUAGAGGGGUAGGGAGG&GCUCUCUAUUCUUCU---------GUCAUCA	1
comp15767_c0_seq15:3206	ana-miR156e-3p	comp15767_c0_seq15	3186	3215	3206	-37.5	-26.6	0.709333	.(((((((((........((((((((((((&))))))))))))--------))))))))).	GGAUGAUGGGUUUUGAAAGGAGUGGAGAGC&GCUCUCUAUUCU--------UCUGUCAUCA	0.952273
comp15767_c0_seq23:509	ana-miR156e-3p	comp15767_c0_seq23	489	518	509	-37.5	-26.6	0.709333	.(((((((((........((((((((((((&))))))))))))--------))))))))).	GGAUGAUGGGUUUUGAAAGGAGUGGAGAGC&GCUCUCUAUUCU--------UCUGUCAUCA	0.962842
comp16586_c0_seq1:679	ana-miR156e-3p	comp16586_c0_seq1	666	687	679	-37.5	-26	0.693333	(((((((((.((((((((((-((&)).))))))))))-)))))))))	UGAUGAUAGUGAGAGUGGAG-GU&GCUCUCUAUUCUU-CUGUCAUCA	0.994686
comp16934_c0_seq1:1279	ana-miR156e-3p	comp16934_c0_seq1	1268	1287	1279	-37.5	-24.9	0.664	.(((((-((((((((-((((((&)))))).)))))))).))))).	CGAUGG-GGAGGAAU-GAGAGC&GCUCUCUAUUCUUCUGUCAUCA	0.999996
comp17223_c0_seq1:731	ana-miR156e-3p	comp17223_c0_seq1	719	741	731	-37.5	-24.4	0.650667	((((((((((((..(.(((((..&..)))))-)..))))))))))))	UGAUGACAGAGGUUUCGGAGAAU&GCUCUCU-AUUCUUCUGUCAUCA	1
comp17478_c0_seq1:171	ana-miR156e-3p	comp17478_c0_seq1	159	178	171	-37.5	-27.6	0.736	.((((((((((((--(((((((&)))))))..)))))))))))).	CGAUGGCAGAGGA--GGAGGGU&GCUCUCUAUUCUUCUGUCAUCA	0.785702
comp19110_c0_seq1:1005	ana-miR156e-3p	comp19110_c0_seq1	987	1014	1005	-37.5	-26.54	0.707733	((((((........((((((((((((((&))))))))))))))------..))))))	UGGUGAAUGGUACCGGAGAAUGGAGAGC&GCUCUCUAUUCUUC------UGUCAUCA	0.968147
comp20163_c0_seq1:1236	ana-miR156e-3p	comp20163_c0_seq1	1220	1245	1236	-37.5	-24.5	0.653333	(((-((((((.....((((((((((((&))))))))))))-----)))))).)))	UGA-GACGGAUAAAGAGAAUGGAGGGU&GCUCUCUAUUCU-----UCUGUCAUCA	1
comp26504_c0_seq1:627	ana-miR156e-3p	comp26504_c0_seq1	614	636	627	-37.5	-24.7	0.658667	(((..((((((((((((((((..&..))))))))))))))))-.)))	UGAAGGACGGGAGGGUAGGGAUC&GCUCUCUAUUCUUCUGUC-AUCA	0.999999
comp29916_c0_seq1:1225	ana-miR156e-3p	comp29916_c0_seq1	1213	1235	1225	-37.5	-25.4	0.677333	(((..((((((((.(((((((((&)))))))))-))))))))..)))	UGACAACAGAGGAGGUAGAGAGU&GCUCUCUAU-UCUUCUGUCAUCA	0.999502
comp3434_c0_seq1:316	ana-miR156e-3p	comp3434_c0_seq1	303	325	316	-37.5	-25.7	0.685333	.(((.((.(((((((.(((((((&))))))).))))))).))-))).	AGAUAGAGGGAAGGAAAGGGAGC&GCUCUCUAUUCUUCUGUC-AUCA	0.997891
comp5003_c0_seq1:59	ana-miR156e-3p	comp5003_c0_seq1	46	68	59	-37.5	-25.3	0.674667	((((((.(((((.((((((((..&..))))))))-))))).))))))	UGAUGAGGGAAGUGAUAGAGAAC&GCUCUCUAUU-CUUCUGUCAUCA	0.999787
comp8862_c0_seq1:710	ana-miR156e-3p	comp8862_c0_seq1	698	719	710	-37.5	-25.3	0.674667	.(((((((..((((((((((((&))))))))))))..))))))).	GGAUGAUGAUAGAGUGGAGAGU&GCUCUCUAUUCUUCUGUCAUCA	0.999765
comp15857_c1_seq10:5793	ana-miR156e-5p	comp15857_c1_seq10	5781	5803	5793	-37.9	-27.9	0.736148	(((((((.((((((((((.((((&))))-))))))))))-)))))))	GUGCUCUCCUAUCUUUUGAUUAG&CUGA-CAGAAGAUAG-AGAGCAC	0.653203
comp15857_c1_seq6:551	ana-miR156e-5p	comp15857_c1_seq6	539	561	551	-37.9	-27.9	0.736148	(((((((.((((((((((.((((&))))-))))))))))-)))))))	GUGCUCUCCUAUCUUUUGAUUAG&CUGA-CAGAAGAUAG-AGAGCAC	0.646461
comp10183_c0_seq1:3637	ana-miR156f-3p	comp10183_c0_seq1	3623	3646	3637	-43.6	-28.56	0.655046	((((.....(((((((((((((((&)))))))))))))))--...))))	GGAUAUCAAAGAGGCUUGGGGAGC&GCUCUCUAGGCUUCU--GUCAUCC	0.989371
comp12819_c0_seq2:1048	ana-miR156f-3p	comp12819_c0_seq2	1036	1056	1048	-43.6	-29.2	0.669725	((((((((.(((-(((((((((&))))))))).))).))))))))	GGAUGAUAAGAG-CUGGAGGGC&GCUCUCUAGGCUUCUGUCAUCC	0.916581
comp12819_c0_seq3:1048	ana-miR156f-3p	comp12819_c0_seq3	1036	1056	1048	-43.6	-29.2	0.669725	((((((((.(((-(((((((((&))))))))).))).))))))))	GGAUGAUAAGAG-CUGGAGGGC&GCUCUCUAGGCUUCUGUCAUCC	0.914959
comp13285_c2_seq1:121	ana-miR156f-3p	comp13285_c2_seq1	109	130	121	-43.6	-29.2	0.669725	.(((((((((((.(((((((..&..))))))).))))))))))).	UGAUGGCAGGAGGCUGGGGAUU&GCUCUCUAGGCUUCUGUCAUCC	0.918172
comp13462_c1_seq16:983	ana-miR156f-3p	comp13462_c1_seq16	971	992	983	-43.6	-29.4	0.674312	((((((((((.((((((((((.&.)))))))))).))))))))))	GGAUGGUAGAUGCUUGGGGAGG&GCUCUCUAGGCUUCUGUCAUCC	0.856976
comp13462_c1_seq3:969	ana-miR156f-3p	comp13462_c1_seq3	957	978	969	-43.6	-29.4	0.674312	((((((((((.((((((((((.&.)))))))))).))))))))))	GGAUGGUAGAUGCUUGGGGAGG&GCUCUCUAGGCUUCUGUCAUCC	0.867578
comp14872_c0_seq4:432	ana-miR156f-3p	comp14872_c0_seq4	417	441	432	-43.6	-28.5	0.65367	.((.(((((((..((((((((((((&))))))))))))--)))))))-)).	CGAUUGAUAGAAGAGCUUGGGGAGC&GCUCUCUAGGCU--UCUGUCA-UCC	0.992037
comp15570_c0_seq31:1034	ana-miR156f-3p	comp15570_c0_seq31	1022	1039	1034	-43.6	-28.5	0.65367	((((((((((((((----((((&))))....))))))))))))))	GGAUGGCAGAGGCU----GGGC&GCUCUCUAGGCUUCUGUCAUCC	0.990159
comp15863_c0_seq6:1975	ana-miR156f-3p	comp15863_c0_seq6	1962	1985	1975	-43.6	-29.8	0.683486	.(((((((.(((((.((((((((.&.))))))))-)))))-))))))).	AGGUGGCGUGAAGCACUAGAGAGG&GCUCUCUAG-GCUUC-UGUCAUCC	0.735148
comp16188_c0_seq1:815	ana-miR156f-3p	comp16188_c0_seq1	803	823	815	-43.6	-29.3	0.672018	(((((((((((.((((((-(((&))).)))))).)))))))))))	GGAUGGCAGGGUCCUGGA-AGC&GCUCUCUAGGCUUCUGUCAUCC	0.900797
comp30136_c0_seq1:517	ana-miR156f-3p	comp30136_c0_seq1	502	526	517	-43.6	-28.44	0.652294	.((((((....((((((.(((((((&))))))).))))))---.)))))).	CGGUGGCUGCUGAAGCCAAGAGAGC&GCUCUCUAGGCUUC---UGUCAUCC	0.993041
comp7002_c0_seq2:267	ana-miR156f-3p	comp7002_c0_seq2	256	276	267	-43.6	-29	0.665138	.((-(((((((((((.((((((&)))))).))))))))))).)).	UGA-GACAGAAGCUUUGAGGGC&GCUCUCUAGGCUUCUGUCAUCC	0.951346
comp15836_c2_seq22:515	ana-miR156f-5p	comp15836_c2_seq22	504	524	515	-36.3	-28.1	0.774105	..(((((((((((((.((((.&.)))).)))))))))))))..	CAGCUCUCUGUCUUCAGUCAC&UUGACAGAAGAUAGAGAGCAC	0.416748
comp10019_c0_seq2:76	ana-miR156g-3p	comp10019_c0_seq2	65	86	76	-38.1	-24.98	0.655643	(((((...((((((((.(((((&)))))-))))))))...)))))	GAUGAAGUGAGCAUAGAAGAGC&GCUCU-CUAUGCUUCUGUCAUC	0.999999
comp11398_c1_seq2:1000	ana-miR156g-3p	comp11398_c1_seq2	989	1017	1000	-38.1	-27	0.708661	(((((((((((((((.......((.((((&))))-))-------)))))))))))))))	GAUGACAGAAGCAUAUUACUAUGACGAGU&GCUC-UC-------UAUGCUUCUGUCAUC	0.936292
comp11398_c1_seq3:1658	ana-miR156g-3p	comp11398_c1_seq3	1647	1675	1658	-38.1	-27	0.708661	(((((((((((((((.......((.((((&))))-))-------)))))))))))))))	GAUGACAGAAGCAUAUUACUAUGACGAGU&GCUC-UC-------UAUGCUUCUGUCAUC	0.932504
comp11491_c0_seq3:740	ana-miR156g-3p	comp11491_c0_seq3	728	750	740	-38.1	-26.3	0.690289	((...(((((((((((.((((((&))))))-)))))))))))-..))	GAGUUACGGAAGCAUGUGAGGGC&GCUCUC-UAUGCUUCUGU-CAUC	0.9938
comp15055_c0_seq14:1060	ana-miR156g-3p	comp15055_c0_seq14	1048	1069	1060	-38.1	-25	0.656168	((((((((((.(((.(((.(((&))).))).)))-))))))))))	GAUGGCAGAAUGCAAGGAAAGC&GCUCUCUAUGC-UUCUGUCAUC	0.999998
comp15055_c0_seq1:1535	ana-miR156g-3p	comp15055_c0_seq1	1523	1544	1535	-38.1	-25	0.656168	((((((((((.(((.(((.(((&))).))).)))-))))))))))	GAUGGCAGAAUGCAAGGAAAGC&GCUCUCUAUGC-UUCUGUCAUC	0.999998
comp15055_c0_seq5:1453	ana-miR156g-3p	comp15055_c0_seq5	1441	1462	1453	-38.1	-25	0.656168	((((((((((.(((.(((.(((&))).))).)))-))))))))))	GAUGGCAGAAUGCAAGGAAAGC&GCUCUCUAUGC-UUCUGUCAUC	0.999998
comp15694_c0_seq3:245	ana-miR156g-3p	comp15694_c0_seq3	233	254	245	-38.1	-25.9	0.67979	...(((((.((.((((((((((&))))))))))-)).)))))...	UGGGACAGUGGUCAUGGGGAGC&GCUCUCUAUG-CUUCUGUCAUC	0.998925
comp16202_c0_seq1:135	ana-miR156g-3p	comp16202_c0_seq1	124	144	135	-38.1	-25.7	0.674541	((.((((((((((..((((((&))))))..)))))))))).))	GAAGGCGGAGGCGGCGAGGGC&GCUCUCUAUGCUUCUGUCAUC	0.999655
comp16344_c0_seq1:366	ana-miR156g-3p	comp16344_c0_seq1	355	376	366	-38.1	-25	0.656168	...(((.((((((..(((((((&)))))))-.)))))).)))...	CUGGACCGAAGCAGAGGAGAGC&GCUCUCU-AUGCUUCUGUCAUC	0.999999
comp17998_c0_seq1:127	ana-miR156g-3p	comp17998_c0_seq1	116	136	127	-38.1	-28.1	0.737533	(((((((((((((((((.(((&))).)))))))))))))))))	GAUGAUGGGAGCAUAGACAGU&GCUCUCUAUGCUUCUGUCAUC	0.809083
comp18632_c0_seq1:333	ana-miR156g-3p	comp18632_c0_seq1	322	342	333	-38.1	-28.1	0.737533	..(((.(((((((.(((((((&))))))).))))))).)))..	CCUGAGGGAGGCAGAGAGAGC&GCUCUCUAUGCUUCUGUCAUC	0.823236
comp19008_c0_seq1:480	ana-miR156g-3p	comp19008_c0_seq1	465	489	480	-38.1	-26.1	0.685039	((((...(((..(((((((((((((&)))))))))))))--)))--.))))	GGUGCUUCAGGUGAGCGUGGAGAGC&GCUCUCUAUGCUU--CUG--UCAUC	0.996521
comp20455_c0_seq1:710	ana-miR156g-3p	comp20455_c0_seq1	694	720	710	-38.1	-24.8	0.650919	((((.....((((((((...(((((((&)))))))-..))))))))-----))))	GAUGAAAAUGCAGAAGUUGAAGAGAGC&GCUCUCU-AUGCUUCUGU-----CAUC	1
comp27035_c0_seq1:381	ana-miR156g-3p	comp27035_c0_seq1	369	392	381	-38.1	-24.8	0.650919	...(.(((((((((..((((((((&))))))))--)))))))))-)...	CAAGCACGGGAGCAGUUGGAGAGC&GCUCUCUA--UGCUUCUGU-CAUC	1
comp3105_c0_seq1:1310	ana-miR156g-3p	comp3105_c0_seq1	1300	1319	1310	-38.1	-25.2	0.661417	((-(((((((((((.(((((.&.))))).))))))))))).))	GA-GGCGGAAGCAUUGGGAGG&GCUCUCUAUGCUUCUGUCAUC	0.999991
comp626_c0_seq1:389	ana-miR156g-3p	comp626_c0_seq1	371	398	389	-38.1	-26.1	0.685039	((((((..(((((.....((((((((((&))))))))))-----)))))--))))))	GGUGGCAAAGAAGGGCUUCAUAGAGAGC&GCUCUCUAUG-----CUUCU--GUCAUC	0.995782
comp7352_c2_seq1:12	ana-miR156g-3p	comp7352_c2_seq1	1	21	12	-38.1	-25.5	0.669291	(((((((.(((((((((((..&..))))))))))).)))))))	GAUGAUAAGAGCAUGGAGAUC&GCUCUCUAUGCUUCUGUCAUC	0.999932
comp8781_c0_seq2:457	ana-miR156g-3p	comp8781_c0_seq2	445	469	457	-38.1	-26.8	0.703412	(((.((((((((((..(((.(((((&)))))-)))--))))))))))-)))	GGUAGGCAGAAGCAGAUAGUAGAGC&GCUCU-CUA--UGCUUCUGUC-AUC	0.964246
comp8813_c0_seq1:413	ana-miR156g-3p	comp8813_c0_seq1	401	421	413	-38.1	-25.4	0.666667	.((((((((((.(((((-(((.&.))).)))))-)))))))))).	AGUGACAGAAGACAUAG-GAGG&GCUCUCUAUG-CUUCUGUCAUC	0.999967
comp10721_c0_seq1:355	ana-miR156h-5p	comp10721_c0_seq1	344	365	355	-37.2	-31.5	0.846774	((((((((.((((.((((((((&))))))))-))))-))))))))	GUGCUCACUUCUCUUUCUGUCA&UGACAGAA-GAGA-GUGAGCAC	0.265142
comp10721_c0_seq2:355	ana-miR156h-5p	comp10721_c0_seq2	344	365	355	-37.2	-31.5	0.846774	((((((((.((((.((((((((&))))))))-))))-))))))))	GUGCUCACUUCUCUUUCUGUCA&UGACAGAA-GAGA-GUGAGCAC	0.279156
comp10848_c0_seq4:989	ana-miR156h-5p	comp10848_c0_seq4	979	998	989	-37.2	-34.6	0.930108	((((((.(((((((((((((&))))))))))))).))))))	GUGCUCUCUCUCUUCUGUCA&UGACAGAAGAGAGUGAGCAC	0.109105
comp12398_c0_seq2:467	ana-miR156h-5p	comp12398_c0_seq2	458	476	467	-37.2	-24.7	0.663978	(((((((-((((.((((((.&.)))))).)))).)))))))	GUGCUCG-UCUUCUCUGUCG&UGACAGAAGAGAGUGAGCAC	0.968147
comp12590_c1_seq3:547	ana-miR156h-5p	comp12590_c1_seq3	537	556	547	-37.2	-34.4	0.924731	((((((.(((((((((((((&))))))))))))).))))))	GUGCUCUCUCUCUUCUGUCA&UGACAGAAGAGAGUGAGCAC	0.206307
comp14214_c0_seq2:1330	ana-miR156h-5p	comp14214_c0_seq2	1320	1339	1330	-37.2	-25	0.672043	.((((((((((((((((.((&)).)))))))))))))))).	UUGUUUGCUCUCUUCUGACA&UGACAGAAGAGAGUGAGCAC	0.9271
comp14214_c0_seq8:700	ana-miR156h-5p	comp14214_c0_seq8	690	709	700	-37.2	-25	0.672043	.((((((((((((((((.((&)).)))))))))))))))).	UUGUUUGCUCUCUUCUGACA&UGACAGAAGAGAGUGAGCAC	0.92849
comp15170_c0_seq5:81	ana-miR156h-5p	comp15170_c0_seq5	71	91	81	-37.2	-24.3	0.653226	...(((((((((..((((((.&.))))))-.)))))))))...	GCUCUCGCUCUCGCUCUGUCU&UGACAGA-AGAGAGUGAGCAC	0.992037
comp15487_c2_seq54:993	ana-miR156h-5p	comp15487_c2_seq54	979	1001	993	-37.2	-25.28	0.67957	((((.....(((((((-(((((((&))))))).)))))))----.))))	GUGCAAUUGCACUCUC-UCUGUCA&UGACAGAAGAGAGUG----AGCAC	0.87501
comp17706_c0_seq1:826	ana-miR156h-5p	comp17706_c0_seq1	817	836	826	-37.2	-29.6	0.795699	((((-((((((((.(((((((&)))))))-)))))))).))))	GUGC-CGCUCUCUCUCUGUCA&UGACAGA-AGAGAGUGAGCAC	0.292903
comp7231_c0_seq2:640	ana-miR156h-5p	comp7231_c0_seq2	630	649	640	-37.2	-24.9	0.669355	((((((.((((.(((((...&...))))).)))).))))))	GUGCUCCCUCUGUUCUGGUA&UGACAGAAGAGAGUGAGCAC	0.948452
comp10819_c0_seq1:1302	ana-miR156i-3p	comp10819_c0_seq1	1291	1311	1302	-35.5	-23.3	0.656338	(..(((.(((((((((((((.&.))))))))))))).)))..)	GCGGGCUGAAGAAUGGAGGGA&GCUCUCUAUUCUUCUGUCAAC	1
comp12137_c0_seq1:241	ana-miR156i-3p	comp12137_c0_seq1	230	251	241	-35.5	-24.4	0.687324	...((.((((((.(((((((((&)))))))))-)))))).))...	AGAGAGAGAAGGUAUAGGGAGC&GCUCUCUAU-UCUUCUGUCAAC	0.999283
comp12635_c0_seq2:2313	ana-miR156i-3p	comp12635_c0_seq2	2302	2322	2313	-35.5	-25.5	0.71831	.((((((.(((((((((((((&))))))))))))).)))))).	UUUGACGAAAGGAUGGAGGGC&GCUCUCUAUUCUUCUGUCAAC	0.922764
comp12958_c0_seq1:2052	ana-miR156i-3p	comp12958_c0_seq1	2041	2061	2052	-35.5	-23.7	0.667606	((.((.(((((((.(((((((&))))))).))))))).)).))	GUCGGGAGAGGAAGAGAGGGC&GCUCUCUAUUCUUCUGUCAAC	1
comp13397_c1_seq12:1364	ana-miR156i-3p	comp13397_c1_seq12	1353	1373	1364	-35.5	-23.6	0.664789	...((((((((((((((.(((&))).))))))))))))))...	UGCGACAGAAGAAUGGGAAGU&GCUCUCUAUUCUUCUGUCAAC	1
comp13397_c1_seq1:442	ana-miR156i-3p	comp13397_c1_seq1	431	451	442	-35.5	-23.6	0.664789	...((((((((((((((.(((&))).))))))))))))))...	UGCGACAGAAGAAUGGGAAGU&GCUCUCUAUUCUUCUGUCAAC	1
comp13871_c0_seq17:748	ana-miR156i-3p	comp13871_c0_seq17	737	757	748	-35.5	-25.3	0.712676	.((((((((((((((((..((&))..)))))))))))))))).	AUUGAUAGAAGAAUAGACUGC&GCUCUCUAUUCUUCUGUCAAC	0.954952
comp13871_c0_seq9:748	ana-miR156i-3p	comp13871_c0_seq9	737	757	748	-35.5	-25.3	0.712676	.((((((((((((((((..((&))..)))))))))))))))).	AUUGAUAGAAGAAUAGACUGC&GCUCUCUAUUCUUCUGUCAAC	0.954076
comp13884_c0_seq2:1375	ana-miR156i-3p	comp13884_c0_seq2	1359	1384	1375	-35.5	-25.5	0.71831	(((((((((.....(((.((((((((&)))))))).)))-----)))))))))	GUUGAUAGAGAUUCAGGUUGGAGAGC&GCUCUCUAUUCU-----UCUGUCAAC	0.916581
comp14092_c0_seq2:704	ana-miR156i-3p	comp14092_c0_seq2	693	713	704	-35.5	-23.2	0.653521	...((((((((((.((((((.&.)))))).))))))))))...	UAAGGCGGAAGAAAAGAGGGA&GCUCUCUAUUCUUCUGUCAAC	1
comp14836_c1_seq2:804	ana-miR156i-3p	comp14836_c1_seq2	792	815	804	-35.5	-24.3	0.684507	.((((((.((((((((..((((((&))))))--))))))))-)))))).	CUUGGCAGGAGGGAUACCGAGAGC&GCUCUC--UAUUCUUC-UGUCAAC	0.999473
comp14836_c1_seq9:804	ana-miR156i-3p	comp14836_c1_seq9	792	815	804	-35.5	-24.3	0.684507	.((((((.((((((((..((((((&))))))--))))))))-)))))).	CUUGGCAGGAGGGAUACCGAGAGC&GCUCUC--UAUUCUUC-UGUCAAC	0.999493
comp14872_c0_seq4:430	ana-miR156i-3p	comp14872_c0_seq4	419	441	430	-35.5	-26.5	0.746479	.((((((((((((..((((((((&))))))))--)))))))))))).	AUUGAUAGAAGAGCUUGGGGAGC&GCUCUCUA--UUCUUCUGUCAAC	0.545905
comp15108_c0_seq12:898	ana-miR156i-3p	comp15108_c0_seq12	887	907	898	-35.5	-23.1	0.650704	(..(((.(..(((((((((((&)))))))))))..).)))..)	GGGGACUGCUGAGUGGAGAGC&GCUCUCUAUUCUUCUGUCAAC	1
comp15317_c0_seq3:2554	ana-miR156i-3p	comp15317_c0_seq3	2544	2563	2554	-35.5	-25	0.704225	...(((((-(((.((((((((&)))))))).))).)))))...	UCAGACAG-AGAUUGGAGAGC&GCUCUCUAUUCUUCUGUCAAC	0.979146
comp15585_c0_seq14:1119	ana-miR156i-3p	comp15585_c0_seq14	1097	1128	1119	-35.5	-24.3	0.684507	((((((........(((...((((((((((((&))))))))))))---)))--------))))))	GUUGACUAUCCUUCAGAAUCAGAAUGGAGAGC&GCUCUCUAUUCU---UCU--------GUCAAC	0.999502
comp15773_c2_seq15:722	ana-miR156i-3p	comp15773_c2_seq15	712	731	722	-35.5	-23.2	0.653521	..((((-((((((((((((((&)))))))))))))).))))..	CAUGAU-GAAGAAUGGGGAGU&GCUCUCUAUUCUUCUGUCAAC	1
comp16010_c0_seq1:983	ana-miR156i-3p	comp16010_c0_seq1	972	994	983	-35.5	-24.28	0.683944	..((((((((((....(((((((&)))))))--..))))))))))..	UCUGACAGAAGACUAAAGAGAGU&GCUCUCU--AUUCUUCUGUCAAC	0.999731
comp16459_c0_seq1:1507	ana-miR156i-3p	comp16459_c0_seq1	1496	1518	1507	-35.5	-25.2	0.709859	((((((((.(((((.((((.(((&)))-))))-))))).))))))))	GUUGACGGCGGAAUCAGAGAAGC&GCU-CUCU-AUUCUUCUGUCAAC	0.969935
comp21199_c0_seq1:12	ana-miR156i-3p	comp21199_c0_seq1	1	21	12	-35.5	-25.4	0.715493	...((((((((((.(((((((&))))))).))))))))))...	GGCGGCGGGGGAAGGGAGGGC&GCUCUCUAUUCUUCUGUCAAC	0.948452
comp21946_c0_seq1:909	ana-miR156i-3p	comp21946_c0_seq1	897	918	909	-35.5	-24.3	0.684507	((((.(((.((.((((((((((&))))))))))-)).))).))))	GUUGCCAGCGGAAAUAGAGAGC&GCUCUCUAUU-CUUCUGUCAAC	0.999668
comp4405_c0_seq1:1401	ana-miR156i-3p	comp4405_c0_seq1	1390	1412	1401	-35.5	-23.5	0.661972	((((.(((((((((((..((((.&.))))--))))))))))).))))	GUUGUCAGAGGAAUAGCCGGGGA&GCUCU--CUAUUCUUCUGUCAAC	1
comp44591_c0_seq1:921	ana-miR156i-3p	comp44591_c0_seq1	910	933	921	-35.5	-24.5	0.690141	...(((((((((((...(((((((&)))))))---)))))))))))...	UCAGAUGGAAGAGUUUGAGAGAGC&GCUCUCU---AUUCUUCUGUCAAC	0.998946
comp4964_c0_seq1:2287	ana-miR156i-3p	comp4964_c0_seq1	2276	2300	2287	-35.5	-24.1	0.678873	...(((((((((((((((....(((&)))----)))))))))))))))...	UCAGACGGAGGAGUGGGGUUUUGGC&GCU----CUCUAUUCUUCUGUCAAC	0.99991
comp5246_c0_seq2:430	ana-miR156i-3p	comp5246_c0_seq2	419	439	430	-35.5	-25	0.704225	..((((.(((((((((((((.&.))))))))))))).))))..	GCUGACUGAAGAGUGGGGAGA&GCUCUCUAUUCUUCUGUCAAC	0.983127
comp8267_c1_seq1:1067	ana-miR156i-3p	comp8267_c1_seq1	1056	1075	1067	-35.5	-24.7	0.695775	...((((((((((-(((((((&))))))).))))))))))...	GGAGGCAGAGGAA-AGAGAGU&GCUCUCUAUUCUUCUGUCAAC	0.994886
comp10392_c0_seq1:70	ana-miR156j-5p	comp10392_c0_seq1	58	80	70	-36.7	-25.9	0.705722	...(((((((((((((.(((((.&.)))))-)))))))))))))...	AGCGGCAGAGAGAGAAGGUGAGA&GCUCAU-UUCUCUUUCUGUCAGU	0.997074
comp10396_c0_seq2:1069	ana-miR156j-5p	comp10396_c0_seq2	1056	1079	1069	-36.7	-27.5	0.749319	((((.(((((((((((((.((((.&.))))-)))))))))))))-))))	GCUGCACAGGAAGAGAAGUUGAGA&GCUCA-UUUCUCUUUCUGU-CAGU	0.696933
comp10623_c0_seq3:3476	ana-miR156j-5p	comp10623_c0_seq3	3464	3487	3476	-36.7	-24.2	0.659401	..(((((((((((((((((...((&))--.)))))))))))))))))..	GAUGAUAGGAAGAGAGAUGUUCGC&GC--UCAUUUCUCUUUCUGUCAGU	1
comp11085_c0_seq2:1934	ana-miR156j-5p	comp11085_c0_seq2	1916	1942	1934	-36.7	-23.9	0.651226	((((((((((......(((((((((-((&)).)))))))))------))))))))))	GCUGACAGAACCUGGUGGGGGAAUG-GU&GCUCAUUUCUCU------UUCUGUCAGU	1
comp11085_c0_seq3:1717	ana-miR156j-5p	comp11085_c0_seq3	1699	1725	1717	-36.7	-23.9	0.651226	((((((((((......(((((((((-((&)).)))))))))------))))))))))	GCUGACAGAACCUGGUGGGGGAAUG-GU&GCUCAUUUCUCU------UUCUGUCAGU	1
comp11742_c0_seq1:774	ana-miR156j-5p	comp11742_c0_seq1	757	782	774	-36.7	-24.8	0.675749	(((((((((((.....((((((((-((&)).))))))))-----)))))))))))	ACUGGCAGGGAUGCUUGAGGAAUG-GC&GCUCAUUUCUC-----UUUCUGUCAGU	0.999996
comp12459_c1_seq3:20	ana-miR156j-5p	comp12459_c1_seq3	8	29	20	-36.7	-26.2	0.713896	...((.(((((((((((((((.&.))))))))))))))).))...	AGAGAGAGAGAGAGGAAUGAGA&GCUCAUUUCUCUUUCUGUCAGU	0.992189
comp13394_c0_seq1:662	ana-miR156j-5p	comp13394_c0_seq1	650	671	662	-36.7	-25.8	0.702997	(.((((((((((((-((((.(((&)))-)))).)))))))))))).)	AGUGACAGAAAGAG-AAUGCGGC&GCU-CAUUUCUCUUUCUGUCAGU	0.998509
comp13996_c0_seq2:53	ana-miR156j-5p	comp13996_c0_seq2	41	61	53	-36.7	-25.5	0.694823	...((((((((((((((-(((.&.))).))))))))))))))...	AGAGACAGAGAGAGAGA-GAGA&GCUCAUUUCUCUUUCUGUCAGU	0.999573
comp14435_c0_seq9:140	ana-miR156j-5p	comp14435_c0_seq9	128	148	140	-36.7	-24.6	0.6703	(((((.(((((((((((-(((.&.))).))))))))))).)))))	AUUGAGAGAGAGAGAGA-GAGA&GCUCAUUUCUCUUUCUGUCAGU	1
comp14618_c0_seq1:1235	ana-miR156j-5p	comp14618_c0_seq1	1223	1246	1235	-36.7	-24	0.653951	..((((((((((.((((((..(((&)))--)))))).))))))))))..	UAUGACAGAGAGUGAAAUGGUGGC&GCU--CAUUUCUCUUUCUGUCAGU	1
comp14829_c0_seq7:118	ana-miR156j-5p	comp14829_c0_seq7	106	130	118	-36.7	-24.8	0.675749	(.(((((((((((((...((((((.&.))))))---))))))))))))).)	AGUGAUAGAGAGAGAGAAAAUGAGA&GCUCAUU---UCUCUUUCUGUCAGU	0.999996
comp14993_c0_seq4:313	ana-miR156j-5p	comp14993_c0_seq4	301	321	313	-36.7	-25.4	0.692098	...((.(((((((((((-((((&)))).))))))))))).))...	AGAGAGAGAGAGAGAGA-GAGC&GCUCAUUUCUCUUUCUGUCAGU	0.999806
comp15007_c0_seq3:1385	ana-miR156j-5p	comp15007_c0_seq3	1373	1394	1385	-36.7	-26.2	0.713896	...((((((((((((((.(((.&.))).))))))))))))))...	AGAGACAGAGAGAGAAGAGAGA&GCUCAUUUCUCUUUCUGUCAGU	0.993432
comp15177_c0_seq1:42	ana-miR156j-5p	comp15177_c0_seq1	30	50	42	-36.7	-25.5	0.694823	...((((((((((((((-(((.&.))).))))))))))))))...	AGAGACAGAGAGAGAGA-GAGA&GCUCAUUUCUCUUUCUGUCAGU	0.999512
comp15228_c5_seq1:38	ana-miR156j-5p	comp15228_c5_seq1	26	47	38	-36.7	-25.6	0.697548	...((((((((((((((.((((&)))).))))))))))))))...	AAAGACGGAGAGAGAGAGGGGU&GCUCAUUUCUCUUUCUGUCAGU	0.999195
comp15266_c1_seq5:1756	ana-miR156j-5p	comp15266_c1_seq5	1744	1764	1756	-36.7	-24.6	0.6703	....(((((((((((((-((((&)))).)))))))))))))....	AAGAACAGGAAGAGAAA-GAGC&GCUCAUUUCUCUUUCUGUCAGU	1
comp15308_c0_seq6:78	ana-miR156j-5p	comp15308_c0_seq6	66	86	78	-36.7	-25.3	0.689373	...((.(((((((((((((-((&)).))))))))))))).))...	AGAGAGAGAGAGAGAGAUG-GC&GCUCAUUUCUCUUUCUGUCAGU	0.999858
comp15385_c0_seq4:967	ana-miR156j-5p	comp15385_c0_seq4	955	977	967	-36.7	-25.7	0.700272	((((((..(((((((((((.(((&)))-)))))))))))..))))))	ACUGGCUCAAGGAGAAAUGAAGC&GCU-CAUUUCUCUUUCUGUCAGU	0.998722
comp15678_c0_seq9:44	ana-miR156j-5p	comp15678_c0_seq9	28	53	44	-36.7	-25.5	0.694823	(((((....((((((((((.((((((&)))))).))))))))))----)))))	GCUGAGCAACGGAGAGAGAUAUGGGU&GCUCAUUUCUCUUUCUG----UCAGU	0.999582
comp15977_c0_seq1:149	ana-miR156j-5p	comp15977_c0_seq1	138	158	149	-36.7	-24.3	0.662125	...((-((((((((((((((((&)))))))))))))))).))...	GAAGA-GGGAAGAGGAAUGGGC&GCUCAUUUCUCUUUCUGUCAGU	1
comp16114_c0_seq1:358	ana-miR156j-5p	comp16114_c0_seq1	343	366	358	-36.7	-24	0.653951	(((((((((...((((((((-(((.&.))).))))))))---)))))))))	GCUGGCAGAUUUAAGGGAAA-GAGG&GCUCAUUUCUCUU---UCUGUCAGU	1
comp16451_c0_seq1:16	ana-miR156j-5p	comp16451_c0_seq1	4	25	16	-36.7	-23.9	0.651226	...((.((((((((((((((..&..)))))))))))))).))...	AGAGAGAGAGAGAGAGAUGAAG&GCUCAUUUCUCUUUCUGUCAGU	1
comp16547_c0_seq1:484	ana-miR156j-5p	comp16547_c0_seq1	472	494	484	-36.7	-24.6	0.6703	..(((((((((((((((.((.((&))-)).)))))))))))))))..	GAUGAUAGAGAGAGAGGCGACGC&GC-UCAUUUCUCUUUCUGUCAGU	1
comp16551_c0_seq1:1073	ana-miR156j-5p	comp16551_c0_seq1	1061	1084	1073	-36.7	-25.3	0.689373	(.(((((((((((((..(((((((&)))))))--))))))))))))).)	GGUGAUAGGAAGAGAGAGAUGGGU&GCUCAUU--UCUCUUUCUGUCAGU	0.999855
comp16563_c0_seq1:49	ana-miR156j-5p	comp16563_c0_seq1	37	57	49	-36.7	-24.9	0.678474	...((((((((((((((-(((.&.))).))))))))))))))...	GAAGGCAGAGAGAGAGA-GAGA&GCUCAUUUCUCUUUCUGUCAGU	0.999993
comp17055_c0_seq1:17	ana-miR156j-5p	comp17055_c0_seq1	5	25	17	-36.7	-24.9	0.678474	...((.(((((((((((-((((&)))).))))))))))).))...	AGAGAGAGAGAGAGAAA-GAGC&GCUCAUUUCUCUUUCUGUCAGU	0.999992
comp17369_c0_seq1:135	ana-miR156j-5p	comp17369_c0_seq1	123	145	135	-36.7	-24.4	0.66485	(((((((((((((((.....(((&)))-....)))))))))))))))	GCUGAUAGAGAGAGGCCAUCAGC&GCU-CAUUUCUCUUUCUGUCAGU	1
comp19305_c0_seq1:83	ana-miR156j-5p	comp19305_c0_seq1	71	95	83	-36.7	-25.6	0.697548	((((((((((((((((......(((&)))---...))))))))))))))))	GCUGGCGGGAAGAGAGUCUUCAAGC&GCU---CAUUUCUCUUUCUGUCAGU	0.99921
comp19506_c0_seq1:147	ana-miR156j-5p	comp19506_c0_seq1	135	157	147	-36.7	-26.5	0.722071	...((.((((((((((.((((((&))))))-)))))))))).))...	AGAGAGAGAGAGAGAGAAUGAGC&GCUCAU-UUCUCUUUCUGUCAGU	0.985536
comp26438_c0_seq1:763	ana-miR156j-5p	comp26438_c0_seq1	751	772	763	-36.7	-24.7	0.673025	...((.(((((((((((((((.&.))))))))))))))).))...	CACGAGGGGAAGGGGAGUGAGA&GCUCAUUUCUCUUUCUGUCAGU	0.999999
comp3573_c0_seq1:464	ana-miR156j-5p	comp3573_c0_seq1	452	471	464	-36.7	-24.6	0.6703	(((((.(((((((((((--(((&)))..))))))))))).)))))	GCUGAGAGAGGGAGAAA--AGC&GCUCAUUUCUCUUUCUGUCAGU	1
comp4160_c0_seq1:3477	ana-miR156j-5p	comp4160_c0_seq1	3465	3485	3477	-36.7	-24	0.653951	..(((((((((((((((-((((&)))).)))))))))))))))..	GAUGAUAGAAGGAGAAG-GGGU&GCUCAUUUCUCUUUCUGUCAGU	1
comp5230_c0_seq2:432	ana-miR156j-5p	comp5230_c0_seq2	420	441	432	-36.7	-24.1	0.656676	..(((((((((.(((((((((.&.))))))))).)))))))))..	GAUGACAGAGAUAGAGAUGGGG&GCUCAUUUCUCUUUCUGUCAGU	1
comp6015_c1_seq1:144	ana-miR156j-5p	comp6015_c1_seq1	132	152	144	-36.7	-25.5	0.694823	...((((((((((((((-(((.&.))).))))))))))))))...	GAAGACAGAGAGAGAGA-GAGA&GCUCAUUUCUCUUUCUGUCAGU	0.999521
comp6577_c0_seq2:565	ana-miR156j-5p	comp6577_c0_seq2	551	574	565	-36.7	-24.8	0.675749	((.(((((((.(((((((((((((&)))))))))))))-)))))))-))	ACAUGAUAGGCAAGGGAAGUGGGU&GCUCAUUUCUCUU-UCUGUCA-GU	0.999996
comp6897_c0_seq1:591	ana-miR156j-5p	comp6897_c0_seq1	579	599	591	-36.7	-24.6	0.6703	((((.((((-(((((-(((((((&))))))).))))).))))-))))	GCUGAACAG-AAGAG-GAUGAGC&GCUCAUUUCUCUUUCUGU-CAGU	0.999999
comp7488_c0_seq1:133	ana-miR156j-5p	comp7488_c0_seq1	121	141	133	-36.7	-26.1	0.711172	.((((.(((((((((((((-((&)).))))))))))))).)))).	UCUGAAAGAGAGAGAGAUG-GC&GCUCAUUUCUCUUUCUGUCAGU	0.994886
comp7488_c0_seq2:133	ana-miR156j-5p	comp7488_c0_seq2	121	141	133	-36.7	-26.1	0.711172	.((((.(((((((((((((-((&)).))))))))))))).)))).	UCUGAAAGAGAGAGAGAUG-GC&GCUCAUUUCUCUUUCUGUCAGU	0.994477
comp7620_c0_seq1:2033	ana-miR156j-5p	comp7620_c0_seq1	2022	2042	2033	-36.7	-24	0.653951	.((((((((.-(((((((((((&)))))))))))..)))))))).	CUUGAUAGAU-GAGAAAUGGGU&GCUCAUUUCUCUUUCUGUCAGU	1
comp7916_c0_seq1:367	ana-miR156j-5p	comp7916_c0_seq1	355	377	367	-36.7	-26.3	0.716621	...((((((((((((((.(((((&)))))-))))))))))))))...	AGAGAUGGAAAGAGAGGUUGAGC&GCUCA-UUUCUCUUUCUGUCAGU	0.989573
comp8220_c0_seq1:1242	ana-miR156j-5p	comp8220_c0_seq1	1227	1251	1242	-36.7	-24.3	0.662125	((((((...((((((((((((((..&..))))))))))))))---))))))	GCUGAUGUGAGAGAGAGGAGUGGAA&GCUCAUUUCUCUUUCU---GUCAGU	1
comp8418_c0_seq1:604	ana-miR156j-5p	comp8418_c0_seq1	592	612	604	-36.7	-27.9	0.760218	...((((((((((((((-((((&)))).))))))))))))))...	AGAGGCAGAAAGAGAAG-GAGC&GCUCAUUUCUCUUUCUGUCAGU	0.610732
comp9120_c0_seq2:337	ana-miR156j-5p	comp9120_c0_seq2	322	346	337	-36.7	-23.94	0.652316	..(((((((....((((((((((((&))))))))))))---.)))))))..	GAUGAUAGGCAAUGGAGGGAUGAGC&GCUCAUUUCUCU---UUCUGUCAGU	1
comp9270_c0_seq1:697	ana-miR156j-5p	comp9270_c0_seq1	683	714	697	-36.7	-25.6	0.697548	((((((..((((((((((........((((((&))))))--------))))))))))--))))))	GCUGAUUGAGAGAGAGAAAUCCAACCGUGAGC&GCUCAU--------UUCUCUUUCU--GUCAGU	0.99913
comp9743_c0_seq1:1365	ana-miR156j-5p	comp9743_c0_seq1	1349	1374	1365	-36.7	-24.4	0.66485	((.(((....((((((((((((((((&))))))))))))))))----))).))	GCAGAUCAUAAGGAAGAGGAAUGGGC&GCUCAUUUCUCUUUCU----GUCAGU	1
comp9743_c0_seq3:1365	ana-miR156j-5p	comp9743_c0_seq3	1349	1374	1365	-36.7	-24.4	0.66485	((.(((....((((((((((((((((&))))))))))))))))----))).))	GCAGAUCAUAAGGAAGAGGAAUGGGC&GCUCAUUUCUCUUUCU----GUCAGU	1
comp9743_c0_seq4:1365	ana-miR156j-5p	comp9743_c0_seq4	1349	1374	1365	-36.7	-24.4	0.66485	((.(((....((((((((((((((((&))))))))))))))))----))).))	GCAGAUCAUAAGGAAGAGGAAUGGGC&GCUCAUUUCUCUUUCU----GUCAGU	1
comp10125_c0_seq1:60	ana-miR156k-5p	comp10125_c0_seq1	46	69	60	-42.5	-28.5	0.670588	((..((.(((..((((((((((((&))))))))))))--))).))-.))	GGGAGAGAGAAAGAGAGAGUGAGU&GCUCACUCUCUC--UCUGUC-ACC	0.999565
comp12910_c0_seq5:66	ana-miR156k-5p	comp12910_c0_seq5	55	76	66	-42.5	-27.7	0.651765	.((.((((((((((((.((((.&.))))-)))))))))))).)).	UGUUACAGAGAGAGAGUUGAGA&GCUCA-CUCUCUCUCUGUCACC	0.999996
comp13107_c0_seq2:610	ana-miR156k-5p	comp13107_c0_seq2	594	618	610	-42.5	-30.7	0.722353	(((((((((((.....(((((-((((&)))).)))))-----)))))))))))	GGUGAUAGAGGAGGAUGAGAG-GAGC&GCUCACUCUC-----UCUCUGUCACC	0.754781
comp14322_c0_seq2:54	ana-miR156k-5p	comp14322_c0_seq2	33	63	54	-42.5	-27.7	0.651765	(((.....(((((.....((((((((((((.&.))))))))))))-----)))))-----)))	GGUCUACAGACAGUCAACAGAGAGAGUGAGA&GCUCACUCUCUCU-----CUGUC-----ACC	0.999996
comp14327_c0_seq4:1443	ana-miR156k-5p	comp14327_c0_seq4	1433	1452	1443	-42.5	-27.8	0.654118	((((((-((.((((((((((.&.)))))))))).)).))))))	GGUGAU-GACAGAGAGUGAGG&GCUCACUCUCUCUCUGUCACC	0.999985
comp14360_c0_seq2:1266	ana-miR156k-5p	comp14360_c0_seq2	1255	1276	1266	-42.5	-28.8	0.677647	((((((((..((.(((((((((&)))))))))-))..))))))))	GGUGAUGGUCAGCAGGGUGAGC&GCUCACUCU-CUCUCUGUCACC	0.998121
comp14829_c0_seq21:117	ana-miR156k-5p	comp14829_c0_seq21	106	130	117	-42.5	-29.9	0.703529	.(((((((((((((((....((((.&.))))----))))))))))))))).	AGUGAUAGAGAGAGAGAAAAUGAGA&GCUCA----CUCUCUCUCUGUCACC	0.924237
comp15746_c4_seq9:57	ana-miR156k-5p	comp15746_c4_seq9	47	66	57	-42.5	-28.2	0.663529	((((((-((((((((..((((&))))..)))))))).))))))	GGUGGC-GAGAGAGAAAGAGU&GCUCACUCUCUCUCUGUCACC	0.99992
comp15959_c0_seq1:67	ana-miR156k-5p	comp15959_c0_seq1	56	76	67	-42.5	-31.3	0.736471	.((((.((((((((((((.((&)).)))))))))))).)))).	AGUGAGAGAGAGAGAGUGUGU&GCUCACUCUCUCUCUGUCACC	0.545905
comp16563_c0_seq1:48	ana-miR156k-5p	comp16563_c0_seq1	37	57	48	-42.5	-28.5	0.670588	...(((((((((((((.(((.&.))).)))))))))))))...	GAAGGCAGAGAGAGAGAGAGA&GCUCACUCUCUCUCUGUCACC	0.999573
comp26438_c0_seq1:777	ana-miR156k-5p	comp26438_c0_seq1	766	789	777	-42.5	-27.7	0.651765	.((((.((((((((((...((((.&.))))---)))))))))).)))).	AGUGAGAGAGAGAGAGGAUUGGGA&GCUCA---CUCUCUCUCUGUCACC	0.999996
comp5226_c0_seq1:317	ana-miR156k-5p	comp5226_c0_seq1	306	326	317	-42.5	-29.4	0.691765	(((((((((((((.(((((..&..))))).)))))))))))))	GGUGACAGGGGGAAGGUGGAU&GCUCACUCUCUCUCUGUCACC	0.982123
comp5925_c0_seq1:23	ana-miR156k-5p	comp5925_c0_seq1	12	32	23	-42.5	-27.8	0.654118	...((.(((((((((((((..&..))))))))))))).))...	GAAGAGAGAGAGAGAGUGAAA&GCUCACUCUCUCUCUGUCACC	0.999991
comp6221_c0_seq2:594	ana-miR156k-5p	comp6221_c0_seq2	578	603	594	-42.5	-28.2	0.663529	((((((.....((((.(((((((((.&.))))))))).))))-----))))))	GGUGAUAUCGUGGAGUGAGAGUGGGA&GCUCACUCUCUCUCU-----GUCACC	0.99986
comp6347_c0_seq1:44	ana-miR156k-5p	comp6347_c0_seq1	33	53	44	-42.5	-27.7	0.651765	((..(.((((((((((.((((&)))).)))))))))).)..))	GGAAAGAGAGAGAGAGAGAGC&GCUCACUCUCUCUCUGUCACC	0.999994
comp8600_c1_seq2:758	ana-miR156k-5p	comp8600_c1_seq2	744	766	758	-42.5	-29.6	0.696471	((((...((((((((((((-(((.&.))).))))))))))))---))))	GGUGGAAACAGAGGGAGAG-GAGA&GCUCACUCUCUCUCUGU---CACC	0.958292
comp10116_c0_seq1:210	ana-miR159a-3p	comp10116_c0_seq1	200	225	210	-35.2	-24.74	0.702841	((((((((((((........((((((&))))))------..))))))))))))	GGAGCUCCCUUUUCACACUUUCCAGG&UUUGGA------UUGAAGGGAGCUCU	0.971622
comp10116_c0_seq3:210	ana-miR159a-3p	comp10116_c0_seq3	200	225	210	-35.2	-24.74	0.702841	((((((((((((........((((((&))))))------..))))))))))))	GGAGCUCCCUUUUCACACUUUCCAGG&UUUGGA------UUGAAGGGAGCUCU	0.97107
comp10427_c0_seq1:296	ana-miR159a-3p	comp10427_c0_seq1	286	307	296	-35.2	-23.58	0.669886	(((((((((((....(((((((&)))))))--..)))))))))))	AGGGUUCCCUUGUUCAUCCAAG&UUUGGAU--UGAAGGGAGCUCU	0.999761
comp10575_c2_seq1:840	ana-miR159a-3p	comp10575_c2_seq1	829	849	840	-35.2	-24.8	0.704545	...(.((((((((((((((..&..))))))))))))))-)...	CCCGCCUCCCUUCAAUCCGCC&UUUGGAUUGAAGGGAG-CUCU	0.954952
comp12444_c0_seq1:343	ana-miR159a-3p	comp12444_c0_seq1	334	352	343	-35.2	-25.5	0.724432	((((((-((((((.((((((&)))))).)))))).))))))	AGAGCU-CCUUCAUUCCGAG&UUUGGAUUGAAGGGAGCUCU	0.836339
comp13102_c0_seq10:1771	ana-miR159a-3p	comp13102_c0_seq10	1757	1780	1771	-35.2	-23.4	0.664773	.((((....(((((((((((....&....)))))))))))----)))).	CGAGCAUAAUCCCUUCAGUCAAGA&UUUGGAUUGAAGGGA----GCUCU	0.999907
comp14817_c0_seq8:1235	ana-miR159a-3p	comp14817_c0_seq8	1225	1243	1235	-35.2	-23.6	0.670455	(((((((((..-(((((((.&.)))))))...)))))))))	AGAGCUCCCAA-GAUUCAAG&UUUGGAUUGAAGGGAGCUCU	0.999704
comp15786_c0_seq6:3639	ana-miR159a-3p	comp15786_c0_seq6	3629	3648	3639	-35.2	-26.2	0.744318	(((((((.((((((((.(((&))).)))))))).)))))))	AGAGUUCGCUUCAGUCGGAA&UUUGGAUUGAAGGGAGCUCU	0.750014
comp15910_c1_seq1:66	ana-miR159a-3p	comp15910_c1_seq1	57	75	66	-35.2	-23.3	0.661932	.(((((-(((((((((((((&))))))))))))).))))).	CGAGUU-CCUUCAGUUCAAA&UUUGGAUUGAAGGGAGCUCU	0.999984
comp15922_c0_seq14:1743	ana-miR159a-3p	comp15922_c0_seq14	1733	1752	1743	-35.2	-29	0.823864	.((((((((((((((((...&...)))))))))))))))).	UGAGCUCCCUUUGAUCCCAA&UUUGGAUUGAAGGGAGCUCU	0.175146
comp16603_c0_seq1:111	ana-miR159a-3p	comp16603_c0_seq1	100	119	111	-35.2	-23.3	0.661932	((((((.((((((((-(((..&..))).))))))))-))))))	GGAGUUCCCCUUCAA-CCAUG&UUUGGAUUGAAGGG-AGCUCU	0.99998
comp17551_c0_seq1:440	ana-miR159a-3p	comp17551_c0_seq1	430	450	440	-35.2	-22.9	0.650568	((((((((((((((...((..&..))-..))))))))))))))	AGGGCUUCCUUCAGGGACAUG&UUUG-GAUUGAAGGGAGCUCU	1
comp17642_c0_seq1:416	ana-miR159a-3p	comp17642_c0_seq1	406	424	416	-35.2	-24.5	0.696023	(((((((((.((((-(((((&))))).)))).)))))))))	AGAGCUCCUCUCGG-CCAGA&UUUGGAUUGAAGGGAGCUCU	0.986863
comp7380_c0_seq1:922	ana-miR159a-3p	comp7380_c0_seq1	909	932	922	-35.2	-26.4	0.75	(((((...(((((((.((((((((&))))))))-)))))))---)))))	AGAGCCAUUCCCUUCAAGUCCAAG&UUUGGAUU-GAAGGGA---GCUCU	0.666305
comp8546_c0_seq1:73	ana-miR159a-3p	comp8546_c0_seq1	61	82	73	-35.2	-23.2	0.659091	(((((((((..((.((((((((&)))))))).))--)))))))))	AGGGCUUCCAUUUGGAUCCGAG&UUUGGAUUGAA--GGGAGCUCU	0.999994
comp9036_c0_seq1:1020	ana-miR159a-3p	comp9036_c0_seq1	1009	1027	1020	-35.2	-24.2	0.6875	((((((((((.((--(((((.&.)))))..))-))))))))))	AGAGCUCCCUAUC--UCCGAU&UUUGGAUUGA-AGGGAGCUCU	0.994369
comp9310_c1_seq2:1304	ana-miR159a-3p	comp9310_c1_seq2	1294	1315	1304	-35.2	-22.98	0.652841	(((((((((((((....((...&...))--..)))))))))))))	AGAGUUCCCUUCGCCUGCCUUC&UUUGG--AUUGAAGGGAGCUCU	1
comp10703_c1_seq1:1718	ana-miR159a-5p	comp10703_c1_seq1	1708	1727	1718	-34.2	-23.8	0.695906	((..((((((((..(((((.&.)))))..))))))))..))	CAUCUGGACUUCUUGGAGUA&AGCUCCUUGAAGUCCAAUUG	0.997971
comp10703_c1_seq2:1685	ana-miR159a-5p	comp10703_c1_seq2	1675	1694	1685	-34.2	-23.8	0.695906	((..((((((((..(((((.&.)))))..))))))))..))	CAUCUGGACUUCUUGGAGUA&AGCUCCUUGAAGUCCAAUUG	0.998047
comp10919_c0_seq1:1404	ana-miR159a-5p	comp10919_c0_seq1	1393	1413	1404	-34.2	-25.3	0.739766	....((.(((((((((((((.&.)))))))))))))-))....	CUGCUGAGACUUCAAGGAGCC&AGCUCCUUGAAGUC-CAAUUG	0.587584
comp11758_c0_seq2:637	ana-miR159a-5p	comp11758_c0_seq2	627	646	637	-34.2	-23.3	0.681287	....((((((.(((((((((&))))))))).))))))....	UGGCUGGACUCCAGGGAGUU&AGCUCCUUGAAGUCCAAUUG	0.99981
comp11758_c0_seq3:637	ana-miR159a-5p	comp11758_c0_seq3	627	646	637	-34.2	-23.3	0.681287	....((((((.(((((((((&))))))))).))))))....	UGGCUGGACUCCAGGGAGUU&AGCUCCUUGAAGUCCAAUUG	0.999795
comp11761_c0_seq9:1406	ana-miR159a-5p	comp11761_c0_seq9	1396	1415	1406	-34.2	-24.7	0.722222	.....(((((((..((((((&))))))..))))))).....	UUGUAGGACUUCUUGGAGCU&AGCUCCUUGAAGUCCAAUUG	0.954076
comp13004_c2_seq2:744	ana-miR159a-5p	comp13004_c2_seq2	732	753	744	-34.2	-22.7	0.663743	((((((...((((.((((((((&)))))))).))))--.))))))	CAGUUGAUUACUUGAAGGAGCU&AGCUCCUUGAAGU--CCAAUUG	0.999991
comp13044_c0_seq2:2627	ana-miR159a-5p	comp13044_c0_seq2	2617	2636	2627	-34.2	-24.1	0.704678	.....((((((.(((((((.&.))))))).)))))).....	AGGAAGGGCUUGAAGGAGCA&AGCUCCUUGAAGUCCAAUUG	0.991725
comp13105_c0_seq2:387	ana-miR159a-5p	comp13105_c0_seq2	377	396	387	-34.2	-24.3	0.710526	.((((((((..(((((((((&)))))))))..)))))))).	GGAUUGGGCGGCGGGGAGUU&AGCUCCUUGAAGUCCAAUUG	0.984968
comp13196_c1_seq1:803	ana-miR159a-5p	comp13196_c1_seq1	790	812	803	-34.2	-25.8	0.754386	..((((((((...(((((((((.&.)))))))))---))))))))..	CCAUUGGACUUCUUCGAGGAGCA&AGCUCCUUGA---AGUCCAAUUG	0.405409
comp13196_c1_seq7:733	ana-miR159a-5p	comp13196_c1_seq7	720	742	733	-34.2	-25.8	0.754386	..((((((((...(((((((((.&.)))))))))---))))))))..	CCAUUGGACUUCUUCGAGGAGCA&AGCUCCUUGA---AGUCCAAUUG	0.370051
comp13204_c0_seq2:904	ana-miR159a-5p	comp13204_c0_seq2	892	913	904	-34.2	-22.4	0.654971	((.((((..((((((.((((((&)))))).))))))--)))).))	CGUUUGGAAGCUUCAUGGAGCU&AGCUCCUUGAAGU--CCAAUUG	1
comp14329_c0_seq10:949	ana-miR159a-5p	comp14329_c0_seq10	939	958	949	-34.2	-23.6	0.690058	.(((((((((..((((((((&))))))))..))))))))).	GAAUUGGGCUGAAAGGGGUU&AGCUCCUUGAAGUCCAAUUG	0.999254
comp14329_c0_seq4:914	ana-miR159a-5p	comp14329_c0_seq4	904	923	914	-34.2	-23.6	0.690058	.(((((((((..((((((((&))))))))..))))))))).	GAAUUGGGCUGAAAGGGGUU&AGCUCCUUGAAGUCCAAUUG	0.999373
comp14346_c0_seq1:281	ana-miR159a-5p	comp14346_c0_seq1	271	290	281	-34.2	-22.5	0.657895	......(((((((((((((.&.)))))))))))))......	AUCCAAGACUUUAAGGAGCA&AGCUCCUUGAAGUCCAAUUG	0.999999
comp14502_c0_seq7:1532	ana-miR159a-5p	comp14502_c0_seq7	1506	1541	1532	-34.2	-23.7	0.692982	((((((((((................((((((((((&))))))))))----------------))))))))))	CAAUUGGGCUCUUCAGAUUCCUUAAUUCAAGGGGCU&AGCUCCUUGA----------------AGUCCAAUUG	0.99845
comp15333_c0_seq14:5582	ana-miR159a-5p	comp15333_c0_seq14	5571	5591	5582	-34.2	-24	0.701754	(((.(((((.(((((((((((&)))))))))))-))))).)))	CAGAUGGAUGUUCGGGGAGCU&AGCUCCUUGAA-GUCCAAUUG	0.995941
comp3098_c0_seq2:1720	ana-miR159a-5p	comp3098_c0_seq2	1710	1729	1720	-34.2	-24.5	0.716374	...((((((((((((((.((&)).))))))))))))))...	UUCUUGGACUUCAAGGAUCU&AGCUCCUUGAAGUCCAAUUG	0.977477
comp3141_c0_seq1:974	ana-miR159a-5p	comp3141_c0_seq1	957	983	974	-34.2	-23	0.672515	(((((((.......((((((((((((.&.))))))))))))-------)))))))	CAAUUGGUUGCUCCAUUUCGGGGAGCC&AGCUCCUUGAAGU-------CCAAUUG	0.999967
comp4460_c0_seq1:1366	ana-miR159a-5p	comp4460_c0_seq1	1356	1380	1366	-34.2	-22.5	0.657895	..(((((((((((.....((((((.&.))))))-----)))))))))))..	AUAUUGGGCUUCGAUUGUGGGGGCC&AGCUCCU-----UGAAGUCCAAUUG	0.999999
comp4810_c0_seq1:392	ana-miR159a-5p	comp4810_c0_seq1	382	401	392	-34.2	-26.9	0.78655	....((((.(((((((((((&))))))))))).))))....	UCACUGGAGUUCAAGGAGCU&AGCUCCUUGAAGUCCAAUUG	0.142761
comp7471_c0_seq2:571	ana-miR159a-5p	comp7471_c0_seq2	564	580	571	-34.2	-22.3	0.652047	.((((((---((((((((((&))))))))))...)))))).	GAGUUGG---UCAAGGAGCU&AGCUCCUUGAAGUCCAAUUG	1
comp7755_c0_seq1:580	ana-miR159a-5p	comp7755_c0_seq1	570	589	580	-34.2	-23.3	0.681287	...(((.((((((((((((.&.)))))))))))).)))...	GAUUUGUACUUCAAGGAGCG&AGCUCCUUGAAGUCCAAUUG	0.999824
comp7833_c0_seq1:705	ana-miR159a-5p	comp7833_c0_seq1	695	714	705	-34.2	-22.7	0.663743	......((((((((((((((&))))))))))))))......	AAACAAGAUUUCGAGGAGCU&AGCUCCUUGAAGUCCAAUUG	0.999993
comp8027_c0_seq1:47	ana-miR159a-5p	comp8027_c0_seq1	37	56	47	-34.2	-24.3	0.710526	.(((((((((.((((((((.&.)))))))).))))))))).	UGAUUGGGCUACAAGGGGUG&AGCUCCUUGAAGUCCAAUUG	0.984074
comp9615_c0_seq2:1573	ana-miR159a-5p	comp9615_c0_seq2	1553	1582	1573	-34.2	-25.8	0.754386	(((((((((..........(((((((((((&)))))))))))----------)))))))))	CGGUUGGACGAUCCUGAGAUUCAAGGGGCU&AGCUCCUUGAA----------GUCCAAUUG	0.438782
comp10116_c0_seq1:209	ana-miR159b-3p	comp10116_c0_seq1	199	224	209	-41.6	-28.74	0.690865	(((((((((((((........(((((&)))))------..)))))))))))))	GGGAGCUCCCUUUUCACACUUUCCAG&UUGGA------CUGAAGGGAGCUCCC	0.719399
comp11544_c0_seq3:239	ana-miR159b-3p	comp11544_c0_seq3	229	248	239	-41.6	-27.9	0.670673	.(((((((.((((((((.((&)).)))))))).))))))).	UGGGGCUUGCUUCGGUCGAA&UUGGACUGAAGGGAGCUCCC	0.904544
comp15534_c0_seq3:2120	ana-miR159b-3p	comp15534_c0_seq3	2111	2129	2120	-41.6	-32	0.769231	(((((.-(((((((((((((&)))))))))))))..)))))	GGGGGA-CCCUUCAGUCCAA&UUGGACUGAAGGGAGCUCCC	0.206307
comp16257_c0_seq1:902	ana-miR159b-3p	comp16257_c0_seq1	892	914	902	-41.6	-27.6	0.663462	.((((((((((((((...(((((&)))))---)))))))))))))).	AGGGGUUCCUUUCAGAUUUCCAG&UUGGA---CUGAAGGGAGCUCCC	0.932504
comp7380_c0_seq1:921	ana-miR159b-3p	comp7380_c0_seq1	908	931	921	-41.6	-27.1	0.651442	..((((...(((((((.(((((((&)))))))-)))))))---))))..	CAGAGCCAUUCCCUUCAAGUCCAA&UUGGACU-GAAGGGA---GCUCCC	0.983764
comp7671_c0_seq1:699	ana-miR159b-3p	comp7671_c0_seq1	689	708	699	-41.6	-27.1	0.651442	....((((.((((((((((.&.)))))))))).))))....	GAUUGCUCGCUUCAGUCCAU&UUGGACUGAAGGGAGCUCCC	0.983449
comp12486_c0_seq3:3784	ana-miR159b-5p	comp12486_c0_seq3	3772	3793	3784	-38	-25.1	0.660526	(((..(((-(((((((((((((.&.))))))))))))).)))--)))	GAGGAUGG-UUGGAGAGAGCUCC&AGAGCUUUCUUCAGUCCA--CUC	0.999968
comp12486_c0_seq5:4716	ana-miR159b-5p	comp12486_c0_seq5	4704	4725	4716	-38	-25.1	0.660526	(((..(((-(((((((((((((.&.))))))))))))).)))--)))	GAGGAUGG-UUGGAGAGAGCUCC&AGAGCUUUCUUCAGUCCA--CUC	0.999952
comp13315_c0_seq1:45	ana-miR159b-5p	comp13315_c0_seq1	33	54	45	-38	-25.8	0.678947	((((((..(((((((((((...&...)))))))))))-.))))))	GGGUGGUCCUGGGGAAGGCAGU&AGAGCUUUCUUCAG-UCCACUC	0.992338
comp14543_c0_seq3:352	ana-miR159b-5p	comp14543_c0_seq3	341	362	352	-38	-28.3	0.744737	(((((.(((((((.(((((((.&.)))))))-))))))).)))))	GAGUGCACUGAAGCAGAGCUCA&AGAGCUUU-CUUCAGUCCACUC	0.500014
comp14543_c0_seq4:352	ana-miR159b-5p	comp14543_c0_seq4	341	362	352	-38	-28.3	0.744737	(((((.(((((((.(((((((.&.)))))))-))))))).)))))	GAGUGCACUGAAGCAGAGCUCA&AGAGCUUU-CUUCAGUCCACUC	0.528077
comp15737_c0_seq41:930	ana-miR159b-5p	comp15737_c0_seq41	919	939	930	-38	-25.1	0.660526	....((((((((((((((((.&.))))))))))))))))....	AAAAGGAUUGAGGAAGGCUUG&AGAGCUUUCUUCAGUCCACUC	0.999944
comp17844_c0_seq1:449	ana-miR159b-5p	comp17844_c0_seq1	438	458	449	-38	-24.7	0.65	.((((((((((((((((....&....)))))))))))))))).	CAGUGGAUUGGAGAAAGAAAG&AGAGCUUUCUUCAGUCCACUC	0.999998
comp3110_c0_seq1:459	ana-miR159b-5p	comp3110_c0_seq1	448	468	459	-38	-25.2	0.663158	...((((.(((((((((((((&))))))))))))).))))...	UAUUGGGGUGAAGAAAGCUUU&AGAGCUUUCUUCAGUCCACUC	0.999903
comp5569_c0_seq2:142	ana-miR159b-5p	comp5569_c0_seq2	126	151	142	-38	-26.1	0.686842	((((.....((((((.((((((((((&)))))))))).))))))-----))))	GAGUCGUAGGGGCUGUGGAGAGCUUU&AGAGCUUUCUUCAGUCC-----ACUC	0.978741
comp5594_c0_seq1:616	ana-miR159b-5p	comp5594_c0_seq1	605	631	616	-38	-25.7	0.676316	(((((((((((((......((((((..&..))))))------)))))))))))))	GAGUGGAUUGGAGCUGCCAGAAGCUAA&AGAGCUUU------CUUCAGUCCACUC	0.994787
comp7760_c3_seq1:87	ana-miR159b-5p	comp7760_c3_seq1	71	96	87	-38	-25	0.657895	(((.....((((((((((((((.((.&.)).))))))))))))))-----)))	GAGAAUCUUGGACUGGAGAAGGGUUA&AGAGCUUUCUUCAGUCCA-----CUC	0.999978
comp5309_c0_seq1:377	ana-miR159c-3p	comp5309_c0_seq1	364	386	377	-42.2	-33.9	0.803318	(.(((((((((((((((.((((.&.)))).))))))))))))))).)	GGUUGUCUCCCGCAUCGCUCACC&AGUGAAUGAUGCGGGAGACAAGU	0.0741281
comp7571_c0_seq1:1072	ana-miR159c-3p	comp7571_c0_seq1	1059	1081	1072	-42.2	-34	0.805687	(((((((((((((((.((((((.&.)))))).)))))))))))))))	GCUUGUCUCUUGCGUGGUUCACA&AGUGAAUGAUGCGGGAGACAAGU	0.0377776
comp8272_c0_seq4:608	ana-miR159c-3p	comp8272_c0_seq4	595	618	608	-42.2	-29.5	0.699052	((((((((((((.(((.((((((.&.))))))-))).))))))))))))	ACUUGUCUUCCGGGUUAAUUCACC&AGUGAAU-GAUGCGGGAGACAAGU	0.126095
comp12342_c0_seq3:646	ana-miR159c-5p	comp12342_c0_seq3	634	655	646	-41.6	-28.28	0.679808	.((((((...((((((((((..&..))))))))))...)))))).	AGGAUGAUCCGGUUGGCAGCGG&UAGCUGCCGACUCAUUCAUCCA	0.862379
comp12342_c0_seq5:646	ana-miR159c-5p	comp12342_c0_seq5	634	655	646	-41.6	-28.28	0.679808	.((((((...((((((((((..&..))))))))))...)))))).	AGGAUGAUCCGGUUGGCAGCGG&UAGCUGCCGACUCAUUCAUCCA	0.859703
comp13775_c0_seq4:3766	ana-miR159c-5p	comp13775_c0_seq4	3752	3781	3766	-41.6	-28	0.673077	.((((((..((((((......(((((((((&)))))))))------))))))--)))))).	GGGAUGACCAUGAGUAUGAGAUGGCGGCUA&UAGCUGCCG------ACUCAU--UCAUCCA	0.904544
comp15621_c0_seq1:855	ana-miR159c-5p	comp15621_c0_seq1	841	863	855	-41.6	-30.4	0.730769	((((((((((((..(((((-(((.&.))).)))))--))))))))))))	UGGAUGAAUGAGAUUCGGC-GCUU&UAGCUGCCGA--CUCAUUCAUCCA	0.292903
comp15827_c0_seq20:1258	ana-miR159c-5p	comp15827_c0_seq20	1245	1267	1258	-41.6	-29.7	0.713942	.(((((((..(((..((((((..&..))))))..)))-.))))))).	AGGAUGAAAGGAGGAGGCAGCAG&UAGCUGCCGACUC-AUUCAUCCA	0.571392
comp15827_c0_seq42:1459	ana-miR159c-5p	comp15827_c0_seq42	1446	1468	1459	-41.6	-29.7	0.713942	.(((((((..(((..((((((..&..))))))..)))-.))))))).	AGGAUGAAAGGAGGAGGCAGCAG&UAGCUGCCGACUC-AUUCAUCCA	0.587584
comp17802_c0_seq1:1160	ana-miR159c-5p	comp17802_c0_seq1	1148	1169	1160	-41.6	-27.1	0.651442	.....(((.(((((((((((..&..))))))))))).))).....	UUACAGAGAGAGUCGGCAGCAA&UAGCUGCCGACUCAUUCAUCCA	0.973215
comp3216_c0_seq1:267	ana-miR159c-5p	comp3216_c0_seq1	255	276	267	-41.6	-30.4	0.730769	((((((((((((..((((((..&..))))))..))))))))))))	UGGAUGGAUGAGAAGGCGGUGU&UAGCUGCCGACUCAUUCAUCCA	0.250855
comp4020_c0_seq1:83	ana-miR159c-5p	comp4020_c0_seq1	71	92	83	-41.6	-27.6	0.663462	((((.(((((((((((.(((..&..))).))))))))))).))))	UGGAAGAAUGAGUUGGAAGCAG&UAGCUGCCGACUCAUUCAUCCA	0.941015
comp6645_c0_seq1:665	ana-miR159c-5p	comp6645_c0_seq1	653	674	665	-41.6	-27.4	0.658654	.((.((..((((((((.(((((&))))).))))))))..)).)).	AGGUUGUUUGAGUUGGGAGCUA&UAGCUGCCGACUCAUUCAUCCA	0.961383
comp15534_c0_seq11:2010	ana-miR159d-3p	comp15534_c0_seq11	1999	2019	2010	-42.7	-31.6	0.740047	..(((((..((((((((((((&))))))))))))..)))))..	AUAGGGGGACCCUUCAGUCCA&UGGACUGAAGGGAGCUCCUUC	0.382065
comp15534_c0_seq8:2119	ana-miR159d-3p	comp15534_c0_seq8	2108	2128	2119	-42.7	-31.6	0.740047	..(((((..((((((((((((&))))))))))))..)))))..	AUAGGGGGACCCUUCAGUCCA&UGGACUGAAGGGAGCUCCUUC	0.438782
comp15866_c0_seq1:2172	ana-miR159d-3p	comp15866_c0_seq1	2160	2182	2172	-42.7	-29.1	0.681499	((((((.(((((((((.(.((((&))))-).)))))))))-))))))	GAAGGAGGCUUCCUUCCGCUCCA&UGGA-CUGAAGGGAGC-UCCUUC	0.877394
comp15892_c0_seq22:1020	ana-miR159d-3p	comp15892_c0_seq22	1009	1029	1020	-42.7	-29.4	0.688525	((((((((((.((.((((((.&.)))))).)).))))))))))	GAAGGAGUUCACUACAGUCCG&UGGACUGAAGGGAGCUCCUUC	0.79773
comp15892_c0_seq8:996	ana-miR159d-3p	comp15892_c0_seq8	985	1005	996	-42.7	-29.4	0.688525	((((((((((.((.((((((.&.)))))).)).))))))))))	GAAGGAGUUCACUACAGUCCG&UGGACUGAAGGGAGCUCCUUC	0.781536
comp16257_c0_seq1:901	ana-miR159d-3p	comp16257_c0_seq1	890	913	901	-42.7	-32.7	0.765808	(((((((((((((((((...((((&))))---)))))))))))))))))	GAAGGGGUUCCUUUCAGAUUUCCA&UGGA---CUGAAGGGAGCUCCUUC	0.0741281
comp24103_c0_seq1:1428	ana-miR159d-3p	comp24103_c0_seq1	1417	1436	1428	-42.7	-30	0.702576	((((((((((((-((((((..&..)))))).))))))))))))	GAAGGGGUUCCC-UUAGUCAA&UGGACUGAAGGGAGCUCCUUC	0.691041
comp3165_c0_seq2:1414	ana-miR159d-3p	comp3165_c0_seq2	1399	1423	1414	-42.7	-30	0.702576	(((((((((....(((((((..(((&)))..)))))))----)))))))))	GGAGGAGCUAGAGCCCUUCAAGCCA&UGGACUGAAGGG----AGCUCCUUC	0.685034
comp4460_c0_seq1:1541	ana-miR159d-3p	comp4460_c0_seq1	1531	1550	1541	-42.7	-28.1	0.65808	..(((((-((((((.(((((.&.))))).)))))).)))))..	GUAGGAG-UCCCUUGAGUCCU&UGGACUGAAGGGAGCUCCUUC	0.980317
comp4460_c0_seq2:1541	ana-miR159d-3p	comp4460_c0_seq2	1531	1550	1541	-42.7	-28.1	0.65808	..(((((-((((((.(((((.&.))))).)))))).)))))..	GUAGGAG-UCCCUUGAGUCCU&UGGACUGAAGGGAGCUCCUUC	0.974718
comp5426_c0_seq2:430	ana-miR159d-3p	comp5426_c0_seq2	419	439	430	-42.7	-28.3	0.662763	((((((((..((((((((((.&.))))))))))..))))))))	GGAGGAGUUACUUUCGGUCUG&UGGACUGAAGGGAGCUCCUUC	0.96212
comp7702_c0_seq2:2482	ana-miR159d-3p	comp7702_c0_seq2	2470	2491	2482	-42.7	-29.5	0.690867	(((((((((.(((((.((((..&..)))).)))))-)))))))))	GAAGGAGCUGUCCUUGAGUCAU&UGGACUGAAGGG-AGCUCCUUC	0.759458
comp10191_c0_seq5:2102	ana-miR159e-5p	comp10191_c0_seq5	2088	2111	2102	-39.8	-26.3	0.660804	.((((.(((((((.(((((((((.&.)))))))))-)))))))-)))).	UGGAACUCCAUGACACUAGUGGUG&UGCUGCUAGU-UCAUGGA-UUCCU	0.992338
comp13063_c1_seq2:511	ana-miR159e-5p	comp13063_c1_seq2	498	524	511	-39.8	-26.8	0.673367	((((((.(((((((((....((.((((&)))).))----)))))))))-))))))	AGGAGUACCAUGGACUGAAGAGGAGCA&UGCUGCU----AGUUCAUGG-AUUCCU	0.976592
comp13595_c0_seq3:1150	ana-miR159e-5p	comp13595_c0_seq3	1138	1160	1150	-39.8	-26.6	0.668342	((((((((..((..(((((.(((&)))-)))))..))..))))))))	AGGAGUCCUGGAUAUGGCAGGCA&UGC-UGCUAGUUCAUGGAUUCCU	0.986082
comp13747_c0_seq2:726	ana-miR159e-5p	comp13747_c0_seq2	715	735	726	-39.8	-26	0.653266	((((((.-((((((((((((..&..))))))))))))..))))))	AGGGAUG-GUGAACUGGCAGGU&UGCUGCUAGUUCAUGGAUUCCU	0.999473
comp31677_c0_seq1:76	ana-miR159e-5p	comp31677_c0_seq1	63	84	76	-39.8	-25.9	0.650754	(((((((((((.((((-((.((.&.)).)).))))-)))))))))))	AGGGGUCCAUGUAGCU-GCUGCG&UGCUGCUAGUU-CAUGGAUUCCU	0.99971
comp7419_c2_seq1:1204	ana-miR159e-5p	comp7419_c2_seq1	1192	1213	1204	-39.8	-26.2	0.658291	.(((((.(((((((.((.((((&)))).)).))))))).))))).	UGGGAUGCAUGGACAAGGAGCA&UGCUGCUAGUUCAUGGAUUCCU	0.994477
comp15534_c0_seq11:2011	ana-miR159f-3p	comp15534_c0_seq11	2000	2020	2011	-42.5	-32.2	0.757647	.((((((.(((((((((((((&))))))))))))).)))))).	UAGGGGGACCCUUCAGUCCAA&UUGGACUGAAGGGGCCUCUUC	0.126095
comp16609_c0_seq1:1943	ana-miR159f-3p	comp16609_c0_seq1	1932	1952	1943	-42.5	-28.6	0.672941	.....((((((((((((((((&)))))))))))))))).....	AUUCCGGCCUCUUCAGUUCAA&UUGGACUGAAGGGGCCUCUUC	0.886483
comp5701_c0_seq1:887	ana-miR159f-3p	comp5701_c0_seq1	876	895	887	-42.5	-28.3	0.665882	((((((((((.-((((..(..&..)..))))..))))))))))	GAGGAGGCCCA-UCAGGACUU&UUGGACUGAAGGGGCCUCUUC	0.931191
comp6240_c0_seq2:1552	ana-miR159f-3p	comp6240_c0_seq2	1541	1561	1552	-42.5	-27.8	0.654118	.(((((((((((.(((.((((&)))).))).))))))))))).	AGGGAGGCCCUUACAGGCCAG&UUGGACUGAAGGGGCCUCUUC	0.977477
comp6284_c0_seq1:687	ana-miR159f-3p	comp6284_c0_seq1	676	696	687	-42.5	-31.1	0.731765	(((((((((((((((((.((.&.)).)))))))))))))))))	GAAGAGGUCUCUUUAGUGCAU&UUGGACUGAAGGGGCCUCUUC	0.490293
comp10095_c0_seq2:1091	ana-miR159g-5p	comp10095_c0_seq2	1080	1100	1091	-38.4	-24.98	0.650521	((((((...((((((((((((&))))))))))))...))))))	GGUGUUAAAGAACUGGUGGCA&UGCUGCUAGUUCAUGGAUACC	0.99684
comp10095_c0_seq3:862	ana-miR159g-5p	comp10095_c0_seq3	851	871	862	-38.4	-24.98	0.650521	((((((...((((((((((((&))))))))))))...))))))	GGUGUUAAAGAACUGGUGGCA&UGCUGCUAGUUCAUGGAUACC	0.996779
comp15668_c0_seq40:1968	ana-miR159g-5p	comp15668_c0_seq40	1955	1976	1968	-38.4	-26.18	0.681771	(((....((((((((-(((((((&))))))).))))))))--..)))	GGUUAGACCAUGAGC-GGCAGCA&UGCUGCUAGUUCAUGG--AUACC	0.859703
comp17600_c0_seq1:652	ana-miR159g-5p	comp17600_c0_seq1	641	662	652	-38.4	-27.9	0.726562	((((.(((((((.(((((((((&)))))))))-))))))).))))	GGUAGCUAUGGAUCUGGCGGCA&UGCUGCUAG-UUCAUGGAUACC	0.221443
comp3145_c0_seq1:242	ana-miR159g-5p	comp3145_c0_seq1	231	254	242	-38.4	-26.8	0.697917	((((((((((......((((((((&))))))))---...))))))))))	GGUGUCCAUGUUGUUAUGGCAGUA&UGCUGCUA---GUUCAUGGAUACC	0.801588
comp3145_c0_seq2:242	ana-miR159g-5p	comp3145_c0_seq2	231	254	242	-38.4	-26.8	0.697917	((((((((((......((((((((&))))))))---...))))))))))	GGUGUCCAUGUUGUUAUGGCAGUA&UGCUGCUA---GUUCAUGGAUACC	0.805372
comp4848_c0_seq2:2225	ana-miR159g-5p	comp4848_c0_seq2	2214	2235	2225	-38.4	-27.4	0.713542	((((((((.(((((.(.(((((&)))))-).))))).))))))))	GGUAUCCAAGAACUUGUCAGCA&UGCUG-CUAGUUCAUGGAUACC	0.393849
comp8867_c0_seq1:1085	ana-miR159g-5p	comp8867_c0_seq1	1073	1094	1085	-38.4	-25.7	0.669271	((((((.((((.(((((((((.&.)))))))))-)))).))))))	GGUGUUGGUGGUACUGGUGGCG&UGCUGCUAGU-UCAUGGAUACC	0.962842
comp12031_c0_seq5:853	ana-miR159h-3p	comp12031_c0_seq5	844	862	853	-35.2	-24.3	0.690341	(((((.-(((((((((((((&)))))))))))))..)))))	UGGGCA-UCUUCAAUCCAGA&UUUGGAUUGAAGGGAGCUCA	0.988069
comp12715_c0_seq2:302	ana-miR159h-3p	comp12715_c0_seq2	291	312	302	-35.2	-23.1	0.65625	(((((.(((((..((((((...&...))))))-.)))))-)))))	UGAGCUUCCCUCACAAUCCCCC&UUUGGAUUG-AAGGGA-GCUCA	0.999999
comp13949_c0_seq9:152	ana-miR159h-3p	comp13949_c0_seq9	142	161	152	-35.2	-22.9	0.650568	((((((((..((((((((..&..))))))))..))))))))	UGAGUUCCGCUCAGUUCAUC&UUUGGAUUGAAGGGAGCUCA	1
comp15229_c0_seq2:387	ana-miR159h-3p	comp15229_c0_seq2	377	403	387	-35.2	-23	0.653409	(((((((((((((.......((((...&...))))-------)))))))))))))	UGGGCUUCCUUCAGAAGAGAAUCCUUA&UUUGGAU-------UGAAGGGAGCUCA	0.999999
comp15829_c0_seq14:142	ana-miR159h-3p	comp15829_c0_seq14	132	151	142	-35.2	-27.4	0.778409	(((((((((((((..(((((&)))))..)))))))))))))	UGAGCUCUCUUCAUACCAAA&UUUGGAUUGAAGGGAGCUCA	0.490293
comp15874_c0_seq28:539	ana-miR159h-3p	comp15874_c0_seq28	530	548	539	-35.2	-23.3	0.661932	(((((((((-(((((((((.&.))))))))).)))))))))	UGGGCUCUC-UCGGUUCAAU&UUUGGAUUGAAGGGAGCUCA	0.999992
comp8892_c0_seq2:1035	ana-miR159h-3p	comp8892_c0_seq2	1012	1044	1035	-35.2	-23.7	0.673295	((((((.............((((((((((((((&))))))))))))))-------------))))))	UGAGCUUGAAAAAUACAGACCCUUCAAUUCAGA&UUUGGAUUGAAGGG-------------AGCUCA	0.999721
comp10538_c0_seq1:305	ana-miR159i-3p	comp10538_c0_seq1	292	314	305	-43.2	-28.2	0.652778	...((((((..((((((((((..&..))))))))))--))))))...	CUAAGCUCCCUCCUUCAGUCCCC&UUGGACUGAAGG--GGAGCUCCU	0.994477
comp3413_c0_seq1:227	ana-miR159i-3p	comp3413_c0_seq1	215	237	227	-43.2	-28.7	0.664352	(((.(((((((((((((((.((.&.))-)))))))))))))))-)))	GGGUGGCUCCUCUUUGGUCUCAG&UUG-GACUGAAGGGGAGCU-CCU	0.971622
comp6333_c0_seq1:576	ana-miR159i-3p	comp6333_c0_seq1	565	585	576	-43.2	-28.4	0.657407	..((((((((.((((((((..&..)))))))).))))))))..	ACGGGCUCCUGUUCGGUCUGG&UUGGACUGAAGGGGAGCUCCU	0.983127
comp9095_c2_seq1:1489	ana-miR159i-3p	comp9095_c2_seq1	1478	1497	1489	-43.2	-30.9	0.715278	((((((((((((((-((.(((&))).)).))))))))))))))	AGGAGUUCCCCUUC-GUGCGG&UUGGACUGAAGGGGAGCUCCU	0.490293
comp10360_c0_seq4:219	ana-miR159j-5p	comp10360_c0_seq4	210	229	219	-38.8	-26	0.670103	.(((((-((((((.(((((((&)))))))-)))))).))))).	UGGUGG-CUGAAGCGGAGCUU&GAGCUUC-CUUCAGUCCACUC	0.99992
comp10907_c0_seq3:1555	ana-miR159j-5p	comp10907_c0_seq3	1545	1566	1555	-38.8	-25.9	0.667526	((((.((((((..((((((((.&.))))))))--)))))).))))	GGGUAGACUGAGGAGGAAGCUG&GAGCUUCCU--UCAGUCCACUC	0.999962
comp11955_c0_seq1:1573	ana-miR159j-5p	comp11955_c0_seq1	1562	1584	1573	-38.8	-27.6	0.71134	(((..(((((((((((.(((.((&))-)))-)))))))))))-.)))	GAGGAGGACUGGAGGAGAGCAUC&GA-GCU-UCCUUCAGUCC-ACUC	0.902688
comp13095_c0_seq4:1244	ana-miR159j-5p	comp13095_c0_seq4	1234	1253	1244	-38.8	-29.6	0.762887	..(((((.(((((((((((.&.))))))))))).)))))..	AUGUGGAGUGGAGGAAGCUA&GAGCUUCCUUCAGUCCACUC	0.449485
comp13723_c1_seq2:772	ana-miR159j-5p	comp13723_c1_seq2	762	781	772	-38.8	-25.4	0.654639	.((((.(((-((((((((((.&.)))))))))).)))-)))).	CAGUGAGAC-GAAGGAAGCUG&GAGCUUCCUUCAGUC-CACUC	1
comp13726_c0_seq1:660	ana-miR159j-5p	comp13726_c0_seq1	647	673	660	-38.8	-27.5	0.708763	((((((((...(((....(((((((((&)))))))))----)))---))))))))	GAGUGGACACUUGAUUUGAGGAAGCUU&GAGCUUCCU----UCA---GUCCACUC	0.929854
comp13762_c0_seq1:1254	ana-miR159j-5p	comp13762_c0_seq1	1245	1266	1254	-38.8	-26.4	0.680412	.(((((-(((((((...((((((&))))))---))))))).))))).	UGGUGG-CUGAGGGUUGAAGCUC&GAGCUU---CCUUCAGUCCACUC	0.998592
comp13785_c0_seq3:1275	ana-miR159j-5p	comp13785_c0_seq3	1265	1285	1275	-38.8	-26.3	0.677835	....(((((((((.(((((((&)))))))-)))))))))....	AAGAGGACUGAGGUGAAGCUU&GAGCUUC-CUUCAGUCCACUC	0.99942
comp13785_c0_seq5:1275	ana-miR159j-5p	comp13785_c0_seq5	1265	1285	1275	-38.8	-26.3	0.677835	....(((((((((.(((((((&)))))))-)))))))))....	AAGAGGACUGAGGUGAAGCUU&GAGCUUC-CUUCAGUCCACUC	0.999397
comp13882_c0_seq13:3351	ana-miR159j-5p	comp13882_c0_seq13	3341	3359	3351	-38.8	-26.3	0.677835	(((((((((((((..-(((.&.)))...)))))))))))))	GAGUGGACUGGAGCU-GCUA&GAGCUUCCUUCAGUCCACUC	0.999521
comp13882_c0_seq7:3351	ana-miR159j-5p	comp13882_c0_seq7	3341	3359	3351	-38.8	-26.3	0.677835	(((((((((((((..-(((.&.)))...)))))))))))))	GAGUGGACUGGAGCU-GCUA&GAGCUUCCUUCAGUCCACUC	0.999483
comp14345_c0_seq17:606	ana-miR159j-5p	comp14345_c0_seq17	596	616	606	-38.8	-25.5	0.657216	...((((((((((((..((((&))))-.))))))))))))...	GCUUGGACUGGAGGACUGCUU&GAGC-UUCCUUCAGUCCACUC	0.999999
comp14543_c0_seq4:351	ana-miR159j-5p	comp14543_c0_seq4	341	361	351	-38.8	-26	0.670103	(((((.(((((((..((((((&))))))-.))))))).)))))	GAGUGCACUGAAGCAGAGCUC&GAGCUU-CCUUCAGUCCACUC	0.999937
comp14635_c1_seq2:1686	ana-miR159j-5p	comp14635_c1_seq2	1675	1695	1686	-38.8	-25.8	0.664948	...((((.((((((((((((.&.))))))))))))-))))...	AAAUGGACCUGGAGGAGGCUA&GAGCUUCCUUCAG-UCCACUC	0.99998
comp14970_c0_seq1:94	ana-miR159j-5p	comp14970_c0_seq1	84	105	94	-38.8	-26	0.670103	(((((((.(((((((...((((&))))--.))))))).)))))))	GGGUGGGGUGAGGGAUCUGUUC&GAGC--UUCCUUCAGUCCACUC	0.999917
comp15017_c0_seq1:629	ana-miR159j-5p	comp15017_c0_seq1	612	638	629	-38.8	-25.7	0.662371	...((((.......(((((((((((((&)))))))))))))-------))))...	UUUUGGAACUCUCACUGGAGGAAGCUC&GAGCUUCCUUCAG-------UCCACUC	0.999996
comp15180_c0_seq2:608	ana-miR159j-5p	comp15180_c0_seq2	598	617	608	-38.8	-25.9	0.667526	..((((((.(((((((((..&..))))))))).))))))..	AUGUGGAUCGAGGGAAGCAG&GAGCUUCCUUCAGUCCACUC	0.999956
comp15294_c0_seq15:566	ana-miR159j-5p	comp15294_c0_seq15	556	574	566	-38.8	-25.8	0.664948	(((.(.((((-(((((((((&))))))))).)))).).)))	GAGCGUGCUG-AGGAAGCUC&GAGCUUCCUUCAGUCCACUC	0.999978
comp15362_c0_seq2:1086	ana-miR159j-5p	comp15362_c0_seq2	1076	1092	1086	-38.8	-25.5	0.657216	.((((((((((((---((((&))))...)))))))))))).	UAGUGGACUGAAG---GCUC&GAGCUUCCUUCAGUCCACUC	0.999999
comp15652_c0_seq6:193	ana-miR159j-5p	comp15652_c0_seq6	181	202	193	-38.8	-25.6	0.659794	((((((..(((((((((((...&...)))))))))))--))))))	GGGUGGGGGCUGGGGGAAGAAA&GAGCUUCCUUCAGU--CCACUC	0.999998
comp15782_c5_seq8:364	ana-miR159j-5p	comp15782_c5_seq8	354	373	364	-38.8	-25.3	0.652062	((((.(((.(((((((((((&))))))))))).))).))))	GGGUUGGCCGGAGGAAGUUC&GAGCUUCCUUCAGUCCACUC	1
comp16698_c0_seq1:812	ana-miR159j-5p	comp16698_c0_seq1	802	822	812	-38.8	-25.5	0.657216	(((((((.....(((((((((&)))))))))-....)))))))	GAGUGGAAUAGUGGGGAGCUU&GAGCUUCCU-UCAGUCCACUC	1
comp18138_c0_seq1:841	ana-miR159j-5p	comp18138_c0_seq1	828	850	841	-38.8	-27.1	0.698454	((((((...((((((((((((((&))))))))))))))---))))))	GAGUGGGGAAUUGGAGGAGGUUU&GAGCUUCCUUCAGU---CCACUC	0.976137
comp19008_c0_seq1:378	ana-miR159j-5p	comp19008_c0_seq1	368	387	378	-38.8	-25.6	0.659794	(.(((((((((((((((...&...))))))))))))))).)	GUGUGGAUUGGAGGGAGACA&GAGCUUCCUUCAGUCCACUC	0.999996
comp3271_c0_seq1:1104	ana-miR159j-5p	comp3271_c0_seq1	1094	1112	1104	-38.8	-26.4	0.680412	(((((((((.-(((((((..&..)))))))..)))))))))	GGGUGGACUC-GGGAGGCGA&GAGCUUCCUUCAGUCCACUC	0.998121
comp38833_c0_seq1:182	ana-miR159j-5p	comp38833_c0_seq1	172	191	182	-38.8	-25.98	0.669588	(((((((...((((((((((&))))))))))...)))))))	GGGUGGAGAAGAGGGAGCUU&GAGCUUCCUUCAGUCCACUC	0.999953
comp4853_c0_seq1:1055	ana-miR159j-5p	comp4853_c0_seq1	1044	1064	1055	-38.8	-27.7	0.713918	.(((((.((((((((((((..&..))))))))))))-))))).	UAGUGGUGCUGAGGGGAGCCC&GAGCUUCCUUCAGU-CCACUC	0.888647
comp6697_c1_seq2:664	ana-miR159j-5p	comp6697_c1_seq2	654	673	664	-38.8	-25.28	0.651546	(((((...(((((((((((.&.)))))))))))...)))))	GAGUGAUGUGGAGGAAGCUA&GAGCUUCCUUCAGUCCACUC	1
comp9129_c0_seq1:1380	ana-miR159j-5p	comp9129_c0_seq1	1370	1391	1380	-38.8	-26.9	0.693299	(((((((((((..(((.(((..&..)))-)))-.)))))))))))	GAGUGGGCUGAUCGGACGGCAG&GAGCU-UCC-UUCAGUCCACUC	0.985536
comp9833_c1_seq1:117	ana-miR159j-5p	comp9833_c1_seq1	106	126	117	-38.8	-27.1	0.698454	.((-((((..((((((((((((&))))))))))))--)))).)).	UGG-GGACAGUGGAGGAAGCUC&GAGCUUCCUUCA--GUCCACUC	0.979934
comp11223_c0_seq2:1152	ana-miR159k-3p	comp11223_c0_seq2	1142	1161	1152	-39.2	-28.7	0.732143	..(((((((((((((.(((.&.))).)))))))))))))..	CCAGCUCCCUUCAGUGCAGC&UUUGGACUGAAGGGAGCUCC	0.470282
comp11454_c0_seq3:12	ana-miR159k-3p	comp11454_c0_seq3	2	22	12	-39.2	-25.8	0.658163	..((((((((..(((((((((&)))))))))-.))))))))..	UAGGUUCCCUGCCGGUCCGAA&UUUGGACUG-AAGGGAGCUCC	0.9969
comp13973_c0_seq2:743	ana-miR159k-3p	comp13973_c0_seq2	732	752	743	-39.2	-28	0.714286	(((.((((((((.((.(((((&))))).)).))))))))-)))	GGAUGCUCCCUUGAGGCCAAA&UUUGGACUGAAGGGAGC-UCC	0.702713
comp534_c1_seq1:192	ana-miR159k-3p	comp534_c1_seq1	181	201	192	-39.2	-26	0.663265	((...(((((((.(((((((.&.))))))).)))))))-..))	GGUCACUCCCUUGAGUCCAAG&UUUGGACUGAAGGGAG-CUCC	0.995531
comp6828_c0_seq1:682	ana-miR159k-3p	comp6828_c0_seq1	672	688	682	-39.2	-26.1	0.665816	((((((((((((---(((..&..)))...))))))))))))	GGGGCUCCCUUC---CCACC&UUUGGACUGAAGGGAGCUCC	0.994582
comp15767_c0_seq11:299	ana-miR160a-3p	comp15767_c0_seq11	288	311	299	-39.9	-29.5	0.739348	..(((((((((((((((...((((&))))---)))))))))))))))..	UUUGUUUGGCUCCUCAUCCAACGU&GCGU---AUGAGGAGCCAAGCAUA	0.126095
comp15869_c0_seq2:3461	ana-miR160a-3p	comp15869_c0_seq2	3450	3470	3461	-39.9	-26.1	0.654135	.((((((((((((.((.(((.&.))).)).)))))))))))).	GAUGCUUGGCUCCACAGAUGA&GCGUAUGAGGAGCCAAGCAUA	0.983127
comp14210_c0_seq1:461	ana-miR160a-5p	comp14210_c0_seq1	449	471	461	-45.4	-30	0.660793	.((((((.(((((..(.((((((&)))))).)-.)))))-)))))).	AGGCAUAUCAGGGUUGGUAGGCA&UGCCUGGC-UCCCUG-UAUGCCA	0.933791
comp14210_c0_seq2:461	ana-miR160a-5p	comp14210_c0_seq2	449	471	461	-45.4	-30	0.660793	.((((((.(((((..(.((((((&)))))).)-.)))))-)))))).	AGGCAUAUCAGGGUUGGUAGGCA&UGCCUGGC-UCCCUG-UAUGCCA	0.935053
comp15107_c0_seq2:515	ana-miR160a-5p	comp15107_c0_seq2	501	525	515	-45.4	-30.12	0.663436	.((((.....((((((((..(((((&)))))-.))))))))---..)))).	GGGCAAAGGUCAGGGAGCAGGGGCA&UGCCU-GGCUCCCUG---UAUGCCA	0.898868
comp15699_c0_seq5:2048	ana-miR160a-5p	comp15699_c0_seq5	2038	2057	2048	-45.4	-30.2	0.665198	((((--(.((.(((((((((((&)))))))))))-)).)..))))	UGGU--GGAGAGGAGCCAGGCA&UGCCUGGCUCC-CUGUAUGCCA	0.894897
comp5062_c0_seq1:1814	ana-miR160a-5p	comp5062_c0_seq1	1801	1823	1814	-45.4	-29.8	0.656388	.((((...(((((((((.((((.&.)))).)))))))))--.)))).	GGGCAGAGGCAGGGGGUGGGGUG&UGCCUGGCUCCCUGU--AUGCCA	0.955811
comp5371_c0_seq1:146	ana-miR160a-5p	comp5371_c0_seq1	136	154	146	-45.4	-30.7	0.676211	((((((-(((((.-((((((.&.))))))..))))).))))))	UGGCAU-CAGGGU-CCGGGCU&UGCCUGGCUCCCUGUAUGCCA	0.754781
comp5643_c0_seq1:568	ana-miR160a-5p	comp5643_c0_seq1	553	577	568	-45.4	-31.2	0.687225	.((((((((((....(((((((((.&.)))))))))----)))))))))).	CGGCGUGCAGGAAACGGGUCGGGUU&UGCCUGGCUC----CCUGUAUGCCA	0.646461
comp5643_c0_seq2:765	ana-miR160a-5p	comp5643_c0_seq2	750	774	765	-45.4	-31.2	0.687225	.((((((((((....(((((((((.&.)))))))))----)))))))))).	CGGCGUGCAGGAAACGGGUCGGGUU&UGCCUGGCUC----CCUGUAUGCCA	0.618156
comp6573_c0_seq1:1047	ana-miR160a-5p	comp6573_c0_seq1	1036	1059	1047	-45.4	-31.42	0.69207	.(((.((((((((((.....(((.&.)))---..)))))))))).))).	AGGCUUGCAGGGAGCACGGUGGCG&UGCC---UGGCUCCCUGUAUGCCA	0.56306
comp6573_c0_seq2:1005	ana-miR160a-5p	comp6573_c0_seq2	994	1017	1005	-45.4	-31.42	0.69207	.(((.((((((((((.....(((.&.)))---..)))))))))).))).	AGGCUUGCAGGGAGCACGGUGGCG&UGCC---UGGCUCCCUGUAUGCCA	0.554565
comp9470_c0_seq2:787	ana-miR160a-5p	comp9470_c0_seq2	775	795	787	-45.4	-30	0.660793	.(((((((.(((((-(((((..&..))))).)))))-))))))).	AGGCAUACAAGGGA-CCGGGAU&UGCCUGGCUCCCU-GUAUGCCA	0.931191
comp5280_c0_seq1:475	ana-miR160f-3p	comp5280_c0_seq1	456	485	475	-44.8	-29.3	0.654018	(((((((........(((.(.(((((((((&)))))))))-).)))--------)))))))	CAUGCGUGCCAUCGCGGCCCACUCGCGCGC&GCGUGCGAG-GAGCC--------AUGCAUG	0.859703
comp13509_c0_seq2:333	ana-miR162a-3p	comp13509_c0_seq2	321	342	333	-37.5	-26.3	0.701333	.((((.((((.((((((((((.&.))))))))))-)))).)))).	AUGGACGCAGCAGGUUUGUCGU&UCGAUAAACCU-CUGCAUCCAG	0.357804
comp7637_c1_seq1:276	ana-miR162a-3p	comp7637_c1_seq1	265	284	276	-37.5	-24.4	0.650667	..(((.(((((((-(((((((&))))))).))))))).)))..	GAGGACGCAGAGG-UUGUUGA&UCGAUAAACCUCUGCAUCCAG	0.951346
comp12435_c0_seq3:1175	ana-miR162a-5p	comp12435_c0_seq3	1160	1184	1175	-43.1	-29.5	0.684455	...((((((....((.(((((((((&))))))))).))----))))))...	CUACGAUGACAACACGGCUGCCUCC&GGAGGCAGCGGU----UCAUCGAUC	0.842521
comp14319_c0_seq6:572	ana-miR162a-5p	comp14319_c0_seq6	561	581	572	-43.1	-31.5	0.730858	..(.((((((((.((((((((&)))))))).)))))))).)..	UUUGGGUGAACCUCUGCCUCC&GGAGGCAGCGGUUCAUCGAUC	0.175146
comp14482_c3_seq4:2597	ana-miR162a-5p	comp14482_c3_seq4	2585	2606	2597	-43.1	-29.72	0.689559	((((((....((((((((((.(&).))))))))))-...))))))	GAUCGAGGCUGCUGCUGCCUGC&GGAGGCAGCGGU-UCAUCGAUC	0.740199
comp15817_c0_seq2:1262	ana-miR162a-5p	comp15817_c0_seq2	1251	1271	1262	-43.1	-28.4	0.658933	....((((.((((((((((((&)))))))))))).))))....	ACCGGAUGUACUGCUGCUUCC&GGAGGCAGCGGUUCAUCGAUC	0.977039
comp24711_c0_seq1:233	ana-miR162a-5p	comp24711_c0_seq1	222	243	233	-43.1	-31	0.719258	...(((((((((((.(((.(((&)))-))).)))))))))))...	CUCCGGUGAACCGCCGCCAUCC&GGA-GGCAGCGGUUCAUCGAUC	0.319615
comp60736_c0_seq1:22	ana-miR162a-5p	comp60736_c0_seq1	11	31	22	-43.1	-28.2	0.654292	.(((.((((((((((((((((&)))))))))))))))).))).	CAUCCAUGGACUGCUGCCUUU&GGAGGCAGCGGUUCAUCGAUC	0.984968
comp8191_c0_seq1:151	ana-miR162a-5p	comp8191_c0_seq1	140	159	151	-43.1	-30.1	0.698376	..(.(((((((((((-(((((&))))).))))))))))).)..	ACUGGAUGGACCGCU-CCUCC&GGAGGCAGCGGUUCAUCGAUC	0.678911
comp10829_c0_seq1:514	ana-miR164a-3p	comp10829_c0_seq1	499	523	514	-43.1	-28.08	0.651508	((((((((.....((((((((.((.&.)).))))))))----.))))))))	GUUGGAGGUUGUUGGGGAGCGAGUU&CACGUGCUCCCC----UUCUCCAAC	0.998722
comp11378_c0_seq1:1806	ana-miR164a-3p	comp11378_c0_seq1	1795	1815	1806	-43.1	-28.3	0.656613	...(((((..((((((((((.&.))))))))))..)))))...	UAAGGAGAUUGGGAGCAUGUU&CACGUGCUCCCCUUCUCCAAC	0.994787
comp12416_c0_seq2:97	ana-miR164a-3p	comp12416_c0_seq2	87	106	97	-43.1	-29.7	0.689095	..(((((.-((((((((((..&..))))))))))..)))))..	ACUGGAGC-GGGGAGCGCGGA&CACGUGCUCCCCUUCUCCAAC	0.859703
comp12866_c0_seq3:114	ana-miR164a-3p	comp12866_c0_seq3	102	123	114	-43.1	-29.3	0.679814	((((((((((.((((((..(..&..)..))))))-))))))))))	GUUGGGGGAGUGGGAGCUGGGA&CACGUGCUCCC-CUUCUCCAAC	0.935053
comp13466_c0_seq1:2679	ana-miR164a-3p	comp13466_c0_seq1	2668	2687	2679	-43.1	-28.5	0.661253	..((((((((.((((((-(((&))).)))))).))))))))..	GGUGGAGAAGAGGAGCA-GUG&CACGUGCUCCCCUUCUCCAAC	0.991882
comp16365_c0_seq1:1348	ana-miR164a-3p	comp16365_c0_seq1	1336	1357	1348	-43.1	-31.4	0.728538	.((((((((((.((((.(.(((&))).).))))-)))))))))).	UUUGGAGAAGGUGGAGGAGGUG&CACGUGCUCC-CCUUCUCCAAC	0.480384
comp16787_c0_seq1:516	ana-miR164a-3p	comp16787_c0_seq1	504	531	516	-43.1	-28.8	0.668213	..(((((((((.(((((......(((((&)))))------)))))-)))))))))..	GGUGGAGGAGGCGGGGCCGAUCGACGUG&CACGU------GCUCC-CCUUCUCCAAC	0.979544
comp4269_c0_seq1:976	ana-miR164a-3p	comp4269_c0_seq1	964	985	976	-43.1	-28.8	0.668213	..(((.(((((((((((.((..&..)).)))))))))))-)))..	AAUGGAAGAGGGGGAGCUCGAA&CACGUGCUCCCCUUCU-CCAAC	0.980692
comp4984_c1_seq1:501	ana-miR164a-3p	comp4984_c1_seq1	488	511	501	-43.1	-28.38	0.658469	..(((((....(((((((.(((((&)))))-)))))))--..)))))..	AAUGGGGUUUUGGGGAGCUGCGUG&CACGU-GCUCCCC--UUCUCCAAC	0.993304
comp11449_c0_seq2:2568	ana-miR164a-5p	comp11449_c0_seq2	2556	2577	2568	-44.3	-31.2	0.704289	((((..(((((.((((((((((&))))))))))-)))))..))))	UGCAGCUGCCCUUGCUUCUUCA&UGGAGAAGCA-GGGCACGUGCA	0.625438
comp15488_c0_seq7:427	ana-miR164a-5p	comp15488_c0_seq7	412	436	427	-44.3	-29.5	0.665914	((((.((((....((((((((((((&))))))))))))----)))).))))	UGCGGGUGCACUUCUUGCUUUUCCA&UGGAGAAGCAGG----GCACGUGCA	0.918172
comp19437_c0_seq1:119	ana-miR164a-5p	comp19437_c0_seq1	105	128	119	-44.3	-30.2	0.681716	.(((((..((((.((((.(((((.&.))))).))))-))))--))))).	CGCGCGGCUGCCUCUGCAUCUCCG&UGGAGAAGCAG-GGCA--CGUGCA	0.805372
comp3160_c0_seq1:363	ana-miR164a-5p	comp3160_c0_seq1	353	372	363	-44.3	-29.3	0.6614	.(((((-(((((((((((...&...))))))))))).))))).	GGCGCG-GCUCUGCUUCUGAC&UGGAGAAGCAGGGCACGUGCA	0.964928
comp10238_c0_seq1:315	ana-miR164b-3p	comp10238_c0_seq1	304	324	315	-46.3	-30.7	0.663067	.((.((((((((((((((((.&.)))))))))))))))).)).	ACUUGAGAGUCAGGGUACAUC&CAUGUGCCCUGGCUCUCCAGC	0.951346
comp14361_c0_seq3:991	ana-miR164b-3p	comp14361_c0_seq3	979	1000	991	-46.3	-32.4	0.699784	((((((((.((((((((.(...&...).))))))))-))))))))	GCUGGAGAGGCCGGGGUUCCUU&CAUGUGCCCUGGC-UCUCCAGC	0.672668
comp16393_c0_seq1:996	ana-miR164b-3p	comp16393_c0_seq1	985	1005	996	-46.3	-32	0.691145	...(.((((((((((((((((&)))))))))))))))).)...	UACGUGGAGCCAGGGUACGUG&CAUGUGCCCUGGCUCUCCAGC	0.719399
comp17224_c0_seq1:362	ana-miR164b-3p	comp17224_c0_seq1	350	373	362	-46.3	-30.4	0.656587	(((((.((((((..(((((.((((&))))-)))))-.))))))-)))))	GCUGGUAGAGUUUUGGGCGCCAUG&CAUG-UGCCC-UGGCUCU-CCAGC	0.964246
comp19004_c0_seq1:1038	ana-miR164b-3p	comp19004_c0_seq1	1027	1049	1038	-46.3	-30.6	0.660907	((((((.(((((((((..(((..&..)))--))))))))).))))))	GCUGGGAAGCCAGGGUUUGCAAG&CAUGU--GCCCUGGCUCUCCAGC	0.954076
comp21918_c0_seq1:190	ana-miR164b-3p	comp21918_c0_seq1	179	199	190	-46.3	-31.4	0.678186	(((((((.(((((.(((((-((&)).)))))-))))).)))))))	GCUGGAGUGCCGGAGGUGC-UG&CAUGUGCC-CUGGCUCUCCAGC	0.856976
comp15112_c0_seq7:1469	ana-miR164b-5p	comp15112_c0_seq7	1454	1479	1469	-42.9	-28.7	0.668998	((((((....((((((((((.(((((&)))))-))))))))))----))))))	GGCAUGGGCUUGUCUUGCUUGCUCCA&UGGAG-AAGCAGGGCA----CAUGCU	0.972163
comp15112_c0_seq8:1403	ana-miR164b-5p	comp15112_c0_seq8	1388	1413	1403	-42.9	-28.7	0.668998	((((((....((((((((((.(((((&)))))-))))))))))----))))))	GGCAUGGGCUUGUCUUGCUUGCUCCA&UGGAG-AAGCAGGGCA----CAUGCU	0.973726
comp15264_c0_seq18:289	ana-miR164b-5p	comp15264_c0_seq18	278	298	289	-42.9	-28.6	0.666667	(((.(((.(((((((.(((((&))))).))))))).))).)))	AGCCUGUUCCCUGCUGCUCCA&UGGAGAAGCAGGGCACAUGCU	0.975673
comp4079_c0_seq1:395	ana-miR164b-5p	comp4079_c0_seq1	382	404	395	-42.9	-30.5	0.710956	(((((((..(((.((((((((..&..)))))))).)))--)))))))	GGCAUGUUGGCCGUGCUUCUCAU&UGGAGAAGCAGGGC--ACAUGCU	0.625438
comp9347_c1_seq1:24	ana-miR164b-5p	comp9347_c1_seq1	14	33	24	-42.9	-28.8	0.671329	(((-((((.(((((((((((.&.))))))))))).)))).)))	AGC-UGUGGCUUGCUUCUCUU&UGGAGAAGCAGGGCACAUGCU	0.962842
comp10399_c0_seq4:2355	ana-miR164c-3p	comp10399_c0_seq4	2339	2364	2355	-41.8	-27.3	0.65311	..(((((((((.....(((((((...&...)))))))-----)))))))))..	CUUGGGGAAGGGAUCAAGGGCACCUU&CAUGUGCCCU-----UCUUCCCCAUC	0.999992
comp10647_c0_seq1:1474	ana-miR164c-3p	comp10647_c0_seq1	1462	1487	1474	-41.8	-29.6	0.708134	.((((((.((((((((((....((((&))))----))))))))))-)))))).	AGUGGGGUGGGAAGGGCAUGACCAUG&CAUG----UGCCCUUCUU-CCCCAUC	0.936292
comp10647_c0_seq2:372	ana-miR164c-3p	comp10647_c0_seq2	360	385	372	-41.8	-29.6	0.708134	.((((((.((((((((((....((((&))))----))))))))))-)))))).	AGUGGGGUGGGAAGGGCAUGACCAUG&CAUG----UGCCCUUCUU-CCCCAUC	0.931191
comp11269_c0_seq1:416	ana-miR164c-3p	comp11269_c0_seq1	404	426	416	-41.8	-28.1	0.672249	..((((((((.((((.(((((..&..)))))-))))-))))))))..	UUUGGGGAAGCAAGGAGCACAAA&CAUGUGC-CCUU-CUUCCCCAUC	0.998121
comp11982_c1_seq7:47	ana-miR164c-3p	comp11982_c1_seq7	35	56	47	-41.8	-27.3	0.65311	((.(((((.(((((((.((((.&.)))).)))))))-))))).))	GGAGGGGAGGGGAGGGGGCGUC&CAUGUGCCCUUCU-UCCCCAUC	0.999996
comp12118_c0_seq5:1308	ana-miR164c-3p	comp12118_c0_seq5	1296	1317	1308	-41.8	-27.4	0.655502	..(((((((((.(((((.((..&..)).)))))-)))))))))..	AUUGGGGAGGACAGGGCUCAGG&CAUGUGCCCU-UCUUCCCCAUC	0.999984
comp13244_c2_seq2:798	ana-miR164c-3p	comp13244_c2_seq2	787	807	798	-41.8	-33.3	0.796651	.(((((((((((((((((...&...))))))))))))))))).	UGUGGGGAGGAAGGGCAUUUU&CAUGUGCCCUUCUUCCCCAUC	0.0561279
comp13971_c0_seq4:1470	ana-miR164c-3p	comp13971_c0_seq4	1459	1480	1470	-41.8	-27.4	0.655502	((((((((((((.(.((((...&...))))-).))))))))))))	GAUGGGGAAGGAUGAGCACCUU&CAUGUGC-CCUUCUUCCCCAUC	0.999967
comp14112_c0_seq5:471	ana-miR164c-3p	comp14112_c0_seq5	462	480	471	-41.8	-27.2	0.650718	((((((((--((((((.(((.&.))).))))))..))))))))	GAUGGGGA--AAGGGCUCAUC&CAUGUGCCCUUCUUCCCCAUC	0.999998
comp14508_c0_seq1:1290	ana-miR164c-3p	comp14508_c0_seq1	1277	1299	1290	-41.8	-29.7	0.710526	(((((..(((((((((((((...&...)))))))))))))--)))))	GGUGGAUGGAGGAAGGGCAUUGU&CAUGUGCCCUUCUUCC--CCAUC	0.92849
comp14890_c0_seq1:1160	ana-miR164c-3p	comp14890_c0_seq1	1150	1169	1160	-41.8	-30	0.717703	((-((((((((((((((....&....)))))))))))))).))	GA-GGGGAAGAAGGGCGACCU&CAUGUGCCCUUCUUCCCCAUC	0.87258
comp15538_c0_seq1:4978	ana-miR164c-3p	comp15538_c0_seq1	4967	4987	4978	-41.8	-28.8	0.688995	(((((.(((((-(((((((...&...))))))).)))))-)))))	GGUGGUGGAAG-AGGGCGCCGA&CAUGUGCCCUUCUUCC-CCAUC	0.980317
comp15668_c0_seq34:495	ana-miR164c-3p	comp15668_c0_seq34	483	505	495	-41.8	-28.2	0.674641	(((((.((.(((((.(((((((.&.)))))))-))))).))-)))))	GGUGGCGGUGGAAGUGGCGCAUU&CAUGUGCC-CUUCUUCC-CCAUC	0.997587
comp15668_c0_seq6:495	ana-miR164c-3p	comp15668_c0_seq6	483	505	495	-41.8	-28.2	0.674641	(((((.((.(((((.(((((((.&.)))))))-))))).))-)))))	GGUGGCGGUGGAAGUGGCGCAUU&CAUGUGCC-CUUCUUCC-CCAUC	0.996587
comp19047_c0_seq1:1062	ana-miR164c-3p	comp19047_c0_seq1	1051	1071	1062	-41.8	-27.5	0.657895	((((((((((((((.......&.......))))))))))))))	GAUGGGGGAGAAGGAUUUGAA&CAUGUGCCCUUCUUCCCCAUC	0.999954
comp19547_c0_seq1:1888	ana-miR164c-3p	comp19547_c0_seq1	1877	1897	1888	-41.8	-28.7	0.686603	..((((((((((.((((((-((&)).))))))-))))))))))..	ACUGGGGAGGAAUGGGUAC-UG&CAUGUGCCC-UUCUUCCCCAUC	0.982123
comp5494_c0_seq1:171	ana-miR164c-3p	comp5494_c0_seq1	160	184	171	-41.8	-29.08	0.695694	(((((((((((.....((((((((.&.))))))))----.)))))))))))	GAUGGGGAGGAUGUUUGGGUGCGUU&CAUGUGCCC----UUCUUCCCCAUC	0.968754
comp5883_c0_seq1:562	ana-miR164c-3p	comp5883_c0_seq1	544	572	562	-41.8	-27.3	0.65311	(((((((((.......(((.((((((...&...))))))-)))-------)))))))))	GAUGGGGAGUGUCUAUGAAGGGGCACUGU&CAUGUGCCC-UUC-------UUCCCCAUC	0.999991
comp6195_c0_seq1:1443	ana-miR164c-3p	comp6195_c0_seq1	1429	1453	1443	-41.8	-28.2	0.674641	(((((....(((((-(((((.(((((&)))))-))))).)))))----)))))	GGUGGAUCUGGAAG-AGGGCAACAUG&CAUGU-GCCCUUCUUCC----CCAUC	0.996453
comp6503_c0_seq1:342	ana-miR164c-3p	comp6503_c0_seq1	330	351	342	-41.8	-29.6	0.708134	...((.((((((((((.(((((&))))).))))))))))-))...	AUCGGCGGAGGAAGGGGACGUG&CAUGUGCCCUUCUUCC-CCAUC	0.937507
comp6651_c0_seq3:569	ana-miR164c-3p	comp6651_c0_seq3	559	579	569	-41.8	-27.9	0.667464	((-((((((((((((.((((..&..))))-)))))))))))).))	GA-GGGGAGGAAGGGUUGCAGG&CAUGUG-CCCUUCUUCCCCAUC	0.999179
comp7713_c0_seq1:552	ana-miR164c-3p	comp7713_c0_seq1	532	562	552	-41.8	-27.6	0.660287	((((((.........((((((.(((((((((&)))))))))-))))))---------))))))	GGUGGGACCCAGGAUGAAGAAGGGGUACGUG&CAUGUGCCC-UUCUUC---------CCCAUC	0.999915
comp7982_c0_seq1:2852	ana-miR164c-3p	comp7982_c0_seq1	2838	2860	2852	-41.8	-27.34	0.654067	((((((((....(((((((-(.((&)).).)))))))---.))))))))	GGUGGGGACAGCGAAGGGC-CUUG&CAUGUGCCCUUC---UUCCCCAUC	0.99999
comp8314_c0_seq1:950	ana-miR164c-3p	comp8314_c0_seq1	938	962	950	-41.8	-28.1	0.672249	((.((((((((((..((((..((((&))))-.))))--))))))))))-))	GACUGGGGAAGAAGUGGGCCCCAUG&CAUG-UGCCC--UUCUUCCCCA-UC	0.998157
comp8328_c0_seq2:252	ana-miR164c-3p	comp8328_c0_seq2	235	261	252	-41.8	-27.8	0.665072	..(((((.(((.....(((((((((((&)))))))))))-----)))-)))))..	UCUGGGGAAAGCUAUUGAGGGCAUAUG&CAUGUGCCCUU-----CUU-CCCCAUC	0.999726
comp9293_c0_seq3:1359	ana-miR164c-3p	comp9293_c0_seq3	1348	1368	1359	-41.8	-27.8	0.665072	(((.((((((((((((.....&.....)))))))))))).)))	GAUUGGGAAGAAGGGCUUGUC&CAUGUGCCCUUCUUCCCCAUC	0.999756
comp9718_c0_seq2:389	ana-miR164c-3p	comp9718_c0_seq2	378	400	389	-41.8	-27.9	0.667464	(((((((((((((..(((.(((.&.))).)))--)))))))))))))	GGUGGGGAGGAAGAUGGUUCAUC&CAUGUGCC--CUUCUUCCCCAUC	0.999163
comp10264_c0_seq1:695	ana-miR164d-3p	comp10264_c0_seq1	684	703	695	-40	-26	0.65	.(((((.((((((.(((-(((&))).))).)))))).))))).	AGGAGAUGGAGGAGAUG-GCA&UGCACGUGUUCUCCUUCUCCA	1
comp10384_c0_seq1:513	ana-miR164d-3p	comp10384_c0_seq1	501	522	513	-40	-26.3	0.6575	.((((((.(((((((.((((.(&).)))).)))))))-)))))).	GGGAGAAGGGAGAGCUUGUGGA&UGCACGUGUUCUCC-UUCUCCA	1
comp10636_c0_seq2:247	ana-miR164d-3p	comp10636_c0_seq2	236	256	247	-40	-26.8	0.67	.((((((((((((((.((...&...)).)))))))))))))).	AGGAGAGGGAGAGCAAGUUAC&UGCACGUGUUCUCCUUCUCCA	1
comp11891_c1_seq3:1058	ana-miR164d-3p	comp11891_c1_seq3	1047	1068	1058	-40	-30.7	0.7675	.((((((((((((((((.(((.&.)))-)))))))))))))))).	CGGAGGAGGAGGAUACGCUGUU&UGCA-CGUGUUCUCCUUCUCCA	0.653203
comp12903_c0_seq1:713	ana-miR164d-3p	comp12903_c0_seq1	702	721	713	-40	-26.3	0.6575	.((((((((((((.(-(((..&..))).).)))))))))))).	AGGAGAAGGAGAAGG-GUGAG&UGCACGUGUUCUCCUUCUCCA	1
comp12995_c0_seq5:355	ana-miR164d-3p	comp12995_c0_seq5	344	364	355	-40	-27.8	0.695	..((((((((((((.(((((.&.))))).))))))))))))..	CUGAGAAGGAGAAUUUGUGCU&UGCACGUGUUCUCCUUCUCCA	0.999883
comp13244_c2_seq1:611	ana-miR164d-3p	comp13244_c2_seq1	600	619	611	-40	-26.1	0.6525	.(((((((((((.((((-((.&.)).)))).))))))))))).	AGGAGGAGGAGGUUACG-GUG&UGCACGUGUUCUCCUUCUCCA	1
comp13882_c0_seq1:601	ana-miR164d-3p	comp13882_c0_seq1	590	611	601	-40	-33.6	0.84	.((((((((((((((((((.((&))-)))))))))))))))))).	AGGGGGAGGAGAAUACGUGACA&UG-CACGUGUUCUCCUUCUCCA	0.109105
comp14552_c1_seq1:238	ana-miR164d-3p	comp14552_c1_seq1	226	246	238	-40	-30.1	0.7525	.(((((((((.(((((-(((((&))))).)))))-))))))))).	CGGAGGAGGAGGAGCA-GUGCA&UGCACGUGUUC-UCCUUCUCCA	0.777289
comp15494_c9_seq17:253	ana-miR164d-3p	comp15494_c9_seq17	242	262	253	-40	-27.2	0.68	.((((((((((((.(.(((..&..))).).)))))))))))).	AGGAGGAGGAGGAGGAGUGAA&UGCACGUGUUCUCCUUCUCCA	0.99999
comp15494_c9_seq5:253	ana-miR164d-3p	comp15494_c9_seq5	242	262	253	-40	-27.2	0.68	.((((((((((((.(.(((..&..))).).)))))))))))).	AGGAGGAGGAGGAGGAGUGAA&UGCACGUGUUCUCCUUCUCCA	0.999993
comp15614_c2_seq21:1042	ana-miR164d-3p	comp15614_c2_seq21	1031	1051	1042	-40	-31.6	0.79	.((((((((((((.(((((((&))))))).)))))))))))).	CGGGGAAGGAGAAAAUGUGCA&UGCACGUGUUCUCCUUCUCCA	0.587584
comp15668_c0_seq18:722	ana-miR164d-3p	comp15668_c0_seq18	711	730	722	-40	-26.9	0.6725	.(((((((((((..(((-((.&.)).)))..))))))))))).	AGGAGGAGGAGGCGGCG-GCG&UGCACGUGUUCUCCUUCUCCA	1
comp15746_c4_seq57:1348	ana-miR164d-3p	comp15746_c4_seq57	1337	1358	1348	-40	-27	0.675	.((((((((((((.(.(..(((&)))-.).).)))))))))))).	AGGAGAGGGAGAAGGAGAGGCA&UGC-ACGUGUUCUCCUUCUCCA	0.999998
comp15857_c1_seq1:2497	ana-miR164d-3p	comp15857_c1_seq1	2485	2505	2497	-40	-26.1	0.6525	.((((((((.(((((((-(((.&.))).)))))))-)))))))).	CGGGGGGGGCGGGACAC-UGCG&UGCACGUGUUCU-CCUUCUCCA	1
comp15922_c0_seq8:1288	ana-miR164d-3p	comp15922_c0_seq8	1277	1303	1288	-40	-26.1	0.6525	.(((((((((((((...((...((((.&.))))---))---))))))))))))).	AGGAGGAGGAGGAUGAUGCCUAGUGCU&UGCAC---GU---GUUCUCCUUCUCCA	1
comp16698_c0_seq1:1048	ana-miR164d-3p	comp16698_c0_seq1	1037	1056	1048	-40	-31.2	0.78	.(((((((((((((((-((((&)))).))))))))))))))).	AGGAGAGGGAGAAUGC-UGCA&UGCACGUGUUCUCCUUCUCCA	0.618156
comp17388_c0_seq1:650	ana-miR164d-3p	comp17388_c0_seq1	638	660	650	-40	-27.6	0.69	.(((.(((((((((((((.((((&))))-)))))))))))))-))).	GGGAGGAAGGAGAACGUGAUGCA&UGCA-CGUGUUCUCCUUC-UCCA	0.999925
comp18383_c0_seq1:310	ana-miR164d-3p	comp18383_c0_seq1	299	323	310	-40	-28	0.7	.((((((((((((((((....(((.&.)))----)))))))))))))))).	AGGAGGGGGAGGAUAUGGAGAUGCG&UGCA----CGUGUUCUCCUUCUCCA	0.999783
comp19272_c0_seq1:680	ana-miR164d-3p	comp19272_c0_seq1	662	689	680	-40	-27.6	0.69	.((((((.......((((((.((((((.&.)))))).))))))-------)))))).	AGGAGAGGAAGCGUGGAGGAGGCGUGCC&UGCACGUGUUCUCC-------UUCUCCA	0.999941
comp30900_c0_seq1:632	ana-miR164d-3p	comp30900_c0_seq1	621	643	632	-40	-28.96	0.724	(((((((((((((((.....((.&.))--...)))))))))))))))	UGGAGGAGGAGAACAAUAAGGCG&UGC--ACGUGUUCUCCUUCUCCA	0.996652
comp4244_c0_seq1:464	ana-miR164d-3p	comp4244_c0_seq1	452	473	464	-40	-27.4	0.685	(((((((((.(((((.(((((.&.))))).)))))-)))))))))	UGGAGGGGGUGGAACUUGUGCC&UGCACGUGUUCU-CCUUCUCCA	0.999978
comp4563_c0_seq1:955	ana-miR164d-3p	comp4563_c0_seq1	942	963	955	-40	-28.4	0.71	((((((..(((((((((((-(((&))).)))))))))))--))))))	UGGGGAAGGGGGGAACAUG-GCA&UGCACGUGUUCUCCU--UCUCCA	0.999096
comp4906_c0_seq1:1265	ana-miR164d-3p	comp4906_c0_seq1	1253	1278	1265	-40	-27.1	0.6775	.(((.(((((((((((.(...(((((&)))))---)-)))))))))))-))).	GGGACGAGGGAGAGCAGCGAAGUGCA&UGCAC---G-UGUUCUCCUUC-UCCA	0.999994
comp9639_c1_seq2:240	ana-miR164d-3p	comp9639_c1_seq2	229	248	240	-40	-28	0.7	((((((.((((((.(((-((.&.)).))).)))))).))))))	UGGAGACGGAGAAGGCG-GCU&UGCACGUGUUCUCCUUCUCCA	0.999756
comp13049_c0_seq4:409	ana-miR164e-3p	comp13049_c0_seq4	390	418	409	-45.8	-31.8	0.694323	((((((((..((((.....(((((.((((&)))).)))))-----))))--))))))))	UGAUGGGGUUGAGAUCCAUGGGGCUCAUG&CAUGUGCCCC-----UCUU--CCCCAUCA	0.754781
comp13397_c1_seq4:1299	ana-miR164e-3p	comp13397_c1_seq4	1287	1308	1299	-45.8	-34.3	0.748908	....(((((((((((((((.((&)).)))))))))))))))....	AAUGGGGGAGGAGGGGCAUCUG&CAUGUGCCCCUCUUCCCCAUCA	0.236291
comp13397_c1_seq7:484	ana-miR164e-3p	comp13397_c1_seq7	472	493	484	-45.8	-34.3	0.748908	....(((((((((((((((.((&)).)))))))))))))))....	AAUGGGGGAGGAGGGGCAUCUG&CAUGUGCCCCUCUUCCCCAUCA	0.319615
comp15061_c0_seq14:460	ana-miR164e-3p	comp15061_c0_seq14	445	473	460	-45.8	-30.6	0.668122	((((((((...(((((((....((((((.&.))))))----)))))))---))))))))	UGAUGGGGUGGAAGAGGGUGAAGCGCGUU&CAUGUGC----CCCUCUU---CCCCAUCA	0.956654
comp16435_c0_seq1:1309	ana-miR164e-3p	comp16435_c0_seq1	1297	1319	1309	-45.8	-31.9	0.696507	(((-(((.((((((((.(((((((&)))))))-))))))))-))).)))	UGA-GGGAGAGGAGGGUGCAUGUG&CAUGUGC-CCCUCUUC-CCCAUCA	0.745154
comp3374_c0_seq1:1364	ana-miR164e-3p	comp3374_c0_seq1	1342	1373	1364	-45.8	-32.7	0.713974	.(((((.(((((.........(((((((((((&)))))))))))---------)))))-))))).	GGGUGGUGGAGGCAAGUUGUUGGGGGCGCAUG&CAUGUGCCCCU---------CUUCC-CCAUCA	0.554565
comp4563_c0_seq1:951	ana-miR164e-3p	comp4563_c0_seq1	938	960	951	-45.8	-35.8	0.781659	(((.(((((((((((((.(((((&))))).)))))))))))))-)))	UGGCUGGGGAAGGGGGGAACAUG&CAUGUGCCCCUCUUCCCCA-UCA	0.0741281
comp11382_c0_seq1:411	ana-miR166a-3p	comp11382_c0_seq1	400	423	411	-44.1	-30.6	0.693878	(((((((.((((...(((((((((&)))))))))---)))).)))))))	GGGGAAUUAAGCAUCUUGGUCCGA&UCGGACCAG---GCUUCAUUCCCC	0.571392
comp13811_c0_seq1:765	ana-miR166a-3p	comp13811_c0_seq1	754	774	765	-44.1	-32.3	0.732426	.((((((((((((.(((((..&..))))).)))))))))))).	AGGGAAUGAAGCUGGGUCCUC&UCGGACCAGGCUUCAUUCCCC	0.319615
comp13811_c0_seq7:857	ana-miR166a-3p	comp13811_c0_seq7	846	866	857	-44.1	-32.3	0.732426	.((((((((((((.(((((..&..))))).)))))))))))).	AGGGAAUGAAGCUGGGUCCUC&UCGGACCAGGCUUCAUUCCCC	0.357804
comp13873_c0_seq6:784	ana-miR166a-3p	comp13873_c0_seq6	772	793	784	-44.1	-30.3	0.687075	.((((..((((((((((((...&...))))))))))))-.)))).	AGGGACUUGAGGCCUGGUCAAC&UCGGACCAGGCUUCA-UUCCCC	0.618156
comp13926_c0_seq1:465	ana-miR166a-3p	comp13926_c0_seq1	454	474	465	-44.1	-32.5	0.736961	.((((((((((((((((.(..&..).)))))))))))))))).	AGGGAAUGAGGCCUGGUGUAG&UCGGACCAGGCUUCAUUCCCC	0.306388
comp13926_c0_seq3:291	ana-miR166a-3p	comp13926_c0_seq3	280	300	291	-44.1	-32.5	0.736961	.((((((((((((((((.(..&..).)))))))))))))))).	AGGGAAUGAGGCCUGGUGUAG&UCGGACCAGGCUUCAUUCCCC	0.292903
comp14904_c0_seq1:924	ana-miR166a-3p	comp14904_c0_seq1	913	933	924	-44.1	-29.2	0.662132	..((((..((((((((((((.&.))))))))))))..))))..	CUGGAGGAAAGCCUGGUCCGC&UCGGACCAGGCUUCAUUCCCC	0.890771
comp15253_c3_seq2:1600	ana-miR166a-3p	comp15253_c3_seq2	1587	1610	1600	-44.1	-29.5	0.668934	.(((((((((..(((((((.(((.&.)))-)))))))--))))))))).	AGGGAGUGGAAUGCCUGGUGCUGG&UCGG-ACCAGGC--UUCAUUCCCC	0.845525
comp15474_c1_seq4:370	ana-miR166a-3p	comp15474_c1_seq4	359	379	370	-44.1	-37.4	0.848073	..((((((((((((((((((.&.))))))))))))))))))..	CUGGGAUGAAGCCUGGUCCGG&UCGGACCAGGCUUCAUUCCCC	0.0741281
comp15484_c4_seq205:215	ana-miR166a-3p	comp15484_c4_seq205	202	224	215	-44.1	-30.6	0.693878	((((.((((.((.((((((((((&))))))))))-))-)))).))))	GGGGUGUGGUGGACUUGGUCCGA&UCGGACCAGG-CU-UCAUUCCCC	0.56306
comp13718_c0_seq1:1151	ana-miR166b-5p	comp13718_c0_seq1	1140	1160	1151	-37.5	-26.1	0.696	.(((((((((((((.((((((&)))))).))))))))))))).	CUUUGGAUCAGAGGUCAUUCC&GGAAUGUCUUCUGGUUCGAGA	0.750014
comp14154_c0_seq2:2011	ana-miR166b-5p	comp14154_c0_seq2	2000	2021	2011	-37.5	-28.3	0.754667	..(((((((((((((.((((((&))))))-)))))))))))))..	CGUCGAACCAGGAGACCAUUCU&GGAAUG-UCUUCUGGUUCGAGA	0.206307
comp14893_c2_seq17:552	ana-miR166b-5p	comp14893_c2_seq17	540	562	552	-37.5	-26.82	0.7152	(((.(((((((((((((....((&))-...)))))))))))))-)))	UCUCCGGACCGGAAGACUUCGCC&GG-AAUGUCUUCUGGUUCG-AGA	0.610732
comp14893_c2_seq18:552	ana-miR166b-5p	comp14893_c2_seq18	540	562	552	-37.5	-26.82	0.7152	(((.(((((((((((((....((&))-...)))))))))))))-)))	UCUCCGGACCGGAAGACUUCGCC&GG-AAUGUCUUCUGGUUCG-AGA	0.603164
comp14893_c2_seq2:552	ana-miR166b-5p	comp14893_c2_seq2	540	562	552	-37.5	-26.82	0.7152	(((.(((((((((((((....((&))-...)))))))))))))-)))	UCUCCGGACCGGAAGACUUCGCC&GG-AAUGUCUUCUGGUUCG-AGA	0.595449
comp15135_c0_seq1:483	ana-miR166b-5p	comp15135_c0_seq1	472	493	483	-37.5	-25.4	0.677333	.((..((((((((((.((((((&))))))-))))))))))..)).	GCUGAGACCAGGAGGCCAUUCC&GGAAUG-UCUUCUGGUUCGAGA	0.980692
comp15193_c1_seq6:1896	ana-miR166b-5p	comp15193_c1_seq6	1884	1905	1896	-37.5	-26.4	0.704	.(((((.((((((((((..(((&)))..))))))))))-))))).	CCUCGAGACCGGAAGGCUGUCU&GGAAUGUCUUCUGGU-UCGAGA	0.702713
comp11043_c0_seq1:410	ana-miR166c-3p	comp11043_c0_seq1	399	420	410	-40.3	-27	0.669975	......((((((((.(((((((&)))))))-))))))))......	UAAUUAAAGCCUGGUUCCGAGA&UCUCGGA-CCAGGCUUCAUUCU	0.936292
comp12634_c0_seq2:461	ana-miR166c-3p	comp12634_c0_seq2	450	476	461	-40.3	-26.2	0.650124	.....((((((((((((......((((&))))------)))))))))))).....	ACUAGGGAGCCUGGUCCAGUUCAGGGA&UCUC------GGACCAGGCUUCAUUCU	0.992338
comp15474_c1_seq3:1240	ana-miR166c-3p	comp15474_c1_seq3	1229	1248	1240	-40.3	-35.9	0.890819	((((((((((((((((((-((&)).))))))))))))))))))	GGGAUGAAGCCUGGUCCG-GA&UCUCGGACCAGGCUUCAUUCU	0.0917851
comp15820_c1_seq3:1123	ana-miR166c-3p	comp15820_c1_seq3	1112	1131	1123	-40.3	-36.4	0.903226	((((((((((((((((((-((&)).))))))))))))))))))	GGAAUGAAGCCUGGUCCG-GA&UCUCGGACCAGGCUUCAUUCU	0.0190707
comp15921_c0_seq12:882	ana-miR166c-3p	comp15921_c0_seq12	871	891	882	-40.3	-26.8	0.665012	((((((((((((((..(((((&)))))..))))))))))))))	AGGAUGGGGUUUGGGUCGGGA&UCUCGGACCAGGCUUCAUUCU	0.965597
comp15921_c0_seq22:781	ana-miR166c-3p	comp15921_c0_seq22	770	790	781	-40.3	-26.8	0.665012	((((((((((((((..(((((&)))))..))))))))))))))	AGGAUGGGGUUUGGGUCGGGA&UCUCGGACCAGGCUUCAUUCU	0.956654
comp15921_c0_seq7:835	ana-miR166c-3p	comp15921_c0_seq7	824	844	835	-40.3	-26.8	0.665012	((((((((((((((..(((((&)))))..))))))))))))))	AGGAUGGGGUUUGGGUCGGGA&UCUCGGACCAGGCUUCAUUCU	0.963551
comp15558_c1_seq1:5011	ana-miR166d-5p	comp15558_c1_seq1	5001	5017	5011	-43.2	-29.2	0.675926	(((((-(((((((((---(((&)))...))))))))).)))))	CCUCG-GCCGGCCGA---UCC&GGAAUGUUGGCUGGCUCGAGG	0.854195
comp4290_c0_seq1:646	ana-miR166d-5p	comp4290_c0_seq1	628	655	646	-43.2	-30.2	0.699074	(((((((((.......((((((((((((&))))))))))))-------)))))))))	UCUCGAGUCCAAACAUGGCCGAUAUUCC&GGAAUGUUGGCU-------GGCUCGAGG	0.678911
comp4290_c0_seq2:990	ana-miR166d-5p	comp4290_c0_seq2	972	999	990	-43.2	-30.2	0.699074	(((((((((.......((((((((((((&))))))))))))-------)))))))))	UCUCGAGUCCAAACAUGGCCGAUAUUCC&GGAAUGUUGGCU-------GGCUCGAGG	0.685034
comp4861_c0_seq1:280	ana-miR166d-5p	comp4861_c0_seq1	265	289	280	-43.2	-32.3	0.747685	((((((((....(((((((((((((&)))))))))))))----))))))))	CUUCGGGCUCUUCAGCCAACAUUUC&GGAAUGUUGGCUG----GCUCGAGG	0.0917851
comp9550_c0_seq2:922	ana-miR166d-5p	comp9550_c0_seq2	912	931	922	-43.2	-28.9	0.668981	((((((((((-(.((((((((&)))))))).).))))))))))	CCUCGAGUCA-CAAACGUUCC&GGAAUGUUGGCUGGCUCGAGG	0.886483
comp14848_c0_seq4:252	ana-miR166e-5p	comp14848_c0_seq4	241	261	252	-41.1	-27.5	0.6691	..(((.((((((((((((.((&)).)))))))))))).)))..	GGUCGUGCCGGACGACAUACC&GGAAUGUUGUCUGGCUCGAGG	0.892854
comp7083_c0_seq1:6677	ana-miR166e-5p	comp7083_c0_seq1	6666	6686	6677	-41.1	-31.2	0.759124	.(((((((((((((((((((.&.))))))))))))))))))).	UCUUGAGCCAGAUAACAUUUG&GGAAUGUUGUCUGGCUCGAGG	0.0190707
comp15332_c0_seq10:1035	ana-miR166f-5p	comp15332_c0_seq10	1024	1044	1035	-39.7	-25.9	0.652393	....(((((((((((((.(((&))).)))))))))))))....	AGAAGGGCCAGACAGCACUUC&GGAAUGCUGUCUGGUUCGAGA	0.992189
comp15332_c0_seq17:859	ana-miR166f-5p	comp15332_c0_seq17	848	868	859	-39.7	-25.9	0.652393	....(((((((((((((.(((&))).)))))))))))))....	AGAAGGGCCAGACAGCACUUC&GGAAUGCUGUCUGGUUCGAGA	0.992037
comp15981_c0_seq1:454	ana-miR166f-5p	comp15981_c0_seq1	442	465	454	-39.7	-26	0.654912	.((((..(((((((..((((((((&))))))))--)))))))-.)))).	GUUCGUCACCGGACUUGGCGUUCC&GGAAUGCU--GUCUGGU-UCGAGA	0.981422
comp16401_c0_seq1:199	ana-miR166f-5p	comp16401_c0_seq1	189	215	199	-39.7	-26.6	0.670025	(((((-((((((((((((.......(((&)))-------)))))))))))).)))))	UCUUG-GCCGGACAGCAUGUGGACAUCC&GGA-------AUGCUGUCUGGUUCGAGA	0.960633
comp15593_c0_seq8:3600	ana-miR166g-3p	comp15593_c0_seq8	3590	3611	3600	-42	-27.3	0.65	((((-(((((((((...((((((&))))))--.))))))))).))))	GGAA-GGAGCCUGGGGGCUGGGA&UCUCGG--ACCAGGCUUCAUUCC	0.98852
comp15820_c1_seq7:673	ana-miR166g-3p	comp15820_c1_seq7	662	681	673	-42	-37.9	0.902381	((((((((((((((((((-((&)).))))))))))))))))))	GGGAUGAAGCCUGGUCCG-GA&UCUCGGACCAGGCUUCAUUCC	0.0561279
comp3282_c0_seq1:1707	ana-miR166g-3p	comp3282_c0_seq1	1693	1716	1707	-42	-27.6	0.657143	(((((((((((...(((((.((..&..)).)))))---)))))))))))	GGGAUGAAGCCUAAUGGUUGGAUU&UCUCGGACCA---GGCUUCAUUCC	0.967528
comp15798_c2_seq6:2084	ana-miR167a-5p	comp15798_c2_seq6	2073	2093	2084	-38.9	-31	0.796915	.((((((.(((((((((((..&..))))))))))).)))))).	GAGAUCAGGCUGGCAGCUUGU&UGAAGCUGCCAGCAUGAUCUA	0.666305
comp15798_c2_seq8:2089	ana-miR167a-5p	comp15798_c2_seq8	2078	2098	2089	-38.9	-31	0.796915	.((((((.(((((((((((..&..))))))))))).)))))).	GAGAUCAGGCUGGCAGCUUGU&UGAAGCUGCCAGCAUGAUCUA	0.659817
comp15837_c1_seq11:2026	ana-miR167a-5p	comp15837_c1_seq11	2014	2034	2026	-38.9	-26	0.66838	..((.(((((((((((((-(((&))).)))))))))))))-))..	AUGACUCAUGCUGGUGGC-UCA&UGAAGCUGCCAGCAUGA-UCUA	0.999907
comp15837_c1_seq1:1774	ana-miR167a-5p	comp15837_c1_seq1	1762	1782	1774	-38.9	-26	0.66838	..((.(((((((((((((-(((&))).)))))))))))))-))..	AUGACUCAUGCUGGUGGC-UCA&UGAAGCUGCCAGCAUGA-UCUA	0.999891
comp5604_c0_seq1:649	ana-miR167a-5p	comp5604_c0_seq1	638	658	649	-38.9	-25.6	0.658098	..(((.(((((((((((....&....))))))))))).)))..	AUGGUGGUGCUGGUAGCAGCG&UGAAGCUGCCAGCAUGAUCUA	0.999984
comp6516_c0_seq1:1027	ana-miR167a-5p	comp6516_c0_seq1	1016	1036	1027	-38.9	-26	0.66838	.....((((((((((((.(((&))).)))))))))))).....	UUUCCCAUGCUGGUAGCCUCA&UGAAGCUGCCAGCAUGAUCUA	0.999885
comp10058_c0_seq1:564	ana-miR167b-3p	comp10058_c0_seq1	550	573	564	-38.4	-25.12	0.654167	((((((((.....((((((((((.&.))))))))))---..))))))))	GGUGAGGCAACAACCAUAUGAUUC&AGAUCAUAUGG---CAGCUUCACC	0.99754
comp12046_c0_seq4:367	ana-miR167b-3p	comp12046_c0_seq4	356	375	367	-38.4	-25.5	0.664062	(((((((((((((((-((((.&.)))).)))))))))))))))	GGUGGAGCUGUUGUG-GAUUC&AGAUCAUAUGGCAGCUUCACC	0.989164
comp13397_c1_seq8:1293	ana-miR167b-3p	comp13397_c1_seq8	1280	1302	1293	-38.4	-25.8	0.671875	(((((((((((..(((..((((.&.))))..)))--)))))))))))	GGUGGAGCUGUAUCAUUGGGUCA&AGAUCAUAUG--GCAGCUUCACC	0.970508
comp14552_c0_seq2:1354	ana-miR167b-3p	comp14552_c0_seq2	1342	1363	1354	-38.4	-25.4	0.661458	(((((((((..((((((((...&...))))))))-.)))))))))	GGUGGAGCUCCCCAUGUGAGGA&AGAUCAUAUGG-CAGCUUCACC	0.990888
comp16929_c0_seq1:1730	ana-miR167b-3p	comp16929_c0_seq1	1718	1738	1730	-38.4	-26	0.677083	(((((((((((.((.(((-(((&))).))).))-)))))))))))	GGUGGAGCUGCACAAAUG-UCU&AGAUCAUAUG-GCAGCUUCACC	0.953184
comp5189_c0_seq1:2714	ana-miR167b-3p	comp5189_c0_seq1	2703	2724	2714	-38.4	-28.3	0.736979	(((((((((((((.((((....&....))))-)))))))))))))	GGUGAGGCUGCCAUUGUGUAUG&AGAUCAUA-UGGCAGCUUCACC	0.319615
comp5460_c0_seq2:992	ana-miR167b-3p	comp5460_c0_seq2	982	1000	992	-38.4	-25.8	0.671875	(((((((-((((-(((((((.&.))))))).)))).)))))))	GGUGGGG-UGCC-UGUGAUCA&AGAUCAUAUGGCAGCUUCACC	0.967528
comp8143_c0_seq1:434	ana-miR167b-3p	comp8143_c0_seq1	423	442	434	-38.4	-25.7	0.669271	((((((((((((((-(((...&...))).))))))))))))))	GGUGGAGCUGUCAU-UGACGC&AGAUCAUAUGGCAGCUUCACC	0.977039
comp14834_c0_seq1:932	ana-miR167b-5p	comp14834_c0_seq1	920	941	932	-42.1	-28.3	0.672209	.((((.((((((((((((....&....)))))))))))).)))).	ACAGGCCAUGCUGGCAGUAGAU&UGAAGCUGCCAGCAUGAUCUGA	0.972163
comp18965_c0_seq1:2032	ana-miR167b-5p	comp18965_c0_seq1	2018	2041	2032	-42.1	-28.2	0.669834	.(((..((((((..(((((((((.&.)))))))))..))))))--))).	CCAGCCGUCAUGGCGGCAGCUUCC&UGAAGCUGCCAGCAUGAU--CUGA	0.978328
comp8235_c0_seq1:1309	ana-miR167b-5p	comp8235_c0_seq1	1288	1322	1309	-42.1	-28	0.665083	(((((((.........((((((((....((((((.&.))))))----))))))))---------)))))))	UCAGAUCUCUGCAAGAAUGCUGGCUCUUGGCUUCU&UGAAGCU----GCCAGCAU---------GAUCUGA	0.998326
comp11553_c0_seq3:1171	ana-miR167c-5p	comp11553_c0_seq3	1160	1182	1171	-40.3	-27.6	0.684864	.(((((((.(((((..(((((((&)))))))--))))).))))))).	AGGAUCAUACUGGCUCAGCUUCA&UGAAGCU--GCCAGCGUGAUCUA	0.964246
comp11553_c0_seq4:1172	ana-miR167c-5p	comp11553_c0_seq4	1161	1183	1172	-40.3	-27.6	0.684864	.(((((((.(((((..(((((((&)))))))--))))).))))))).	AGGAUCAUACUGGCUCAGCUUCA&UGAAGCU--GCCAGCGUGAUCUA	0.968147
comp15798_c2_seq1:2011	ana-miR167c-5p	comp15798_c2_seq1	2000	2020	2011	-40.3	-33.6	0.833747	.((((((.(((((((((((..&..))))))))))).)))))).	GAGAUCAGGCUGGCAGCUUGU&UGAAGCUGCCAGCGUGAUCUA	0.618156
comp15798_c2_seq5:2016	ana-miR167c-5p	comp15798_c2_seq5	2005	2025	2016	-40.3	-33.6	0.833747	.((((((.(((((((((((..&..))))))))))).)))))).	GAGAUCAGGCUGGCAGCUUGU&UGAAGCUGCCAGCGUGAUCUA	0.639588
comp18444_c0_seq1:3788	ana-miR167c-5p	comp18444_c0_seq1	3775	3797	3788	-40.3	-27.3	0.677419	.((((.((..(((((((((((((&)))))))))))))--)).)))).	AAGAUGGCUGGUUGGCAGCUUUA&UGAAGCUGCCAGC--GUGAUCUA	0.983449
comp20138_c0_seq1:499	ana-miR167c-5p	comp20138_c0_seq1	487	508	499	-40.3	-27.2	0.674938	.(((.(((.(.((((((((((.&.)))))))))).).)))-))).	CGGAUUCAGGGUGGCGGCUUCC&UGAAGCUGCCAGCGUGA-UCUA	0.986348
comp5430_c0_seq2:828	ana-miR167c-5p	comp5430_c0_seq2	817	836	828	-40.3	-26.9	0.667494	(((((((((((((-((((...&...)))).)))))))))))))	UGGGUCAUGCUGG-AGCUAUU&UGAAGCUGCCAGCGUGAUCUA	0.994148
comp13583_c0_seq11:490	ana-miR167d-3p	comp13583_c0_seq11	478	498	490	-37.9	-25.9	0.683377	((((((((.((((-((((((..&..)))))).))))-))))))))	GGUGGAGCUUGCC-CAUGGUGG&AGAUCAUGUGGCA-GUUUCACC	0.933791
comp13583_c0_seq9:365	ana-miR167d-3p	comp13583_c0_seq9	353	373	365	-37.9	-25.9	0.683377	((((((((.((((-((((((..&..)))))).))))-))))))))	GGUGGAGCUUGCC-CAUGGUGG&AGAUCAUGUGGCA-GUUUCACC	0.937507
comp15696_c0_seq20:980	ana-miR167d-3p	comp15696_c0_seq20	969	991	980	-37.9	-25.3	0.667546	((((((((((((..(((..((((&))))--)))..))))))))))))	GGUGGAAUUGCCUAGUGGGGUCU&AGAU--CAUGUGGCAGUUUCACC	0.997633
comp15912_c0_seq16:7010	ana-miR167d-3p	comp15912_c0_seq16	6999	7019	7010	-37.9	-25.38	0.669657	(((((.(((((((((...(((&)))...))))))))).)))))	GGUGAUACUGCCACGCCUUCU&AGAUCAUGUGGCAGUUUCACC	0.997017
comp17259_c0_seq1:1123	ana-miR167d-3p	comp17259_c0_seq1	1107	1132	1123	-37.9	-25.46	0.671768	((((.........(((((((((((((&)))))))))))))-----....))))	GGUGCUGUUUUUAUGCCACAUGGUCU&AGAUCAUGUGGCA-----GUUUCACC	0.994787
comp17655_c0_seq1:650	ana-miR167d-3p	comp17655_c0_seq1	639	659	650	-37.9	-26.5	0.699208	.(((((((((..(((((((((&)))))))))..))))))))).	AGUGAGGCUGAGGCAUGAUCU&AGAUCAUGUGGCAGUUUCACC	0.83946
comp19515_c0_seq1:129	ana-miR167d-3p	comp19515_c0_seq1	118	140	129	-37.9	-24.9	0.656992	((((((((((((..(((((....&....)))))--))))))))))))	GGUGAAGCUGUCGAGCAUGGAAA&AGAUCAUGU--GGCAGUUUCACC	0.99962
comp14653_c3_seq1:841	ana-miR167d-5p	comp14653_c3_seq1	828	850	841	-39.8	-27.1	0.680905	(((((.(((((((((.(((.(((&))).))).)))))))))-)))))	UGAGGCUCAUGCUGGGAGUGUCA&UGAAGCUGCCAGCAUGA-UCUUA	0.998861
comp15798_c2_seq10:2862	ana-miR167d-5p	comp15798_c2_seq10	2850	2871	2862	-39.8	-32.2	0.809045	.(((((((.(((((((((((..&..))))))))))).))))))).	AGAGAUCAGGCUGGCAGCUUGU&UGAAGCUGCCAGCAUGAUCUUA	0.672668
comp15798_c2_seq11:2016	ana-miR167d-5p	comp15798_c2_seq11	2004	2025	2016	-39.8	-32.2	0.809045	.(((((((.(((((((((((..&..))))))))))).))))))).	AGAGAUCAGGCUGGCAGCUUGU&UGAAGCUGCCAGCAUGAUCUUA	0.646461
comp15798_c2_seq12:2011	ana-miR167d-5p	comp15798_c2_seq12	1999	2020	2011	-39.8	-32.2	0.809045	.(((((((.(((((((((((..&..))))))))))).))))))).	AGAGAUCAGGCUGGCAGCUUGU&UGAAGCUGCCAGCAUGAUCUUA	0.666305
comp4775_c0_seq1:104	ana-miR167d-5p	comp4775_c0_seq1	91	113	104	-39.8	-31.5	0.791457	.(((.(((((((((((((((.((&)).)))))))))))))))-))).	AAGGUAUCAUGCUGGCAGCUGCA&UGAAGCUGCCAGCAUGAU-CUUA	0.719399
comp5756_c0_seq1:562	ana-miR167d-5p	comp5756_c0_seq1	550	571	562	-39.8	-26.1	0.655779	.(((.(((((((((((((....&....))))))))))))).))).	CAAGUUCAUGCUGGUGGCGAAG&UGAAGCUGCCAGCAUGAUCUUA	0.999942
comp9114_c0_seq1:1679	ana-miR167d-5p	comp9114_c0_seq1	1665	1688	1679	-39.8	-26	0.653266	.(((((..(((((((((((((...&...)))))))))))))--))))).	CAGGGUUCCAUGCUGGUAGCUCUU&UGAAGCUGCCAGCAUG--AUCUUA	0.99998
comp9325_c1_seq2:1184	ana-miR167d-5p	comp9325_c1_seq2	1170	1193	1184	-39.8	-29.3	0.736181	.(((((.(.((.((((((((((((&))))))))))))-))-).))))).	GAAGAUGGUUGACUGGCAGCUUCA&UGAAGCUGCCAG-CA-UGAUCUUA	0.862379
comp14711_c0_seq1:2339	ana-miR168a-3p	comp14711_c0_seq1	2328	2347	2339	-39	-26.1	0.669231	...(((((((..-((((((((&))))))))...)))))))...	CUCCAGUUGAAA-AAGGCGGG&CCCGCCUUGCAUCAACUGAAU	0.994787
comp14940_c0_seq2:1885	ana-miR168a-3p	comp14940_c0_seq2	1874	1894	1885	-39	-25.6	0.65641	...((((((((((((((....&....))))))))))))))...	GUCCAGUUGAUGCAAGGGAAC&CCCGCCUUGCAUCAACUGAAU	0.998816
comp15461_c1_seq25:5373	ana-miR168a-3p	comp15461_c1_seq25	5362	5382	5373	-39	-26.9	0.689744	..(((((((((((.(((((..&..))))).)))))))))))..	CAUCAGUUGAUGUUGGGCGAU&CCCGCCUUGCAUCAACUGAAU	0.962842
comp15461_c1_seq95:5421	ana-miR168a-3p	comp15461_c1_seq95	5410	5430	5421	-39	-26.9	0.689744	..(((((((((((.(((((..&..))))).)))))))))))..	CAUCAGUUGAUGUUGGGCGAU&CCCGCCUUGCAUCAACUGAAU	0.942139
comp15797_c0_seq4:2067	ana-miR168a-3p	comp15797_c0_seq4	2056	2080	2067	-39	-28.1	0.720513	...(((((((((((....((((((.&.))))))----)))))))))))...	GUCCGGUUGAUGCACACAAGGCGGU&CCCGCCU----UGCAUCAACUGAAU	0.713943
comp10813_c0_seq4:740	ana-miR168a-5p	comp10813_c0_seq4	730	749	740	-43.7	-30.3	0.693364	..(((-(((((((((((((..&..))))))))))))).)))..	AACCC-ACCUGCACCAAGUUU&UCGCUUGGUGCAGGUCGGGAA	0.587584
comp12799_c0_seq2:339	ana-miR168a-5p	comp12799_c0_seq2	329	346	339	-43.7	-28.9	0.661327	..((((((((---((((((((&))))))))...))))))))..	GACCCGACCU---CCGAGCGA&UCGCUUGGUGCAGGUCGGGAA	0.946428
comp12995_c0_seq4:440	ana-miR168a-5p	comp12995_c0_seq4	428	449	440	-43.7	-28.5	0.652174	(((((((.((((((((((((..&..))))))))))))-)))))))	UUCCUGAGCCUGUGCUGGGCAU&UCGCUUGGUGCAGG-UCGGGAA	0.993304
comp14057_c0_seq2:599	ana-miR168a-5p	comp14057_c0_seq2	588	608	599	-43.7	-28.9	0.661327	....((((((((((((.((((&)))).))))))))))))....	CUGGCGGCUUGCACCACGCGA&UCGCUUGGUGCAGGUCGGGAA	0.94745
comp15649_c1_seq2:1289	ana-miR168a-5p	comp15649_c1_seq2	1278	1297	1289	-43.7	-29.7	0.679634	...((((((((((((.-((..&..))..))))))))))))...	GGACCGACCUGCACCU-GCAC&UCGCUUGGUGCAGGUCGGGAA	0.845525
comp15821_c0_seq3:2702	ana-miR168a-5p	comp15821_c0_seq3	2686	2711	2702	-43.7	-31.2	0.713959	.((((((.....((((((.(((((((&))))))).))))))-----)))))).	CUCCUGAGAUUUCCUGCAGCAGGCGA&UCGCUUGGUGCAGG-----UCGGGAA	0.221443
comp15821_c0_seq7:2658	ana-miR168a-5p	comp15821_c0_seq7	2642	2667	2658	-43.7	-31.2	0.713959	.((((((.....((((((.(((((((&))))))).))))))-----)))))).	CUCCUGAGAUUUCCUGCAGCAGGCGA&UCGCUUGGUGCAGG-----UCGGGAA	0.265142
comp15880_c1_seq13:798	ana-miR168a-5p	comp15880_c1_seq13	789	807	798	-43.7	-28.6	0.654462	((((((--((((((((((((.&.))))))))))))..))))))	UUCCCG--CUGCACUAGGUGG&UCGCUUGGUGCAGGUCGGGAA	0.98852
comp16878_c0_seq1:259	ana-miR168a-5p	comp16878_c0_seq1	244	268	259	-43.7	-29	0.663616	((((((....((((((((((((.(.&.).))))))))))))----))))))	UUCCCGCUGCACCUGCAUCGGGGGC&UCGCUUGGUGCAGGU----CGGGAA	0.924237
comp10388_c0_seq1:1617	ana-miR169a-3p	comp10388_c0_seq1	1606	1626	1617	-34.7	-23.1	0.665706	..(((((((((((((..((((&))))..)))))))))))))..	CAUAGCCGAGGACAAGCUGCU&GGCAAGUUGUUUUUGGCUACA	0.999795
comp12854_c2_seq2:1650	ana-miR169a-3p	comp12854_c2_seq2	1641	1659	1650	-34.7	-22.8	0.657061	.((((((.--(((((((((((&)))))))))))...)))))).	CGUGGCUC--AACAGCUUGCU&GGCAAGUUGUUUUUGGCUACA	0.999994
comp13059_c0_seq1:1035	ana-miR169a-3p	comp13059_c0_seq1	1024	1045	1035	-34.7	-23.38	0.673775	.((((((...((((.(((((((&)))))))-))))...)))))).	AGUAGCCUAUGACAUACUUGCU&GGCAAGU-UGUUUUUGGCUACA	0.998925
comp13132_c0_seq1:1802	ana-miR169a-3p	comp13132_c0_seq1	1790	1820	1802	-34.7	-23	0.662824	(((((((((.(((((.........(((((((&)))))))---------)))))-)))))))))	UGUGGCCAAGGAACACAAAAGGCUGCUUGCU&GGCAAGU---------UGUUU-UUGGCUACA	0.999893
comp14417_c1_seq2:1501	ana-miR169a-3p	comp14417_c1_seq2	1491	1510	1501	-34.7	-24.1	0.694524	.((((((.-(((((.((((((&)))))).)))))..)))))).	AGUGGCCC-AAACACCUUGCC&GGCAAGUUGUUUUUGGCUACA	0.968147
comp14564_c0_seq13:449	ana-miR169a-3p	comp14564_c0_seq13	439	458	449	-34.7	-25.1	0.723343	((((-(((((((((((.((((&)))).))))))))))).))))	UGUA-CCAAAGACAACAUGCC&GGCAAGUUGUUUUUGGCUACA	0.754781
comp15145_c0_seq7:1158	ana-miR169a-3p	comp15145_c0_seq7	1148	1169	1158	-34.7	-23.3	0.67147	(((((((-(((((((((..(((.&.)))--))))))))).)))))))	UGUGGCC-AAGGCAACUGGUGCA&GGCA--AGUUGUUUUUGGCUACA	0.999163
comp15494_c4_seq8:894	ana-miR169a-3p	comp15494_c4_seq8	883	904	894	-34.7	-25.9	0.746398	(((((((((.((((((...(((&)))-..)))))).)))))))))	UGUAGCCGAUAACAGCGGAGCC&GGC-AAGUUGUUUUUGGCUACA	0.528077
comp16584_c0_seq1:2435	ana-miR169a-3p	comp16584_c0_seq1	2424	2446	2435	-34.7	-23.8	0.685879	(((((((((.(((.(((..((((&))))--))).))).)))))))))	UGUGGCCAACAACUACUUGUGCC&GGCA--AGUUGUUUUUGGCUACA	0.992484
comp16999_c0_seq1:121	ana-miR169a-3p	comp16999_c0_seq1	111	130	121	-34.7	-24	0.691643	.(((-((((((((..((((((&))))))..)))))))).))).	AGUA-CCAGAAACUUCUUGCC&GGCAAGUUGUUUUUGGCUACA	0.977039
comp17868_c0_seq1:413	ana-miR169a-3p	comp17868_c0_seq1	399	424	413	-34.7	-23.5	0.677233	.((((((((((...(((((...((((&))))--.)))))---)))))))))).	AGUGGCCAGAGUUCGCGACCGAUGCC&GGCA--AGUUGU---UUUUGGCUACA	0.998009
comp20257_c0_seq1:496	ana-miR169a-3p	comp20257_c0_seq1	485	509	496	-34.7	-23.4	0.674352	....(((((((((....((((((((&))))))))----)))))))))....	ACAUGCCAAGAGCCCUGAACUUGCC&GGCAAGUU----GUUUUUGGCUACA	0.998509
comp4285_c0_seq1:63	ana-miR169a-3p	comp4285_c0_seq1	53	74	63	-34.7	-22.7	0.654179	((-(((((((((((((...((((&))))--.))))))))))))).))	UG-AGCUAAAAACAGCACCUGCC&GGCA--AGUUGUUUUUGGCUACA	0.999995
comp5820_c0_seq1:785	ana-miR169a-3p	comp5820_c0_seq1	773	799	785	-34.7	-23.8	0.685879	((((((.(((((((.....((((((((&))))))))-----)))))))-))))))	UGUGGCGCAGAAGCCCAUCGAUUUGCC&GGCAAGUU-----GUUUUUG-GCUACA	0.993919
comp6678_c2_seq1:1450	ana-miR169a-3p	comp6678_c2_seq1	1439	1462	1450	-34.7	-22.8	0.657061	.(((((.(((((((((...(((((&)))))---))))))))).))))).	CGUGGUGAAAGACGAUGUUUUGCC&GGCAA---GUUGUUUUUGGCUACA	0.99999
comp6897_c0_seq1:1836	ana-miR169a-3p	comp6897_c0_seq1	1826	1845	1836	-34.7	-23.1	0.665706	..(((((-(((((((((((((&))))))))))))).)))))..	UUUAGUU-AGAGCAGCUUGCC&GGCAAGUUGUUUUUGGCUACA	0.999834
comp8560_c0_seq3:356	ana-miR169a-3p	comp8560_c0_seq3	345	366	356	-34.7	-22.6	0.651297	...((((((((((.(((((((.&.)))))))-))))))))))...	AACAGCCAAAGACAAACUUGUA&GGCAAGUU-GUUUUUGGCUACA	0.999999
comp15317_c0_seq5:3168	ana-miR169a-5p	comp15317_c0_seq5	3157	3177	3168	-40.5	-27.5	0.679012	.((((((((.(((.(((((((&))))))).))).)))))))).	AUGGCAAGUGAUUAUUGGCUG&CAGCCAAGAAUGACUUGCCGG	0.554565
comp14822_c0_seq2:4067	ana-miR169b-5p	comp14822_c0_seq2	4057	4076	4067	-41.5	-27.6	0.66506	(((((((((-((((..(((((&)))))..)))).)))))))))	UUGGCAAGU-GUCUGAGGCUG&CAGCCAAGGAUGACUUGCCGA	0.913306
comp10539_c0_seq1:881	ana-miR169c-3p	comp10539_c0_seq1	872	890	881	-39.3	-26.72	0.679898	.(((...-((((((((((((&))))))))))))....))).	AAGCAGU-GGAUGGCUUGCC&GGCAAGUCAUCCUGUGGCUA	0.988953
comp12439_c0_seq1:768	ana-miR169c-3p	comp12439_c0_seq1	758	776	768	-39.3	-26.9	0.684478	.((((((((((.(((((-((&)).))))).)))))))))).	AAGCCAUAGGGAGACUU-CC&GGCAAGUCAUCCUGUGGCUA	0.985254
comp13510_c0_seq1:1719	ana-miR169c-3p	comp13510_c0_seq1	1708	1729	1719	-39.3	-31.3	0.796438	.(((((((.((((((.((((((&))))))-))))))-))))))).	CAGCCACGUGGGUGAUCUUGCC&GGCAAG-UCAUCC-UGUGGCUA	0.0741281
comp15681_c0_seq13:208	ana-miR169c-3p	comp15681_c0_seq13	198	216	208	-39.3	-27.6	0.70229	.((((((((((-((((((((&)))))))).)))))))))).	AAGUUACAGGA-GACUUGUC&GGCAAGUCAUCCUGUGGCUA	0.941015
comp15681_c0_seq18:208	ana-miR169c-3p	comp15681_c0_seq18	198	216	208	-39.3	-27.6	0.70229	.((((((((((-((((((((&)))))))).)))))))))).	AAGUUACAGGA-GACUUGUC&GGCAAGUCAUCCUGUGGCUA	0.9271
comp15681_c0_seq29:208	ana-miR169c-3p	comp15681_c0_seq29	198	216	208	-39.3	-27.6	0.70229	.((((((((((-((((((((&)))))))).)))))))))).	AAGUUACAGGA-GACUUGUC&GGCAAGUCAUCCUGUGGCUA	0.943243
comp15736_c1_seq1:489	ana-miR169c-3p	comp15736_c1_seq1	479	499	489	-39.3	-29.7	0.755725	..(((((((((((((...(((&)))-..)))))))))))))..	CCGCCGCGGGGUGGCAAGGCC&GGC-AAGUCAUCCUGUGGCUA	0.142761
comp17785_c0_seq1:33	ana-miR169c-3p	comp17785_c0_seq1	23	43	33	-39.3	-28.3	0.720102	..(((((((((..((((((((&))))))))-.)))))))))..	AUGCUGCAGGAAGGACUUGCU&GGCAAGUC-AUCCUGUGGCUA	0.672668
comp20801_c0_seq1:600	ana-miR169c-3p	comp20801_c0_seq1	590	609	600	-39.3	-32.1	0.816794	....((((((((((((((((&))))))))))))))))....	AUUACACAGGAUGGCUUGCC&GGCAAGUCAUCCUGUGGCUA	0.0377776
comp3157_c0_seq1:2233	ana-miR169c-3p	comp3157_c0_seq1	2223	2242	2233	-39.3	-26.9	0.684478	.((((((((((.(((..(((&)))..))).)))))))))).	AAGCCACAGGAGGAUGAGCU&GGCAAGUCAUCCUGUGGCUA	0.985536
comp3639_c0_seq1:151	ana-miR169c-3p	comp3639_c0_seq1	141	160	151	-39.3	-28.18	0.717048	.((((((((((((((...((&))...)))))))))))))).	AGGCCACGGGAUGAUGCUCC&GGCAAGUCAUCCUGUGGCUA	0.729999
comp4910_c0_seq1:364	ana-miR169c-3p	comp4910_c0_seq1	354	375	364	-39.3	-27.18	0.691603	.(((((((((....(((..(((&)))..)))--..))))))))).	AGGCCACAGGGAAGGACAGGCC&GGCAAGUC--AUCCUGUGGCUA	0.972163
comp5083_c0_seq1:144	ana-miR169c-3p	comp5083_c0_seq1	132	153	144	-39.3	-28	0.712468	.(((((((..(((.((((((((&)))))))).)))--))))))).	AAGCCACAGUGGACGACUUGCU&GGCAAGUCAUCC--UGUGGCUA	0.764045
comp8382_c1_seq1:39	ana-miR169c-3p	comp8382_c1_seq1	29	46	39	-39.3	-27.4	0.697201	.(((((.((((--(((((((&)))))))..)))).))))).	AAGCCAGGGGA--ACUUGCC&GGCAAGUCAUCCUGUGGCUA	0.951346
comp11618_c1_seq1:465	ana-miR169c-5p	comp11618_c1_seq1	453	474	465	-41.2	-26.8	0.650485	(((((((.(.((((((.(((..&..))).)))))).)-)))))))	CCGGCGACGCCGUCCUCGGCGG&AAGCCAAGGAUGAC-UUGCCGG	0.977906
comp11618_c1_seq2:465	ana-miR169c-5p	comp11618_c1_seq2	453	474	465	-41.2	-26.8	0.650485	(((((((.(.((((((.(((..&..))).)))))).)-)))))))	CCGGCGACGCCGUCCUCGGCGG&AAGCCAAGGAUGAC-UUGCCGG	0.978328
comp11618_c1_seq3:465	ana-miR169c-5p	comp11618_c1_seq3	453	474	465	-41.2	-26.8	0.650485	(((((((.(.((((((.(((..&..))).)))))).)-)))))))	CCGGCGACGCCGUCCUCGGCGG&AAGCCAAGGAUGAC-UUGCCGG	0.976137
comp11618_c1_seq6:465	ana-miR169c-5p	comp11618_c1_seq6	453	474	465	-41.2	-26.8	0.650485	(((((((.(.((((((.(((..&..))).)))))).)-)))))))	CCGGCGACGCCGUCCUCGGCGG&AAGCCAAGGAUGAC-UUGCCGG	0.975201
comp11618_c1_seq7:465	ana-miR169c-5p	comp11618_c1_seq7	453	474	465	-41.2	-26.8	0.650485	(((((((.(.((((((.(((..&..))).)))))).)-)))))))	CCGGCGACGCCGUCCUCGGCGG&AAGCCAAGGAUGAC-UUGCCGG	0.978741
comp13827_c1_seq11:1226	ana-miR169c-5p	comp13827_c1_seq11	1215	1235	1226	-41.2	-31.5	0.764563	..(((((.(((((((((((((&))))))))))))).)))))..	UAGGCAAAUCAUCCUUGGCUU&AAGCCAAGGAUGACUUGCCGG	0.345319
comp13827_c1_seq15:933	ana-miR169c-5p	comp13827_c1_seq15	922	942	933	-41.2	-31.5	0.764563	..(((((.(((((((((((((&))))))))))))).)))))..	UAGGCAAAUCAUCCUUGGCUU&AAGCCAAGGAUGACUUGCCGG	0.306388
comp13827_c1_seq16:478	ana-miR169c-5p	comp13827_c1_seq16	467	487	478	-41.2	-31.5	0.764563	..(((((.(((((((((((((&))))))))))))).)))))..	UAGGCAAAUCAUCCUUGGCUU&AAGCCAAGGAUGACUUGCCGG	0.279156
comp13827_c1_seq7:1152	ana-miR169c-5p	comp13827_c1_seq7	1141	1161	1152	-41.2	-31.5	0.764563	..(((((.(((((((((((((&))))))))))))).)))))..	UAGGCAAAUCAUCCUUGGCUU&AAGCCAAGGAUGACUUGCCGG	0.357804
comp13827_c1_seq8:1102	ana-miR169c-5p	comp13827_c1_seq8	1091	1111	1102	-41.2	-31.5	0.764563	..(((((.(((((((((((((&))))))))))))).)))))..	UAGGCAAAUCAUCCUUGGCUU&AAGCCAAGGAUGACUUGCCGG	0.319615
comp4875_c0_seq1:910	ana-miR169c-5p	comp4875_c0_seq1	899	919	910	-41.2	-29.8	0.723301	.((((((((((((..((((((&))))))..)))))))))))).	GCGGCAGGUUGUCAGUGGCUU&AAGCCAAGGAUGACUUGCCGG	0.537077
comp8889_c0_seq2:1137	ana-miR169d-5p	comp8889_c0_seq2	1125	1146	1137	-44.8	-29.9	0.667411	((.((((..((((((((((((.&.))))))))))))..)))).))	CUCGCAAAGCAUCCUUGGCUCG&UGAGCCAAGGAUGACUUGCCGG	0.653203
comp16993_c0_seq1:126	ana-miR169e-5p	comp16993_c0_seq1	115	135	126	-42.9	-29	0.675991	(((..((((((((..((((((&))))))..))))))))..)))	CCGUGAAGUCAUCGCUGGCUG&CAGCCAAGGAUGACUUGCCGG	0.772959
comp8111_c0_seq1:825	ana-miR169e-5p	comp8111_c0_seq1	813	834	825	-42.9	-28.12	0.655478	((((((....(((((.((((((&)))))).)))))-...))))))	CCGGCACCUACAUCUGUGGCUG&CAGCCAAGGAUG-ACUUGCCGG	0.900797
comp10042_c0_seq1:266	ana-miR16c7-3p	comp10042_c0_seq1	253	276	266	-44.5	-31.7	0.71236	((((((((((((((..(((.((((&)))).)))-.))))))))))))))	AGUGAAGCUGUUACUCGCAAGACU&GGUCAUGC-UGUGACAGCUUCACU	0.672668
comp14758_c1_seq19:1395	ana-miR16c7-3p	comp14758_c1_seq19	1382	1404	1395	-44.5	-29.18	0.65573	...((((((((((((((...(((&)))...))))))))))))))...	ACAGAAGCUGUCAUAGCCUAGCC&GGUCAUGCUGUGACAGCUUCACU	0.975673
comp17334_c0_seq1:1410	ana-miR16c7-3p	comp17334_c0_seq1	1397	1418	1410	-44.5	-31.5	0.707865	.((((((((((.((((((-((((&)))).)))))).)))))))))).	UGUGAAGUUGUGGCAGCA-GGCU&GGUCAUGCUGUGACAGCUUCACU	0.685034
comp4564_c0_seq1:384	ana-miR16c7-3p	comp4564_c0_seq1	372	395	384	-44.5	-28.98	0.651236	((((((((((-((((((....((((&))))--..)))))).))))))))))	GGUGAAGUUG-CACAGUUUAAGGCC&GGUC--AUGCUGUGACAGCUUCACU	0.982464
comp7785_c0_seq1:795	ana-miR16c7-3p	comp7785_c0_seq1	782	804	795	-44.5	-29.9	0.67191	((-(((((((.(((.((.((((((&)))))).)).)))-))))))).))	AG-GAAGCUGCUCAGAGGAUGACC&GGUCAUGCUGUGA-CAGCUUCACU	0.894897
comp3598_c0_seq1:1780	ana-miR171_2a-3p	comp3598_c0_seq1	1768	1788	1780	-36.4	-23.9	0.656593	((((((.....((((((((-((&)).))))))))-....))))))	GGGUGAGGAUGGGUUCGGC-CG&CGAGCCGAAUC-AAUAUCACUC	0.939868
comp15342_c0_seq1:231	ana-miR171_2a-5p	comp15342_c0_seq1	220	240	231	-41.9	-28.9	0.689737	((((((((((-((((.((((((&)))))).)))).))))))))))	GAUGAGCUGG-UCAAGACUGCG&CGUGGUAUUGAUCCGGCUCAUC	0.639588
comp16453_c0_seq1:812	ana-miR171_2a-5p	comp16453_c0_seq1	800	820	812	-41.9	-28	0.668258	..((((((((((..-((((((.&.))))))...))))))))))..	GCUGAGCCGGAUGC-UGCCACA&CGUGGUAUUGAUCCGGCUCAUC	0.919732
comp15647_c0_seq10:547	ana-miR171-1a-3p	comp15647_c0_seq10	533	555	547	-35.6	-23.22	0.652247	((((((((.....((((((((-((&)).))))))))---..))))))))	GGGUGAUACCAAGGGUUCGGC-CA&UGAGCCGAAUC---AAUAUCACUC	0.938699
comp10037_c1_seq1:485	ana-miR171-1a-5p	comp10037_c1_seq1	472	494	485	-41.4	-28.2	0.681159	(((((((.((((((((((((...&...))))))))))))-)))))))	GAUGAGCUGGAAGCAAUGCUUGA&CGUGGUAUUGCUUCU-GCUCGUC	0.882026
comp12120_c0_seq3:704	ana-miR171-1a-5p	comp12120_c0_seq3	691	713	704	-41.4	-28.4	0.68599	((((.(.((((((((((((((.(&).))))))))))))))-).))))	GAUGUGCCAGAAGCAAUGCCGAG&CGUGGUAUUGCUUCUG-CUCGUC	0.836339
comp1220_c0_seq1:752	ana-miR171-1a-5p	comp1220_c0_seq1	739	760	752	-41.4	-27.5	0.664251	(((.((((((((((((-((((((&)))))).))))))))))))-)))	GAUGGAGUGGAGGCAA-GCCAUG&CGUGGUAUUGCUUCUGCUC-GUC	0.989967
comp12367_c1_seq3:90	ana-miR171-1a-5p	comp12367_c1_seq3	78	100	90	-41.4	-28	0.676329	((((((((((((((((.((((..&..))))-))))))))))))))))	GAUGGGUGGAGGCAAUGGCCAAA&CGUGGU-AUUGCUUCUGCUCGUC	0.91162
comp13669_c0_seq5:1842	ana-miR171-1a-5p	comp13669_c0_seq5	1827	1852	1842	-41.4	-28.3	0.683575	.(((...((((((((((((.(((((.&.)))))-))))))))))))---))).	AGCGCCAAGCAGAAGCAAUCGCCGCA&CGUGGU-AUUGCUUCUGCU---CGUC	0.859703
comp14716_c0_seq7:181	ana-miR171-1a-5p	comp14716_c0_seq7	168	190	181	-41.4	-28.9	0.698068	(((((.((((.(((((((.((((&)))).))))))).))))-)))))	GACGAUGCGGUAGCGGUGGCACG&CGUGGUAUUGCUUCUGC-UCGUC	0.702713
comp15511_c0_seq19:860	ana-miR171-1a-5p	comp15511_c0_seq19	846	869	860	-41.4	-29.4	0.710145	.(((((.((((.(((((((((((.&.)))))))))))-))))-))))).	AACGGGACAGACAGCAGUGCCACC&CGUGGUAUUGCU-UCUG-CUCGUC	0.639588
comp15511_c0_seq1:857	ana-miR171-1a-5p	comp15511_c0_seq1	843	866	857	-41.4	-29.4	0.710145	.(((((.((((.(((((((((((.&.)))))))))))-))))-))))).	AACGGGACAGACAGCAGUGCCACC&CGUGGUAUUGCU-UCUG-CUCGUC	0.518902
comp18153_c0_seq1:92	ana-miR171-1a-5p	comp18153_c0_seq1	80	100	92	-41.4	-28.4	0.68599	...((((((((((-((((((((&)))))))).))))))))))...	CCAGAGCAGAGGU-AUACCAUG&CGUGGUAUUGCUUCUGCUCGUC	0.823236
comp20854_c0_seq1:1388	ana-miR171-1a-5p	comp20854_c0_seq1	1375	1397	1388	-41.4	-28.1	0.678744	(((..((((((((((..((((((&))))))..))))))))))-.)))	GACCAGGCAGAAGUACAGCCACG&CGUGGUAUUGCUUCUGCU-CGUC	0.884276
comp29906_c0_seq1:240	ana-miR171-1a-5p	comp29906_c0_seq1	228	247	240	-41.4	-27.9	0.673913	((((((.((((((--(((((.(&).)))))..)))))).))))))	GACGAGGAGGAGC--UGCCAGG&CGUGGUAUUGCUUCUGCUCGUC	0.944325
comp29906_c0_seq1:293	ana-miR171-1a-5p	comp29906_c0_seq1	281	307	293	-41.4	-27.9	0.673913	(((((((((((((....(((.(((((.&.)))))-)))----)))))))))))))	GACGAGCAGAAGUGUCGGGUCGCCAUC&CGUGGU-AUU----GCUUCUGCUCGUC	0.955811
comp49108_c0_seq1:181	ana-miR171-1a-5p	comp49108_c0_seq1	170	190	181	-41.4	-27.8	0.671498	.(((-(((((.((((((((((.&.)))))))))).))))).))).	AGCG-GCAGGUGCGAUGCCGCU&CGUGGUAUUGCUUCUGCUCGUC	0.962842
comp6424_c0_seq1:801	ana-miR171-1a-5p	comp6424_c0_seq1	789	811	801	-41.4	-27.3	0.65942	((((((((((((((((.(((.(.&.).)))-))))))))))))))))	GGCGAGCGGAAGUGAUGACUUCU&CGUGGU-AUUGCUUCUGCUCGUC	0.995265
comp9737_c0_seq1:548	ana-miR171-1a-5p	comp9737_c0_seq1	535	557	548	-41.4	-28.8	0.695652	(((((...(((((((.(((((((&))))))).)))))))-..)))))	GGCGAAAGGGAAGCAUUACCGCG&CGUGGUAUUGCUUCU-GCUCGUC	0.729999
comp15666_c4_seq82:183	ana-miR171-1b-3p	comp15666_c4_seq82	174	192	183	-37.5	-24.8	0.661333	((((--((((((((((((((.&.))))))))))))))..))))	GGUA--GGCACGGCUUGAUUU&UGAUUGAGCCGUGCCAAUAUC	0.932504
comp4901_c0_seq1:25	ana-miR171-1b-3p	comp4901_c0_seq1	14	34	25	-37.5	-24.9	0.664	.......(((((((((((((.&.))))))))))))).......	UCCCCACGCGCGGCUCGAUCC&UGAUUGAGCCGUGCCAAUAUC	0.882026
comp7878_c0_seq3:402	ana-miR171-1b-3p	comp7878_c0_seq3	390	412	402	-37.5	-26	0.693333	((..(((((((((((..((((((&))))))-.)))))))))))-.))	GACGAUUGGCGCGGCCGCGAUCG&UGAUUG-AGCCGUGCCAAU-AUC	0.610732
comp11988_c0_seq1:332	ana-miR171-1b-5p	comp11988_c0_seq1	321	341	332	-36.3	-28.5	0.785124	...((((((((((((((((..&..))))))))))))))))...	GCCGAGUGAACCGAGCCGGCG&UAUUGGCUUGGUUCACUCAGA	0.159109
comp15220_c4_seq4:1797	ana-miR171-1b-5p	comp15220_c4_seq4	1786	1806	1797	-36.3	-27.1	0.746556	.(((((((.((((((.(((((&))))).)))))).))))))).	GCUGAGUGUACCAAGGCAAUG&UAUUGGCUUGGUUCACUCAGA	0.370051
comp20135_c0_seq1:669	ana-miR171-1b-5p	comp20135_c0_seq1	659	678	669	-36.3	-25.5	0.702479	((((((-(..((((((((((.&.))))))))))..).))))))	UCUGGG-GUUCCAAGCCAAUU&UAUUGGCUUGGUUCACUCAGA	0.801588
comp48957_c0_seq1:44	ana-miR171-1b-5p	comp48957_c0_seq1	33	59	44	-36.3	-25.2	0.694215	.((((((((((((......(((((...&...)))))------)))))))))))).	ACUGGGUGGACCACAAAGUAGCCACUC&UAUUGGCU------UGGUUCACUCAGA	0.894897
comp5353_c0_seq1:473	ana-miR171-1b-5p	comp5353_c0_seq1	461	482	473	-36.3	-25.1	0.69146	.(((((..(((((((((((...&...)))))))))))-.))))).	GCUGAGGAGGACCAAGUCAGAA&UAUUGGCUUGGUUC-ACUCAGA	0.925682
comp7312_c0_seq1:3920	ana-miR171-1b-5p	comp7312_c0_seq1	3909	3928	3920	-36.3	-24.3	0.669421	((((((((((((-((((((..&..)))))).))))))))))))	UUUGGGUGGACU-AGCCAAAA&UAUUGGCUUGGUUCACUCAGA	0.991564
comp7653_c0_seq1:997	ana-miR171-1b-5p	comp7653_c0_seq1	985	1007	997	-36.3	-24.2	0.666667	.(((((((.(((((((.((((..&..))))-)))))))-))))))).	CUUGAGUGUAACCAAGACCAAGC&UAUUGG-CUUGGUU-CACUCAGA	0.996169
comp13503_c0_seq4:874	ana-miR171-1d-3p	comp13503_c0_seq4	863	886	874	-37.5	-26.7	0.712	((((((((((((...(((((((..&..)))))))---))))))))))))	UGAGAUGUUGGCCCGGUGGCUUGU&UUGAGCCGC---GUCAAUAUCUCA	0.639588
comp18363_c0_seq1:959	ana-miR171-1d-3p	comp18363_c0_seq1	947	970	959	-37.5	-25.5	0.68	.((((((((((.((((((..((((&))))--))))))-)))))))))).	GGAGAUAUUGACCGUGGUCUUCAA&UUGA--GCCGCG-UCAAUAUCUCA	0.829913
comp9743_c0_seq1:1565	ana-miR171-1d-3p	comp9743_c0_seq1	1553	1574	1565	-37.5	-25.2	0.672	.((((..(((((((((((....&....)))))))))))-.)))).	CGAGAAGGUUGAUGCGGCGCUA&UUGAGCCGCGUCAAU-AUCUCA	0.918172
comp14011_c0_seq11:313	ana-miR171-1d-5p	comp14011_c0_seq11	302	327	313	-37	-25.3	0.683784	....(((((((((.(((....(((((&)))))----)))-)))))))))....	GAUAGAGGCGCGCACAAUUAUUAUCU&AGAUA----UUG-GCGCGCCUCAAUU	0.812724
comp16117_c0_seq1:1516	ana-miR171-1d-5p	comp16117_c0_seq1	1505	1524	1516	-37	-26.3	0.710811	.((((((((((-((((((((.&.)))))))).)))))))))).	UGUUGAGGUGC-CUAAUGUCA&AGAUAUUGGCGCGCCUCAAUU	0.490293
comp19047_c0_seq1:905	ana-miR171-1d-5p	comp19047_c0_seq1	894	913	905	-37	-24.4	0.659459	...(((((((((-((((.(((&))).)))).)))))))))...	UUGUGAGGCGCG-CGAUUUCU&AGAUAUUGGCGCGCCUCAAUU	0.988069
comp19572_c0_seq1:540	ana-miR171-1d-5p	comp19572_c0_seq1	529	549	540	-37	-26.4	0.713514	....((((((((((((.....&.....))))))))))))....	GCCGGAGGCGCGCCGAGCAAG&AGAUAUUGGCGCGCCUCAAUU	0.449485
comp11167_c0_seq2:668	ana-miR171-1e-3p	comp11167_c0_seq2	651	677	668	-37.9	-25.7	0.6781	((.(((((((((.....((((((((((&))))))))))-----)))))))))-))	UGUUGGUAUUGGUGAUUCAUGGCUCAA&UUGAGCCGUG-----CCAAUAUCA-CA	0.964928
comp14484_c0_seq3:340	ana-miR171-1e-3p	comp14484_c0_seq3	329	355	340	-37.9	-25.1	0.662269	.(((((((((((((......((((.(.&.).))))------))))))))))))).	AGUGGUGUUGGCAUGACUAAGGCUGAU&UUGAGCC------GUGCCAAUAUCACA	0.986863
comp15349_c0_seq6:525	ana-miR171-1e-3p	comp15349_c0_seq6	515	534	525	-37.9	-27.1	0.71504	..(((-(((((((((((((..&..))))))))))))).)))..	UUUGG-AUUGGCACGGCUCUU&UUGAGCCGUGCCAAUAUCACA	0.859703
comp15451_c0_seq1:565	ana-miR171-1e-3p	comp15451_c0_seq1	554	574	565	-37.9	-33.5	0.883905	...((((((((((((((((((&))))))))))))))))))...	AGGGAUAUUGGCGCGGCUCAA&UUGAGCCGUGCCAAUAUCACA	0.0190707
comp19145_c0_seq1:599	ana-miR171-1e-3p	comp19145_c0_seq1	587	608	599	-37.9	-25.5	0.672823	.((((((...((.(((((((((&))))))))).))-..)))))).	AGUGAUGGGAGGGAUGGCUCAG&UUGAGCCGUGCC-AAUAUCACA	0.969935
comp4884_c0_seq2:2333	ana-miR171-1e-3p	comp4884_c0_seq2	2318	2342	2333	-37.9	-25.3	0.667546	(((((.((...((((((((((((..&..))))))))))))---))-)))))	UGUGGCUGCCCUUGGCAUGGCUCUC&UUGAGCCGUGCCAA---UA-UCACA	0.979146
comp12279_c0_seq11:728	ana-miR171-1e-5p	comp12279_c0_seq11	714	738	728	-33.1	-25	0.755287	(((((((((...((((.((((((((&))))))))-))))---)))))))))	GAUUGAGCCGCAGUACACGAUGUCU&AGAUAUUG-GUAC---GGUUCAAUC	0.279156
comp12279_c0_seq4:728	ana-miR171-1e-5p	comp12279_c0_seq4	714	738	728	-33.1	-25	0.755287	(((((((((...((((.((((((((&))))))))-))))---)))))))))	GAUUGAGCCGCAGUACACGAUGUCU&AGAUAUUG-GUAC---GGUUCAAUC	0.221443
comp14458_c0_seq1:223	ana-miR171-1e-5p	comp14458_c0_seq1	212	232	223	-33.1	-21.9	0.661631	..((((((((((((((((...&...))))))))))))))))..	UUUUGGGCUGUGCCAAUAGUA&AGAUAUUGGUACGGUUCAAUC	0.909902
comp15782_c5_seq8:2027	ana-miR171-1e-5p	comp15782_c5_seq8	2013	2036	2027	-33.1	-22.72	0.686405	(((((.....((((((((((((((&))))))))))))))---..)))))	GAUUGUCAAUCCGUACUGGUAUCU&AGAUAUUGGUACGG---UUCAAUC	0.772959
comp16407_c0_seq1:909	ana-miR171-1e-5p	comp16407_c0_seq1	897	918	909	-33.1	-22.7	0.685801	(((.(((((.((((((((((((&)))))))))))).)))))-)))	GAUAUGGAUAGUACCAAUAUCU&AGAUAUUGGUACGGUUCA-AUC	0.785702
comp3374_c0_seq1:1130	ana-miR171-1e-5p	comp3374_c0_seq1	1117	1139	1130	-33.1	-21.6	0.652568	(((((((((((..((((..(((.&.)))..))))--)))))))))))	GGUUGAGCCGUGGGCCGCGAUCG&AGAUAUUGGU--ACGGUUCAAUC	0.974718
comp6705_c0_seq1:1211	ana-miR171-1e-5p	comp6705_c0_seq1	1199	1220	1211	-33.1	-22.3	0.673716	((((((((((..(((((((...&...)))))))-.))))))))))	GGUUGAACCGACGCCAGUACAG&AGAUAUUGGU-ACGGUUCAAUC	0.862379
comp7620_c0_seq1:2014	ana-miR171-1e-5p	comp7620_c0_seq1	2002	2023	2014	-33.1	-22.1	0.667674	(((.((((..((((((((((((&))))))))))))..))))-)))	GAUGUGAAGAGUACCAAUAUCU&AGAUAUUGGUACGGUUCA-AUC	0.884276
comp10121_c0_seq2:1065	ana-miR171-1f-3p	comp10121_c0_seq2	1056	1074	1065	-33	-21.8	0.660606	(((-((((.((((((((((.&.))))))))))-)))).)))	GAU-UUGGCCACGGUUCAGC&AUUGAGCCGUG-CCAAUAUC	1
comp11767_c0_seq4:2159	ana-miR171-1f-3p	comp11767_c0_seq4	2150	2168	2159	-33	-24.2	0.733333	((((..((((((((((((.&.))))))))))))..))))	GAUAGAGGCAUGGUUCAGG&AUUGAGCCGUGCCAAUAUC	0.713943
comp12718_c0_seq3:1265	ana-miR171-1f-3p	comp12718_c0_seq3	1256	1274	1265	-33	-23	0.69697	((((..((((((((((((.&.))))))))))))..))))	GAUACAGGCAUGGUUCAGG&AUUGAGCCGUGCCAAUAUC	0.985811
comp15371_c0_seq37:545	ana-miR171-1f-3p	comp15371_c0_seq37	536	554	545	-33	-22.6	0.684848	((((.((((((((((.(..&..).)))))))))).))))	GGUGGUGGCAUGGCUGGGA&AUUGAGCCGUGCCAAUAUC	0.99785
comp15801_c1_seq5:2666	ana-miR171-1f-3p	comp15801_c1_seq5	2656	2675	2666	-33	-21.9	0.663636	(((((..((((((((((...&...))))))))))-.)))))	GGUAUGAGGCAUGGUUCUUA&AUUGAGCCGUGCC-AAUAUC	0.999999
comp16541_c0_seq1:790	ana-miR171-1f-3p	comp16541_c0_seq1	781	800	790	-33	-22.4	0.678788	(((((((((((.(((((((.&.)))))))-)))))))))))	GAUAUUGGCAUAGGUUUGAG&AUUGAGCC-GUGCCAAUAUC	0.99942
comp27833_c0_seq1:1136	ana-miR171-1f-3p	comp27833_c0_seq1	1128	1145	1136	-33	-24.1	0.730303	((((-((((((((((((((&)))))))))))))).))))	GAUA-UGGCACGGUUUGGU&AUUGAGCCGUGCCAAUAUC	0.764045
comp3160_c0_seq1:356	ana-miR171-1f-3p	comp3160_c0_seq1	347	365	356	-33	-22.7	0.687879	......((((((((((...&...))))))))))......	AGGUCGGGCGCGGCUCUGC&AUUGAGCCGUGCCAAUAUC	0.997185
comp3369_c0_seq1:357	ana-miR171-1f-3p	comp3369_c0_seq1	344	366	357	-33	-21.5	0.651515	.((((((((....((((((((..&..))))))))----)))))))).	CAUGUUGGCGAAGAUGGCUCAUC&AUUGAGCCGU----GCCAAUAUC	1
comp4653_c0_seq1:465	ana-miR171-1f-3p	comp4653_c0_seq1	454	474	465	-33	-21.8	0.660606	((((...(.((((((((((((&))))))))))))-)-..))))	GGUGGCGGUGCAUGGCUCGGU&AUUGAGCCGUGC-C-AAUAUC	1
comp47895_c0_seq1:154	ana-miR171-1f-3p	comp47895_c0_seq1	144	163	154	-33	-22.1	0.669697	((((((((..((((((.(..&..).))))))-.))))))))	GAUGUUGGAGGCGGCUGAGA&AUUGAGCCGU-GCCAAUAUC	0.999946
comp4901_c0_seq1:23	ana-miR171-1f-3p	comp4901_c0_seq1	14	32	23	-33	-21.7	0.657576	.......((((((((((((&)))))))))))).......	UCCCCACGCGCGGCUCGAU&AUUGAGCCGUGCCAAUAUC	1
comp7292_c0_seq4:981	ana-miR171-1f-3p	comp7292_c0_seq4	974	990	981	-33	-22.5	0.681818	((((--((((((((((((.&.))))))))))))..))))	GGUA--GGUGCGGCUCGAA&AUUGAGCCGUGCCAAUAUC	0.998985
comp8367_c0_seq1:1549	ana-miR171-1f-3p	comp8367_c0_seq1	1540	1558	1549	-33	-21.8	0.660606	.....((((((((((((((&)))))))))))))).....	GCGCGUGGCGUGGCUCGAU&AUUGAGCCGUGCCAAUAUC	1
comp9952_c0_seq2:795	ana-miR171-1f-3p	comp9952_c0_seq2	782	804	795	-33	-22.24	0.673939	((((.......((((((((((((&))))))))))))----...))))	GAUGGUUCUUAGCGCGGCUCAAU&AUUGAGCCGUGC----CAAUAUC	0.999849
comp10228_c0_seq2:4758	ana-miR171-1f-5p	comp10228_c0_seq2	4747	4767	4758	-35	-22.8	0.651429	((((..(..(((((((((((.&.)))))))))))..)..))))	UUCAAGGUUCCGGACCAAUGC&AUAUUGGUCCGGUUCAAUGAG	0.996779
comp15699_c0_seq8:398	ana-miR171-1f-5p	comp15699_c0_seq8	387	406	398	-35	-22.8	0.651429	(((.((((((.-(((((((((&)))))))))..)))))).)))	CUCUUUGAGCA-GACCAAUAU&AUAUUGGUCCGGUUCAAUGAG	0.997722
comp16055_c0_seq1:832	ana-miR171-1f-5p	comp16055_c0_seq1	819	841	832	-35	-23.9	0.682857	((((...((((((((((((....&....))))))))))))--.))))	CUCAAUGUGGACCGGGCCGUUGG&AUAUUGGUCCGGUUCA--AUGAG	0.902688
comp3783_c0_seq2:1415	ana-miR171-1f-5p	comp3783_c0_seq2	1404	1424	1415	-35	-23	0.657143	(((((((((((.(((((....&....))))).)))))))))))	CUCGUUGAGCUUGGCCAGAAA&AUAUUGGUCCGGUUCAAUGAG	0.991564
comp10309_c0_seq2:2414	ana-miR171-1g-3p	comp10309_c0_seq2	2403	2428	2414	-39.4	-26.3	0.667513	(((((((((((.((.....(((((((&)))))))-----)).)))))))))))	AGUGAUGUUGGAGCUGCUGGGCUUAA&UUGAGCC-----GCGCCAAUAUCACU	0.977906
comp11003_c0_seq1:20	ana-miR171-1g-3p	comp11003_c0_seq1	9	29	20	-39.4	-27.1	0.687817	..((((((((((((((((...&...))))))))))))))))..	GUUGGUGUUGGUGUGGCUGCU&UUGAGCCGCGCCAAUAUCACU	0.833157
comp15398_c0_seq15:2546	ana-miR171-1g-3p	comp15398_c0_seq15	2535	2556	2546	-39.4	-25.9	0.65736	(((((((((((..((.((((..&..)))).))-.)))))))))))	AGUGAUGUUGGGGGCAGCUCGU&UUGAGCCGC-GCCAAUAUCACU	0.996716
comp18268_c0_seq1:1234	ana-miR171-1g-3p	comp18268_c0_seq1	1223	1243	1234	-39.4	-25.7	0.652284	(((((..(((((((((((((.&.)))))))))))))..)))))	GGUGGGUUUGGUGUGGUUUAU&UUGAGCCGCGCCAAUAUCACU	0.998294
comp7399_c0_seq3:2055	ana-miR171-1g-3p	comp7399_c0_seq3	2043	2064	2055	-39.4	-26.7	0.677665	((((((.(((((((((((....&....)))))))))))-))))))	GGUGAUCGUUGGUGUGGCAACU&UUGAGCCGCGCCAAU-AUCACU	0.967528
comp10065_c0_seq1:577	ana-miR171-1h-5p	comp10065_c0_seq1	566	586	577	-36.5	-24.9	0.682192	((((((((((((((((.....&.....))))))))))))))))	GAUUGAACUUCACCAAAGAUG&CGAUGUUGGUGAGGUUCAAUC	0.956654
comp10244_c2_seq1:287	ana-miR171-1h-5p	comp10244_c2_seq1	276	296	287	-36.5	-24.4	0.668493	.....((((((((((((((((&)))))))))))))))).....	CCGGAAACUUCACCGGCGUCG&CGAUGUUGGUGAGGUUCAAUC	0.996779
comp12115_c0_seq3:176	ana-miR171-1h-5p	comp12115_c0_seq3	166	185	176	-36.5	-23.8	0.652055	((((((((((-((((((....&....)))))).))))))))))	GAUUGAGCCU-ACCAGCGGAA&CGAUGUUGGUGAGGUUCAAUC	0.999824
comp13035_c0_seq5:898	ana-miR171-1h-5p	comp13035_c0_seq5	887	907	898	-36.5	-25.1	0.687671	....(((((((((((((((.(&).)))))))))))))))....	UGGCGGACCUCAUCAGCGUGG&CGAUGUUGGUGAGGUUCAAUC	0.929854
comp13763_c1_seq1:47	ana-miR171-1h-5p	comp13763_c1_seq1	35	56	47	-36.5	-24	0.657534	((((((.((((((.(((((-((.&.)).)))))-))))))-))))))	GAUUGAGACCUCACCCAAC-UCU&CGAUGUUGG-UGAGGU-UCAAUC	0.999269
comp16335_c0_seq1:545	ana-miR171-1h-5p	comp16335_c0_seq1	534	553	545	-36.5	-24.8	0.679452	(((((((((((-((((((((.&.)))))))).)))))))))))	GGUUGAGCCUU-CCGGCAUUU&CGAUGUUGGUGAGGUUCAAUC	0.985811
comp17129_c0_seq1:362	ana-miR171-1h-5p	comp17129_c0_seq1	351	371	362	-36.5	-23.8	0.652055	(((((((((((.(((((((((&))))))))).)))))))))))	GAUUGGACUUCCUUAACGUUG&CGAUGUUGGUGAGGUUCAAUC	0.999774
comp6559_c0_seq1:2921	ana-miR171-1h-5p	comp6559_c0_seq1	2910	2931	2921	-36.5	-26.6	0.728767	((((((((((((.(((((((((&)))))))))-))))))))))))	GGUUGAACUUUAUCCAACAUUG&CGAUGUUGG-UGAGGUUCAAUC	0.416748
comp7772_c0_seq3:400	ana-miR171-1h-5p	comp7772_c0_seq3	389	409	400	-36.5	-25.5	0.69863	..((((((.((((((((.(((&))).)))))))).))))))..	ACUUGGACGUCGCCAGCUUCG&CGAUGUUGGUGAGGUUCAAUC	0.801588
comp8406_c0_seq1:220	ana-miR171-1h-5p	comp8406_c0_seq1	209	228	220	-36.5	-24.7	0.676712	.((((((((((((((.-((((&))))..)))))))))))))).	CAUUGGAUCUCACCAG-GUCG&CGAUGUUGGUGAGGUUCAAUC	0.988953
comp9939_c0_seq3:1591	ana-miR171-1h-5p	comp9939_c0_seq3	1580	1600	1591	-36.5	-25.4	0.69589	..(((((((((.((((((((.&.)))))))).)))))))))..	CUUUGAGCUUCUCCAACAUCU&CGAUGUUGGUGAGGUUCAAUC	0.842521
comp11234_c2_seq1:797	ana-miR171-1j-5p	comp11234_c2_seq1	785	807	797	-38.7	-25.6	0.661499	.(((((..((((((.(((((...&...)))))-))))))-.))))).	GCUGAGAGGAGCCAUGGCCGCCU&UAUUGGCC-UGGUUC-ACUCAGA	0.989772
comp13708_c0_seq2:1043	ana-miR171-1j-5p	comp13708_c0_seq2	1032	1053	1043	-38.7	-26.6	0.687339	...(((((((((((((.(((((&)))))-)))))))))))))...	GCAGGGUGGAUCAGGCUCAGUG&UAUUG-GCCUGGUUCACUCAGA	0.85136
comp13882_c0_seq10:3349	ana-miR171-1j-5p	comp13882_c0_seq10	3338	3359	3349	-38.7	-25.7	0.664083	((((((((((((((.(((....&....)))-))))))))))))))	UCUGAGUGGACUGGAGCUGCUA&UAUUGGC-CUGGUUCACUCAGA	0.986082
comp13882_c0_seq15:3349	ana-miR171-1j-5p	comp13882_c0_seq15	3338	3359	3349	-38.7	-25.7	0.664083	((((((((((((((.(((....&....)))-))))))))))))))	UCUGAGUGGACUGGAGCUGCUA&UAUUGGC-CUGGUUCACUCAGA	0.979146
comp13882_c0_seq19:3349	ana-miR171-1j-5p	comp13882_c0_seq19	3338	3359	3349	-38.7	-25.7	0.664083	((((((((((((((.(((....&....)))-))))))))))))))	UCUGAGUGGACUGGAGCUGCUA&UAUUGGC-CUGGUUCACUCAGA	0.978328
comp15848_c0_seq1:3397	ana-miR171-1j-5p	comp15848_c0_seq1	3386	3409	3397	-38.7	-25.5	0.658915	.(((((((((((...(((((((((&)))))))))---))))))))))).	GUUGAGUGGACUUCUAGGUCAAUA&UAUUGGCCU---GGUUCACUCAGA	0.991232
comp16069_c0_seq1:670	ana-miR171-1j-5p	comp16069_c0_seq1	658	679	670	-38.7	-26.9	0.69509	....(((((.((((((((((((&))))))))))))-)))))....	GGGAAGUGAUGCCAGGCCAAUG&UAUUGGCCUGGU-UCACUCAGA	0.823236
comp6341_c0_seq1:1185	ana-miR171-1j-5p	comp6341_c0_seq1	1174	1195	1185	-38.7	-26.2	0.677003	.((((((((((..(((((((((&)))))))))-.)))))))))).	CCUGAGUGAGCAAGGGUUAGUG&UAUUGGCCU-GGUUCACUCAGA	0.931191
comp10266_c0_seq1:676	ana-miR172a-3p	comp10266_c0_seq1	665	685	676	-35.8	-24.1	0.673184	((((((..(((((((((.((.&.)).)))))))))..))))))	CUGCAGGUUCGUCGGGAGUCA&AGAAUCUUGAUGAUGCUGCAG	0.998227
comp14300_c0_seq2:3914	ana-miR172a-3p	comp14300_c0_seq2	3903	3929	3914	-35.8	-23.94	0.668715	((((((((((........(((((((((&)))))))))------..))))))))))	CUGCAGUAUCUUCCUAGACAGGAUUCU&AGAAUCUUG------AUGAUGCUGCAG	0.99921
comp13135_c1_seq1:721	ana-miR172a-5p	comp13135_c1_seq1	711	730	721	-36.1	-27.9	0.772853	.(((-((((((((((((((((&)))))))))))))))).))).	GGUG-AUCUUGGUGGUGCUUC&GGAGCAUCAUCAAGAUUCACA	0.221443
comp13135_c1_seq3:721	ana-miR172a-5p	comp13135_c1_seq3	711	730	721	-36.1	-27.9	0.772853	.(((-((((((((((((((((&)))))))))))))))).))).	GGUG-AUCUUGGUGGUGCUUC&GGAGCAUCAUCAAGAUUCACA	0.250855
comp15625_c2_seq4:537	ana-miR172a-5p	comp15625_c2_seq4	524	546	537	-36.1	-23.6	0.65374	..((((((...(((((((((((.&.)))))))))))--.))))))..	UAUGAAUCAAGUGAUGAUGCUCA&GGAGCAUCAUCA--AGAUUCACA	0.997722
comp4500_c0_seq1:840	ana-miR172a-5p	comp4500_c0_seq1	829	849	840	-36.1	-27.3	0.756233	(((((.(((((((((.((((.&.)))).))))))))).)))))	UGUGAUUCUUGAUGAGGCUCA&GGAGCAUCAUCAAGAUUCACA	0.292903
comp7151_c0_seq1:141	ana-miR172a-5p	comp7151_c0_seq1	121	150	141	-36.1	-24.1	0.66759	.((((........((((((.((((((((((&))))))))))-))))))--------)))).	GGUGAGGGUUAGUGUCUUGAAUGAUGCUCU&GGAGCAUCAU-CAAGAU--------UCACA	0.96212
comp11244_c0_seq1:1174	ana-miR172b-3p	comp11244_c0_seq1	1163	1183	1174	-34.3	-22.8	0.664723	....((((((((.((((((((&)))))))).))))))))....	GGAAAGCAUCAUGAAGGUUCU&AGAAUCUUGAUGAUGCUGCAU	0.999995
comp11244_c0_seq2:429	ana-miR172b-3p	comp11244_c0_seq2	418	438	429	-34.3	-22.8	0.664723	....((((((((.((((((((&)))))))).))))))))....	GGAAAGCAUCAUGAAGGUUCU&AGAAUCUUGAUGAUGCUGCAU	0.999995
comp12853_c0_seq5:752	ana-miR172b-3p	comp12853_c0_seq5	741	761	752	-34.3	-34.2	0.997085	.((((((((((((((((((((&)))))))))))))))))))).	CUGCAGCAUCAUCAGGAUUCU&AGAAUCUUGAUGAUGCUGCAU	0.206307
comp12853_c0_seq9:1909	ana-miR172b-3p	comp12853_c0_seq9	1898	1918	1909	-34.3	-34.2	0.997085	.((((((((((((((((((((&)))))))))))))))))))).	CUGCAGCAUCAUCAGGAUUCU&AGAAUCUUGAUGAUGCUGCAU	0.279156
comp12963_c0_seq2:3772	ana-miR172b-3p	comp12963_c0_seq2	3761	3782	3772	-34.3	-23.4	0.682216	.(((((((((.(((((.((((.&.))))-))))).))))))))).	UUGCAGCAUCUUUAAGUAUUCC&AGAAU-CUUGAUGAUGCUGCAU	0.999698
comp13076_c0_seq7:1270	ana-miR172b-3p	comp13076_c0_seq7	1259	1282	1270	-34.3	-22.6	0.658892	(((((((((((((...(((((...&...)))))---)))))))))))))	GUGCAGUAUCGUCCGCAAGAUGGG&AGAAUCUU---GAUGAUGCUGCAU	0.999999
comp13082_c0_seq2:1623	ana-miR172b-3p	comp13082_c0_seq2	1612	1633	1623	-34.3	-24.1	0.702624	..((((((((((.((((((((.&.))))))))-))))))))))..	AGGUAGUGUCAUCCAAGAUUCA&AGAAUCUUG-AUGAUGCUGCAU	0.994582
comp13136_c0_seq3:1876	ana-miR172b-3p	comp13136_c0_seq3	1865	1885	1876	-34.3	-23.3	0.6793	..(((((((((((((((....&....)))))))))))))))..	AAGCAGUGUCAUCAAGGGAUA&AGAAUCUUGAUGAUGCUGCAU	0.999821
comp13549_c0_seq4:63	ana-miR172b-3p	comp13549_c0_seq4	52	72	63	-34.3	-23.4	0.682216	..((((((((.((((((....&....)))))).))))))))..	UAGCAGCAUCUUCAAGAAGUG&AGAAUCUUGAUGAUGCUGCAU	0.999605
comp14249_c0_seq4:2067	ana-miR172b-3p	comp14249_c0_seq4	2056	2076	2067	-34.3	-34.2	0.997085	.((((((((((((((((((((&)))))))))))))))))))).	CUGCAGCAUCAUCAGGAUUCU&AGAAUCUUGAUGAUGCUGCAU	0.0190707
comp15487_c2_seq24:3397	ana-miR172b-3p	comp15487_c2_seq24	3386	3407	3397	-34.3	-22.3	0.650146	..(((((((((..((((((...&...))))))-.)))))))))..	GAGCAGCAUCACCCAAGAUGUG&AGAAUCUUG-AUGAUGCUGCAU	1
comp15487_c2_seq41:3774	ana-miR172b-3p	comp15487_c2_seq41	3763	3784	3774	-34.3	-22.3	0.650146	..(((((((((..((((((...&...))))))-.)))))))))..	GAGCAGCAUCACCCAAGAUGUG&AGAAUCUUG-AUGAUGCUGCAU	1
comp16076_c0_seq1:1145	ana-miR172b-3p	comp16076_c0_seq1	1134	1155	1145	-34.3	-24.6	0.717201	..((((((.(((((.(((((((&)))))))-))))).))))))..	CGGCGGCACCAUCAUAGAUUCU&AGAAUCU-UGAUGAUGCUGCAU	0.9271
comp17089_c0_seq1:842	ana-miR172b-3p	comp17089_c0_seq1	831	852	842	-34.3	-24.7	0.720117	(((((((((((((((((((.((&))-)))))))))))))))))))	GUGCAGUAUUAUUAGGGUUACU&AG-AAUCUUGAUGAUGCUGCAU	0.919732
comp4725_c0_seq1:583	ana-miR172b-3p	comp4725_c0_seq1	572	591	583	-34.3	-24.1	0.702624	..(.((((((((((((-((((&)))).)))))))))))).)..	UAGGAGCAUCAUCGAG-UUCU&AGAAUCUUGAUGAUGCUGCAU	0.994035
comp5196_c0_seq1:514	ana-miR172b-3p	comp5196_c0_seq1	501	523	514	-34.3	-23.5	0.685131	((((((((...(((((((((...&...)))))))))--.))))))))	GUGCAGCAAUCCAUCAAGAUAGC&AGAAUCUUGAUG--AUGCUGCAU	0.999582
comp6756_c0_seq2:387	ana-miR172b-3p	comp6756_c0_seq2	376	396	387	-34.3	-24.4	0.71137	((((((((.((((((((....&....)))))))).))))))))	GUGCAGCAGCAUCAGGAGCAG&AGAAUCUUGAUGAUGCUGCAU	0.99053
comp6756_c0_seq4:387	ana-miR172b-3p	comp6756_c0_seq4	376	396	387	-34.3	-24.4	0.71137	((((((((.((((((((....&....)))))))).))))))))	GUGCAGCAGCAUCAGGAGCAG&AGAAUCUUGAUGAUGCUGCAU	0.991564
comp6883_c1_seq1:774	ana-miR172b-3p	comp6883_c1_seq1	763	783	774	-34.3	-23.6	0.688047	(((((((((((.((((.....&.....)))).)))))))))))	GUGCAGCAUCAACAAGGAAUG&AGAAUCUUGAUGAUGCUGCAU	0.999336
comp6883_c1_seq2:196	ana-miR172b-3p	comp6883_c1_seq2	185	205	196	-34.3	-23.6	0.688047	(((((((((((.((((.....&.....)))).)))))))))))	GUGCAGCAUCAACAAGGAAUG&AGAAUCUUGAUGAUGCUGCAU	0.999283
comp9078_c0_seq1:2222	ana-miR172b-3p	comp9078_c0_seq1	2210	2232	2222	-34.3	-23.6	0.688047	.(((((((..(((((.((((((.&.))))))-)))))-.))))))).	UUGCAGCAAGCAUCACAGAUUCA&AGAAUCU-UGAUG-AUGCUGCAU	0.999373
comp9731_c0_seq1:991	ana-miR172b-3p	comp9731_c0_seq1	980	1000	991	-34.3	-23	0.670554	((((((((((..(((((((..&..)))))))..))))))))))	AUGCAGCAUCUGUGAGAUUGU&AGAAUCUUGAUGAUGCUGCAU	0.999983
comp12275_c0_seq1:229	ana-miR172b-5p	comp12275_c0_seq1	218	238	229	-37.2	-24.5	0.658602	..((.(((((((((((.((((&)))).))))))))))).))..	UGGUUGGUCUUGAUGCCGCUG&CAGCAGCAUCAAGAUUCACAC	0.999005
comp13750_c0_seq3:1937	ana-miR172b-5p	comp13750_c0_seq3	1926	1950	1937	-37.2	-24.5	0.658602	..((((((.((((....((((((((&))))))))----)))).))))))..	UAGUGAAUGUUGGAAUUUGCUGCUG&CAGCAGCA----UCAAGAUUCACAC	0.998592
comp13932_c0_seq10:72	ana-miR172b-5p	comp13932_c0_seq10	48	81	72	-37.2	-28.7	0.771505	(((((((.............((((((((((((((&))))))))))))))-------------)))))))	GUGUGGGAUGCCCUCAAGGUUCUUGAUGCUGCUG&CAGCAGCAUCAAGA-------------UUCACAC	0.250855
comp14129_c0_seq10:669	ana-miR172b-5p	comp14129_c0_seq10	659	678	669	-37.2	-25.2	0.677419	(((-((((.((((((((((((&)))))))))))).)))).)))	GUG-GGAUGUUGAUGUUGUUG&CAGCAGCAUCAAGAUUCACAC	0.973726
comp14129_c0_seq7:574	ana-miR172b-5p	comp14129_c0_seq7	564	583	574	-37.2	-25.2	0.677419	(((-((((.((((((((((((&)))))))))))).)))).)))	GUG-GGAUGUUGAUGUUGUUG&CAGCAGCAUCAAGAUUCACAC	0.974227
comp15929_c0_seq1:179	ana-miR172b-5p	comp15929_c0_seq1	168	188	179	-37.2	-25	0.672043	..((.(((((.((((((((((&)))))))))).))))).))..	UGGUUGGUCUCGAUGCUGCUG&CAGCAGCAUCAAGAUUCACAC	0.984074
comp3520_c0_seq1:568	ana-miR172b-5p	comp3520_c0_seq1	558	577	568	-37.2	-24.8	0.666667	((((((..(-((((((((((.&.)))))))))).)..))))))	GUGUGAUGC-UGAUGUUGCUC&CAGCAGCAUCAAGAUUCACAC	0.994035
comp4574_c0_seq1:497	ana-miR172b-5p	comp4574_c0_seq1	485	507	497	-37.2	-24.4	0.655914	.(((((.(((((((.((((((..&..))))))-)))))))-))))).	UUGUGACAUCUUGAUUGCUGCCA&CAGCAGCA-UCAAGAU-UCACAC	0.999548
comp5246_c0_seq1:519	ana-miR172b-5p	comp5246_c0_seq1	508	528	519	-37.2	-24.4	0.655914	.(((((((.(.((((((((..&..)))))))).).))))))).	AUGUGAAUGUCGAUGCUGCAA&CAGCAGCAUCAAGAUUCACAC	0.999597
comp102112_c0_seq1:176	ana-miR172c-5p	comp102112_c0_seq1	162	185	176	-33.9	-22.2	0.654867	.((((....(((-((((((((((((&)))))))))))).)))----)))).	AGUGGGAAAGUC-UGAUGAUGCUAU&GUAGCAUCAUCAAGAU----UCACA	0.99994
comp11710_c0_seq2:1525	ana-miR172c-5p	comp11710_c0_seq2	1514	1534	1525	-33.9	-23.1	0.681416	.......((((((((((((((&)))))))))))))).......	CGUUAUCCUUGGUGAUGCUAC&GUAGCAUCAUCAAGAUUCACA	0.994477
comp12092_c0_seq2:687	ana-miR172c-5p	comp12092_c0_seq2	676	696	687	-33.9	-22.5	0.663717	(((((((..(((((((((...&...)))))))))..)))))))	UGUGGAUGGUGAUGAUGCGCU&GUAGCAUCAUCAAGAUUCACA	0.999668
comp13531_c0_seq2:743	ana-miR172c-5p	comp13531_c0_seq2	732	752	743	-33.9	-26	0.766962	((((((((.((.(((((((((&))))))))).)).))))))))	UGUGGAUCCUGCUGAUGCUGC&GUAGCAUCAUCAAGAUUCACA	0.579566
comp15224_c0_seq2:740	ana-miR172c-5p	comp15224_c0_seq2	729	749	740	-33.9	-23.3	0.687316	.((((..((((((((((((((&))))))))))))))..)))).	AGUGACAUUUGAUGAUGUUGC&GUAGCAUCAUCAAGAUUCACA	0.99053
comp15282_c0_seq3:771	ana-miR172c-5p	comp15282_c0_seq3	761	780	771	-33.9	-23.1	0.681416	.(((.-(.(((((((((((((&))))))))))))).)..))).	GGUGU-UGUUGGUGGUGCUGC&GUAGCAUCAUCAAGAUUCACA	0.994582
comp15285_c0_seq6:1278	ana-miR172c-5p	comp15285_c0_seq6	1267	1288	1278	-33.9	-23.18	0.683776	((((((...(((((((.(((((&)))))-)))))))...))))))	UGUGAAGAGUGAUGGUGGCUAC&GUAGC-AUCAUCAAGAUUCACA	0.993041
comp15529_c0_seq4:189	ana-miR172c-5p	comp15529_c0_seq4	178	201	189	-33.9	-22.4	0.660767	(((((..(((((...(((((((((&)))))))))---)))))..)))))	UGUGAUCUUUGAUCGUGAUGCUAC&GUAGCAUCA---UCAAGAUUCACA	0.999866
comp16117_c0_seq1:1882	ana-miR172c-5p	comp16117_c0_seq1	1871	1891	1882	-33.9	-22.6	0.666667	((.((((..((((((((((((&))))))))))))..)))).))	UGGGGAUGCUGGUGGUGCUGC&GUAGCAUCAUCAAGAUUCACA	0.999254
comp16309_c0_seq1:635	ana-miR172c-5p	comp16309_c0_seq1	624	644	635	-33.9	-24	0.707965	.(((..(((((((((((.(((&))).)))))))))))..))).	GGUGCUUCUUGGUGGUGGUGC&GUAGCAUCAUCAAGAUUCACA	0.958292
comp23746_c0_seq1:1946	ana-miR172c-5p	comp23746_c0_seq1	1933	1955	1946	-33.9	-22.28	0.657227	.((((....(((((((((((...&...)))))))))))--..)))).	AGUGAUGGGCUUGGUGAUGCAGA&GUAGCAUCAUCAAG--AUUCACA	0.999922
comp7148_c0_seq1:312	ana-miR172c-5p	comp7148_c0_seq1	298	321	312	-33.9	-24.3	0.716814	(((((((......(((((((((((&)))))))))))---...)))))))	UGUGAAUGAGGAAGAUGAUGCUGC&GUAGCAUCAUC---AAGAUUCACA	0.914959
comp7257_c0_seq1:831	ana-miR172c-5p	comp7257_c0_seq1	820	842	831	-33.9	-26.1	0.769912	.((((((((((((((..(((((.&.)))))--)))))))))))))).	AGUGAAUCUUGGUGACAUGCUGG&GUAGCA--UCAUCAAGAUUCACA	0.405409
comp11633_c0_seq1:2413	ana-miR390a-3p	comp11633_c0_seq1	2402	2426	2413	-37.5	-24.7	0.658667	..((((((((((((((....((((.&.))))----))))))))))))))..	CCAGAUUCAGGAUGGACAUGUAGCU&CGCUA----UCCAUCCUGAGUUUCA	0.99942
comp11867_c0_seq2:2067	ana-miR390a-3p	comp11867_c0_seq2	2057	2076	2067	-37.5	-24.6	0.656	(((((.((-((((((((((((&)))))))))))).)).)))))	UGGAGGUU-GGAUGGAUGGUG&CGCUAUCCAUCCUGAGUUUCA	0.999756
comp12629_c0_seq1:324	ana-miR390a-3p	comp12629_c0_seq1	313	334	324	-37.5	-25.4	0.677333	.(.(((((((((((((..((.(&).))-.))))))))))))).).	AGCAGCUCAGGAUGGAGGAGGG&CGCU-AUCCAUCCUGAGUUUCA	0.990346
comp13054_c0_seq1:220	ana-miR390a-3p	comp13054_c0_seq1	209	227	220	-37.5	-28.2	0.752	.((((((((((-(((-(((((&))))).))).)))))))))).	GGAAACUCAGG-UGG-UGGCG&CGCUAUCCAUCCUGAGUUUCA	0.250855
comp13105_c0_seq2:379	ana-miR390a-3p	comp13105_c0_seq2	368	389	379	-37.5	-25.1	0.669333	.(((((.(((((.((((.((((&)))).))))-))))).))))).	AGAGACCCAGGAUUGGGCGGCG&CGCUAUCCA-UCCUGAGUUUCA	0.997443
comp13843_c0_seq6:147	ana-miR390a-3p	comp13843_c0_seq6	136	156	147	-37.5	-24.5	0.653333	((((((((((.-(((((.(((.&.)))-)))))..))))))))))	UGAAGCUCAGU-UGGAUGAGCA&CGCU-AUCCAUCCUGAGUUUCA	0.999912
comp14731_c0_seq1:350	ana-miR390a-3p	comp14731_c0_seq1	338	359	350	-37.5	-25.7	0.685333	(((((((.(((.(((((((((.&.))))))))).)))-)))))))	UGGAACUCCAGAAUGGAUGGCU&CGCUAUCCAUCCUG-AGUUUCA	0.975201
comp14731_c0_seq3:350	ana-miR390a-3p	comp14731_c0_seq3	338	359	350	-37.5	-25.7	0.685333	(((((((.(((.(((((((((.&.))))))))).)))-)))))))	UGGAACUCCAGAAUGGAUGGCU&CGCUAUCCAUCCUG-AGUUUCA	0.971622
comp14821_c3_seq2:86	ana-miR390a-3p	comp14821_c3_seq2	75	97	86	-37.5	-24.7	0.658667	((((((.(((((..(((((((.(&).)))))))--))))).))))))	UGGGACGCAGGAGGUGGAUGGGG&CGCUAUCCA--UCCUGAGUUUCA	0.999521
comp15251_c0_seq9:583	ana-miR390a-3p	comp15251_c0_seq9	572	595	583	-37.5	-25.7	0.685333	.(((((((((((.(((...(((((&)))))--.)))-))))))))))).	GGAAGCUCAGGGCUGGCUUUGGCG&CGCUA--UCCA-UCCUGAGUUUCA	0.975673
comp15294_c0_seq1:448	ana-miR390a-3p	comp15294_c0_seq1	437	460	448	-37.5	-25	0.666667	.(((((((((((-(((((....((.&.))----))))).))))))))))).	GGAAGCUCAGGA-GGAUGAUUUGCA&CGC----UAUCCAUCCUGAGUUUCA	0.998227
comp17032_c0_seq1:3794	ana-miR390a-3p	comp17032_c0_seq1	3783	3807	3794	-37.5	-27.88	0.743467	.(((((((((((((.....((((((&))))))----.))))))))))))).	CGGAGCUCAGGAUGCUCUCGUAGCG&CGCUAU----CCAUCCUGAGUUUCA	0.306388
comp4894_c0_seq1:1948	ana-miR390a-3p	comp4894_c0_seq1	1936	1958	1948	-37.5	-24.9	0.664	..((((.(((((((.(((((((.&.)))))))-)))))))-))))..	GAAAGCUUCAGGAUAGGAUGGCA&CGCUAUCC-AUCCUGA-GUUUCA	0.998883
comp10396_c0_seq2:1400	ana-miR390a-5p	comp10396_c0_seq2	1389	1409	1400	-44.3	-30.2	0.681716	((((((((((..((((((...&...))))))..))))))))))	GGUGCUGUCCAACCUGGGGAG&AAGCUCAGGAGGGAUAGCGCC	0.735148
comp12392_c0_seq2:2022	ana-miR390a-5p	comp12392_c0_seq2	2008	2031	2022	-44.3	-29.2	0.659142	(((((.(((((...((((((((..&..))))))))---))))).)))))	GGUGCGGUUCCGAUUCCUGAGCAA&AAGCUCAGGA---GGGAUAGCGCC	0.937507
comp4235_c0_seq1:440	ana-miR390a-5p	comp4235_c0_seq1	429	449	440	-44.3	-31.3	0.706546	((((((((((((((..(((((&)))))..))))))))))))))	GGCGCUGUCCCUUUGCGGUUU&AAGCUCAGGAGGGAUAGCGCC	0.459983
comp7040_c0_seq2:191	ana-miR390a-5p	comp7040_c0_seq2	175	200	191	-44.3	-28.8	0.650113	(((.....((.(((((((((((((..&..))))))))))))).))-----)))	GGCCUCAGGUCAUCCCUCUUGAGCAG&AAGCUCAGGAGGGAUAGC-----GCC	0.985536
comp12854_c2_seq3:1587	ana-miR393a-3p	comp12854_c2_seq3	1576	1597	1587	-34.3	-23.1	0.673469	....((((((((((((..(((.&.)))-.))))))))))))....	AUUACAGAGGGAUAGCUCUGAG&AUCA-UGCUAUCCCUUUGGAUU	0.999269
comp13738_c0_seq4:484	ana-miR393a-3p	comp13738_c0_seq4	473	492	484	-34.3	-23.6	0.688047	....((((((((((((-(((.&.))).))))))))))))....	AUGACAGAGGGAUAGC-UGAG&AUCAUGCUAUCCCUUUGGAUU	0.989573
comp13786_c0_seq1:111	ana-miR393a-3p	comp13786_c0_seq1	100	121	111	-34.3	-23.1	0.673469	...((((((((((((.(((((.&.)))))-))))))))))))...	UCGUCAAGGGGAUGGCCAUGGC&AUCAUG-CUAUCCCUUUGGAUU	0.99921
comp13941_c0_seq3:1178	ana-miR393a-3p	comp13941_c0_seq3	1165	1188	1178	-34.3	-23.4	0.682216	(((((...(((((((((((.((((&))))-)))))))))))--.)))))	AGUCCCUCAAGGGGUAGCAGUGGU&AUCA-UGCUAUCCCUU--UGGAUU	0.995531
comp15013_c1_seq10:354	ana-miR393a-3p	comp15013_c1_seq10	342	363	354	-34.3	-22.9	0.667638	..((.((((.(((((((((((.&.)))))))))))-)))).))..	ACUUGAAAGAGGAUGGCAUGAA&AUCAUGCUAUCC-CUUUGGAUU	0.999787
comp15162_c0_seq2:393	ana-miR393a-3p	comp15162_c0_seq2	381	402	393	-34.3	-23.2	0.676385	((((((((.((.((((((((((&))))))))))-)).))))))))	GAUCUAAAAGGAAUAGCAUGAU&AUCAUGCUAU-CCCUUUGGAUU	0.998671
comp15578_c1_seq4:248	ana-miR393a-3p	comp15578_c1_seq4	238	259	248	-34.3	-23.4	0.682216	.(((((.-((((..(((((((((&)))))))))--))))..))))).	UGUCCAU-GGGAUGUAGCAUGGU&AUCAUGCUA--UCCCUUUGGAUU	0.993557
comp15897_c1_seq1:247	ana-miR393a-3p	comp15897_c1_seq1	236	256	247	-34.3	-22.7	0.661808	(((((((((((((..(.(((.&.))).)..)))))))))))))	GGUCCAGAGGGAUUACUUGAA&AUCAUGCUAUCCCUUUGGAUU	0.999966
comp17365_c0_seq1:797	ana-miR393a-3p	comp17365_c0_seq1	786	806	797	-34.3	-23.1	0.673469	.......((((((((((((((&)))))))))))))).......	GUAUGUUGGGGAUGGCAUGGU&AUCAUGCUAUCCCUUUGGAUU	0.999336
comp22054_c0_seq1:159	ana-miR393a-3p	comp22054_c0_seq1	148	168	159	-34.3	-22.5	0.655977	(((((((((((((.((.((((&)))).)).)))))))))))))	GAUUCAAAGGGAUCGUUUGAU&AUCAUGCUAUCCCUUUGGAUU	0.999993
comp25823_c0_seq1:941	ana-miR393a-3p	comp25823_c0_seq1	930	950	941	-34.3	-23.7	0.690962	((((((((((((((((..((.&.))..))))))))))))))))	GGUUCAAGGGGAUGGUGGGAG&AUCAUGCUAUCCCUUUGGAUU	0.985536
comp3059_c0_seq1:503	ana-miR393a-3p	comp3059_c0_seq1	492	515	503	-34.3	-23.2	0.676385	((((((((((((..((..(((((.&.)))))--))-.))))))))))))	AAUCCGAAGGGACGAGAUCAUGAA&AUCAUG--CU-AUCCCUUUGGAUU	0.998925
comp4245_c0_seq1:1995	ana-miR393a-3p	comp4245_c0_seq1	1979	2004	1995	-34.3	-22.4	0.653061	((((((((((.....(((((((((..&..)))))))))-----))))))))))	AGUCCAGAGGAUGUUGGUGGUAUGCA&AUCAUGCUAUC-----CCUUUGGAUU	0.999998
comp4245_c0_seq2:1949	ana-miR393a-3p	comp4245_c0_seq2	1933	1958	1949	-34.3	-22.4	0.653061	((((((((((.....(((((((((..&..)))))))))-----))))))))))	AGUCCAGAGGAUGUUGGUGGUAUGCA&AUCAUGCUAUC-----CCUUUGGAUU	0.999997
comp4526_c0_seq1:600	ana-miR393a-3p	comp4526_c0_seq1	589	609	600	-34.3	-22.6	0.658892	((((((.(((((.((((((((&)))))))).))))).))))))	AAUUCAUGGGGAAAGUAUGGU&AUCAUGCUAUCCCUUUGGAUU	0.999983
comp4828_c0_seq1:93	ana-miR393a-3p	comp4828_c0_seq1	81	103	93	-34.3	-23.4	0.682216	..(((..(((((((((((.((((&))))-)))))))))))-.)))..	GCUCCUCAAGGGGUAGCAGUGGU&AUCA-UGCUAUCCCUU-UGGAUU	0.994477
comp9340_c0_seq2:512	ana-miR393a-3p	comp9340_c0_seq2	501	520	512	-34.3	-22.5	0.655977	((((((((((((.(((-((((&)))).))).))))))))))))	GGUCUAAAGGGGAGGC-UGGU&AUCAUGCUAUCCCUUUGGAUU	0.99999
comp12379_c0_seq1:1796	ana-miR393a-5p	comp12379_c0_seq1	1786	1805	1796	-37.5	-34	0.906667	((-((((((((((((((((((&)))))))))))))))))).))	GA-CAAUGCGAUCCCUUUGGA&UCCAAAGGGAUCGCAUUGAUC	0.0377776
comp12379_c0_seq3:1246	ana-miR393a-5p	comp12379_c0_seq3	1236	1255	1246	-37.5	-34	0.906667	((-((((((((((((((((((&)))))))))))))))))).))	GA-CAAUGCGAUCCCUUUGGA&UCCAAAGGGAUCGCAUUGAUC	0.0190707
comp12071_c0_seq3:569	ana-miR393b-3p	comp12071_c0_seq3	558	577	569	-35.9	-25.1	0.699164	(((((((.(((((-(((((((&))))))).))))).)))))))	AAUUCCUCAGGGA-CGUGUGA&UCAUGCGAUCCCUUAGGAAUU	0.509549
comp14656_c0_seq2:659	ana-miR393b-3p	comp14656_c0_seq2	644	669	659	-35.9	-24.7	0.688022	.(((((((....((((((((((.(((&)))-))))))))))----))))))).	CAUUCCUGAUCAGGGGAUUGCAUUGA&UCA-UGCGAUCCCU----UAGGAAUU	0.735148
comp15112_c1_seq2:1555	ana-miR393b-3p	comp15112_c1_seq2	1544	1564	1555	-35.9	-24.3	0.67688	....(.((((((((.((((((&)))))).)))))))).)....	AUGCUGUAAGGGAUGGCAUGA&UCAUGCGAUCCCUUAGGAAUU	0.819799
comp16003_c0_seq1:912	ana-miR393b-3p	comp16003_c0_seq1	900	920	912	-35.9	-24.2	0.674095	....(((((((.((((((-(((&))).))))))-)))))))....	UGCCCCUGAGGUGGUCGC-UGA&UCAUGCGAUC-CCUUAGGAAUU	0.867578
comp17924_c0_seq1:119	ana-miR393b-3p	comp17924_c0_seq1	108	133	119	-35.9	-23.7	0.660167	..(((((..(((.....(((((((((&)))))))))-----)))..)))))..	UUUUCCUUUGGGCGUGAGUCGCGUGA&UCAUGCGAU-----CCCUUAGGAAUU	0.972163
comp6221_c0_seq2:1053	ana-miR393b-3p	comp6221_c0_seq2	1042	1062	1053	-35.9	-24.9	0.693593	..(((((((((((((((.(((&))).)))))))))))))))..	UUUUUCUGAGGGAUUGUUUGA&UCAUGCGAUCCCUUAGGAAUU	0.618156
comp7290_c0_seq1:735	ana-miR393b-3p	comp7290_c0_seq1	723	745	735	-35.9	-24.8	0.690808	...(((.((((((((((((.(((&)))-))))))))))))-)))...	GAGUCCAUAAGGGAUCGUAUUGA&UCA-UGCGAUCCCUUA-GGAAUU	0.713943
comp8047_c0_seq1:2112	ana-miR393b-3p	comp8047_c0_seq1	2098	2126	2112	-35.9	-24.3	0.67688	.((((((...(((((.....(((((((((&)))))))))-----)))))---)))))).	UAUUCCUGUCGAGGGUUCCUAUCGCAUGA&UCAUGCGAU-----CCCUU---AGGAAUU	0.829913
comp9830_c0_seq1:787	ana-miR393b-3p	comp9830_c0_seq1	775	797	787	-35.9	-24.5	0.682451	(((((.(((((((((((.(((..&..)))-)))))))))))-)))))	AGUUCACUAAGGGGUCGUCAUUU&UCAUG-CGAUCCCUUAG-GAAUU	0.785702
comp12379_c0_seq1:1797	ana-miR393b-5p	comp12379_c0_seq1	1786	1806	1797	-38.5	-34.2	0.888312	((-((((((((((((((((((.&.)))))))))))))))))).))	GA-CAAUGCGAUCCCUUUGGAU&UUCCAAAGGGAUCGCAUUGAUC	0.0561279
comp12379_c0_seq2:1680	ana-miR393b-5p	comp12379_c0_seq2	1669	1689	1680	-38.5	-34.2	0.888312	((-((((((((((((((((((.&.)))))))))))))))))).))	GA-CAAUGCGAUCCCUUUGGAU&UUCCAAAGGGAUCGCAUUGAUC	0.0377776
comp12379_c0_seq4:1708	ana-miR393c-3p	comp12379_c0_seq4	1695	1717	1708	-40.8	-36.8	0.901961	(((..((((((((((((((((((&))))))))))))))))))-.)))	GGAGACAAUGCGAUCCCUUUGGA&UCCAAAGGGAUCGCAUUG-AUCC	0.0561279
comp12136_c0_seq1:444	ana-miR394a-5p	comp12136_c0_seq1	435	453	444	-39.2	-27.3	0.696429	((((((((-(((((.((((.&.)))).))))).))))))))	GGAGGUGG-UGGAAAGCCAU&UUGGCAUUCUGUCCACCUCC	0.941015
comp12594_c0_seq1:1346	ana-miR394a-5p	comp12594_c0_seq1	1336	1354	1346	-39.2	-27.1	0.691327	...(((((((((-(((((((&))))))).)))))))))...	AGUGGUGGGCGG-AUGCCAA&UUGGCAUUCUGUCCACCUCC	0.954076
comp13332_c0_seq6:1211	ana-miR394a-5p	comp13332_c0_seq6	1201	1220	1211	-39.2	-34.3	0.875	((((((.(((((((((((((&))))))))))))).))))))	GGAGGUUGACAGAAUGCCAA&UUGGCAUUCUGUCCACCUCC	0.0741281
comp14380_c0_seq3:618	ana-miR394a-5p	comp14380_c0_seq3	608	627	618	-39.2	-26.4	0.673469	(((((((((.(.((((((..&..)))))).).)))))))))	GGAGGUGGAGGUGGUGCUGG&UUGGCAUUCUGUCCACCUCC	0.998009
comp14453_c0_seq1:1292	ana-miR394a-5p	comp14453_c0_seq1	1282	1306	1292	-39.2	-26	0.663265	(((((((((.(((((.....((.((&)).))-----))))).)))))))))	GGAGGUGGAGGGAAUUUUCAGCGAG&UUGGC-----AUUCUGUCCACCUCC	0.999878
comp15277_c0_seq2:840	ana-miR394a-5p	comp15277_c0_seq2	830	849	840	-39.2	-26.7	0.681122	.((((((((..((.((((((&)))))).))..)))))))).	AGAGGUGGAAUGACUGCCAA&UUGGCAUUCUGUCCACCUCC	0.989371
comp15866_c0_seq1:2621	ana-miR394a-5p	comp15866_c0_seq1	2611	2633	2621	-39.2	-26.8	0.683673	(((((((((.((((...((((..&..))))---)))).)))))))))	GGAGGUGGAAAGAGAUCUGCCUA&UUGGCA---UUCUGUCCACCUCC	0.985811
comp16385_c0_seq1:346	ana-miR394a-5p	comp16385_c0_seq1	334	356	346	-39.2	-26.4	0.673469	((((..((((((.((.(((((((&)))))))-)).))))))--))))	GGAGAUGUGGACUGAGGUGCCAA&UUGGCAU-UCUGUCCAC--CUCC	0.998047
comp16952_c0_seq1:488	ana-miR394a-5p	comp16952_c0_seq1	475	497	488	-39.2	-26.4	0.673469	(((..(((.((((((((.(((((&))))).))))))))-)))--)))	GGACUGGUGGGACGGAAAGCCAA&UUGGCAUUCUGUCC-ACC--UCC	0.998085
comp17143_c0_seq1:473	ana-miR394a-5p	comp17143_c0_seq1	464	482	473	-39.2	-27.1	0.691327	((.((((((-(((((((((.&.))))))))).)))))).))	GGUGGUGGG-AGAGUGCCGC&UUGGCAUUCUGUCCACCUCC	0.961383
comp18626_c0_seq1:1298	ana-miR394a-5p	comp18626_c0_seq1	1288	1307	1298	-39.2	-27.1	0.691327	.(((((((..(((((((((.&.)))))))))..))))))).	CGAGGUGGUGAGAAUGCUAG&UUGGCAUUCUGUCCACCUCC	0.962842
comp20238_c0_seq1:1202	ana-miR394a-5p	comp20238_c0_seq1	1192	1211	1202	-39.2	-26.36	0.672449	(((((((((((....(((..&..)))....)))))))))))	GGAGGUGGGCGUAAGGCCCA&UUGGCAUUCUGUCCACCUCC	0.99826
comp28266_c0_seq1:247	ana-miR394a-5p	comp28266_c0_seq1	234	256	247	-39.2	-29.12	0.742857	((((((((.....((((((((..&..))))))))---..))))))))	GGAGGUGGUGUUGGGAAUGCCUG&UUGGCAUUCU---GUCCACCUCC	0.678911
comp4290_c0_seq2:1674	ana-miR394a-5p	comp4290_c0_seq2	1664	1685	1674	-39.2	-26.9	0.686224	((((.((((((((..(((((((&)))))))--)))))))).))))	GGAGUUGGACAGACAGUGUCAA&UUGGCAU--UCUGUCCACCUCC	0.980692
comp4832_c0_seq1:484	ana-miR394a-5p	comp4832_c0_seq1	474	497	484	-39.2	-25.8	0.658163	(((((((((((...((.(((((((&)))))))-))---)))))))))))	GGAGGUGGACACCCGAUAUGUUAG&UUGGCAU-UC---UGUCCACCUCC	0.999944
comp9620_c0_seq1:1540	ana-miR394a-5p	comp9620_c0_seq1	1528	1548	1540	-39.2	-28.1	0.716837	((((((((..((((-(((((((&))))))).))))--))))))))	GGAGGUGGAAGCAG-AUGUCAA&UUGGCAUUCUGU--CCACCUCC	0.859703
comp9639_c1_seq2:297	ana-miR394a-5p	comp9639_c1_seq2	287	306	297	-39.2	-27.1	0.691327	((.((((((.((((((.((.&.)).)))))).)))))).))	GGUGGUGGAGAGGAUGGCAG&UUGGCAUUCUGUCCACCUCC	0.956654
comp14608_c0_seq1:305	ana-miR395a-3p	comp14608_c0_seq1	294	314	305	-38.1	-26.8	0.703412	.(((((((((((((.(((((.&.))))).))))))))))))).	UGAGUUCUUCCGGAGACUUCC&UGAAGUGUUUGGGGGAACUCU	0.772959
comp15820_c1_seq2:2466	ana-miR395a-3p	comp15820_c1_seq2	2455	2475	2466	-38.1	-27.9	0.732283	(((((((((((((((..((((&))))..)))))))))))))))	AGAGUUUCCCCAAAUUAUUCA&UGAAGUGUUUGGGGGAACUCU	0.427871
comp15820_c1_seq4:2546	ana-miR395a-3p	comp15820_c1_seq4	2535	2555	2546	-38.1	-27.9	0.732283	(((((((((((((((..((((&))))..)))))))))))))))	AGAGUUUCCCCAAAUUAUUCA&UGAAGUGUUUGGGGGAACUCU	0.405409
comp15919_c1_seq17:182	ana-miR395a-3p	comp15919_c1_seq17	171	192	182	-38.1	-25	0.656168	......((((((((((.(((((&)))))-))))))))))......	CUCUUCCCCCCAAACAGCUUCA&UGAAG-UGUUUGGGGGAACUCU	0.998358
comp15919_c1_seq21:182	ana-miR395a-3p	comp15919_c1_seq21	171	192	182	-38.1	-25	0.656168	......((((((((((.(((((&)))))-))))))))))......	CUCUUCCCCCCAAACAGCUUCA&UGAAG-UGUUUGGGGGAACUCU	0.998904
comp23872_c0_seq1:805	ana-miR395a-3p	comp23872_c0_seq1	794	815	805	-38.1	-25.5	0.669291	...(((((((.(((.((((((.&.))))))-))).)))))))...	ACCGUUCCCCGGGACCACUUCG&UGAAGUG-UUUGGGGGAACUCU	0.989967
comp5966_c0_seq1:1246	ana-miR395a-3p	comp5966_c0_seq1	1233	1255	1246	-38.1	-33.8	0.887139	(((..((((((((((((((((((&))))))))))))))))))--)))	AGACUGUUCCCCCAGGCACUUCA&UGAAGUGUUUGGGGGAAC--UCU	0.0741281
comp6936_c0_seq1:249	ana-miR395a-3p	comp6936_c0_seq1	239	258	249	-38.1	-26.1	0.685039	((((.-((((((((((((((.&.))))))))))))))..))))	AGAGG-CCUCCAAGCGCUUUC&UGAAGUGUUUGGGGGAACUCU	0.961383
comp6936_c0_seq3:249	ana-miR395a-3p	comp6936_c0_seq3	239	258	249	-38.1	-26.1	0.685039	((((.-((((((((((((((.&.))))))))))))))..))))	AGAGG-CCUCCAAGCGCUUUC&UGAAGUGUUUGGGGGAACUCU	0.962842
comp11450_c0_seq1:304	ana-miR395b-5p	comp11450_c0_seq1	293	313	304	-35.7	-24	0.672269	......(((((((((((((..&..)))))))))))))......	CAAAAUGCGUUCAGAGGAAGC&AGUUCCUCUGAACGCUUCAUA	0.997492
comp12932_c0_seq7:885	ana-miR395b-5p	comp12932_c0_seq7	874	900	885	-35.7	-24	0.672269	((((((((((..((......(((((((&)))))))------))..))))))))))	UGUGAAGCGUGAGGUGUGGAAGGAGCU&AGUUCCU------CUGAACGCUUCAUA	0.997074
comp13919_c0_seq1:1118	ana-miR395b-5p	comp13919_c0_seq1	1107	1127	1118	-35.7	-24.88	0.696919	((((((((...((((((((((&))))))))))...))))))))	UGUGAAGCUUGCAGAGGGAUU&AGUUCCUCUGAACGCUUCAUA	0.931191
comp14214_c0_seq3:1303	ana-miR395b-5p	comp14214_c0_seq3	1292	1313	1303	-35.7	-24.3	0.680672	((((((((.(((.((((((((.&.))))))))-))).))))))))	UGUGAAGCCUUCUAGAGGAAUG&AGUUCCUCU-GAACGCUUCAUA	0.988953
comp15298_c0_seq1:447	ana-miR395b-5p	comp15298_c0_seq1	436	457	447	-35.7	-25.2	0.705882	...((((((.((((((((.(((&)))-)))))))).))))))...	GAAGAAGCGGUCGGAGGAGGCU&AGU-UCCUCUGAACGCUUCAUA	0.833157
comp15371_c0_seq5:2048	ana-miR395b-5p	comp15371_c0_seq5	2037	2057	2048	-35.7	-26.7	0.747899	..(((((((((..((((((((&))))))))..)))))))))..	CCUGGAGCGUUAUGGGGAGCU&AGUUCCUCUGAACGCUUCAUA	0.438782
comp15915_c1_seq1:578	ana-miR395b-5p	comp15915_c1_seq1	564	587	578	-35.7	-23.5	0.658263	((((((.((..(((((((((((..&..)))))))))))--))-))))))	UGUGAGUGCAUGUUCAGAGGAAAG&AGUUCCUCUGAAC--GC-UUCAUA	0.99986
comp15915_c1_seq4:1243	ana-miR395b-5p	comp15915_c1_seq4	1229	1252	1243	-35.7	-23.5	0.658263	((((((.((..(((((((((((..&..)))))))))))--))-))))))	UGUGAGUGCAUGUUCAGAGGAAAG&AGUUCCUCUGAAC--GC-UUCAUA	0.999634
comp15915_c1_seq8:621	ana-miR395b-5p	comp15915_c1_seq8	607	630	621	-35.7	-23.5	0.658263	((((((.((..(((((((((((..&..)))))))))))--))-))))))	UGUGAGUGCAUGUUCAGAGGAAAG&AGUUCCUCUGAAC--GC-UUCAUA	0.999674
comp8784_c0_seq1:2945	ana-miR395b-5p	comp8784_c0_seq1	2931	2954	2945	-35.7	-23.24	0.65098	..(((((.((....((((((((((&))))))))))---.)).)))))..	UUUGAAGGGUAGGCCAGAGGAACU&AGUUCCUCUG---AACGCUUCAUA	0.999981
comp15537_c0_seq33:448	ana-miR395c-5p	comp15537_c0_seq33	433	457	448	-37.3	-25.4	0.680965	((((((....(((((((((((((..&..)))))))))))))----))))))	GGUGAAAAUUGUGUUCAGAGGGAAG&AGUUCCUCUGAACGC----UUCAUC	0.952273
comp11618_c1_seq5:963	ana-miR395d-5p	comp11618_c1_seq5	952	972	963	-35.9	-23.4	0.651811	...(.(((((((((((((.((&)).))))))))))))).)...	GCCGUGGUGUUUGGAGGAUCC&GGUUCCUCUGAACACUUCAUA	0.99981
comp11690_c0_seq2:106	ana-miR395d-5p	comp11690_c0_seq2	94	115	106	-35.9	-23.9	0.665738	...(((.((((.((((((((((&)))))))))).))))-)))...	GAAGAACGUGUACAGAGGAAUC&GGUUCCUCUGAACAC-UUCAUA	0.998592
comp13410_c0_seq3:1113	ana-miR395d-5p	comp13410_c0_seq3	1103	1122	1113	-35.9	-23.9	0.665738	..((..(((.-((((((((((&))))))))))..)))..))..	ACUGUUGUGG-CAGAGGAACC&GGUUCCUCUGAACACUUCAUA	0.997678
comp14058_c0_seq12:870	ana-miR395d-5p	comp14058_c0_seq12	859	879	870	-35.9	-25.6	0.713092	...((((((..((((((((.(&).))))))))..))))))...	CUGGAAGUGGGCAGGGGGAGC&GGUUCCUCUGAACACUUCAUA	0.801588
comp14058_c0_seq8:870	ana-miR395d-5p	comp14058_c0_seq8	859	879	870	-35.9	-25.6	0.713092	...((((((..((((((((.(&).))))))))..))))))...	CUGGAAGUGGGCAGGGGGAGC&GGUUCCUCUGAACACUUCAUA	0.816296
comp14096_c0_seq17:235	ana-miR395d-5p	comp14096_c0_seq17	226	244	235	-35.9	-27.4	0.763231	.((((--((((((((((((((&))))))))))))))..)))).	CGUGA--UGUUCGGAGGAACC&GGUUCCUCUGAACACUUCAUA	0.250855
comp14096_c0_seq4:1104	ana-miR395d-5p	comp14096_c0_seq4	1095	1113	1104	-35.9	-27.4	0.763231	.((((--((((((((((((((&))))))))))))))..)))).	CGUGA--UGUUCGGAGGAACC&GGUUCCUCUGAACACUUCAUA	0.265142
comp14863_c0_seq5:740	ana-miR395d-5p	comp14863_c0_seq5	727	749	740	-35.9	-25.24	0.703064	(((((((......((((((((((&))))))))))--....)))))))	UAUGAAGAGUCAGCAGAGGAGCC&GGUUCCUCUG--AACACUUCAUA	0.914959
comp16670_c0_seq1:534	ana-miR395d-5p	comp16670_c0_seq1	524	543	534	-35.9	-27.4	0.763231	..(((((-(((((((((((((&))))))))))))).)))))..	CUUGAAG-GUUUGGAGGAGCC&GGUUCCUCUGAACACUUCAUA	0.236291
comp18316_c0_seq1:765	ana-miR395d-5p	comp18316_c0_seq1	753	774	765	-35.9	-23.4	0.651811	..((.(((((.(((((((((.(&).)))))))))-))))).))..	UUUGUGGUGUAUCAGAGGAAGC&GGUUCCUCUGA-ACACUUCAUA	0.999761
comp3180_c0_seq1:339	ana-miR395d-5p	comp3180_c0_seq1	328	348	339	-35.9	-23.94	0.666852	(((((((.....(((((((((&))))))))).....)))))))	UGUGGAGGAAAAGGAGGAACC&GGUUCCUCUGAACACUUCAUA	0.997343
comp5538_c0_seq1:1035	ana-miR395d-5p	comp5538_c0_seq1	1024	1044	1035	-35.9	-23.7	0.660167	...((((((((((((((((..&..))))))))))))))))...	AGGGAAGUGUUUGGGGGAAAG&GGUUCCUCUGAACACUUCAUA	0.999296
comp9655_c0_seq2:1084	ana-miR395d-5p	comp9655_c0_seq2	1074	1093	1084	-35.9	-23.4	0.651811	(((((.(-(.(((((((((((&))))))))))).).).)))))	UGUGAUG-GAUCGGGGGAGCC&GGUUCCUCUGAACACUUCAUA	0.999846
comp9655_c0_seq3:1084	ana-miR395d-5p	comp9655_c0_seq3	1074	1093	1084	-35.9	-23.4	0.651811	(((((.(-(.(((((((((((&))))))))))).).).)))))	UGUGAUG-GAUCGGGGGAGCC&GGUUCCUCUGAACACUUCAUA	0.999803
comp11618_c1_seq2:1341	ana-miR395e-5p	comp11618_c1_seq2	1330	1352	1341	-35.2	-23.4	0.664773	.(((((((((((((.(((.((..&..))-)))-))))))))))))).	GGAUGAAGUGAUCAUGAGUGAUG&GUUC-CUC-UGAUCACUUCAUUG	0.999147
comp11618_c1_seq3:1341	ana-miR395e-5p	comp11618_c1_seq3	1330	1352	1341	-35.2	-23.4	0.664773	.(((((((((((((.(((.((..&..))-)))-))))))))))))).	GGAUGAAGUGAUCAUGAGUGAUG&GUUC-CUC-UGAUCACUUCAUUG	0.998816
comp11618_c1_seq5:685	ana-miR395e-5p	comp11618_c1_seq5	674	696	685	-35.2	-23.4	0.664773	.(((((((((((((.(((.((..&..))-)))-))))))))))))).	GGAUGAAGUGAUCAUGAGUGAUG&GUUC-CUC-UGAUCACUUCAUUG	0.998793
comp11618_c1_seq6:685	ana-miR395e-5p	comp11618_c1_seq6	674	696	685	-35.2	-23.4	0.664773	.(((((((((((((.(((.((..&..))-)))-))))))))))))).	GGAUGAAGUGAUCAUGAGUGAUG&GUUC-CUC-UGAUCACUUCAUUG	0.99913
comp12769_c0_seq3:493	ana-miR395e-5p	comp12769_c0_seq3	482	501	493	-35.2	-23.9	0.678977	((((((((.((.-((((((((&))))))))..)).))))))))	CAAUGAAGAGAG-AGAGGAGC&GUUCCUCUGAUCACUUCAUUG	0.989371
comp16060_c0_seq1:994	ana-miR395e-5p	comp16060_c0_seq1	983	1003	994	-35.2	-23.7	0.673295	....(((((((..((((((((&))))))))..)))))))....	GAAGGAAGUGAAGAGGGGAAC&GUUCCUCUGAUCACUUCAUUG	0.996095
comp16249_c0_seq1:1332	ana-miR395e-5p	comp16249_c0_seq1	1317	1341	1332	-35.2	-22.9	0.650568	((((((((....((((.(((((((.&.))))))).))))----))))))))	CGGUGAGGGAGCUGAUGGGAGGAGA&GUUCCUCUGAUCA----CUUCAUUG	0.999985
comp16760_c0_seq1:237	ana-miR395e-5p	comp16760_c0_seq1	220	246	237	-35.2	-26.2	0.744318	((((((......((((((.((((((((&)))))))).))))))------))))))	CGAUGAGGUUCAAGUGGUGAGAGGGAC&GUUCCUCUGAUCACU------UCAUUG	0.449485
comp17807_c0_seq1:840	ana-miR395e-5p	comp17807_c0_seq1	826	848	840	-35.2	-23.3	0.661932	((((((((...(((-(((((((((&))))))))).)))---))))))))	UAAUGAGGGCUUGG-CAGAGGAAC&GUUCCUCUGAUCA---CUUCAUUG	0.99953
comp17905_c0_seq1:495	ana-miR395e-5p	comp17905_c0_seq1	478	504	495	-35.2	-23.3	0.661932	((((((.((((.....(((((((((((&)))))))))))-----))))-))))))	CGGUGAGGGUGGUGGUGUCGGAGGAAU&GUUCCUCUGAU-----CACU-UCAUUG	0.99942
comp24185_c0_seq1:98	ana-miR395e-5p	comp24185_c0_seq1	83	114	98	-35.2	-23.2	0.659091	((((((....((((((((((.......(((((&)))))-------))))))))))----))))))	CGAUGAUGGCGGUGAUCGGAAUCGUAGGGAAC&GUUCC-------UCUGAUCACU----UCAUUG	0.999746
comp3665_c0_seq1:247	ana-miR395e-5p	comp3665_c0_seq1	234	256	247	-35.2	-23.1	0.65625	.((((((.(((.(((((((((..&..)))))))))-)))-)))))).	AGAUGAAUGUGCAUCAGAGGAUA&GUUCCUCUGAU-CAC-UUCAUUG	0.999846
comp3762_c0_seq1:516	ana-miR395e-5p	comp3762_c0_seq1	504	530	516	-35.2	-23	0.653409	((((((((.(((((.....(((((((.&.)))))))-----)))))-))))))))	CAAUGGAGCUGAUCCCAAAAGAGGAGU&GUUCCUCU-----GAUCA-CUUCAUUG	0.999957
comp44757_c0_seq1:288	ana-miR395e-5p	comp44757_c0_seq1	277	297	288	-35.2	-25.1	0.713068	..(((((((((((.((((((.&.)))))).)))))))))))..	GCGUGAGGUGGUCCGAGGAAG&GUUCCUCUGAUCACUUCAUUG	0.812724
comp4982_c0_seq1:237	ana-miR395e-5p	comp4982_c0_seq1	226	251	237	-35.2	-23.1	0.65625	(((((((((((..(((....((((((&))))))----)))-.)))))))))))	CGGUGAAGUGAAGCAGUUCAAGGAGC&GUUCCU----CUG-AUCACUUCAUUG	0.999914
comp5062_c0_seq1:1825	ana-miR395e-5p	comp5062_c0_seq1	1814	1839	1825	-35.2	-22.9	0.650568	.((((((((((((.....(((((((.&.)))))))-----)))))))))))).	GGGUGGGGUGGUCGUGGAAGAGGAAG&GUUCCUCU-----GAUCACUUCAUUG	0.999991
comp5756_c0_seq1:326	ana-miR395e-5p	comp5756_c0_seq1	315	339	326	-35.2	-23.28	0.661364	(((((((((((.....((((((..(&)..))))))----.)))))))))))	CAAUGAAGUGAAGCUACAGGGGUUC&GUUCCUCUG----AUCACUUCAUUG	0.999613
comp7143_c0_seq1:483	ana-miR395e-5p	comp7143_c0_seq1	472	492	483	-35.2	-24.3	0.690341	...(((((.(((((((((((.&.))))))))))).)))))...	AUCUGAAGAGAUCAGAGGAAA&GUUCCUCUGAUCACUUCAUUG	0.964246
comp7143_c0_seq2:377	ana-miR395e-5p	comp7143_c0_seq2	366	386	377	-35.2	-24.3	0.690341	...(((((.(((((((((((.&.))))))))))).)))))...	AUCUGAAGAGAUCAGAGGAAA&GUUCCUCUGAUCACUUCAUUG	0.955811
comp13669_c0_seq1:1447	ana-miR395f-3p	comp13669_c0_seq1	1436	1458	1447	-39.8	-27.2	0.683417	((((((((((((((.(((..(((&)))-.)))-))))))))))))))	GGAGUUCUCCCAGAGCAUCAUCA&UGA-AGUG-UUUGGGGGAACUCC	0.9271
comp13669_c0_seq4:1657	ana-miR395f-3p	comp13669_c0_seq4	1646	1668	1657	-39.8	-27.2	0.683417	((((((((((((((.(((..(((&)))-.)))-))))))))))))))	GGAGUUCUCCCAGAGCAUCAUCA&UGA-AGUG-UUUGGGGGAACUCC	0.914959
comp14459_c1_seq10:1923	ana-miR395f-3p	comp14459_c1_seq10	1912	1932	1923	-39.8	-28	0.703518	((((((((.(((((((((...&...))))))))).))))))))	GGGGUUCCACCAGACACUCCU&UGAAGUGUUUGGGGGAACUCC	0.812724
comp14459_c1_seq15:2694	ana-miR395f-3p	comp14459_c1_seq15	2683	2703	2694	-39.8	-28	0.703518	((((((((.(((((((((...&...))))))))).))))))))	GGGGUUCCACCAGACACUCCU&UGAAGUGUUUGGGGGAACUCC	0.823236
comp15521_c1_seq5:880	ana-miR395f-3p	comp15521_c1_seq5	867	889	880	-39.8	-27.5	0.690955	((((((.((((..(((.((((((&)))))).)))--)))).))))))	GGGGUUGCCCCUGGGAGGCUUCA&UGAAGUGUUU--GGGGGAACUCC	0.888647
comp15771_c2_seq48:1706	ana-miR395f-3p	comp15771_c2_seq48	1694	1717	1706	-39.8	-28.4	0.713568	(((((.(((((((((((.(..(((&)))--).)))))))))))-)))))	GGGGUCUCCCCCAAACAGUGCUCA&UGA--AGUGUUUGGGGGA-ACUCC	0.579566
comp11057_c0_seq1:1407	ana-miR395h-3p	comp11057_c0_seq1	1396	1416	1407	-38.5	-32.1	0.833766	.((((((((((((((((((((&)))))))))))))))))))).	AGUGAGGUGUUUGGGGGAACU&AGUUCCUCUGAGCACUUCACA	0.0377776
comp13481_c0_seq2:650	ana-miR395h-3p	comp13481_c0_seq2	639	659	650	-38.5	-27.3	0.709091	......(((((((((((((((&)))))))))))))))......	AAGCCCGUGCUCGGGGGGACU&AGUUCCUCUGAGCACUUCACA	0.809083
comp13530_c0_seq1:3025	ana-miR395h-3p	comp13530_c0_seq1	3013	3033	3025	-38.5	-26.5	0.688312	(((((((.(((((((-(((((.&.))))).)))))))-)))))))	UGUGAGGUUGCUUGG-GGAGCA&AGUUCCUCUGAGCA-CUUCACA	0.935053
comp13575_c0_seq7:1084	ana-miR395h-3p	comp13575_c0_seq7	1073	1093	1084	-38.5	-25.9	0.672727	.......((((((((((((((&)))))))))))))).......	AGCUAAAUGCUCAGAGGAGCU&AGUUCCUCUGAGCACUUCACA	0.988297
comp15510_c1_seq16:154	ana-miR395h-3p	comp15510_c1_seq16	142	163	154	-38.5	-29.6	0.768831	.(((((((((..((((((((.(&).))))))))-.))))))))).	AGUGAAGUGCGACAGAGGAAGU&AGUUCCUCUG-AGCACUUCACA	0.221443
comp15510_c1_seq2:154	ana-miR395h-3p	comp15510_c1_seq2	142	163	154	-38.5	-29.6	0.768831	.(((((((((..((((((((.(&).))))))))-.))))))))).	AGUGAAGUGCGACAGAGGAAGU&AGUUCCUCUG-AGCACUUCACA	0.265142
comp15703_c1_seq1:740	ana-miR395h-3p	comp15703_c1_seq1	729	750	740	-38.5	-27.1	0.703896	..((((((((((((((((.((.&.))-))))))))))))))))..	AAUGAGGUGCUUGGAGGAUACA&AGU-UCCUCUGAGCACUUCACA	0.829913
comp16634_c0_seq1:373	ana-miR395h-3p	comp16634_c0_seq1	363	382	373	-38.5	-25.3	0.657143	.(((((.(((-(((((((((.&.))))))))).))).))))).	AGUGAGUUGC-CAGAGGGGCC&AGUUCCUCUGAGCACUUCACA	0.999493
comp21918_c0_seq1:189	ana-miR395h-3p	comp21918_c0_seq1	178	198	189	-38.5	-26.3	0.683117	((.((((((((-((((((.(((&))).)))))).))))))))-))	UGCUGGAGUGC-CGGAGGUGCU&AGUUCCUCUGAGCACUUCA-CA	0.959087
comp11835_c0_seq1:130	ana-miR395i-3p	comp11835_c0_seq1	120	139	130	-39.8	-26.5	0.665829	((-((((((((((((.((.((&)).)).)))))))))))).))	GG-UCCCCCAGACAUCUCCGA&UCUGAAGUGUUUGGGGGAACC	0.973726
comp14098_c0_seq1:1241	ana-miR395i-3p	comp14098_c0_seq1	1230	1257	1241	-39.8	-29	0.728643	.((((((((((((((.......((((((&))))))-------)))))))))))))).	UGUUCCCCCAGGCAUGCAUCGGUUCAGA&UCUGAA-------GUGUUUGGGGGAACC	0.265142
comp14898_c0_seq1:566	ana-miR395i-3p	comp14898_c0_seq1	554	575	566	-39.8	-27.4	0.688442	..(((((.((((((((((((((&))))))))))))))-)))))..	UUUUCCCAUCAAGCACUUCAGG&UCUGAAGUGUUUGG-GGGAACC	0.79773
comp15354_c0_seq23:118	ana-miR395i-3p	comp15354_c0_seq23	106	127	118	-39.8	-25.9	0.650754	...(((((((.(((((((((((&)))))))))))-)))))))...	AUCUUCCCCACGACGCUUCGGG&UCUGAAGUGUU-UGGGGGAACC	0.995079
comp15826_c2_seq12:3644	ana-miR395i-3p	comp15826_c2_seq12	3632	3653	3644	-39.8	-25.9	0.650754	(((((.((((((((.(((((..&..))))).))))))))-)))))	GGUUCUUCCCAGGCUCUUCAAA&UCUGAAGUGUUUGGGG-GAACC	0.995782
comp15826_c2_seq22:864	ana-miR395i-3p	comp15826_c2_seq22	852	873	864	-39.8	-25.9	0.650754	(((((.((((((((.(((((..&..))))).))))))))-)))))	GGUUCUUCCCAGGCUCUUCAAA&UCUGAAGUGUUUGGGG-GAACC	0.994886
comp16418_c0_seq1:211	ana-miR395i-3p	comp16418_c0_seq1	200	222	211	-39.8	-27.6	0.693467	..((((((((((((((..(((((&)))))--))))))))))))))..	CCUUCCCUCAAACACUUUUCAGA&UCUGA--AGUGUUUGGGGGAACC	0.772959
comp4508_c1_seq1:148	ana-miR395i-3p	comp4508_c1_seq1	135	157	148	-39.8	-27.3	0.68593	(((..(((((((((((((((((.&.)))))))))))))))))--)))	GGUACUCCCCUAGGCGUUUCAGG&UCUGAAGUGUUUGGGGGA--ACC	0.845525
comp4951_c0_seq1:345	ana-miR395i-3p	comp4951_c0_seq1	334	354	345	-39.8	-26.4	0.663317	((.(((((((((((((((.((&)).))))))))))))))).))	GGCUCUCUCAGACACUUCUGA&UCUGAAGUGUUUGGGGGAACC	0.975673
comp12334_c0_seq1:253	ana-miR396a-3p	comp12334_c0_seq1	242	261	253	-32.7	-23.4	0.715596	...((((((((-(((((((((&))))))))).))))))))...	CUAUUCACGGC-UUCUUGAGC&GUUCAAGAAAGCUGUGGAAAA	0.877394
comp12334_c0_seq2:3036	ana-miR396a-3p	comp12334_c0_seq2	3025	3044	3036	-32.7	-23.4	0.715596	...((((((((-(((((((((&))))))))).))))))))...	CUAUUCACGGC-UUCUUGAGC&GUUCAAGAAAGCUGUGGAAAA	0.87501
comp12334_c0_seq3:2054	ana-miR396a-3p	comp12334_c0_seq3	2043	2062	2054	-32.7	-23.4	0.715596	...((((((((-(((((((((&))))))))).))))))))...	CUAUUCACGGC-UUCUUGAGC&GUUCAAGAAAGCUGUGGAAAA	0.879732
comp14107_c0_seq6:1100	ana-miR396a-3p	comp14107_c0_seq6	1089	1112	1100	-32.7	-21.3	0.651376	((((((.(((((((((...(((((&)))))---))))))))).))))))	UUUUCCCCGGCUUUUUCUAUGAGC&GUUCA---AGAAAGCUGUGGAAAA	0.999751
comp14508_c0_seq3:1424	ana-miR396a-3p	comp14508_c0_seq3	1413	1434	1424	-32.7	-24.3	0.743119	...(((((((((..(((((((.&.)))))))-.)))))))))...	CCCUCCACAGCUGCUCUUGAGG&GUUCAAGA-AAGCUGUGGAAAA	0.528077
comp15332_c0_seq26:178	ana-miR396a-3p	comp15332_c0_seq26	167	187	178	-32.7	-21.3	0.651376	...((((((((((((.(((((&))))).))))))))))))...	AUAUUCAUGGCUUUCAUGGAC&GUUCAAGAAAGCUGUGGAAAA	0.999791
comp16017_c0_seq1:69	ana-miR396a-3p	comp16017_c0_seq1	58	76	69	-32.7	-22.6	0.691131	...((((((((--((((((((&))))))))..))))))))...	UGCUCCAUAGC--UCUUGAAC&GUUCAAGAAAGCUGUGGAAAA	0.975201
comp8976_c0_seq1:687	ana-miR396a-3p	comp8976_c0_seq1	676	696	687	-32.7	-22.3	0.681957	...((((((((((((..(((.&.)))..))))))))))))...	AUAUCCACGGCUUUCAGGGAG&GUUCAAGAAAGCUGUGGAAAA	0.986608
comp10831_c0_seq3:1335	ana-miR396b-3p	comp10831_c0_seq3	1322	1344	1335	-34.6	-22.5	0.650289	....(((((..((((((((((((&))))))))))))--)))))....	GACACCACAACGCUUUGUUGGGC&GUUCAAUAAAGC--UGUGGGAAG	0.986608
comp11469_c0_seq1:1733	ana-miR396b-3p	comp11469_c0_seq1	1722	1742	1733	-34.6	-23.1	0.66763	..(((.((((((((((((...&...)))))))))))).)))..	CAUCCGACAGCUUUAUUGUUG&GUUCAAUAAAGCUGUGGGAAG	0.896902
comp15866_c0_seq1:3124	ana-miR396b-3p	comp15866_c0_seq1	3111	3133	3124	-34.6	-23	0.66474	...(((((..((((((((((((.&.))))))))))))--)))))...	UGACCCACAAAGCUUUAUUGAAG&GUUCAAUAAAGCU--GUGGGAAG	0.924237
comp16349_c0_seq1:1011	ana-miR396b-3p	comp16349_c0_seq1	1001	1019	1011	-34.6	-22.7	0.656069	..((((-((((-(((((((((&))))))))).)))).))))..	UGUCCC-CGGC-UUGUUGAAC&GUUCAAUAAAGCUGUGGGAAG	0.976592
comp13582_c0_seq4:297	ana-miR396b-5p	comp13582_c0_seq4	286	306	297	-35.1	-23.3	0.663818	((((((((((((((..(((..&..)))..))))))))))))))	UAGUUCAGGAAAGCAAUGGCA&UUCCACAGCUUUCUUGAACUG	0.99981
comp20410_c0_seq1:1481	ana-miR396b-5p	comp20410_c0_seq1	1471	1490	1481	-35.1	-24.8	0.706553	(((.(((((-(((((((((((&))))))))))).))))).)))	CAGAUUGAG-AAGCUGUGGAA&UUCCACAGCUUUCUUGAACUG	0.91162
comp5118_c0_seq1:843	ana-miR396b-5p	comp5118_c0_seq1	829	853	843	-35.1	-23.5	0.669516	(((((((...(((((((((.(((..&..)))-)))))))))---)))))))	CAGUUCAAUAGGGAGGCUGAUGGCU&UUCCA-CAGCUUUCU---UGAACUG	0.999431
comp7626_c0_seq1:676	ana-miR396b-5p	comp7626_c0_seq1	664	685	676	-35.1	-23.38	0.666097	((((((((.((((((...((((&))))...))))))-))))))))	CAGUUCAACGGAAGCGGGGGAA&UUCCACAGCUUUC-UUGAACUG	0.999783
comp8599_c0_seq1:236	ana-miR396b-5p	comp8599_c0_seq1	225	245	236	-35.1	-29.3	0.834758	((((((((.((((((((((((&)))))))))))).))))))))	CGGUUCAAUAAAGCUGUGGGA&UUCCACAGCUUUCUUGAACUG	0.0561279
comp9744_c1_seq1:64	ana-miR396b-5p	comp9744_c1_seq1	48	73	64	-35.1	-26.9	0.766382	.((((((.....((((((((((((((&))))))))))))))-----)))))).	UGGUUCGAGUGAGGAAGGCUGUGGAA&UUCCACAGCUUUCU-----UGAACUG	0.449485
comp10099_c0_seq1:742	ana-miR396c-5p	comp10099_c0_seq1	722	751	742	-33.4	-22.3	0.667665	(((((((((.........(((((((((((.&.)))))))))))---------)))))))))	AGGUUCAGGCUUGGGGCAAGAGUUGUGGAU&UUCCACAGCUUU---------CUUGAACUU	1
comp10471_c0_seq2:476	ana-miR396c-5p	comp10471_c0_seq2	465	485	476	-33.4	-25.2	0.754491	...((.((((((((((((((.&.)))))))))))))).))...	UAUUUGGAGAAAGCUGUGGAC&UUCCACAGCUUUCUUGAACUU	0.789789
comp11762_c0_seq2:573	ana-miR396c-5p	comp11762_c0_seq2	562	582	573	-33.4	-22.9	0.685629	(((.(.(((((((((((((((&))))))))))))))).).)))	GGGCUGAAGGAGGUUGUGGAA&UUCCACAGCUUUCUUGAACUU	0.999907
comp11808_c0_seq1:1046	ana-miR396c-5p	comp11808_c0_seq1	1035	1054	1046	-33.4	-24	0.718563	..((((((((((((-((((..&..)))).))))))))))))..	AUGUUCAGGAAAGC-GUGGUU&UUCCACAGCUUUCUUGAACUU	0.971622
comp12025_c0_seq3:1113	ana-miR396c-5p	comp12025_c0_seq3	1102	1123	1113	-33.4	-22	0.658683	(((((.(((((((((.((((..&..))))-))))))))).)))))	GAGUUGGAGAAGGUUGGUGGCA&UUCCAC-AGCUUUCUUGAACUU	1
comp13318_c0_seq4:1455	ana-miR396c-5p	comp13318_c0_seq4	1444	1464	1455	-33.4	-23.3	0.697605	..((((((((((((((.....&.....))))))))))))))..	GUGUUCAAGAGAGCUGGUCAG&UUCCACAGCUUUCUUGAACUU	0.998537
comp13732_c0_seq7:1916	ana-miR396c-5p	comp13732_c0_seq7	1905	1925	1916	-33.4	-22	0.658683	....((((((((((.(((((.&.))))).))))))))))....	CAUGUCGGGAGAGCAGUGGAG&UUCCACAGCUUUCUUGAACUU	1
comp14269_c1_seq1:605	ana-miR396c-5p	comp14269_c1_seq1	590	614	605	-33.4	-25.1	0.751497	(((.((((((((...((((((((((&))))))))))---))))))))-)))	AAGUUUCAAGAAAUGGGCUGUGGGA&UUCCACAGCU---UUCUUGAA-CUU	0.845525
comp14456_c0_seq1:3565	ana-miR396c-5p	comp14456_c0_seq1	3552	3574	3565	-33.4	-25.6	0.766467	..((((((..((((((((((((.&.))))))))))))--))))))..	UUGUUCAGAUGAGAGCUGUGGGG&UUCCACAGCUUUC--UUGAACUU	0.685034
comp14484_c0_seq1:1756	ana-miR396c-5p	comp14484_c0_seq1	1746	1765	1756	-33.4	-22.3	0.667665	(((((-(((((((((((((..&..))))))))))))).)))))	AGGUU-GAGAAAGUUGUGGUA&UUCCACAGCUUUCUUGAACUU	1
comp14484_c0_seq2:1756	ana-miR396c-5p	comp14484_c0_seq2	1746	1765	1756	-33.4	-22.3	0.667665	(((((-(((((((((((((..&..))))))))))))).)))))	AGGUU-GAGAAAGUUGUGGUA&UUCCACAGCUUUCUUGAACUU	1
comp14696_c0_seq15:1021	ana-miR396c-5p	comp14696_c0_seq15	1009	1034	1021	-33.4	-21.8	0.652695	..(((((.(((((((....((((((.&.))))))----)))))))-)))))..	GUGUUCGCAGAAAGCUUGAUGUGGAG&UUCCACA----GCUUUCU-UGAACUU	1
comp14696_c0_seq23:1021	ana-miR396c-5p	comp14696_c0_seq23	1009	1034	1021	-33.4	-21.8	0.652695	..(((((.(((((((....((((((.&.))))))----)))))))-)))))..	GUGUUCGCAGAAAGCUUGAUGUGGAG&UUCCACA----GCUUUCU-UGAACUU	1
comp14735_c1_seq14:608	ana-miR396c-5p	comp14735_c1_seq14	593	617	608	-33.4	-23.6	0.706587	..(((.((((((...((((((((((&))))))))))---))))))-)))..	AUGUUCCAAGAGUUCAGCUGUGGAA&UUCCACAGCU---UUCUUG-AACUU	0.989772
comp15086_c0_seq1:867	ana-miR396c-5p	comp15086_c0_seq1	856	876	867	-33.4	-26.4	0.790419	.....((((((((((((((((&)))))))))))))))).....	GCAACCAAGAGGGCUGUGGGA&UUCCACAGCUUUCUUGAACUU	0.500014
comp15220_c5_seq7:2125	ana-miR396c-5p	comp15220_c5_seq7	2108	2134	2125	-33.4	-23.6	0.706587	...(((((((......(((((((((((&)))))))))))------)))))))...	UUAUUCAAGACAGUUGGAGCUGUGGAA&UUCCACAGCUU------UCUUGAACUU	0.98852
comp15581_c0_seq5:1609	ana-miR396c-5p	comp15581_c0_seq5	1598	1618	1609	-33.4	-22.4	0.670659	.....((((((((((((((..&..)))))))))))))).....	CCUGCUAAGAAAGCUGUGGCA&UUCCACAGCUUUCUUGAACUU	1
comp15790_c1_seq5:2387	ana-miR396c-5p	comp15790_c1_seq5	2374	2396	2387	-33.4	-22.26	0.666467	.((((.....(((((((((((((&)))))))))))))--...)))).	UGGUUGUGGCGGAGGCUGUGGAA&UUCCACAGCUUUC--UUGAACUU	1
comp16840_c0_seq1:530	ana-miR396c-5p	comp16840_c0_seq1	519	540	530	-33.4	-23.2	0.694611	.((((((((((((...((((((&))))))-..)))))))))))).	UGGUUCGGGAGAGGAGGUGGAG&UUCCAC-AGCUUUCUUGAACUU	0.99913
comp18173_c0_seq1:1234	ana-miR396c-5p	comp18173_c0_seq1	1223	1243	1234	-33.4	-22.9	0.685629	..(((((((((((((.(((..&..))).)))))))))))))..	UUGUUCAAGGAGGCUUUGGUG&UUCCACAGCUUUCUUGAACUU	0.999915
comp18921_c0_seq1:677	ana-miR396c-5p	comp18921_c0_seq1	666	686	677	-33.4	-23	0.688623	...((.(((((((((((((((&))))))))))))))).))...	UCAUUGGAGAGGGUUGUGGAA&UUCCACAGCUUUCUUGAACUU	0.99984
comp19726_c0_seq1:1122	ana-miR396c-5p	comp19726_c0_seq1	1108	1131	1122	-33.4	-23.5	0.703593	(((......(((((((((((((((&)))))))))))))))---...)))	GAGGAUUGGGAGGGAGCUGUGGAG&UUCCACAGCUUUCUU---GAACUU	0.994886
comp19920_c0_seq1:1268	ana-miR396c-5p	comp19920_c0_seq1	1255	1277	1268	-33.4	-23.48	0.702994	((((....(((((((((((((((&)))))))))))))))--..))))	AGGUGCUGAAGAAGGUUGUGGAA&UUCCACAGCUUUCUU--GAACUU	0.996169
comp20111_c0_seq1:490	ana-miR396c-5p	comp20111_c0_seq1	479	499	490	-33.4	-26.2	0.784431	.....((((((((((((((((&)))))))))))))))).....	UUAGACAAGGAAGCUGUGGAG&UUCCACAGCUUUCUUGAACUU	0.537077
comp21092_c0_seq1:694	ana-miR396c-5p	comp21092_c0_seq1	685	702	694	-33.4	-21.84	0.653892	((((((((.---(((((((((&)))))))))....))))))))	GAGUUCAAU---GCUGUGGAG&UUCCACAGCUUUCUUGAACUU	1
comp24031_c0_seq1:885	ana-miR396c-5p	comp24031_c0_seq1	874	894	885	-33.4	-23.2	0.694611	(((..(((((((((.((((((&)))))).)))))))))..)))	GGGCGCAAGGAAGCGGUGGAG&UUCCACAGCUUUCUUGAACUU	0.999441
comp28972_c0_seq1:678	ana-miR396c-5p	comp28972_c0_seq1	667	686	678	-33.4	-22.9	0.685629	(((..((((((((-(((((((&))))))).))))))))..)))	AAGGGCAAGGAAG-UGUGGAG&UUCCACAGCUUUCUUGAACUU	0.999885
comp7008_c0_seq1:3797	ana-miR396c-5p	comp7008_c0_seq1	3786	3806	3797	-33.4	-23.4	0.700599	...((((((((((((((((..&..))))))))))))))))...	ACAUUUGAGAGAGCUGUGGCU&UUCCACAGCUUUCUUGAACUU	0.996779
comp7341_c0_seq4:571	ana-miR396c-5p	comp7341_c0_seq4	560	580	571	-33.4	-22.3	0.667665	....((((((((((((.((((&)))).))))))))))))....	AUUAUCGAGGAAGCUGAGGAG&UUCCACAGCUUUCUUGAACUU	1
comp7482_c0_seq2:1829	ana-miR396c-5p	comp7482_c0_seq2	1819	1838	1829	-33.4	-22.3	0.667665	(((((-(((((((((((((..&..))))))))))))).)))))	AAGUU-GAGAAAGUUGUGGCU&UUCCACAGCUUUCUUGAACUU	1
comp7706_c0_seq3:293	ana-miR396c-5p	comp7706_c0_seq3	283	302	293	-33.4	-24.5	0.733533	(((..-(((((((((((((((&)))))))))))))))...)))	AAGAG-GAGGAAGCUGUGGAA&UUCCACAGCUUUCUUGAACUU	0.904544
comp7935_c0_seq3:1357	ana-miR396c-5p	comp7935_c0_seq3	1347	1366	1357	-33.4	-23	0.688623	(((((.(.-((((((((((((&))))))))))))..).)))))	AAGUUGAU-GAAGCUGUGGAA&UUCCACAGCUUUCUUGAACUU	0.999824
comp10388_c0_seq1:1637	ana-miR396d-3p	comp10388_c0_seq1	1627	1645	1637	-32	-20.8	0.65	((((((((((((....-(((&))).....))))))))))))	CUUCCUACAGCUGUGA-GAA&UUCAAUAAAGCUGUGGGAAG	0.999824
comp10388_c0_seq2:1887	ana-miR396d-3p	comp10388_c0_seq2	1877	1895	1887	-32	-20.8	0.65	((((((((((((....-(((&))).....))))))))))))	CUUCCUACAGCUGUGA-GAA&UUCAAUAAAGCUGUGGGAAG	0.999897
comp12658_c0_seq1:2624	ana-miR396d-3p	comp12658_c0_seq1	2614	2633	2624	-32	-21.4	0.66875	(((((((((((.........&.........)))))))))))	CUUCCCGCAGCAUGUCUGUU&UUCAAUAAAGCUGUGGGAAG	0.979934
comp12658_c0_seq2:2624	ana-miR396d-3p	comp12658_c0_seq2	2614	2633	2624	-32	-21.4	0.66875	(((((((((((.........&.........)))))))))))	CUUCCCGCAGCAUGUCUGUU&UUCAAUAAAGCUGUGGGAAG	0.979146
comp12882_c0_seq1:766	ana-miR396d-3p	comp12882_c0_seq1	756	776	766	-32	-22.1	0.690625	.((.(((((((((((((.(((&)))-))))))))))))).)).	GUUGCCACAGCUUUGUUAGGA&UUC-AAUAAAGCUGUGGGAAG	0.886483
comp12882_c0_seq3:766	ana-miR396d-3p	comp12882_c0_seq3	756	776	766	-32	-22.1	0.690625	.((.(((((((((((((.(((&)))-))))))))))))).)).	GUUGCCACAGCUUUGUUAGGA&UUC-AAUAAAGCUGUGGGAAG	0.884276
comp14228_c0_seq2:2398	ana-miR396d-3p	comp14228_c0_seq2	2388	2413	2398	-32	-20.96	0.655	..((((((((((.......(((((((&)))))))------.))))))))))..	GGUCCCGCAGCUGGUCCUAUGUUGAA&UUCAAUA------AAGCUGUGGGAAG	0.999605
comp15115_c0_seq1:275	ana-miR396d-3p	comp15115_c0_seq1	259	284	275	-32	-21.16	0.66125	.(((((.......(((((((((((((&)))))))))))))------.))))).	AUUCCCUUUCAUUCAGCUUUAUUGAA&UUCAAUAAAGCUG------UGGGAAG	0.99426
comp15115_c0_seq8:275	ana-miR396d-3p	comp15115_c0_seq8	259	284	275	-32	-21.16	0.66125	.(((((.......(((((((((((((&)))))))))))))------.))))).	AUUCCCUUUCAUUCAGCUUUAUUGAA&UUCAAUAAAGCUG------UGGGAAG	0.994369
comp15541_c1_seq1:1895	ana-miR396d-3p	comp15541_c1_seq1	1885	1904	1895	-32	-21.5	0.671875	....(((((((((((((((.&.)))))))))))))))....	UUUACCAUGGCUUUAUUGAU&UUCAAUAAAGCUGUGGGAAG	0.974718
comp4592_c0_seq1:2326	ana-miR396d-3p	comp4592_c0_seq1	2316	2335	2326	-32	-23.1	0.721875	..((((((((((..((((((&))))))..))))))))))..	AAUCCCAUAGCUGGGUUGAA&UUCAAUAAAGCUGUGGGAAG	0.545905
